# Supplementary material for: Transcriptome analysis of the spalax hypoxia survival response includes suppression of apoptosis and tight control of angiogenesis
Source: BMC Genomics. 2012 Nov 13;13:615. doi: 10.1186/1471-2164-13-615 (PMC3533650; doi:10.1186/1471-2164-13-615)
Supplement: Additional file 2 — Table S2. Limma differential expression statisitcs. Spalax differential expression statistics for mu3/6/10 and br3/6/10, mapped to mouse genes (Ensembl gene IDs), and Spalax contig. Expression fold change, FDR p-value and ontology terms are presented. [file 1471-2164-13-615-S2.xlsx]

## Sheet: Sheet1
Ensembl				muscle3%/muscle21%		muscle6%/muscle21%		muscle10%/muscle21%		brain3%/brain21%		brain6%/brain21%		brain10%/brain21%									GO
gene ID	ProbeID	symbol	Spalax contig	p.value.adj	fold (hyp/norm)	p.value.adj	fold (hyp/norm)	p.value.adj	fold (hyp/norm)	p.value.adj	fold (hyp/norm)	p.value.adj	fold (hyp/norm)	p.value.adj	fold (hyp/norm)	max Avg (mu3+br3)	up mu	up br	down mu	down br	ups	downs	ID	Gene Name	BIOCARTA	COG_ONTOLOGY	GOTERM_BP_FAT	GOTERM_CC_FAT	GOTERM_MF_FAT	INTERPRO	KEGG_PATHWAY	PIR_SUPERFAMILY	SMART	SP_PIR_KEYWORDS	UP_SEQ_FEATURE
ENSMUSG00000000001	CUST_1_PI427302862y	GNAI3	isotig45691	0.910178	0.968907	0.653273	1.11264	0.939169	0.995175	0.372443	0.733635	0.356669	0.658727	0.391237	0.7522	271.888	0	0	0	0	0	0	ENSMUSG00000000001	guanine nucleotide binding protein (G protein), alpha inhibiting 3	0	0	GO:0007166~cell surface receptor linked signal transduction,GO:0007186~G-protein coupled receptor protein signaling pathway,GO:0008016~regulation of heart contraction,GO:0044057~regulation of system process,	GO:0005794~Golgi apparatus,GO:0005834~heterotrimeric G-protein complex,GO:0005886~plasma membrane,GO:0019897~extrinsic to plasma membrane,GO:0019898~extrinsic to membrane,GO:0044459~plasma membrane part,	GO:0000166~nucleotide binding,GO:0003924~GTPase activity,GO:0005525~GTP binding,GO:0017076~purine nucleotide binding,GO:0019001~guanyl nucleotide binding,GO:0032553~ribonucleotide binding,GO:0032555~purine ribonucleotide binding,GO:0032561~guanyl ribonucleotide binding,	IPR001019:Guanine nucleotide binding protein (G-protein), alpha subunit,IPR001408:G-protein alpha subunit, group I,	mmu04062:Chemokine signaling pathway,mmu04360:Axon guidance,mmu04530:Tight junction,mmu04540:Gap junction,mmu04670:Leukocyte transendothelial migration,mmu04730:Long-term depression,mmu04914:Progesterone-mediated oocyte maturation,mmu04916:Melanogenesis,	PIRSF002400:GTP-binding regulatory protein Gs alpha chain,	0	direct protein sequencing,gtp-binding,lipoprotein,myristate,nucleotide-binding,palmitate,phosphoprotein,transducer,	chain:Guanine nucleotide-binding protein G(k) subunit alpha,lipid moiety-binding region:N-myristoyl glycine,lipid moiety-binding region:S-palmitoyl cysteine,modified residue,nucleotide phosphate-binding region:GTP,
ENSMUSG00000000028	CUST_4_PI427302862y	Cdc45	isotig34160	0.840097	0.977089	0.210231	0.912154	0.874887	0.987631	0.705669	1.07988	0.270395	1.13702	0.974279	0.967268	42.7193	0	0	0	0	0	0	ENSMUSG00000000028	cell division cycle 45 homolog (S. cerevisiae)-like	0	0	GO:0006259~DNA metabolic process,GO:0006260~DNA replication,GO:0006261~DNA-dependent DNA replication,GO:0006270~DNA replication initiation,GO:0007049~cell cycle,GO:0051301~cell division,	0	0	IPR003874:CDC45-like protein,	mmu04110:Cell cycle,	PIRSF018135:cell division control protein 45,	0	cell cycle,cell division,dna replication,nucleus,phosphoprotein,	chain:CDC45-related protein,modified residue,sequence conflict,
ENSMUSG00000000031	CUST_1436_PI426291177y	H19	isotig12293	0.798063	1.10765	0.42646	0.714238	0.797122	0.948533	0.414383	1.29654	0.134798	3.36928	0.00255067	6.98841	28098.2	0	1	0	0	1	0	ENSMUSG00000000031	H19 fetal liver mRNA	0	0	GO:0008285~negative regulation of cell proliferation,GO:0042127~regulation of cell proliferation,	0	0	0	0	0	0	0	0
ENSMUSG00000000031	CUST_6_PI427302862y	H19	isotig12293	0.798049	1.15119	0.393891	0.726733	0.973881	1.17032	0.478391	1.19123	0.356669	2.22311	0.0107443	5.01651	26130.7	0	1	0	0	1	0	ENSMUSG00000000031	H19 fetal liver mRNA	0	0	GO:0008285~negative regulation of cell proliferation,GO:0042127~regulation of cell proliferation,	0	0	0	0	0	0	0	0
ENSMUSG00000000037	CUST_9_PI427302862y	LOC100047360	isotig28688	0.895764	1.01489	0.820186	1.02093	0.847478	0.984291	0.130864	0.732765	0.221231	0.702207	0.919454	1.06746	103.08	0	0	0	0	0	0	ENSMUSG00000000037	similar to sex comb on midleg-like 2 (Drosophila); sex comb on midleg-like 2 (Drosophila)	0	0	GO:0045449~regulation of transcription,	0	0	IPR004092:Mbt repeat,	0	0	SM00561:MBT,	0	0
ENSMUSG00000000049	CUST_11789_PI427280503x	Apoh	contig_204294	0.910297	0.975555	0.961708	0.993308	0.474932	0.935293	0.407118	1.07891	0.868341	1.05235	0.970236	1.00878	38.4098	0	0	0	0	0	0	ENSMUSG00000000049	apolipoprotein H	0	0	GO:0007596~blood coagulation,GO:0007599~hemostasis,GO:0009611~response to wounding,GO:0030193~regulation of blood coagulation,GO:0031099~regeneration,GO:0031100~organ regeneration,GO:0032101~regulation of response to external stimulus,GO:0042060~wound healing,GO:0050817~coagulation,GO:0050818~regulation of coagulation,GO:0050878~regulation of body fluid levels,	GO:0005576~extracellular region,GO:0005615~extracellular space,GO:0044421~extracellular region part,	GO:0001871~pattern binding,GO:0005539~glycosaminoglycan binding,GO:0008201~heparin binding,GO:0008289~lipid binding,GO:0030246~carbohydrate binding,GO:0030247~polysaccharide binding,	IPR000436:Sushi/SCR/CCP,IPR015104:Beta-2-glycoprotein-1 fifth domain,IPR016060:Complement control module,	0	PIRSF002488:apolipoprotein H,	SM00032:CCP,	chylomicron,disulfide bond,duplication,glycoprotein,hdl,heparin binding,heparin-binding,lipid binding,monomer,plasma,repeat,Secreted,signal,sushi,vldl,	chain:Beta-2-glycoprotein 1,disulfide bond,domain:Sushi 1,domain:Sushi 2,domain:Sushi 3,domain:Sushi 4,glycosylation site:N-linked (GlcNAc...),region of interest:Sushi-like,sequence conflict,signal peptide,
ENSMUSG00000000056	CUST_12_PI427302862y	NARF	isotig08054	0.960538	1.02694	0.936573	1.00647	0.527348	0.891701	0.530942	1.0484	0.985207	0.97844	0.731635	0.902276	568.668	0	0	0	0	0	0	ENSMUSG00000000056	nuclear prelamin A recognition factor	0	General function prediction only,	0	0	0	IPR003149:Iron hydrogenase, small subunit-like,IPR004108:Iron hydrogenase, large subunit, C-terminal,	0	0	0	nucleus,phosphoprotein,	chain:Nuclear prelamin A recognition factor,modified residue,sequence conflict,
ENSMUSG00000000058	CUST_17_PI427302862y	CAV2	isotig25416	0.715047	1.07427	0.224802	1.16268	0.826898	1.04962	0.976212	0.968166	0.954468	0.911308	0.430278	1.12784	75.1744	0	0	0	0	0	0	ENSMUSG00000000058	caveolin 2	0	0	GO:0001936~regulation of endothelial cell proliferation,GO:0001937~negative regulation of endothelial cell proliferation,GO:0006461~protein complex assembly,GO:0006897~endocytosis,GO:0007005~mitochondrion organization,GO:0007029~endoplasmic reticulum organization,GO:0007517~muscle organ development,GO:0007519~skeletal muscle tissue development,GO:0008285~negative regulation of cell proliferation,…	GO:0005794~Golgi apparatus,GO:0005886~plasma membrane,GO:0005887~integral to plasma membrane,GO:0005901~caveola,GO:0016021~integral to membrane,GO:0031224~intrinsic to membrane,GO:0031226~intrinsic to plasma membrane,GO:0044459~plasma membrane part,GO:0045121~membrane raft,GO:0048471~perinuclear region of cytoplasm,	GO:0042802~identical protein binding,GO:0042803~protein homodimerization activity,GO:0046983~protein dimerization activity,	IPR001612:Caveolin,IPR018361:Caveolin, conserved site,	mmu04510:Focal adhesion,	0	0	cell membrane,cytoplasm,golgi apparatus,membrane,nucleus,phosphoprotein,transmembrane,	chain:Caveolin-2,modified residue,topological domain:Cytoplasmic,transmembrane region,
ENSMUSG00000000078	CUST_13067_PI426291177y	klf6	isotig20218	0.0254433	1.51848	0.0444987	1.60254	0.0014647	1.74408	0.0380669	1.3014	0.156732	1.21102	0.95315	0.99133	809.619	3	1	0	0	4	0	ENSMUSG00000000078	Kruppel-like factor 6	0	General function prediction only,	GO:0006350~transcription,GO:0006355~regulation of transcription, DNA-dependent,GO:0006357~regulation of transcription from RNA polymerase II promoter,GO:0009611~response to wounding,GO:0009891~positive regulation of biosynthetic process,GO:0010557~positive regulation of macromolecule biosynthetic process,GO:0010604~positive regulation of macromolecule metabolic process,GO:0010628~positive regulat…	0	GO:0003677~DNA binding,GO:0003690~double-stranded DNA binding,GO:0003700~transcription factor activity,GO:0008270~zinc ion binding,GO:0030528~transcription regulator activity,GO:0043167~ion binding,GO:0043169~cation binding,GO:0043566~structure-specific DNA binding,GO:0046872~metal ion binding,GO:0046914~transition metal ion binding,	IPR007087:Zinc finger, C2H2-type,IPR013087:Zinc finger, C2H2-type/integrase, DNA-binding,IPR015880:Zinc finger, C2H2-like,	0	0	SM00355:ZnF_C2H2,	activator,dna-binding,metal-binding,nucleus,repeat,Transcription,transcription regulation,zinc,zinc-finger,	chain:Krueppel-like factor 6,zinc finger region:C2H2-type 1,zinc finger region:C2H2-type 2,zinc finger region:C2H2-type 3,
ENSMUSG00000000078	CUST_18_PI427302862y	klf6	isotig20218	0.0380167	1.45384	0.06877	1.54546	0.00149255	1.83516	0.0161896	1.43148	0.0501048	1.35522	0.663163	1.03944	887.366	2	1	0	0	3	0	ENSMUSG00000000078	Kruppel-like factor 6	0	General function prediction only,	GO:0006350~transcription,GO:0006355~regulation of transcription, DNA-dependent,GO:0006357~regulation of transcription from RNA polymerase II promoter,GO:0009611~response to wounding,GO:0009891~positive regulation of biosynthetic process,GO:0010557~positive regulation of macromolecule biosynthetic process,GO:0010604~positive regulation of macromolecule metabolic process,GO:0010628~positive regulat…	0	GO:0003677~DNA binding,GO:0003690~double-stranded DNA binding,GO:0003700~transcription factor activity,GO:0008270~zinc ion binding,GO:0030528~transcription regulator activity,GO:0043167~ion binding,GO:0043169~cation binding,GO:0043566~structure-specific DNA binding,GO:0046872~metal ion binding,GO:0046914~transition metal ion binding,	IPR007087:Zinc finger, C2H2-type,IPR013087:Zinc finger, C2H2-type/integrase, DNA-binding,IPR015880:Zinc finger, C2H2-like,	0	0	SM00355:ZnF_C2H2,	activator,dna-binding,metal-binding,nucleus,repeat,Transcription,transcription regulation,zinc,zinc-finger,	chain:Krueppel-like factor 6,zinc finger region:C2H2-type 1,zinc finger region:C2H2-type 2,zinc finger region:C2H2-type 3,
ENSMUSG00000000085	CUST_21_PI427302862y	SCMH1	isotig13955	0.960784	1.07541	0.935743	1.05108	0.791036	1.16974	0.866278	1.06398	0.978283	1.01145	0.948737	0.962022	171.155	0	0	0	0	0	0	ENSMUSG00000000085	sex comb on midleg homolog 1	0	0	GO:0006350~transcription,GO:0009890~negative regulation of biosynthetic process,GO:0010558~negative regulation of macromolecule biosynthetic process,GO:0010605~negative regulation of macromolecule metabolic process,GO:0010629~negative regulation of gene expression,GO:0016458~gene silencing,GO:0016481~negative regulation of transcription,GO:0031327~negative regulation of cellular biosynthetic proc…	0	GO:0016564~transcription repressor activity,GO:0030528~transcription regulator activity,	IPR001660:Sterile alpha motif SAM,IPR004092:Mbt repeat,IPR013761:Sterile alpha motif-type,	0	0	SM00454:SAM,SM00561:MBT,	alternative splicing,developmental protein,nucleus,phosphoprotein,repeat,repressor,Transcription,transcription regulation,	chain:Polycomb protein SCMH1,domain:SAM,modified residue,repeat:MBT 1,repeat:MBT 2,splice variant,
ENSMUSG00000000088	CUST_24_PI427302862y	COX5A	isotig33502	0.617256	0.893022	0.952484	0.993544	0.484715	0.898872	0.558037	0.951731	0.891844	0.99389	0.739534	0.912213	19992.1	0	0	0	0	0	0	ENSMUSG00000000088	cytochrome c oxidase, subunit Va	0	0	0	GO:0005739~mitochondrion,GO:0005740~mitochondrial envelope,GO:0005743~mitochondrial inner membrane,GO:0019866~organelle inner membrane,GO:0031090~organelle membrane,GO:0031966~mitochondrial membrane,GO:0031967~organelle envelope,GO:0031975~envelope,GO:0044429~mitochondrial part,	GO:0004129~cytochrome-c oxidase activity,GO:0005506~iron ion binding,GO:0015002~heme-copper terminal oxidase activity,GO:0015077~monovalent inorganic cation transmembrane transporter activity,GO:0015078~hydrogen ion transmembrane transporter activity,GO:0016675~oxidoreductase activity, acting on heme group of donors,GO:0016676~oxidoreductase activity, acting on heme group of donors, oxygen as acc…	IPR003204:Cytochrome c oxidase, subunit Va,	mmu00190:Oxidative phosphorylation,mmu04260:Cardiac muscle contraction,mmu05010:Alzheimer's disease,mmu05012:Parkinson's disease,mmu05016:Huntington's disease,	PIRSF000275:cytochrome-c oxidase chain Va,	0	direct protein sequencing,heme,iron,membrane,membrane-associated complex,metal-binding,mitochondrial inner membrane,mitochondrion,mitochondrion inner membrane,oxidative phosphorylation,oxidoreductase,respiratory chain,transit peptide,	chain:Cytochrome c oxidase subunit 5A, mitochondrial,sequence conflict,transit peptide:Mitochondrion,
ENSMUSG00000000088	CUST_25_PI427302862x	COX5A	isotig33502	0.960895	0.993268	0.7098	0.926974	0.917419	0.982121	0.482366	0.951247	0.791022	0.966839	0.845734	0.932404	18441.1	0	0	0	0	0	0	ENSMUSG00000000088	cytochrome c oxidase, subunit Va	0	0	0	GO:0005739~mitochondrion,GO:0005740~mitochondrial envelope,GO:0005743~mitochondrial inner membrane,GO:0019866~organelle inner membrane,GO:0031090~organelle membrane,GO:0031966~mitochondrial membrane,GO:0031967~organelle envelope,GO:0031975~envelope,GO:0044429~mitochondrial part,	GO:0004129~cytochrome-c oxidase activity,GO:0005506~iron ion binding,GO:0015002~heme-copper terminal oxidase activity,GO:0015077~monovalent inorganic cation transmembrane transporter activity,GO:0015078~hydrogen ion transmembrane transporter activity,GO:0016675~oxidoreductase activity, acting on heme group of donors,GO:0016676~oxidoreductase activity, acting on heme group of donors, oxygen as acc…	IPR003204:Cytochrome c oxidase, subunit Va,	mmu00190:Oxidative phosphorylation,mmu04260:Cardiac muscle contraction,mmu05010:Alzheimer's disease,mmu05012:Parkinson's disease,mmu05016:Huntington's disease,	PIRSF000275:cytochrome-c oxidase chain Va,	0	direct protein sequencing,heme,iron,membrane,membrane-associated complex,metal-binding,mitochondrial inner membrane,mitochondrion,mitochondrion inner membrane,oxidative phosphorylation,oxidoreductase,respiratory chain,transit peptide,	chain:Cytochrome c oxidase subunit 5A, mitochondrial,sequence conflict,transit peptide:Mitochondrion,
ENSMUSG00000000120	CUST_14440_PI426291177y	Ngfr	isotig26302	0.981524	1.00703	0.668155	0.937915	0.975949	0.984965	0.18751	1.50768	0.152063	1.83216	0.77243	1.1788	251.247	0	0	0	0	0	0	ENSMUSG00000000120	nerve growth factor receptor (TNFR superfamily, member 16)	m_cdk5Pathway:Phosphorylation of MEK1 by cdk5/p35 down regulates the MAP kinase pathway,m_erkPathway:Erk1/Erk2 Mapk Signaling pathway,m_ngfPathway:Nerve growth factor pathway (NGF),	0	GO:0000902~cell morphogenesis,GO:0000904~cell morphogenesis involved in differentiation,GO:0001942~hair follicle development,GO:0006915~apoptosis,GO:0006917~induction of apoptosis,GO:0006928~cell motion,GO:0007398~ectoderm development,GO:0007409~axonogenesis,GO:0007411~axon guidance,GO:0008219~cell death,GO:0008284~positive regulation of cell proliferation,GO:0008544~epidermis development,GO:0009…	GO:0005886~plasma membrane,GO:0016021~integral to membrane,GO:0031224~intrinsic to membrane,	GO:0005030~neurotrophin receptor activity,GO:0019838~growth factor binding,GO:0043121~neurotrophin binding,GO:0048406~nerve growth factor binding,	IPR000488:Death,IPR001368:TNFR/CD27/30/40/95 cysteine-rich region,IPR011029:DEATH-like,IPR013032:EGF-like region, conserved site,	mmu04060:Cytokine-cytokine receptor interaction,mmu04722:Neurotrophin signaling pathway,	PIRSF001964:tumor necrosis factor receptor superfamily member 16,	SM00005:DEATH,SM00208:TNFR,	Apoptosis,developmental protein,differentiation,disulfide bond,glycoprotein,membrane,neurogenesis,phosphoprotein,receptor,repeat,signal,transmembrane,	chain:Tumor necrosis factor receptor superfamily member 16,compositionally biased region:Ser/Thr-rich,disulfide bond,domain:Death,glycosylation site:N-linked (GlcNAc...),modified residue,region of interest:Mediates interaction with KIDINS220,repeat:TNFR-Cys 1,repeat:TNFR-Cys 2,repeat:TNFR-Cys 3,repeat:TNFR-Cys 4,signal peptide,topological domain:Cytoplasmic,topological domain:Extracellular,transm…
ENSMUSG00000000120	CUST_26_PI427302862y	Ngfr	isotig26302	0.591448	0.892906	0.559783	0.884137	0.504174	0.861775	0.411609	1.18249	0.643722	1.21417	0.613756	0.92654	1418.64	0	0	0	0	0	0	ENSMUSG00000000120	nerve growth factor receptor (TNFR superfamily, member 16)	m_cdk5Pathway:Phosphorylation of MEK1 by cdk5/p35 down regulates the MAP kinase pathway,m_erkPathway:Erk1/Erk2 Mapk Signaling pathway,m_ngfPathway:Nerve growth factor pathway (NGF),	0	GO:0000902~cell morphogenesis,GO:0000904~cell morphogenesis involved in differentiation,GO:0001942~hair follicle development,GO:0006915~apoptosis,GO:0006917~induction of apoptosis,GO:0006928~cell motion,GO:0007398~ectoderm development,GO:0007409~axonogenesis,GO:0007411~axon guidance,GO:0008219~cell death,GO:0008284~positive regulation of cell proliferation,GO:0008544~epidermis development,GO:0009…	GO:0005886~plasma membrane,GO:0016021~integral to membrane,GO:0031224~intrinsic to membrane,	GO:0005030~neurotrophin receptor activity,GO:0019838~growth factor binding,GO:0043121~neurotrophin binding,GO:0048406~nerve growth factor binding,	IPR000488:Death,IPR001368:TNFR/CD27/30/40/95 cysteine-rich region,IPR011029:DEATH-like,IPR013032:EGF-like region, conserved site,	mmu04060:Cytokine-cytokine receptor interaction,mmu04722:Neurotrophin signaling pathway,	PIRSF001964:tumor necrosis factor receptor superfamily member 16,	SM00005:DEATH,SM00208:TNFR,	Apoptosis,developmental protein,differentiation,disulfide bond,glycoprotein,membrane,neurogenesis,phosphoprotein,receptor,repeat,signal,transmembrane,	chain:Tumor necrosis factor receptor superfamily member 16,compositionally biased region:Ser/Thr-rich,disulfide bond,domain:Death,glycosylation site:N-linked (GlcNAc...),modified residue,region of interest:Mediates interaction with KIDINS220,repeat:TNFR-Cys 1,repeat:TNFR-Cys 2,repeat:TNFR-Cys 3,repeat:TNFR-Cys 4,signal peptide,topological domain:Cytoplasmic,topological domain:Extracellular,transm…
ENSMUSG00000000126	CUST_28_PI427302862y	WNT9A	isotig37211	0.251051	0.810185	0.740594	1.19091	0.018661	0.678293	0.899415	1.00223	0.891997	0.950098	0.699047	0.917713	90.3008	0	0	1	0	0	1	ENSMUSG00000000126	wingless-type MMTV integration site 9A	0	0	GO:0001501~skeletal system development,GO:0007166~cell surface receptor linked signal transduction,GO:0007223~Wnt receptor signaling pathway, calcium modulating pathway,GO:0008589~regulation of smoothened signaling pathway,GO:0009792~embryonic development ending in birth or egg hatching,GO:0009967~positive regulation of signal transduction,GO:0010647~positive regulation of cell communication,GO:0…	GO:0005576~extracellular region,GO:0005578~proteinaceous extracellular matrix,GO:0031012~extracellular matrix,GO:0044421~extracellular region part,	0	IPR005816:Secreted growth factor Wnt protein,IPR005817:Wnt superfamily,IPR013303:Wnt-14 protein,IPR018161:Secreted growth factor Wnt protein, conserved site,	mmu04310:Wnt signaling pathway,mmu04340:Hedgehog signaling pathway,mmu04916:Melanogenesis,mmu05200:Pathways in cancer,mmu05217:Basal cell carcinoma,	PIRSF001784:int-1 transforming protein,	SM00097:WNT1,	developmental protein,extracellular matrix,glycoprotein,Secreted,signal,wnt signaling pathway,	chain:Protein Wnt-9a,glycosylation site:N-linked (GlcNAc...),signal peptide,
ENSMUSG00000000126	CUST_6927_PI426291177y	WNT9A	isotig37211	0.0651738	0.611904	0.743502	1.31712	0.0172347	0.616068	0.106955	0.831705	0.181853	0.803573	0.714392	0.921654	242.078	0	0	1	0	0	1	ENSMUSG00000000126	wingless-type MMTV integration site 9A	0	0	GO:0001501~skeletal system development,GO:0007166~cell surface receptor linked signal transduction,GO:0007223~Wnt receptor signaling pathway, calcium modulating pathway,GO:0008589~regulation of smoothened signaling pathway,GO:0009792~embryonic development ending in birth or egg hatching,GO:0009967~positive regulation of signal transduction,GO:0010647~positive regulation of cell communication,GO:0…	GO:0005576~extracellular region,GO:0005578~proteinaceous extracellular matrix,GO:0031012~extracellular matrix,GO:0044421~extracellular region part,	0	IPR005816:Secreted growth factor Wnt protein,IPR005817:Wnt superfamily,IPR013303:Wnt-14 protein,IPR018161:Secreted growth factor Wnt protein, conserved site,	mmu04310:Wnt signaling pathway,mmu04340:Hedgehog signaling pathway,mmu04916:Melanogenesis,mmu05200:Pathways in cancer,mmu05217:Basal cell carcinoma,	PIRSF001784:int-1 transforming protein,	SM00097:WNT1,	developmental protein,extracellular matrix,glycoprotein,Secreted,signal,wnt signaling pathway,	chain:Protein Wnt-9a,glycosylation site:N-linked (GlcNAc...),signal peptide,
ENSMUSG00000000127	CUST_19125_PI427280503y	Fert2	contig_66623	0.561163	1.0732	0.52288	1.08363	0.902843	0.998056	0.411752	0.953997	0.755404	0.960721	0.567779	0.917291	164.693	0	0	0	0	0	0	ENSMUSG00000000127	fer (fms/fps related) protein kinase, testis specific 2	0	0	GO:0006468~protein amino acid phosphorylation,GO:0006793~phosphorus metabolic process,GO:0006796~phosphate metabolic process,GO:0006935~chemotaxis,GO:0007155~cell adhesion,GO:0007610~behavior,GO:0007626~locomotory behavior,GO:0016310~phosphorylation,GO:0018108~peptidyl-tyrosine phosphorylation,GO:0018212~peptidyl-tyrosine modification,GO:0022610~biological adhesion,GO:0042330~taxis,GO:0046777~pro…	0	GO:0000166~nucleotide binding,GO:0001882~nucleoside binding,GO:0001883~purine nucleoside binding,GO:0004672~protein kinase activity,GO:0004713~protein tyrosine kinase activity,GO:0004715~non-membrane spanning protein tyrosine kinase activity,GO:0005524~ATP binding,GO:0017076~purine nucleotide binding,GO:0030554~adenyl nucleotide binding,GO:0032553~ribonucleotide binding,GO:0032555~purine ribonucl…	IPR000719:Protein kinase, core,IPR000980:SH2 motif,IPR001060:Fps/Fes/Fer/CIP4 homology,IPR001245:Tyrosine protein kinase,IPR008266:Tyrosine protein kinase, active site,IPR016250:Tyrosine-protein kinase, Fes/Fps,IPR017441:Protein kinase, ATP binding site,	mmu04520:Adherens junction,	PIRSF000632:tyrosine-protein kinase, Fes/Fps type,PIRSF000632:TyrPK_fps,	SM00055:FCH,SM00219:TyrKc,SM00252:SH2,	alternative splicing,ATP,atp-binding,cytoplasm,kinase,nucleotide-binding,nucleus,phosphoprotein,Proto-oncogene,SH2 domain,transferase,tyrosine-protein kinase,	active site:Proton acceptor,binding site:ATP,chain:Proto-oncogene tyrosine-protein kinase Fer,domain:FCH,domain:Protein kinase,domain:SH2,modified residue,nucleotide phosphate-binding region:ATP,sequence conflict,splice variant,
ENSMUSG00000000127	CUST_30_PI427302862y	Fert2	isotig28317	0.975001	0.993294	0.879995	1.00415	0.763509	0.962228	0.491373	0.956695	0.511857	0.901207	0.520897	0.892812	82.4353	0	0	0	0	0	0	ENSMUSG00000000127	fer (fms/fps related) protein kinase, testis specific 2	0	0	GO:0006468~protein amino acid phosphorylation,GO:0006793~phosphorus metabolic process,GO:0006796~phosphate metabolic process,GO:0006935~chemotaxis,GO:0007155~cell adhesion,GO:0007610~behavior,GO:0007626~locomotory behavior,GO:0016310~phosphorylation,GO:0018108~peptidyl-tyrosine phosphorylation,GO:0018212~peptidyl-tyrosine modification,GO:0022610~biological adhesion,GO:0042330~taxis,GO:0046777~pro…	0	GO:0000166~nucleotide binding,GO:0001882~nucleoside binding,GO:0001883~purine nucleoside binding,GO:0004672~protein kinase activity,GO:0004713~protein tyrosine kinase activity,GO:0004715~non-membrane spanning protein tyrosine kinase activity,GO:0005524~ATP binding,GO:0017076~purine nucleotide binding,GO:0030554~adenyl nucleotide binding,GO:0032553~ribonucleotide binding,GO:0032555~purine ribonucl…	IPR000719:Protein kinase, core,IPR000980:SH2 motif,IPR001060:Fps/Fes/Fer/CIP4 homology,IPR001245:Tyrosine protein kinase,IPR008266:Tyrosine protein kinase, active site,IPR016250:Tyrosine-protein kinase, Fes/Fps,IPR017441:Protein kinase, ATP binding site,	mmu04520:Adherens junction,	PIRSF000632:tyrosine-protein kinase, Fes/Fps type,PIRSF000632:TyrPK_fps,	SM00055:FCH,SM00219:TyrKc,SM00252:SH2,	alternative splicing,ATP,atp-binding,cytoplasm,kinase,nucleotide-binding,nucleus,phosphoprotein,Proto-oncogene,SH2 domain,transferase,tyrosine-protein kinase,	active site:Proton acceptor,binding site:ATP,chain:Proto-oncogene tyrosine-protein kinase Fer,domain:FCH,domain:Protein kinase,domain:SH2,modified residue,nucleotide phosphate-binding region:ATP,sequence conflict,splice variant,
ENSMUSG00000000131	CUST_32_PI427302862y	XPO6	isotig22567	0.832578	0.955259	0.928353	1.06598	0.933052	1.05479	0.994428	1.06649	0.896331	1.04441	0.702122	0.902184	1320.88	0	0	0	0	0	0	ENSMUSG00000000131	exportin 6	0	0	GO:0000059~protein import into nucleus, docking,GO:0006461~protein complex assembly,GO:0006605~protein targeting,GO:0006606~protein import into nucleus,GO:0006611~protein export from nucleus,GO:0006886~intracellular protein transport,GO:0006913~nucleocytoplasmic transport,GO:0008104~protein localization,GO:0015031~protein transport,GO:0017038~protein import,GO:0033365~protein localization in orga…	GO:0005635~nuclear envelope,GO:0005643~nuclear pore,GO:0012505~endomembrane system,GO:0016021~integral to membrane,GO:0031224~intrinsic to membrane,GO:0031967~organelle envelope,GO:0031975~envelope,GO:0046930~pore complex,	GO:0008565~protein transporter activity,	IPR001494:Importin-beta, N-terminal,IPR011989:Armadillo-like helical,IPR013598:Exportin-1/Importin-beta-like,	0	0	0	alternative splicing,cytoplasm,nucleus,phosphoprotein,protein transport,transport,	chain:Exportin-6,domain:Importin N-terminal,modified residue,sequence conflict,splice variant,
ENSMUSG00000000134	CUST_34_PI427302862y	Tcfe3	isotig26111	0.511155	1.15979	0.613265	1.18822	0.489831	0.867353	0.754768	1.08001	0.973859	1.04553	0.748056	0.89715	276.732	0	0	0	0	0	0	ENSMUSG00000000134	transcription factor E3	0	0	GO:0002761~regulation of myeloid leukocyte differentiation,GO:0006350~transcription,GO:0006355~regulation of transcription, DNA-dependent,GO:0006357~regulation of transcription from RNA polymerase II promoter,GO:0006955~immune response,GO:0006959~humoral immune response,GO:0009891~positive regulation of biosynthetic process,GO:0010551~regulation of specific transcription from RNA polymerase II pr…	GO:0005654~nucleoplasm,GO:0005667~transcription factor complex,GO:0031974~membrane-enclosed lumen,GO:0031981~nuclear lumen,GO:0043233~organelle lumen,GO:0044451~nucleoplasm part,GO:0070013~intracellular organelle lumen,	GO:0003677~DNA binding,GO:0003700~transcription factor activity,GO:0010843~promoter binding,GO:0030528~transcription regulator activity,GO:0043565~sequence-specific DNA binding,GO:0046982~protein heterodimerization activity,GO:0046983~protein dimerization activity,	IPR001092:Basic helix-loop-helix dimerisation region bHLH,IPR011598:Helix-loop-helix DNA-binding,	0	PIRSF016635:PIRSF016635,	SM00353:HLH,	activator,alternative splicing,dna-binding,immune response,nucleus,phosphoprotein,Transcription,transcription regulation,ubl conjugation,	chain:Transcription factor E3,DNA-binding region:Basic motif,domain:Helix-loop-helix motif,domain:Leucine-zipper,modified residue,region of interest:Strong transcription activation domain,sequence conflict,splice variant,
ENSMUSG00000000142	CUST_18816_PI427280503y	Axin2	contig_113495	0.000631634	0.465213	0.00256895	0.468978	0.0624348	0.672113	0.820603	1.03223	0.542952	1.23085	0.0874963	1.5758	1102.3	0	0	2	0	0	2	ENSMUSG00000000142	axin2	0	0	GO:0001501~skeletal system development,GO:0001503~ossification,GO:0001756~somitogenesis,GO:0001957~intramembranous ossification,GO:0003002~regionalization,GO:0007166~cell surface receptor linked signal transduction,GO:0007389~pattern specification process,GO:0008285~negative regulation of cell proliferation,GO:0009792~embryonic development ending in birth or egg hatching,GO:0009952~anterior/poste…	0	0	IPR000342:Regulator of G protein signalling,IPR001158:DIX,IPR014936:Axin beta-catenin binding,	mmu04310:Wnt signaling pathway,mmu05200:Pathways in cancer,mmu05210:Colorectal cancer,mmu05213:Endometrial cancer,mmu05217:Basal cell carcinoma,	PIRSF038234:axis inhibition protein (axin),	SM00021:DAX,SM00315:RGS,	cytoplasm,phosphoprotein,tumor suppressor,wnt signaling pathway,	chain:Axin-2,compositionally biased region:Poly-His,domain:DIX,domain:RGS,modified residue,region of interest:Interaction with beta-catenin,region of interest:Interaction with GSK3B,sequence conflict,
ENSMUSG00000000142	CUST_40_PI427302862y	Axin2	isotig35452	0.000254811	0.482973	0.00098013	0.560979	0.365262	0.862273	0.480405	1.05846	0.248698	1.26088	0.132285	1.3007	543.659	0	0	2	0	0	2	ENSMUSG00000000142	axin2	0	0	GO:0001501~skeletal system development,GO:0001503~ossification,GO:0001756~somitogenesis,GO:0001957~intramembranous ossification,GO:0003002~regionalization,GO:0007166~cell surface receptor linked signal transduction,GO:0007389~pattern specification process,GO:0008285~negative regulation of cell proliferation,GO:0009792~embryonic development ending in birth or egg hatching,GO:0009952~anterior/poste…	0	0	IPR000342:Regulator of G protein signalling,IPR001158:DIX,IPR014936:Axin beta-catenin binding,	mmu04310:Wnt signaling pathway,mmu05200:Pathways in cancer,mmu05210:Colorectal cancer,mmu05213:Endometrial cancer,mmu05217:Basal cell carcinoma,	PIRSF038234:axis inhibition protein (axin),	SM00021:DAX,SM00315:RGS,	cytoplasm,phosphoprotein,tumor suppressor,wnt signaling pathway,	chain:Axin-2,compositionally biased region:Poly-His,domain:DIX,domain:RGS,modified residue,region of interest:Interaction with beta-catenin,region of interest:Interaction with GSK3B,sequence conflict,
ENSMUSG00000000148	CUST_43_PI427302862y	AA881470	isotig48552	0.669936	1.07009	0.807522	0.987006	0.322862	1.30868	0.39551	0.8457	0.490454	0.794748	0.864052	0.940086	418.148	0	0	0	0	0	0	ENSMUSG00000000148	EST AA881470	0	0	0	0	0	IPR000357:HEAT,IPR018114:Peptidase S1/S6, chymotrypsin/Hap, active site,	0	0	0	0	0
ENSMUSG00000000149	CUST_46_PI427302862y	Gna12	isotig37502	0.878549	0.966463	0.895202	0.990458	0.132151	0.755661	0.766529	1.0775	0.988302	0.999431	0.703101	0.899906	684.034	0	0	0	0	0	0	ENSMUSG00000000149	guanine nucleotide binding protein, alpha 12; similar to Guanine nucleotide-binding protein alpha-12 subunit (G alpha-12)	m_akap13Pathway:Rho-Selective Guanine Exchange Factor AKAP13 Mediates Stress Fiber Formation,	0	GO:0001701~in utero embryonic development,GO:0007166~cell surface receptor linked signal transduction,GO:0007186~G-protein coupled receptor protein signaling pathway,GO:0007242~intracellular signaling cascade,GO:0007243~protein kinase cascade,GO:0007264~small GTPase mediated signal transduction,GO:0007265~Ras protein signal transduction,GO:0007266~Rho protein signal transduction,GO:0008360~regula…	GO:0005834~heterotrimeric G-protein complex,GO:0005886~plasma membrane,GO:0019897~extrinsic to plasma membrane,GO:0019898~extrinsic to membrane,GO:0031224~intrinsic to membrane,GO:0031225~anchored to membrane,GO:0044459~plasma membrane part,	GO:0000166~nucleotide binding,GO:0003924~GTPase activity,GO:0005525~GTP binding,GO:0017076~purine nucleotide binding,GO:0019001~guanyl nucleotide binding,GO:0032553~ribonucleotide binding,GO:0032555~purine ribonucleotide binding,GO:0032561~guanyl ribonucleotide binding,	IPR000469:G-protein alpha subunit, group 12,IPR001019:Guanine nucleotide binding protein (G-protein), alpha subunit,	mmu04010:MAPK signaling pathway,mmu04270:Vascular smooth muscle contraction,mmu04730:Long-term depression,mmu04810:Regulation of actin cytoskeleton,	PIRSF002400:GTP-binding regulatory protein Gs alpha chain,	0	3d-structure,GTP binding,gtp-binding,lipoprotein,membrane,nucleotide binding,nucleotide-binding,P-loop,palmitate,phosphoprotein,transducer,	chain:Guanine nucleotide-binding protein subunit alpha-12,helix,lipid moiety-binding region:S-palmitoyl cysteine,modified residue,mutagenesis site,nucleotide phosphate-binding region:GTP,strand,turn,
ENSMUSG00000000154	CUST_50_PI427302862y	Slc22a18	isotig35053	0.829638	1.03957	0.890377	0.984065	0.962206	1.00521	0.484744	1.0865	0.431682	1.14596	0.888668	0.990353	61.2911	0	0	0	0	0	0	ENSMUSG00000000154	solute carrier family 22 (organic cation transporter), member 18	0	0	GO:0006811~ion transport,GO:0006820~anion transport,GO:0015850~organic alcohol transport,GO:0015893~drug transport,GO:0015904~tetracycline transport,GO:0042493~response to drug,GO:0042891~antibiotic transport,GO:0046677~response to antibiotic,GO:0055085~transmembrane transport,	GO:0005886~plasma membrane,GO:0005887~integral to plasma membrane,GO:0016021~integral to membrane,GO:0031224~intrinsic to membrane,GO:0031226~intrinsic to plasma membrane,GO:0044459~plasma membrane part,	GO:0008493~tetracycline transporter activity,GO:0008509~anion transmembrane transporter activity,GO:0008514~organic anion transmembrane transporter activity,GO:0015238~drug transporter activity,GO:0015293~symporter activity,GO:0015297~antiporter activity,GO:0015298~solute:cation antiporter activity,GO:0015299~solute:hydrogen antiporter activity,GO:0015300~solute:solute antiporter activity,GO:0015…	IPR001226:Flavodoxin, conserved site,IPR001958:Tetracycline resistance protein, TetA,IPR011701:Major facilitator superfamily MFS-1,	0	PIRSF002994:tetracycline resistance protein,	0	cell membrane,ion transport,membrane,Symport,transmembrane,transport,	chain:Solute carrier family 22 member 18,sequence conflict,transmembrane region,
ENSMUSG00000000168	CUST_51_PI427302862y	dlaT	isotig44787	0.779119	1.06795	0.511991	0.914709	0.906305	0.956997	0.239906	1.23749	0.940544	1.01631	0.934026	0.995495	555.92	0	0	0	0	0	0	ENSMUSG00000000168	dihydrolipoamide S-acetyltransferase (E2 component of pyruvate dehydrogenase complex)	0	0	GO:0005996~monosaccharide metabolic process,GO:0006006~glucose metabolic process,GO:0006007~glucose catabolic process,GO:0006084~acetyl-CoA metabolic process,GO:0006085~acetyl-CoA biosynthetic process,GO:0006086~acetyl-CoA biosynthetic process from pyruvate,GO:0006090~pyruvate metabolic process,GO:0006091~generation of precursor metabolites and energy,GO:0006096~glycolysis,GO:0006732~coenzyme met…	GO:0005739~mitochondrion,GO:0005759~mitochondrial matrix,GO:0005967~mitochondrial pyruvate dehydrogenase complex,GO:0031974~membrane-enclosed lumen,GO:0031980~mitochondrial lumen,GO:0043233~organelle lumen,GO:0044429~mitochondrial part,GO:0045254~pyruvate dehydrogenase complex,GO:0070013~intracellular organelle lumen,	GO:0004742~dihydrolipoyllysine-residue acetyltransferase activity,GO:0016407~acetyltransferase activity,GO:0016417~S-acyltransferase activity,GO:0016418~S-acetyltransferase activity,GO:0030523~dihydrolipoamide S-acyltransferase activity,GO:0031405~lipoic acid binding,GO:0031406~carboxylic acid binding,GO:0048037~cofactor binding,GO:0050662~coenzyme binding,	IPR000089:Biotin/lipoyl attachment,IPR001078:2-oxoacid dehydrogenase acyltransferase, catalytic domain,IPR003016:2-oxo acid dehydrogenase, lipoyl-binding site,IPR004167:E3 binding,IPR006257:Dihydrolipoamide acetyltransferase, long form,	mmu00010:Glycolysis / Gluconeogenesis,mmu00020:Citrate cycle (TCA cycle),mmu00620:Pyruvate metabolism,	PIRSF000433:pyruvate dehydrogenase complex, dihydrolipoyllysine-residue acetyltransferase component,	0	acetylation,Acyltransferase,direct protein sequencing,glycolysis,lipoyl,mitochondrion,repeat,transferase,transit peptide,	chain:Dihydrolipoyllysine-residue acetyltransferase component of pyruvate dehydrogenase complex, mitochondrial,domain:Lipoyl-binding 1,domain:Lipoyl-binding 2,modified residue,region of interest:Catalytic,region of interest:CoA-binding,region of interest:E3- and/or E1-component binding domain,sequence conflict,transit peptide:Mitochondrion,
ENSMUSG00000000168	CUST_52_PI427302862x	dlaT	isotig44787	0.262654	1.11171	0.734373	0.89987	0.643781	1.09206	0.0380669	1.19685	0.379734	1.1141	0.370907	1.1271	628.88	0	1	0	0	1	0	ENSMUSG00000000168	dihydrolipoamide S-acetyltransferase (E2 component of pyruvate dehydrogenase complex)	0	0	GO:0005996~monosaccharide metabolic process,GO:0006006~glucose metabolic process,GO:0006007~glucose catabolic process,GO:0006084~acetyl-CoA metabolic process,GO:0006085~acetyl-CoA biosynthetic process,GO:0006086~acetyl-CoA biosynthetic process from pyruvate,GO:0006090~pyruvate metabolic process,GO:0006091~generation of precursor metabolites and energy,GO:0006096~glycolysis,GO:0006732~coenzyme met…	GO:0005739~mitochondrion,GO:0005759~mitochondrial matrix,GO:0005967~mitochondrial pyruvate dehydrogenase complex,GO:0031974~membrane-enclosed lumen,GO:0031980~mitochondrial lumen,GO:0043233~organelle lumen,GO:0044429~mitochondrial part,GO:0045254~pyruvate dehydrogenase complex,GO:0070013~intracellular organelle lumen,	GO:0004742~dihydrolipoyllysine-residue acetyltransferase activity,GO:0016407~acetyltransferase activity,GO:0016417~S-acyltransferase activity,GO:0016418~S-acetyltransferase activity,GO:0030523~dihydrolipoamide S-acyltransferase activity,GO:0031405~lipoic acid binding,GO:0031406~carboxylic acid binding,GO:0048037~cofactor binding,GO:0050662~coenzyme binding,	IPR000089:Biotin/lipoyl attachment,IPR001078:2-oxoacid dehydrogenase acyltransferase, catalytic domain,IPR003016:2-oxo acid dehydrogenase, lipoyl-binding site,IPR004167:E3 binding,IPR006257:Dihydrolipoamide acetyltransferase, long form,	mmu00010:Glycolysis / Gluconeogenesis,mmu00020:Citrate cycle (TCA cycle),mmu00620:Pyruvate metabolism,	PIRSF000433:pyruvate dehydrogenase complex, dihydrolipoyllysine-residue acetyltransferase component,	0	acetylation,Acyltransferase,direct protein sequencing,glycolysis,lipoyl,mitochondrion,repeat,transferase,transit peptide,	chain:Dihydrolipoyllysine-residue acetyltransferase component of pyruvate dehydrogenase complex, mitochondrial,domain:Lipoyl-binding 1,domain:Lipoyl-binding 2,modified residue,region of interest:Catalytic,region of interest:CoA-binding,region of interest:E3- and/or E1-component binding domain,sequence conflict,transit peptide:Mitochondrion,
ENSMUSG00000000171	CUST_54_PI427302862y	sdhD	isotig19707	0.710149	0.938274	0.107857	0.836772	0.0833389	0.757217	0.113575	0.870796	0.180982	0.808766	0.565424	0.908515	13068.7	0	0	0	0	0	0	ENSMUSG00000000171	succinate dehydrogenase complex, subunit D, integral membrane protein	0	0	GO:0006084~acetyl-CoA metabolic process,GO:0006091~generation of precursor metabolites and energy,GO:0006099~tricarboxylic acid cycle,GO:0006732~coenzyme metabolic process,GO:0009060~aerobic respiration,GO:0009109~coenzyme catabolic process,GO:0015980~energy derivation by oxidation of organic compounds,GO:0022900~electron transport chain,GO:0045333~cellular respiration,GO:0046356~acetyl-CoA catab…	GO:0005739~mitochondrion,GO:0005740~mitochondrial envelope,GO:0005743~mitochondrial inner membrane,GO:0016021~integral to membrane,GO:0019866~organelle inner membrane,GO:0031090~organelle membrane,GO:0031224~intrinsic to membrane,GO:0031966~mitochondrial membrane,GO:0031967~organelle envelope,GO:0031975~envelope,GO:0044429~mitochondrial part,	GO:0005506~iron ion binding,GO:0020037~heme binding,GO:0043167~ion binding,GO:0043169~cation binding,GO:0046872~metal ion binding,GO:0046906~tetrapyrrole binding,GO:0046914~transition metal ion binding,	IPR007992:Cytochrome b, succinate dehydrogenase small subunit, CybS,	mmu00020:Citrate cycle (TCA cycle),mmu00190:Oxidative phosphorylation,mmu05010:Alzheimer's disease,mmu05012:Parkinson's disease,mmu05016:Huntington's disease,	PIRSF027574:mitochondrial succinate dehydrogenase [ubiquinone] cytochrome b, small subunit, animal type,	0	electron transport,heme,iron,membrane,metal-binding,mitochondrion,mitochondrion inner membrane,transit peptide,transmembrane,transport,tricarboxylic acid cycle,	binding site:Ubiquinone; shared with IP/sdhb,chain:Succinate dehydrogenase [ubiquinone] cytochrome b small subunit, mitochondrial,metal ion-binding site:Iron (heme axial ligand); shared with SDHC,topological domain:Mitochondrial intermembrane,topological domain:Mitochondrial matrix,transit peptide:Mitochondrion,transmembrane region,
ENSMUSG00000000171	CUST_55_PI427302862x	sdhD	isotig19707	0.805736	1.05969	0.567423	0.753196	0.180749	0.632939	0.822754	0.951083	0.992863	1.01448	0.82363	1.17881	19628.8	0	0	0	0	0	0	ENSMUSG00000000171	succinate dehydrogenase complex, subunit D, integral membrane protein	0	0	GO:0006084~acetyl-CoA metabolic process,GO:0006091~generation of precursor metabolites and energy,GO:0006099~tricarboxylic acid cycle,GO:0006732~coenzyme metabolic process,GO:0009060~aerobic respiration,GO:0009109~coenzyme catabolic process,GO:0015980~energy derivation by oxidation of organic compounds,GO:0022900~electron transport chain,GO:0045333~cellular respiration,GO:0046356~acetyl-CoA catab…	GO:0005739~mitochondrion,GO:0005740~mitochondrial envelope,GO:0005743~mitochondrial inner membrane,GO:0016021~integral to membrane,GO:0019866~organelle inner membrane,GO:0031090~organelle membrane,GO:0031224~intrinsic to membrane,GO:0031966~mitochondrial membrane,GO:0031967~organelle envelope,GO:0031975~envelope,GO:0044429~mitochondrial part,	GO:0005506~iron ion binding,GO:0020037~heme binding,GO:0043167~ion binding,GO:0043169~cation binding,GO:0046872~metal ion binding,GO:0046906~tetrapyrrole binding,GO:0046914~transition metal ion binding,	IPR007992:Cytochrome b, succinate dehydrogenase small subunit, CybS,	mmu00020:Citrate cycle (TCA cycle),mmu00190:Oxidative phosphorylation,mmu05010:Alzheimer's disease,mmu05012:Parkinson's disease,mmu05016:Huntington's disease,	PIRSF027574:mitochondrial succinate dehydrogenase [ubiquinone] cytochrome b, small subunit, animal type,	0	electron transport,heme,iron,membrane,metal-binding,mitochondrion,mitochondrion inner membrane,transit peptide,transmembrane,transport,tricarboxylic acid cycle,	binding site:Ubiquinone; shared with IP/sdhb,chain:Succinate dehydrogenase [ubiquinone] cytochrome b small subunit, mitochondrial,metal ion-binding site:Iron (heme axial ligand); shared with SDHC,topological domain:Mitochondrial intermembrane,topological domain:Mitochondrial matrix,transit peptide:Mitochondrion,transmembrane region,
ENSMUSG00000000182	CUST_6121_PI427280503x	FGF23	contig_210303	0.827536	0.96667	0.519868	0.932757	0.797502	0.968859	0.929294	0.934848	0.736089	1.01706	0.799664	0.933081	38.3528	0	0	0	0	0	0	ENSMUSG00000000182	similar to FGF23; fibroblast growth factor 23	0	0	GO:0006355~regulation of transcription, DNA-dependent,GO:0006873~cellular ion homeostasis,GO:0007166~cell surface receptor linked signal transduction,GO:0007167~enzyme linked receptor protein signaling pathway,GO:0007169~transmembrane receptor protein tyrosine kinase signaling pathway,GO:0008543~fibroblast growth factor receptor signaling pathway,GO:0009891~positive regulation of biosynthetic pro…	GO:0005576~extracellular region,	GO:0005104~fibroblast growth factor receptor binding,GO:0005105~type 1 fibroblast growth factor receptor binding,GO:0008083~growth factor activity,	IPR002348:Interleukin 1/heparin-binding growth factor,	mmu04010:MAPK signaling pathway,mmu04810:Regulation of actin cytoskeleton,mmu05200:Pathways in cancer,mmu05218:Melanoma,	0	SM00442:FGF,	differentiation,disulfide bond,glycoprotein,growth factor,nucleus,Secreted,signal,	chain:Fibroblast growth factor 23,disulfide bond,glycosylation site:O-linked (GalNAc),signal peptide,
ENSMUSG00000000184	CUST_57_PI427302862y	CCND2	isotig21583	0.814612	1.07275	0.83524	1.07122	0.660757	0.88098	0.764288	1.39134	0.397153	1.57432	0.787192	0.864013	1737.61	0	0	0	0	0	0	ENSMUSG00000000184	cyclin D2	m_cellcyclePathway:Cyclins and Cell Cycle Regulation,	0	GO:0000082~G1/S transition of mitotic cell cycle,GO:0000278~mitotic cell cycle,GO:0007049~cell cycle,GO:0008284~positive regulation of cell proliferation,GO:0022402~cell cycle process,GO:0022403~cell cycle phase,GO:0042127~regulation of cell proliferation,GO:0051301~cell division,GO:0051325~interphase,GO:0051329~interphase of mitotic cell cycle,GO:0051726~regulation of cell cycle,	0	GO:0019899~enzyme binding,GO:0019900~kinase binding,GO:0019901~protein kinase binding,	IPR004367:Cyclin, C-terminal,IPR006670:Cyclin,IPR006671:Cyclin, N-terminal,IPR013763:Cyclin-related,IPR014400:Cyclin, A/B/D/E,IPR015451:Cyclin D,	mmu04110:Cell cycle,mmu04115:p53 signaling pathway,mmu04310:Wnt signaling pathway,mmu04510:Focal adhesion,mmu04630:Jak-STAT signaling pathway,	PIRSF001771:cyclin, A/B/D/E types,PIRSF001771:Cyclin_A_B_D_E,	SM00385:CYCLIN,	cell cycle,cell cycle control,cell division,cyclin,	chain:G1/S-specific cyclin-D2,
ENSMUSG00000000194	CUST_60_PI427302862y	GPR107	isotig34233	0.615151	0.926139	0.645703	0.938602	0.711773	0.929074	0.890173	0.954229	0.988351	0.983608	0.888212	0.903612	75.2187	0	0	0	0	0	0	ENSMUSG00000000194	G protein-coupled receptor 107; hypothetical protein LOC100047589	0	0	0	GO:0016021~integral to membrane,GO:0031224~intrinsic to membrane,	0	IPR009637:Transmembrane receptor, eukaryota,	0	PIRSF011955:Caenorhabditis elegans hypothetical protein C15H9.5,	0	glycoprotein,membrane,receptor,signal,transmembrane,	chain:Protein GPR107,glycosylation site:N-linked (GlcNAc...),sequence conflict,signal peptide,transmembrane region,
ENSMUSG00000000197	CUST_64_PI427302862y	NALCN	isotig22582	0.569317	0.936787	0.624489	0.946539	0.377861	0.923352	0.975634	1.14201	0.727185	1.09529	0.772719	0.874524	1408.34	0	0	0	0	0	0	ENSMUSG00000000197	sodium leak channel, non-selective	0	0	GO:0006811~ion transport,GO:0006812~cation transport,GO:0006814~sodium ion transport,GO:0015672~monovalent inorganic cation transport,GO:0030001~metal ion transport,GO:0055085~transmembrane transport,	GO:0016021~integral to membrane,GO:0031224~intrinsic to membrane,	GO:0005216~ion channel activity,GO:0005244~voltage-gated ion channel activity,GO:0005261~cation channel activity,GO:0005272~sodium channel activity,GO:0015267~channel activity,GO:0022803~passive transmembrane transporter activity,GO:0022832~voltage-gated channel activity,GO:0022836~gated channel activity,GO:0022838~substrate specific channel activity,GO:0031402~sodium ion binding,GO:0031420~alkal…	IPR005821:Ion transport,	0	PIRSF038547:sodium leak channel non-selective protein,	0	alternative splicing,coiled coil,ion transport,ionic channel,membrane,phosphoprotein,repeat,Sodium,sodium channel,Sodium transport,transmembrane,transport,voltage-gated channel,	chain:Sodium leak channel non-selective protein,modified residue,sequence conflict,splice variant,topological domain:Cytoplasmic,topological domain:Extracellular,transmembrane region,
ENSMUSG00000000214	CUST_69_PI427302862y	TH	isotig20679	0.874726	0.799979	0.886083	1.04433	0.865208	1.04882	0.385364	0.751531	0.971671	0.828539	0.587861	1.10721	679.528	0	0	0	0	0	0	ENSMUSG00000000214	tyrosine hydroxylase	0	0	GO:0001505~regulation of neurotransmitter levels,GO:0001654~eye development,GO:0001666~response to hypoxia,GO:0001754~eye photoreceptor cell differentiation,GO:0001963~synaptic transmission, dopaminergic,GO:0006570~tyrosine metabolic process,GO:0006575~cellular amino acid derivative metabolic process,GO:0006576~biogenic amine metabolic process,GO:0006584~catecholamine metabolic process,GO:0006585…	GO:0005829~cytosol,GO:0008021~synaptic vesicle,GO:0016023~cytoplasmic membrane-bounded vesicle,GO:0030135~coated vesicle,GO:0030136~clathrin-coated vesicle,GO:0030424~axon,GO:0031410~cytoplasmic vesicle,GO:0031982~vesicle,GO:0031988~membrane-bounded vesicle,GO:0033267~axon part,GO:0042995~cell projection,GO:0043005~neuron projection,GO:0043025~cell soma,GO:0043195~terminal button,GO:0043204~perik…	GO:0004511~tyrosine 3-monooxygenase activity,GO:0005506~iron ion binding,GO:0008198~ferrous iron binding,GO:0008199~ferric iron binding,GO:0016597~amino acid binding,GO:0016714~oxidoreductase activity, acting on paired donors, with incorporation or reduction of molecular oxygen, reduced pteridine as one donor, and incorporation of one atom of oxygen,GO:0031406~carboxylic acid binding,GO:0035240~d…	IPR001273:Aromatic amino acid hydroxylase,IPR005962:Tyrosine 3-monooxygenase,IPR018301:Aromatic amino acid hydroxylase, iron/copper binding site,IPR019773:Tyrosine 3-monooxygenase-like,IPR019774:Aromatic amino acid hydroxylase, C-terminal,	mmu00350:Tyrosine metabolism,mmu05012:Parkinson's disease,	PIRSF000336:TH,	0	Catecholamine biosynthesis,direct protein sequencing,iron,metal-binding,Monooxygenase,Neurotransmitter biosynthesis,oxidoreductase,phosphoprotein,	chain:Tyrosine 3-monooxygenase,compositionally biased region:Poly-Ala,metal ion-binding site:Iron,modified residue,
ENSMUSG00000000216	CUST_25635_PI427280503x	LOC100047580	contig_362250	0.581192	0.944173	0.85836	0.974588	0.658467	0.952667	0.734345	0.966556	0.93185	0.992906	0.769905	0.948473	41.058	0	0	0	0	0	0	ENSMUSG00000000216	similar to epithelial sodium channel gamma subunit; sodium channel, nonvoltage-gated 1 gamma	0	0	GO:0006811~ion transport,GO:0006812~cation transport,GO:0006814~sodium ion transport,GO:0007600~sensory perception,GO:0007606~sensory perception of chemical stimulus,GO:0015672~monovalent inorganic cation transport,GO:0030001~metal ion transport,GO:0050877~neurological system process,GO:0050890~cognition,GO:0050909~sensory perception of taste,	GO:0000267~cell fraction,GO:0005624~membrane fraction,GO:0005626~insoluble fraction,GO:0005886~plasma membrane,GO:0009897~external side of plasma membrane,GO:0009986~cell surface,GO:0016021~integral to membrane,GO:0031224~intrinsic to membrane,GO:0034702~ion channel complex,GO:0034703~cation channel complex,GO:0034706~sodium channel complex,GO:0044459~plasma membrane part,	GO:0005216~ion channel activity,GO:0005261~cation channel activity,GO:0005272~sodium channel activity,GO:0015267~channel activity,GO:0015276~ligand-gated ion channel activity,GO:0019904~protein domain specific binding,GO:0022803~passive transmembrane transporter activity,GO:0022834~ligand-gated channel activity,GO:0022836~gated channel activity,GO:0022838~substrate specific channel activity,GO:00…	IPR001873:Na+ channel, amiloride-sensitive,IPR004724:Epithelial sodium channel,	mmu04742:Taste transduction,mmu04960:Aldosterone-regulated sodium reabsorption,	PIRSF006832:human amiloride-sensitive sodium channel protein,	0	cell membrane,glycoprotein,ion transport,ionic channel,membrane,phosphoprotein,sensory transduction,Sodium,sodium channel,Sodium transport,Taste,transmembrane,transport,ubl conjugation,	chain:Amiloride-sensitive sodium channel subunit gamma,glycosylation site:N-linked (GlcNAc...),topological domain:Cytoplasmic,topological domain:Extracellular,transmembrane region,
ENSMUSG00000000223	CUST_70_PI427302862y	DRP2	isotig22272	0.882815	0.983318	0.800445	1.05856	0.707434	0.943751	0.624023	1.44863	0.538902	1.42643	0.549932	1.15685	95.2481	0	0	0	0	0	0	ENSMUSG00000000223	dystrophin related protein 2	0	0	GO:0043062~extracellular structure organization,GO:0050808~synapse organization,	GO:0000267~cell fraction,GO:0005624~membrane fraction,GO:0005626~insoluble fraction,GO:0005856~cytoskeleton,GO:0005886~plasma membrane,GO:0030425~dendrite,GO:0042995~cell projection,GO:0043005~neuron projection,GO:0043228~non-membrane-bounded organelle,GO:0043232~intracellular non-membrane-bounded organelle,	GO:0005509~calcium ion binding,GO:0008270~zinc ion binding,GO:0043167~ion binding,GO:0043169~cation binding,GO:0046872~metal ion binding,GO:0046914~transition metal ion binding,	IPR000433:Zinc finger, ZZ-type,IPR001202:WW/Rsp5/WWP,IPR002017:Spectrin repeat,IPR011992:EF-Hand type,IPR015153:EF-hand, region 1,IPR015154:EF-hand, region 2,IPR017433:Dystrophin-related protein 2,IPR018159:Spectrin/alpha-actinin,	0	PIRSF038205:Dystrophin-related_p2,	SM00150:SPEC,SM00291:ZnF_ZZ,SM00456:WW,	cytoplasm,cytoskeleton,metal-binding,phosphoprotein,repeat,zinc,zinc-finger,	chain:Dystrophin-related protein 2,domain:WW,modified residue,repeat:Spectrin 1,repeat:Spectrin 2,sequence conflict,zinc finger region:ZZ-type,
ENSMUSG00000000248	CUST_74_PI427302862y	Clec2g	isotig00347	0.604193	0.916069	0.221711	0.83301	0.637653	0.872125	0.840392	0.905113	0.74816	1.08501	0.487493	1.20496	703.879	0	0	0	0	0	0	ENSMUSG00000000248	C-type lectin domain family 2, member g	0	0	GO:0002761~regulation of myeloid leukocyte differentiation,GO:0002762~negative regulation of myeloid leukocyte differentiation,GO:0045596~negative regulation of cell differentiation,GO:0045637~regulation of myeloid cell differentiation,GO:0045638~negative regulation of myeloid cell differentiation,GO:0045670~regulation of osteoclast differentiation,GO:0045671~negative regulation of osteoclast dif…	GO:0005576~extracellular region,GO:0005615~extracellular space,GO:0005886~plasma membrane,GO:0016021~integral to membrane,GO:0031224~intrinsic to membrane,GO:0044421~extracellular region part,	GO:0005529~sugar binding,GO:0030246~carbohydrate binding,	IPR001304:C-type lectin,IPR002353:Type II antifreeze protein,IPR016186:C-type lectin-like,IPR018378:C-type lectin, conserved site,	0	0	SM00034:CLECT,	alternative splicing,cell membrane,disulfide bond,glycoprotein,Lectin,membrane,receptor,Signal-anchor,transmembrane,	chain:C-type lectin domain family 2 member F,chain:C-type lectin domain family 2 member G,disulfide bond,domain:C-type lectin,glycosylation site:N-linked (GlcNAc...),sequence conflict,splice variant,topological domain:Cytoplasmic,topological domain:Extracellular,transmembrane region,
ENSMUSG00000000253	CUST_76_PI427302862y	gmpr	isotig13288	0.918331	1.04357	0.180566	0.736292	0.962287	1.0617	0.0899354	1.34513	0.627035	1.23327	0.202155	1.32186	3680.71	0	0	0	0	0	0	ENSMUSG00000000253	guanosine monophosphate reductase	0	0	GO:0055114~oxidation reduction,	0	GO:0003920~GMP reductase activity,GO:0016651~oxidoreductase activity, acting on NADH or NADPH,GO:0016657~oxidoreductase activity, acting on NADH or NADPH, nitrogenous group as acceptor,GO:0030955~potassium ion binding,GO:0031420~alkali metal ion binding,GO:0043167~ion binding,GO:0043169~cation binding,GO:0046872~metal ion binding,	IPR001093:IMP dehydrogenase/GMP reductase,IPR005993:Guanosine monophosphate reductase 1,IPR013785:Aldolase-type TIM barrel,IPR015875:IMP dehydrogenase / GMP reductase, conserved site,	mmu00230:Purine metabolism,	PIRSF000235:GMP reductase,PIRSF000235:GMP_reductase,	0	metal-binding,nadp,oxidoreductase,potassium,	active site:Thioimidate intermediate,binding site:NADP,chain:GMP reductase 1,metal ion-binding site:Potassium; via carbonyl oxygen,nucleotide phosphate-binding region:NADP,
ENSMUSG00000000263	CUST_78_PI427302862y	GLRA1	isotig36723	0.447811	0.935248	0.914377	1.01303	0.958313	1.01043	0.839322	1.01465	0.916294	0.985834	0.802171	0.949428	44.317	0	0	0	0	0	0	ENSMUSG00000000263	similar to glycine receptor alpha 1; glycine receptor, alpha 1 subunit	0	0	GO:0001508~regulation of action potential,GO:0001964~startle response,GO:0002087~regulation of respiratory gaseous exchange by neurological system process,GO:0003012~muscle system process,GO:0006461~protein complex assembly,GO:0006811~ion transport,GO:0006820~anion transport,GO:0006821~chloride transport,GO:0006873~cellular ion homeostasis,GO:0006887~exocytosis,GO:0006936~muscle contraction,GO:00…	GO:0000267~cell fraction,GO:0005624~membrane fraction,GO:0005626~insoluble fraction,GO:0005783~endoplasmic reticulum,GO:0005886~plasma membrane,GO:0005887~integral to plasma membrane,GO:0009897~external side of plasma membrane,GO:0009986~cell surface,GO:0016021~integral to membrane,GO:0030054~cell junction,GO:0031224~intrinsic to membrane,GO:0031226~intrinsic to plasma membrane,GO:0034702~ion cha…	GO:0005216~ion channel activity,GO:0005230~extracellular ligand-gated ion channel activity,GO:0005253~anion channel activity,GO:0005254~chloride channel activity,GO:0008509~anion transmembrane transporter activity,GO:0015267~channel activity,GO:0015276~ligand-gated ion channel activity,GO:0016594~glycine binding,GO:0016597~amino acid binding,GO:0016933~extracellular-glycine-gated ion channel acti…	IPR006028:Gamma-aminobutyric acid A receptor,IPR006029:Neurotransmitter-gated ion-channel transmembrane region,IPR006201:Neurotransmitter-gated ion-channel,IPR006202:Neurotransmitter-gated ion-channel ligand-binding,IPR008127:Glycine receptor alpha,IPR008128:Glycine receptor alpha1,IPR018000:Neurotransmitter-gated ion-channel, conserved site,	mmu04080:Neuroactive ligand-receptor interaction,	PIRSF002443:acetylcholine receptor,	0	alternative splicing,cell junction,cell membrane,chloride,chloride channel,disease mutation,disulfide bond,glycoprotein,ion transport,ionic channel,membrane,neurotransmitter receptor,postsynaptic cell membrane,receptor,signal,synapse,transmembrane,transmembrane protein,transport,	chain:Glycine receptor subunit alpha-1,disulfide bond,glycosylation site:N-linked (GlcNAc...),region of interest:Strychnine-binding,sequence conflict,sequence variant,signal peptide,splice variant,topological domain:Cytoplasmic,topological domain:Extracellular,transmembrane region,
ENSMUSG00000000266	CUST_80_PI427302862y	Mid2	isotig49320	0.290639	0.88811	0.716531	0.948884	0.993542	1.01324	0.882809	0.957538	0.855314	0.868931	0.415287	0.786753	807.833	0	0	0	0	0	0	ENSMUSG00000000266	midline 2	0	0	0	GO:0005856~cytoskeleton,GO:0005874~microtubule,GO:0015630~microtubule cytoskeleton,GO:0043228~non-membrane-bounded organelle,GO:0043232~intracellular non-membrane-bounded organelle,GO:0044430~cytoskeletal part,	GO:0008270~zinc ion binding,GO:0043167~ion binding,GO:0043169~cation binding,GO:0046872~metal ion binding,GO:0046914~transition metal ion binding,	IPR000315:Zinc finger, B-box,IPR001841:Zinc finger, RING-type,IPR001870:B302 (SPRY)-like,IPR003649:B-box, C-terminal,IPR003877:SPla/RYanodine receptor SPRY,IPR003879:Butyrophylin-like,IPR003961:Fibronectin, type III,IPR008957:Fibronectin, type III-like fold,IPR017903:COS domain,IPR017907:Zinc finger, RING-type, conserved site,IPR018355:SPla/RYanodine receptor subgroup,IPR018957:Zinc finger, C3HC4…	0	PIRSF038780:midline,	SM00060:FN3,SM00184:RING,SM00336:BBOX,SM00449:SPRY,SM00502:BBC,	coiled coil,cytoplasm,cytoskeleton,metal-binding,microtubule,phosphoprotein,repeat,zinc,zinc-finger,	chain:Midline-2,domain:B30.2/SPRY,domain:COS,domain:Fibronectin type-III,zinc finger region:B box-type 1,zinc finger region:B box-type 2,zinc finger region:RING-type,
ENSMUSG00000000275	CUST_83_PI427302862y	TRIM25	isotig11203	0.0197177	0.651881	0.772535	1.07807	0.976581	0.993791	0.48775	0.776263	0.98969	0.839422	0.673202	1.07545	3356.67	0	0	1	0	0	1	ENSMUSG00000000275	tripartite motif-containing 25	0	0	0	0	GO:0008270~zinc ion binding,GO:0043167~ion binding,GO:0043169~cation binding,GO:0046872~metal ion binding,GO:0046914~transition metal ion binding,	IPR001841:Zinc finger, RING-type,IPR001870:B302 (SPRY)-like,IPR003877:SPla/RYanodine receptor SPRY,IPR003879:Butyrophylin-like,IPR006574:SPRY-associated,IPR017907:Zinc finger, RING-type, conserved site,IPR018355:SPla/RYanodine receptor subgroup,IPR018957:Zinc finger, C3HC4 RING-type,	mmu04622:RIG-I-like receptor signaling pathway,	PIRSF001733:tripartite motif-containing protein,	SM00184:RING,SM00449:SPRY,SM00589:PRY,	acetylation,Antiviral defense,coiled coil,cytoplasm,immune response,innate immunity,isopeptide bond,ligase,metal-binding,phosphoprotein,ubl conjugation,ubl conjugation pathway,zinc,zinc-finger,	chain:E3 ubiquitin/ISG15 ligase TRIM25,cross-link:Glycyl lysine isopeptide (Lys-Gly) (interchain with G-Cter in ISG15),domain:B30.2/SPRY,modified residue,zinc finger region:RING-type,
ENSMUSG00000000276	CUST_92_PI427302862y	DGKE	isotig05716	0.591448	0.776218	0.0179229	0.374059	0.0456739	0.481145	0.13897	1.18338	0.598876	0.993094	0.846373	0.993561	3151.97	0	0	2	0	0	2	ENSMUSG00000000276	diacylglycerol kinase, epsilon	0	0	GO:0007166~cell surface receptor linked signal transduction,GO:0007186~G-protein coupled receptor protein signaling pathway,GO:0007205~activation of protein kinase C activity by G-protein coupled receptor protein signaling pathway,GO:0007242~intracellular signaling cascade,GO:0019220~regulation of phosphate metabolic process,GO:0032147~activation of protein kinase activity,GO:0033674~positive reg…	GO:0016021~integral to membrane,GO:0031224~intrinsic to membrane,	GO:0000166~nucleotide binding,GO:0001882~nucleoside binding,GO:0001883~purine nucleoside binding,GO:0004143~diacylglycerol kinase activity,GO:0005524~ATP binding,GO:0008270~zinc ion binding,GO:0008289~lipid binding,GO:0017076~purine nucleotide binding,GO:0019992~diacylglycerol binding,GO:0030554~adenyl nucleotide binding,GO:0032553~ribonucleotide binding,GO:0032555~purine ribonucleotide binding,G…	IPR000756:Diacylglycerol kinase accessory region,IPR001206:Diacylglycerol kinase, catalytic region,IPR002219:Protein kinase C, phorbol ester/diacylglycerol binding,IPR002219:Protein kinase C-like, phorbol ester/diacylglycerol binding,IPR017900:4Fe-4S ferredoxin, iron-sulphur binding, conserved site,	mmu00561:Glycerolipid metabolism,mmu00564:Glycerophospholipid metabolism,mmu04070:Phosphatidylinositol signaling system,	0	SM00045:DAGKa,SM00046:DAGKc,SM00109:C1,	atp-binding,kinase,membrane,metal-binding,nucleotide-binding,repeat,transferase,transmembrane,zinc,zinc-finger,	chain:Diacylglycerol kinase epsilon,domain:DAGKc,transmembrane region,zinc finger region:Phorbol-ester/DAG-type 1,zinc finger region:Phorbol-ester/DAG-type 2,
ENSMUSG00000000278	CUST_100_PI427302862y	Scpep1	isotig03100	0.829423	0.970051	0.21428	0.85087	0.622947	1.10186	0.57903	1.07818	0.97851	0.883544	0.207232	1.30112	2101.62	0	0	0	0	0	0	ENSMUSG00000000278	serine carboxypeptidase 1	0	0	GO:0006508~proteolysis,	GO:0005576~extracellular region,	GO:0004180~carboxypeptidase activity,GO:0004185~serine-type carboxypeptidase activity,GO:0008233~peptidase activity,GO:0008236~serine-type peptidase activity,GO:0008238~exopeptidase activity,GO:0017171~serine hydrolase activity,GO:0070008~serine-type exopeptidase activity,GO:0070011~peptidase activity, acting on L-amino acid peptides,	IPR001563:Peptidase S10, serine carboxypeptidase,IPR018202:Peptidase S10, serine carboxypeptidase, active site,	0	PIRSF001127:serine carboxypeptidase,	0	carboxypeptidase,glycoprotein,hydrolase,Protease,Secreted,signal,	chain:Retinoid-inducible serine carboxypeptidase,glycosylation site:N-linked (GlcNAc...),signal peptide,
ENSMUSG00000000282	CUST_103_PI427302862y	mnt	isotig22841	0.0253296	0.791659	0.0119327	0.771165	0.934766	0.99072	0.152505	1.29034	0.174018	1.27757	0.554335	1.08807	524.514	0	0	2	0	0	2	ENSMUSG00000000282	max binding protein	0	0	GO:0006350~transcription,GO:0006355~regulation of transcription, DNA-dependent,GO:0007568~aging,GO:0007569~cell aging,GO:0010941~regulation of cell death,GO:0042981~regulation of apoptosis,GO:0043067~regulation of programmed cell death,GO:0045449~regulation of transcription,GO:0051252~regulation of RNA metabolic process,GO:0051726~regulation of cell cycle,	0	GO:0003677~DNA binding,GO:0003700~transcription factor activity,GO:0030528~transcription regulator activity,	IPR001092:Basic helix-loop-helix dimerisation region bHLH,IPR011598:Helix-loop-helix DNA-binding,	0	0	SM00353:HLH,	dna-binding,nucleus,phosphoprotein,repressor,Transcription,transcription regulation,	chain:Max-binding protein MNT,DNA-binding region:Basic motif,domain:Helix-loop-helix motif,domain:Leucine-zipper,modified residue,sequence conflict,
ENSMUSG00000000290	CUST_107_PI427302862y	ITGB2	isotig43058	0.0330943	1.39443	0.0260211	1.37618	0.50535	1.22003	0.649181	1.04803	0.945522	0.965718	0.609965	1.10749	621	2	0	0	0	2	0	ENSMUSG00000000290	integrin beta 2	m_blymphocytePathway:B Lymphocyte Cell Surface Molecules,m_ctlPathway:CTL mediated immune response against target cells ,m_lymphocytePathway:Adhesion Molecules on Lymphocyte,m_monocytePathway:Monocyte and its Surface Molecules,m_neutrophilPathway:Neutrophil and Its Surface Molecules,m_tcytotoxicPathway:T Cytotoxic Cell Surface Molecules,m_thelperPathway:T Helper Cell Surface Molecules,	0	GO:0001775~cell activation,GO:0002523~leukocyte migration during inflammatory response,GO:0006928~cell motion,GO:0006935~chemotaxis,GO:0006952~defense response,GO:0006954~inflammatory response,GO:0007155~cell adhesion,GO:0007159~leukocyte adhesion,GO:0007160~cell-matrix adhesion,GO:0007166~cell surface receptor linked signal transduction,GO:0007229~integrin-mediated signaling pathway,GO:0007610~b…	GO:0000267~cell fraction,GO:0005624~membrane fraction,GO:0005626~insoluble fraction,GO:0005886~plasma membrane,GO:0005887~integral to plasma membrane,GO:0008305~integrin complex,GO:0009986~cell surface,GO:0016021~integral to membrane,GO:0031224~intrinsic to membrane,GO:0031226~intrinsic to plasma membrane,GO:0043235~receptor complex,GO:0044459~plasma membrane part,GO:0045121~membrane raft,	GO:0046982~protein heterodimerization activity,GO:0046983~protein dimerization activity,GO:0050839~cell adhesion molecule binding,	IPR001169:Integrin beta subunit, C-terminal,IPR002035:von Willebrand factor, type A,IPR002369:Integrin beta subunit, N-terminal,IPR003659:Plexin/semaphorin/integrin,IPR012012:Integrin beta subunit, subgroup,IPR012896:Integrin beta subunit, tail,IPR013032:EGF-like region, conserved site,IPR013111:EGF, extracellular,IPR014836:Integrin beta subunit, cytoplasmic,IPR015439:Integrin beta-2 subunit, C-t…	mmu04514:Cell adhesion molecules (CAMs),mmu04650:Natural killer cell mediated cytotoxicity,mmu04670:Leukocyte transendothelial migration,mmu04810:Regulation of actin cytoskeleton,mmu05416:Viral myocarditis,	PIRSF002512:integrin, beta subunit,PIRSF002512:Integrin_B,	SM00187:INB,SM00327:VWA,SM00423:PSI,	cell adhesion,cytoskeleton,disulfide bond,duplication,glycoprotein,heterodimer,integrin,membrane,membrane protein,phosphoprotein,receptor,repeat,signal,transmembrane,	chain:Integrin beta-2,disulfide bond,domain:VWFA,glycosylation site:N-linked (GlcNAc...),modified residue,region of interest:Cysteine-rich tandem repeats,repeat:I,repeat:II,repeat:III,repeat:IV,sequence conflict,signal peptide,topological domain:Cytoplasmic,topological domain:Extracellular,transmembrane region,
ENSMUSG00000000295	CUST_110_PI427302862y	hddc2	isotig40762	0.906805	0.978991	0.909868	0.988287	0.813125	0.96905	0.0492647	1.3596	0.238076	1.20715	0.600845	1.05647	114.042	0	1	0	0	1	0	ENSMUSG00000000295	HD domain containing 2	0	0	0	GO:0005739~mitochondrion,	0	IPR003607:Metal-dependent phosphohydrolase, HD region,IPR006674:Metal-dependent phosphohydrolase, HD region, subdomain,	0	PIRSF017188:uncharacterized conserved protein,	SM00471:HDc,	acetylation,	chain:HD domain-containing protein 2,domain:HD,modified residue,
ENSMUSG00000000296	CUST_113_PI427302862y	TPD52L1	isotig29719	0.0201614	0.679803	0.501127	0.694947	0.0398818	0.524974	0.756684	1.57074	0.677662	1.45937	0.558777	1.341	2224.1	0	0	2	0	0	2	ENSMUSG00000000296	tumor protein D52-like 1	0	0	GO:0000086~G2/M transition of mitotic cell cycle,GO:0000278~mitotic cell cycle,GO:0007049~cell cycle,GO:0022402~cell cycle process,GO:0022403~cell cycle phase,GO:0051325~interphase,GO:0051329~interphase of mitotic cell cycle,	GO:0005768~endosome,GO:0005769~early endosome,GO:0048471~perinuclear region of cytoplasm,	GO:0042802~identical protein binding,GO:0042803~protein homodimerization activity,GO:0046983~protein dimerization activity,	IPR007327:Tumor protein D52,	0	0	0	coiled coil,phosphoprotein,	chain:Tumor protein D53,modified residue,
ENSMUSG00000000296	CUST_5376_PI426291177y	TPD52L1	isotig29719	0.0465509	0.690003	0.482032	0.569098	0.0911244	0.441254	0.829541	1.64422	0.7459	1.4651	0.69348	1.32673	3760.75	0	0	1	0	0	1	ENSMUSG00000000296	tumor protein D52-like 1	0	0	GO:0000086~G2/M transition of mitotic cell cycle,GO:0000278~mitotic cell cycle,GO:0007049~cell cycle,GO:0022402~cell cycle process,GO:0022403~cell cycle phase,GO:0051325~interphase,GO:0051329~interphase of mitotic cell cycle,	GO:0005768~endosome,GO:0005769~early endosome,GO:0048471~perinuclear region of cytoplasm,	GO:0042802~identical protein binding,GO:0042803~protein homodimerization activity,GO:0046983~protein dimerization activity,	IPR007327:Tumor protein D52,	0	0	0	coiled coil,phosphoprotein,	chain:Tumor protein D53,modified residue,
ENSMUSG00000000301	CUST_116_PI427302862y	pemt	isotig37339	0.637971	1.09865	0.553751	1.10209	0.530084	1.35845	0.782146	1.02436	0.785457	1.05192	0.939346	1.00966	71.5754	0	0	0	0	0	0	ENSMUSG00000000301	phosphatidylethanolamine N-methyltransferase	0	0	GO:0006575~cellular amino acid derivative metabolic process,GO:0006576~biogenic amine metabolic process,GO:0006644~phospholipid metabolic process,GO:0006650~glycerophospholipid metabolic process,GO:0006656~phosphatidylcholine biosynthetic process,GO:0008610~lipid biosynthetic process,GO:0008654~phospholipid biosynthetic process,GO:0019637~organophosphate metabolic process,GO:0042439~ethanolamine …	GO:0005739~mitochondrion,GO:0005740~mitochondrial envelope,GO:0005783~endoplasmic reticulum,GO:0005789~endoplasmic reticulum membrane,GO:0012505~endomembrane system,GO:0016021~integral to membrane,GO:0031090~organelle membrane,GO:0031224~intrinsic to membrane,GO:0031967~organelle envelope,GO:0031975~envelope,GO:0042175~nuclear envelope-endoplasmic reticulum network,GO:0044429~mitochondrial part,G…	GO:0004608~phosphatidylethanolamine N-methyltransferase activity,GO:0008170~N-methyltransferase activity,	IPR007318:Phospholipid methyltransferase,	mmu00564:Glycerophospholipid metabolism,	PIRSF005444:PEMT,PIRSF005444:phosphatidylethanolamine N-methyltransferase/Methylene-fatty-acyl-phospholipid synthase,	0	endoplasmic reticulum,membrane,methyltransferase,mitochondrion,phospholipid biosynthesis,s-adenosyl-l-methionine,transferase,transmembrane,	chain:Phosphatidylethanolamine N- methyltransferase,transmembrane region,
ENSMUSG00000000305	CUST_119_PI427302862y	CDH4	isotig49652	0.939061	1.00786	0.825488	1.02111	0.476275	0.939989	0.076536	1.21969	0.0715947	1.2388	0.391643	0.878788	348.288	0	0	0	0	0	0	ENSMUSG00000000305	cadherin 4	0	0	GO:0000902~cell morphogenesis,GO:0000904~cell morphogenesis involved in differentiation,GO:0001558~regulation of cell growth,GO:0006928~cell motion,GO:0007155~cell adhesion,GO:0007156~homophilic cell adhesion,GO:0007157~heterophilic cell adhesion,GO:0007409~axonogenesis,GO:0007411~axon guidance,GO:0008361~regulation of cell size,GO:0010720~positive regulation of cell development,GO:0010769~regula…	GO:0005886~plasma membrane,GO:0005887~integral to plasma membrane,GO:0016021~integral to membrane,GO:0031224~intrinsic to membrane,GO:0031226~intrinsic to plasma membrane,GO:0044459~plasma membrane part,	GO:0005509~calcium ion binding,GO:0043167~ion binding,GO:0043169~cation binding,GO:0046872~metal ion binding,	IPR000233:Cadherin cytoplasmic region,IPR002126:Cadherin,IPR009124:Desmocollin,IPR014868:Cadherin prodomain like,	mmu04514:Cell adhesion molecules (CAMs),	PIRSF002504:cadherin,	SM00112:CA,	calcium,calcium binding,cell adhesion,cell membrane,cleavage on pair of basic residues,duplication,glycoprotein,membrane,repeat,signal,transmembrane,transmembrane protein,	chain:Cadherin-4,compositionally biased region:Ser-rich,domain:Cadherin 1,domain:Cadherin 2,domain:Cadherin 3,domain:Cadherin 4,domain:Cadherin 5,glycosylation site:N-linked (GlcNAc...),signal peptide,topological domain:Cytoplasmic,topological domain:Extracellular,transmembrane region,
ENSMUSG00000000308	CUST_121_PI427302862y	Ckmt1	isotig23747	0.82847	1.05271	0.75677	1.12523	0.786359	0.926197	0.574049	0.93695	0.443325	0.865348	0.140904	0.695827	4773.2	0	0	0	0	0	0	ENSMUSG00000000308	creatine kinase, mitochondrial 1, ubiquitous	0	0	0	GO:0005739~mitochondrion,GO:0005740~mitochondrial envelope,GO:0005743~mitochondrial inner membrane,GO:0019866~organelle inner membrane,GO:0031090~organelle membrane,GO:0031966~mitochondrial membrane,GO:0031967~organelle envelope,GO:0031975~envelope,GO:0044429~mitochondrial part,	GO:0000166~nucleotide binding,GO:0001882~nucleoside binding,GO:0001883~purine nucleoside binding,GO:0004111~creatine kinase activity,GO:0005524~ATP binding,GO:0016775~phosphotransferase activity, nitrogenous group as acceptor,GO:0017076~purine nucleotide binding,GO:0030554~adenyl nucleotide binding,GO:0032553~ribonucleotide binding,GO:0032555~purine ribonucleotide binding,GO:0032559~adenyl ribonu…	IPR000749:ATP:guanido phosphotransferase,IPR014746:Glutamine synthetase/guanido kinase, catalytic region,	mmu00330:Arginine and proline metabolism,	0	0	atp-binding,direct protein sequencing,kinase,membrane,mitochondrion,mitochondrion inner membrane,nitration,nucleotide-binding,phosphoprotein,transferase,transit peptide,	binding site:ATP,chain:Creatine kinase U-type, mitochondrial,modified residue,nucleotide phosphate-binding region:ATP,region of interest:Cardiolipin-binding,transit peptide:Mitochondrion,
ENSMUSG00000000317	CUST_124_PI427302862y	Bcl6b	isotig50356	0.142519	1.45032	0.0343621	1.82626	0.306326	1.33026	0.00290877	2.25982	0.00039471	3.10586	0.0431447	1.59055	1111.67	1	3	0	0	4	0	ENSMUSG00000000317	B-cell CLL/lymphoma 6, member B	0	Transcription / Cell division and chromosome partitioning,	GO:0000122~negative regulation of transcription from RNA polymerase II promoter,GO:0006355~regulation of transcription, DNA-dependent,GO:0006357~regulation of transcription from RNA polymerase II promoter,GO:0009890~negative regulation of biosynthetic process,GO:0010558~negative regulation of macromolecule biosynthetic process,GO:0010605~negative regulation of macromolecule metabolic process,GO:0…	0	GO:0003677~DNA binding,GO:0008270~zinc ion binding,GO:0016564~transcription repressor activity,GO:0030528~transcription regulator activity,GO:0043167~ion binding,GO:0043169~cation binding,GO:0046872~metal ion binding,GO:0046914~transition metal ion binding,	IPR000210:BTB/POZ-like,IPR007087:Zinc finger, C2H2-type,IPR011333:BTB/POZ fold,IPR013069:BTB/POZ,IPR013087:Zinc finger, C2H2-type/integrase, DNA-binding,IPR015880:Zinc finger, C2H2-like,	0	PIRSF037869:Zinc finger and BTB domain-containing protein,	SM00225:BTB,SM00355:ZnF_C2H2,	metal-binding,nucleus,repeat,zinc,zinc-finger,	chain:B-cell CLL/lymphoma 6 member B protein,compositionally biased region:Poly-Ser,compositionally biased region:Pro-rich,domain:BTB,zinc finger region:C2H2-type 1,zinc finger region:C2H2-type 2,zinc finger region:C2H2-type 3,zinc finger region:C2H2-type 4,zinc finger region:C2H2-type 5,
ENSMUSG00000000317	CUST_15769_PI426301441y	Bcl6b	isotig50356	0.358016	1.36392	0.153954	1.5841	0.526721	1.26386	0.00415008	2.1142	0.000323007	3.23495	0.0664024	1.5215	1212.97	0	2	0	0	2	0	ENSMUSG00000000317	B-cell CLL/lymphoma 6, member B	0	Transcription / Cell division and chromosome partitioning,	GO:0000122~negative regulation of transcription from RNA polymerase II promoter,GO:0006355~regulation of transcription, DNA-dependent,GO:0006357~regulation of transcription from RNA polymerase II promoter,GO:0009890~negative regulation of biosynthetic process,GO:0010558~negative regulation of macromolecule biosynthetic process,GO:0010605~negative regulation of macromolecule metabolic process,GO:0…	0	GO:0003677~DNA binding,GO:0008270~zinc ion binding,GO:0016564~transcription repressor activity,GO:0030528~transcription regulator activity,GO:0043167~ion binding,GO:0043169~cation binding,GO:0046872~metal ion binding,GO:0046914~transition metal ion binding,	IPR000210:BTB/POZ-like,IPR007087:Zinc finger, C2H2-type,IPR011333:BTB/POZ fold,IPR013069:BTB/POZ,IPR013087:Zinc finger, C2H2-type/integrase, DNA-binding,IPR015880:Zinc finger, C2H2-like,	0	PIRSF037869:Zinc finger and BTB domain-containing protein,	SM00225:BTB,SM00355:ZnF_C2H2,	metal-binding,nucleus,repeat,zinc,zinc-finger,	chain:B-cell CLL/lymphoma 6 member B protein,compositionally biased region:Poly-Ser,compositionally biased region:Pro-rich,domain:BTB,zinc finger region:C2H2-type 1,zinc finger region:C2H2-type 2,zinc finger region:C2H2-type 3,zinc finger region:C2H2-type 4,zinc finger region:C2H2-type 5,
ENSMUSG00000000318	CUST_127_PI427302862y	CLEC10A	isotig49405	0.228568	1.3457	0.210434	1.30599	0.0428037	1.65316	0.135893	1.31496	0.0636483	1.41908	0.0653224	1.38495	145.833	1	0	0	0	1	0	ENSMUSG00000000318	macrophage galactose N-acetyl-galactosamine specific lectin 1	0	0	0	GO:0016021~integral to membrane,GO:0031224~intrinsic to membrane,	GO:0005509~calcium ion binding,GO:0005529~sugar binding,GO:0030246~carbohydrate binding,GO:0043167~ion binding,GO:0043169~cation binding,GO:0046872~metal ion binding,	IPR001304:C-type lectin,IPR002353:Type II antifreeze protein,IPR005640:Hepatic lectin, N-terminal,IPR016186:C-type lectin-like,IPR018378:C-type lectin, conserved site,	0	0	SM00034:CLECT,	calcium,direct protein sequencing,disulfide bond,glycoprotein,Lectin,macrophage,membrane,Signal-anchor,transmembrane,transmembrane protein,	chain:Macrophage asialoglycoprotein-binding protein 1,disulfide bond,domain:C-type lectin,glycosylation site:N-linked (GlcNAc...),topological domain:Cytoplasmic,topological domain:Extracellular,transmembrane region,
ENSMUSG00000000318	CUST_9674_PI426291177y	CLEC10A	isotig49405	0.0792242	1.54595	0.0346718	1.52858	0.337023	1.4015	0.0306937	1.24086	0.0031908	1.63014	0.00156123	1.78782	297.368	1	3	0	0	4	0	ENSMUSG00000000318	macrophage galactose N-acetyl-galactosamine specific lectin 1	0	0	0	GO:0016021~integral to membrane,GO:0031224~intrinsic to membrane,	GO:0005509~calcium ion binding,GO:0005529~sugar binding,GO:0030246~carbohydrate binding,GO:0043167~ion binding,GO:0043169~cation binding,GO:0046872~metal ion binding,	IPR001304:C-type lectin,IPR002353:Type II antifreeze protein,IPR005640:Hepatic lectin, N-terminal,IPR016186:C-type lectin-like,IPR018378:C-type lectin, conserved site,	0	0	SM00034:CLECT,	calcium,direct protein sequencing,disulfide bond,glycoprotein,Lectin,macrophage,membrane,Signal-anchor,transmembrane,transmembrane protein,	chain:Macrophage asialoglycoprotein-binding protein 1,disulfide bond,domain:C-type lectin,glycosylation site:N-linked (GlcNAc...),topological domain:Cytoplasmic,topological domain:Extracellular,transmembrane region,
ENSMUSG00000000320	CUST_132_PI427302862y	ALOX12	isotig04499	0.751309	1.06001	0.593511	1.09366	0.955499	0.986912	0.149213	0.614173	0.110317	0.564095	0.792775	0.916833	130.484	0	0	0	0	0	0	ENSMUSG00000000320	arachidonate 12-lipoxygenase	0	0	GO:0001558~regulation of cell growth,GO:0006631~fatty acid metabolic process,GO:0006633~fatty acid biosynthetic process,GO:0006636~unsaturated fatty acid biosynthetic process,GO:0006690~icosanoid metabolic process,GO:0006691~leukotriene metabolic process,GO:0006916~anti-apoptosis,GO:0006928~cell motion,GO:0008284~positive regulation of cell proliferation,GO:0008361~regulation of cell size,GO:0008…	GO:0005829~cytosol,GO:0005886~plasma membrane,GO:0042383~sarcolemma,	GO:0004052~arachidonate 12-lipoxygenase activity,GO:0005506~iron ion binding,GO:0016165~lipoxygenase activity,GO:0016701~oxidoreductase activity, acting on single donors with incorporation of molecular oxygen,GO:0016702~oxidoreductase activity, acting on single donors with incorporation of molecular oxygen, incorporation of two atoms of oxygen,GO:0016801~hydrolase activity, acting on ether bonds,…	IPR000907:Lipoxygenase,IPR001024:Lipoxygenase, LH2,IPR001885:Lipoxygenase, mammalian,IPR003006:Immunoglobulin/major histocompatibility complex, conserved site,IPR013819:Lipoxygenase, C-terminal,	mmu00590:Arachidonic acid metabolism,	PIRSF000316:arachidonate 5-lipoxygenase,	SM00308:LH2,	cytoplasm,dioxygenase,iron,leukotriene biosynthesis,metal-binding,oxidoreductase,	chain:Arachidonate 12-lipoxygenase, 12S-type,domain:Lipoxygenase,domain:PLAT,metal ion-binding site:Iron; catalytic,metal ion-binding site:Iron; via carboxylate; catalytic,mutagenesis site,sequence conflict,
ENSMUSG00000000325	CUST_135_PI427302862y	Arvcf	isotig09061	0.574171	0.885941	0.0570681	0.751505	0.283142	0.844123	0.577664	0.806159	0.301866	0.669769	0.953733	0.946121	1995.87	0	0	0	0	0	0	ENSMUSG00000000325	armadillo repeat gene deleted in velo-cardio-facial syndrome	0	0	GO:0007155~cell adhesion,GO:0016337~cell-cell adhesion,GO:0016339~calcium-dependent cell-cell adhesion,GO:0022610~biological adhesion,	GO:0005886~plasma membrane,	0	IPR000225:Armadillo,IPR011989:Armadillo-like helical,	0	0	SM00185:ARM,	alternative splicing,cell adhesion,coiled coil,phosphoprotein,repeat,	chain:Armadillo repeat protein deleted in velo- cardio-facial syndrome homolog,modified residue,repeat:ARM 1,repeat:ARM 10,repeat:ARM 2,repeat:ARM 3,repeat:ARM 4,repeat:ARM 5,repeat:ARM 6,repeat:ARM 7,repeat:ARM 8,repeat:ARM 9,sequence conflict,short sequence motif:Nuclear localization signal,splice variant,
ENSMUSG00000000326	CUST_138_PI427302862y	COMT1	isotig15613	0.674595	1.12848	0.664648	1.14871	0.584085	1.31686	0.662078	1.03393	0.735135	0.944712	0.738813	0.930823	1027.24	0	0	0	0	0	0	ENSMUSG00000000326	catechol-O-methyltransferase 1	0	0	GO:0001505~regulation of neurotransmitter levels,GO:0006575~cellular amino acid derivative metabolic process,GO:0006576~biogenic amine metabolic process,GO:0006584~catecholamine metabolic process,GO:0007267~cell-cell signaling,GO:0007268~synaptic transmission,GO:0009310~amine catabolic process,GO:0009712~catechol metabolic process,GO:0018958~phenol metabolic process,GO:0019226~transmission of ner…	GO:0005739~mitochondrion,GO:0005886~plasma membrane,GO:0009897~external side of plasma membrane,GO:0009986~cell surface,GO:0016021~integral to membrane,GO:0031224~intrinsic to membrane,GO:0044459~plasma membrane part,	GO:0000287~magnesium ion binding,GO:0008171~O-methyltransferase activity,GO:0016206~catechol O-methyltransferase activity,GO:0043167~ion binding,GO:0043169~cation binding,GO:0046872~metal ion binding,	IPR002935:O-methyltransferase, family 3,IPR017128:Catechol O-methyltransferase, eukaryotic,	mmu00140:Steroid hormone biosynthesis,mmu00350:Tyrosine metabolism,	PIRSF037177:catechol O-methyltransferase, eukaryotic type,PIRSF037177:Catechol_O-mtfrase_euk,	0	alternative initiation,catecholamine metabolism,cell membrane,cytoplasm,magnesium,membrane,metal-binding,methyltransferase,neurotransmitter degradation,phosphoprotein,s-adenosyl-l-methionine,Signal-anchor,transferase,transmembrane,	binding site:S-adenosyl-L-methionine,binding site:S-adenosyl-L-methionine; via amide nitrogen,binding site:Substrate,chain:Catechol O-methyltransferase,metal ion-binding site:Magnesium,modified residue,mutagenesis site,region of interest:S-adenosyl-L-methionine binding,splice variant,transmembrane region,
ENSMUSG00000000339	CUST_141_PI427302862y	rtcd1	isotig21560	0.900449	0.945075	0.958162	0.946856	0.34282	0.879023	0.791422	0.874666	0.750461	0.860614	0.842143	0.952559	3466.48	0	0	0	0	0	0	ENSMUSG00000000339	RNA terminal phosphate cyclase domain 1	0	0	GO:0006396~RNA processing,	GO:0005654~nucleoplasm,GO:0031974~membrane-enclosed lumen,GO:0031981~nuclear lumen,GO:0043233~organelle lumen,GO:0070013~intracellular organelle lumen,	GO:0000166~nucleotide binding,GO:0001882~nucleoside binding,GO:0001883~purine nucleoside binding,GO:0003963~RNA-3'-phosphate cyclase activity,GO:0005524~ATP binding,GO:0009975~cyclase activity,GO:0016886~ligase activity, forming phosphoric ester bonds,GO:0017076~purine nucleotide binding,GO:0030554~adenyl nucleotide binding,GO:0032553~ribonucleotide binding,GO:0032555~purine ribonucleotide bindin…	IPR000228:RNA 3'-terminal phosphate cyclase- like,IPR013796:RNA 3'-terminal phosphate cyclase, insert region,IPR016443:RNA 3'-terminal phosphate cyclase-like, eukaryotic,IPR017770:RNA 3'-terminal phosphate cyclase, subgroup,	0	PIRSF005378:RNA 3'-terminal phosphate cyclase,PIRSF005378:RNA3'_term_phos_cycl_euk,	0	atp-binding,ligase,nucleotide-binding,nucleus,	chain:RNA 3'-terminal phosphate cyclase,
ENSMUSG00000000340	CUST_144_PI427302862y	DBT	isotig42326	0.625925	1.14446	0.405373	1.23489	0.158059	1.48897	0.528952	0.842462	0.742392	0.773645	0.945166	0.902893	496.371	0	0	0	0	0	0	ENSMUSG00000000340	dihydrolipoamide branched chain transacylase E2	0	Energy production and conversion,	GO:0006637~acyl-CoA metabolic process,GO:0006732~coenzyme metabolic process,GO:0009108~coenzyme biosynthetic process,GO:0046949~acyl-CoA biosynthetic process,GO:0051186~cofactor metabolic process,GO:0051188~cofactor biosynthetic process,GO:0055114~oxidation reduction,	GO:0005739~mitochondrion,GO:0005759~mitochondrial matrix,GO:0031974~membrane-enclosed lumen,GO:0031980~mitochondrial lumen,GO:0043233~organelle lumen,GO:0044429~mitochondrial part,GO:0070013~intracellular organelle lumen,	GO:0003863~3-methyl-2-oxobutanoate dehydrogenase (2-methylpropanoyl-transferring) activity,GO:0016624~oxidoreductase activity, acting on the aldehyde or oxo group of donors, disulfide as acceptor,GO:0031405~lipoic acid binding,GO:0031406~carboxylic acid binding,GO:0043754~dihydrolipoyllysine-residue (2-methylpropanoyl)transferase activity,GO:0048037~cofactor binding,GO:0050662~coenzyme binding,	IPR000089:Biotin/lipoyl attachment,IPR001078:2-oxoacid dehydrogenase acyltransferase, catalytic domain,IPR003016:2-oxo acid dehydrogenase, lipoyl-binding site,IPR004167:E3 binding,IPR015761:Lipoamide Acyltransferase,	mmu00280:Valine, leucine and isoleucine degradation,	PIRSF000432:dihydrolipoamide acetyltransferase,	0	acetylation,Acyltransferase,lipoyl,mitochondrion,oxidoreductase,transferase,transit peptide,	chain:Lipoamide acyltransferase component of branched-chain alpha-keto acid dehydrogenase complex, mitochondrial,domain:Lipoyl-binding,modified residue,transit peptide:Mitochondrion,
ENSMUSG00000000346	CUST_13058_PI426291177y	Dazap2	isotig20194	0.0200705	1.37057	0.0869217	1.37905	0.237421	1.36829	0.515146	0.981212	0.872827	0.941986	0.805999	1.04947	7313.59	1	0	0	0	1	0	ENSMUSG00000000346	similar to DAZ associated protein 2; predicted gene 2444; DAZ associated protein 2	0	0	0	GO:0005654~nucleoplasm,GO:0005667~transcription factor complex,GO:0031974~membrane-enclosed lumen,GO:0031981~nuclear lumen,GO:0043233~organelle lumen,GO:0044451~nucleoplasm part,GO:0070013~intracellular organelle lumen,	0	0	0	0	0	0	chain:DAZ-associated protein 2,compositionally biased region:Pro-rich,sequence conflict,
ENSMUSG00000000346	CUST_147_PI427302862y	Dazap2	isotig20194	0.0125718	1.4376	0.00745717	1.47007	0.0733001	1.38002	0.700399	0.973191	0.9211	0.933573	0.969164	0.97742	6332.32	2	0	0	0	2	0	ENSMUSG00000000346	similar to DAZ associated protein 2; predicted gene 2444; DAZ associated protein 2	0	0	0	GO:0005654~nucleoplasm,GO:0005667~transcription factor complex,GO:0031974~membrane-enclosed lumen,GO:0031981~nuclear lumen,GO:0043233~organelle lumen,GO:0044451~nucleoplasm part,GO:0070013~intracellular organelle lumen,	0	0	0	0	0	0	chain:DAZ-associated protein 2,compositionally biased region:Pro-rich,sequence conflict,
ENSMUSG00000000355	CUST_150_PI427302862y	MCTS1	isotig36152	0.9546	0.97726	0.973747	1.02039	0.139492	0.752595	0.865927	1.01408	0.974281	1.02139	0.740607	0.939711	1896.08	0	0	0	0	0	0	ENSMUSG00000000355	malignant T cell amplified sequence 1	0	Translation, ribosomal structure and biogenesis,	GO:0006350~transcription,GO:0006974~response to DNA damage stimulus,GO:0007049~cell cycle,GO:0033554~cellular response to stress,GO:0040008~regulation of growth,GO:0045449~regulation of transcription,	0	GO:0003723~RNA binding,	IPR002478:PUA,IPR004521:Uncharacterized domain 2,IPR016437:Translation machinery-associated RNA binding protein, predicted,	0	PIRSF005067:Tma_RNA-bind_prd,	SM00359:PUA,	acetylation,alternative splicing,cell cycle,cytoplasm,DNA damage,growth regulation,phosphoprotein,Transcription,transcription regulation,tumor suppressor,	chain:Malignant T cell amplified sequence 1,domain:PUA,modified residue,splice variant,
ENSMUSG00000000359	CUST_696_PI427280503x	REM1	contig_370276	0.679812	0.953527	0.576461	0.949248	0.973284	1.0116	0.911482	0.976214	0.65059	1.08886	0.976535	1.0031	43.0027	0	0	0	0	0	0	ENSMUSG00000000359	rad and gem related GTP binding protein 1	0	0	GO:0007242~intracellular signaling cascade,GO:0007264~small GTPase mediated signal transduction,	0	GO:0000166~nucleotide binding,GO:0005516~calmodulin binding,GO:0005525~GTP binding,GO:0017076~purine nucleotide binding,GO:0019001~guanyl nucleotide binding,GO:0032553~ribonucleotide binding,GO:0032555~purine ribonucleotide binding,GO:0032561~guanyl ribonucleotide binding,	IPR001806:Ras GTPase,IPR005225:Small GTP-binding protein,IPR013753:Ras,IPR017358:GTP-binding, GEM/REM/Rad,	0	PIRSF038017:GTP-binding protein, GEM type,PIRSF038017:GTP-binding_GEM,	0	calmodulin-binding,gtp-binding,nucleotide-binding,phosphoprotein,	chain:GTP-binding protein REM 1,compositionally biased region:Arg-rich,modified residue,nucleotide phosphate-binding region:GTP,region of interest:Calmodulin-binding,
ENSMUSG00000000365	CUST_26724_PI427280503x	RNF17	contig_100679	0.859142	0.966827	0.705554	0.934598	0.807456	0.96686	0.468288	0.895743	0.917191	1.04338	0.82072	0.930505	40.9084	0	0	0	0	0	0	ENSMUSG00000000365	ring finger protein 17	0	0	GO:0003006~reproductive developmental process,GO:0007276~gamete generation,GO:0007281~germ cell development,GO:0007283~spermatogenesis,GO:0007286~spermatid development,GO:0019953~sexual reproduction,GO:0032504~multicellular organism reproduction,GO:0048232~male gamete generation,GO:0048515~spermatid differentiation,GO:0048609~reproductive process in a multicellular organism,GO:0048610~reproductiv…	0	GO:0008270~zinc ion binding,GO:0042802~identical protein binding,GO:0042803~protein homodimerization activity,GO:0043167~ion binding,GO:0043169~cation binding,GO:0046872~metal ion binding,GO:0046914~transition metal ion binding,GO:0046983~protein dimerization activity,	IPR001841:Zinc finger, RING-type,IPR002999:Tudor domain,IPR008191:Maternal tudor protein,IPR017907:Zinc finger, RING-type, conserved site,IPR018351:Tudor subgroup,	0	0	SM00184:RING,SM00333:TUDOR,	alternative splicing,cytoplasm,developmental protein,differentiation,metal-binding,nucleus,repeat,spermatogenesis,zinc,zinc-finger,	chain:RING finger protein 17,domain:Tudor 1,domain:Tudor 2,domain:Tudor 3,domain:Tudor 4,sequence conflict,splice variant,zinc finger region:RING-type,
ENSMUSG00000000374	CUST_153_PI427302862y	TRAPPC10	isotig48476	0.671263	0.950128	0.547536	0.900675	0.91034	0.963493	0.888978	1.14541	0.656546	1.23233	0.73876	1.10599	1397	0	0	0	0	0	0	ENSMUSG00000000374	trafficking protein particle complex 10	0	0	GO:0016192~vesicle-mediated transport,	GO:0005794~Golgi apparatus,	0	0	0	0	0	er-golgi transport,golgi apparatus,phosphoprotein,transport,	chain:Trafficking protein particle complex subunit 10,compositionally biased region:Poly-Pro,modified residue,sequence conflict,
ENSMUSG00000000378	CUST_156_PI427302862y	CCM2	isotig35973	0.829638	1.0743	0.587339	0.927881	0.136945	0.765742	0.559589	1.20732	0.951836	1.10042	0.321898	0.831634	1505.75	0	0	0	0	0	0	ENSMUSG00000000378	cerebral cavernous malformation 2 homolog (human)	0	0	0	0	0	IPR006020:Phosphotyrosine interaction region,	0	0	SM00462:PTB,	alternative splicing,cytoplasm,phosphoprotein,	chain:Malcavernin,domain:PID,modified residue,splice variant,
ENSMUSG00000000384	CUST_159_PI427302862y	LOC100046166	isotig10833	0.334523	1.16476	0.338247	1.21626	0.578671	0.907286	0.925071	0.990239	0.721435	0.937103	0.432141	0.862085	784.198	0	0	0	0	0	0	ENSMUSG00000000384	transforming growth factor beta regulated gene 4; similar to Transforming growth factor beta regulated gene 4	0	0	GO:0006915~apoptosis,GO:0008219~cell death,GO:0012501~programmed cell death,GO:0016265~death,	GO:0005739~mitochondrion,	GO:0000166~nucleotide binding,GO:0001882~nucleoside binding,GO:0001883~purine nucleoside binding,GO:0004672~protein kinase activity,GO:0005524~ATP binding,GO:0017076~purine nucleotide binding,GO:0030554~adenyl nucleotide binding,GO:0032553~ribonucleotide binding,GO:0032555~purine ribonucleotide binding,GO:0032559~adenyl ribonucleotide binding,	IPR010622:FAST kinase leucine-rich,IPR013579:FAST kinase-like protein, subdomain 2,IPR013584:RAP domain,	0	0	0	alternative splicing,phosphoprotein,	chain:Protein TBRG4,domain:RAP,modified residue,sequence conflict,splice variant,
ENSMUSG00000000392	CUST_162_PI427302862y	Fap	isotig37987	0.976482	0.994387	0.900183	0.953077	0.732635	0.942836	0.193194	1.15684	0.834608	1.0579	0.453527	1.13884	56.7554	0	0	0	0	0	0	ENSMUSG00000000392	fibroblast activation protein	0	0	GO:0006508~proteolysis,	GO:0016021~integral to membrane,GO:0031224~intrinsic to membrane,	GO:0004175~endopeptidase activity,GO:0004252~serine-type endopeptidase activity,GO:0008233~peptidase activity,GO:0008236~serine-type peptidase activity,GO:0017171~serine hydrolase activity,GO:0070011~peptidase activity, acting on L-amino acid peptides,	IPR001375:Peptidase S9, prolyl oligopeptidase active site region,IPR002469:Peptidase S9B, dipeptidylpeptidase IV N-terminal,IPR002471:Peptidase S9, serine active site,	0	PIRSF001125:dipeptidyl-peptidase IV,	0	alternative splicing,cell membrane,cell projection,disulfide bond,glycoprotein,hydrolase,membrane,Protease,Serine protease,Signal-anchor,transmembrane,	active site:Charge relay system,binding site:Substrate,chain:Seprase,disulfide bond,glycosylation site:N-linked (GlcNAc...),sequence conflict,splice variant,topological domain:Cytoplasmic,topological domain:Extracellular,transmembrane region,
ENSMUSG00000000399	CUST_163_PI427302862y	NDUFA9	isotig24609	0.982024	1.00443	0.482909	0.899134	0.116444	0.793447	0.842036	1.05981	0.980289	1.01219	0.704237	0.876763	3653.61	0	0	0	0	0	0	ENSMUSG00000000399	NADH dehydrogenase (ubiquinone) 1 alpha subcomplex, 9	0	Cell envelope biogenesis, outer membrane / Carbohydrate transport and metabolism,	GO:0006091~generation of precursor metabolites and energy,GO:0022900~electron transport chain,GO:0055114~oxidation reduction,	GO:0005739~mitochondrion,GO:0005740~mitochondrial envelope,GO:0005743~mitochondrial inner membrane,GO:0005759~mitochondrial matrix,GO:0019866~organelle inner membrane,GO:0031090~organelle membrane,GO:0031966~mitochondrial membrane,GO:0031967~organelle envelope,GO:0031974~membrane-enclosed lumen,GO:0031975~envelope,GO:0031980~mitochondrial lumen,GO:0043233~organelle lumen,GO:0044429~mitochondrial …	GO:0048037~cofactor binding,GO:0050662~coenzyme binding,	IPR001509:NAD-dependent epimerase/dehydratase,IPR016040:NAD(P)-binding domain,	mmu00190:Oxidative phosphorylation,mmu05010:Alzheimer's disease,mmu05012:Parkinson's disease,mmu05016:Huntington's disease,	0	0	acetylation,direct protein sequencing,electron transport,FAD,Flavoprotein,mitochondrion,respiratory chain,transit peptide,transport,ubiquinone,	chain:NADH dehydrogenase [ubiquinone] 1 alpha subcomplex subunit 9, mitochondrial,modified residue,sequence conflict,transit peptide:Mitochondrion,
ENSMUSG00000000399	CUST_164_PI427302862x	NDUFA9	isotig24609	0.908946	0.972357	0.0804685	0.820225	0.307235	0.870416	0.712426	0.970734	0.88068	0.972721	0.660975	0.888689	2972.72	0	0	0	0	0	0	ENSMUSG00000000399	NADH dehydrogenase (ubiquinone) 1 alpha subcomplex, 9	0	Cell envelope biogenesis, outer membrane / Carbohydrate transport and metabolism,	GO:0006091~generation of precursor metabolites and energy,GO:0022900~electron transport chain,GO:0055114~oxidation reduction,	GO:0005739~mitochondrion,GO:0005740~mitochondrial envelope,GO:0005743~mitochondrial inner membrane,GO:0005759~mitochondrial matrix,GO:0019866~organelle inner membrane,GO:0031090~organelle membrane,GO:0031966~mitochondrial membrane,GO:0031967~organelle envelope,GO:0031974~membrane-enclosed lumen,GO:0031975~envelope,GO:0031980~mitochondrial lumen,GO:0043233~organelle lumen,GO:0044429~mitochondrial …	GO:0048037~cofactor binding,GO:0050662~coenzyme binding,	IPR001509:NAD-dependent epimerase/dehydratase,IPR016040:NAD(P)-binding domain,	mmu00190:Oxidative phosphorylation,mmu05010:Alzheimer's disease,mmu05012:Parkinson's disease,mmu05016:Huntington's disease,	0	0	acetylation,direct protein sequencing,electron transport,FAD,Flavoprotein,mitochondrion,respiratory chain,transit peptide,transport,ubiquinone,	chain:NADH dehydrogenase [ubiquinone] 1 alpha subcomplex subunit 9, mitochondrial,modified residue,sequence conflict,transit peptide:Mitochondrion,
ENSMUSG00000000399	CUST_4412_PI426291177y	NDUFA9	isotig24609	0.988011	0.99024	0.849225	0.961927	0.927694	0.982232	0.10758	1.14967	0.498071	1.05815	0.76778	1.02807	42.7579	0	0	0	0	0	0	ENSMUSG00000000399	NADH dehydrogenase (ubiquinone) 1 alpha subcomplex, 9	0	Cell envelope biogenesis, outer membrane / Carbohydrate transport and metabolism,	GO:0006091~generation of precursor metabolites and energy,GO:0022900~electron transport chain,GO:0055114~oxidation reduction,	GO:0005739~mitochondrion,GO:0005740~mitochondrial envelope,GO:0005743~mitochondrial inner membrane,GO:0005759~mitochondrial matrix,GO:0019866~organelle inner membrane,GO:0031090~organelle membrane,GO:0031966~mitochondrial membrane,GO:0031967~organelle envelope,GO:0031974~membrane-enclosed lumen,GO:0031975~envelope,GO:0031980~mitochondrial lumen,GO:0043233~organelle lumen,GO:0044429~mitochondrial …	GO:0048037~cofactor binding,GO:0050662~coenzyme binding,	IPR001509:NAD-dependent epimerase/dehydratase,IPR016040:NAD(P)-binding domain,	mmu00190:Oxidative phosphorylation,mmu05010:Alzheimer's disease,mmu05012:Parkinson's disease,mmu05016:Huntington's disease,	0	0	acetylation,direct protein sequencing,electron transport,FAD,Flavoprotein,mitochondrion,respiratory chain,transit peptide,transport,ubiquinone,	chain:NADH dehydrogenase [ubiquinone] 1 alpha subcomplex subunit 9, mitochondrial,modified residue,sequence conflict,transit peptide:Mitochondrion,
ENSMUSG00000000409	CUST_12888_PI427280503x	LCK	contig_189321	0.924579	1.00837	0.997071	0.970203	0.746064	0.96246	0.815466	0.972368	0.981725	1.02224	0.920277	0.974518	41.7263	0	0	0	0	0	0	ENSMUSG00000000409	lymphocyte protein tyrosine kinase	m_CSKPathway:Activation of Csk by cAMP-dependent Protein Kinase Inhibits Signaling through the T Cell Receptor,m_ctla4Pathway:The Co-Stimulatory Signal During T-cell Activation,m_il2Pathway:IL 2 signaling pathway,m_il7Pathway:IL-7 Signal Transduction,m_tcraPathway:Lck and Fyn tyrosine kinases in initiation of TCR Activation,m_tcrPathway:T Cell Receptor Signaling Pathway,	0	GO:0001775~cell activation,GO:0002253~activation of immune response,GO:0002429~immune response-activating cell surface receptor signaling pathway,GO:0002520~immune system development,GO:0002521~leukocyte differentiation,GO:0002684~positive regulation of immune system process,GO:0002694~regulation of leukocyte activation,GO:0002696~positive regulation of leukocyte activation,GO:0002757~immune resp…	GO:0000242~pericentriolar material,GO:0005813~centrosome,GO:0005815~microtubule organizing center,GO:0005856~cytoskeleton,GO:0005886~plasma membrane,GO:0009898~internal side of plasma membrane,GO:0015630~microtubule cytoskeleton,GO:0043228~non-membrane-bounded organelle,GO:0043232~intracellular non-membrane-bounded organelle,GO:0044430~cytoskeletal part,GO:0044450~microtubule organizing center pa…	GO:0000166~nucleotide binding,GO:0001882~nucleoside binding,GO:0001883~purine nucleoside binding,GO:0004672~protein kinase activity,GO:0004713~protein tyrosine kinase activity,GO:0004715~non-membrane spanning protein tyrosine kinase activity,GO:0004721~phosphoprotein phosphatase activity,GO:0004722~protein serine/threonine phosphatase activity,GO:0005524~ATP binding,GO:0016791~phosphatase activit…	IPR000719:Protein kinase, core,IPR000980:SH2 motif,IPR001245:Tyrosine protein kinase,IPR001452:Src homology-3 domain,IPR008266:Tyrosine protein kinase, active site,IPR017441:Protein kinase, ATP binding site,	mmu04650:Natural killer cell mediated cytotoxicity,mmu04660:T cell receptor signaling pathway,mmu05340:Primary immunodeficiency,	0	SM00219:TyrKc,SM00252:SH2,SM00326:SH3,	acetylation,atp-binding,cell membrane,cytoplasm,kinase,lipoprotein,membrane,myristate,nucleotide-binding,palmitate,phosphoprotein,Proto-oncogene,SH2 domain,sh3 domain,transferase,tyrosine-protein kinase,	active site:Proton acceptor,binding site:ATP,chain:Proto-oncogene tyrosine-protein kinase LCK,domain:Protein kinase,domain:SH2,domain:SH3,lipid moiety-binding region:N-myristoyl glycine,lipid moiety-binding region:S-palmitoyl cysteine,modified residue,mutagenesis site,nucleotide phosphate-binding region:ATP,region of interest:Interaction with PTPRH,region of interest:Interactions with CD4 and CD8,
ENSMUSG00000000416	CUST_166_PI427302862y	Cttnbp2	isotig08723	0.966994	0.981111	0.481752	0.870861	0.795323	1.04619	0.792188	1.39927	0.523678	1.49667	0.178663	1.679	1710.29	0	0	0	0	0	0	ENSMUSG00000000416	cortactin binding protein 2	0	0	GO:0000226~microtubule cytoskeleton organization,GO:0001764~neuron migration,GO:0001936~regulation of endothelial cell proliferation,GO:0001937~negative regulation of endothelial cell proliferation,GO:0003013~circulatory system process,GO:0003018~vascular process in circulatory system,GO:0006461~protein complex assembly,GO:0006468~protein amino acid phosphorylation,GO:0006793~phosphorus metabolic…	GO:0000267~cell fraction,GO:0005624~membrane fraction,GO:0005625~soluble fraction,GO:0005626~insoluble fraction,GO:0005739~mitochondrion,GO:0005829~cytosol,GO:0005856~cytoskeleton,GO:0005886~plasma membrane,GO:0005912~adherens junction,GO:0005924~cell-substrate adherens junction,GO:0005925~focal adhesion,GO:0009925~basal plasma membrane,GO:0012505~endomembrane system,GO:0012506~vesicle membrane,G…	GO:0000149~SNARE binding,GO:0004672~protein kinase activity,GO:0004713~protein tyrosine kinase activity,GO:0005519~cytoskeletal regulatory protein binding,GO:0008092~cytoskeletal protein binding,GO:0019899~enzyme binding,GO:0019900~kinase binding,GO:0019905~syntaxin binding,GO:0050998~nitric-oxide synthase binding,	IPR002110:Ankyrin,IPR019131:Cortactin-binding protein-2, N-terminal,	0	0	SM00248:ANK,	ank repeat,repeat,	0
ENSMUSG00000000420	CUST_170_PI427302862y	GALNT1	isotig12015	0.680703	0.938667	0.988203	0.98267	0.49984	1.07162	0.599938	0.846345	0.385078	0.782737	0.698658	0.912686	1278.45	0	0	0	0	0	0	ENSMUSG00000000420	UDP-N-acetyl-alpha-D-galactosamine:polypeptide N-acetylgalactosaminyltransferase 1	0	0	GO:0006486~protein amino acid glycosylation,GO:0006493~protein amino acid O-linked glycosylation,GO:0009100~glycoprotein metabolic process,GO:0009101~glycoprotein biosynthetic process,GO:0043413~biopolymer glycosylation,GO:0070085~glycosylation,	GO:0005576~extracellular region,GO:0005794~Golgi apparatus,GO:0016021~integral to membrane,GO:0031224~intrinsic to membrane,	GO:0004653~polypeptide N-acetylgalactosaminyltransferase activity,GO:0005509~calcium ion binding,GO:0005529~sugar binding,GO:0008376~acetylgalactosaminyltransferase activity,GO:0030145~manganese ion binding,GO:0030246~carbohydrate binding,GO:0043167~ion binding,GO:0043169~cation binding,GO:0046872~metal ion binding,GO:0046914~transition metal ion binding,	IPR000772:Ricin B lectin,IPR001173:Glycosyl transferase, family 2,	mmu00512:O-Glycan biosynthesis,	PIRSF005670:polypeptide N-acetylgalactosaminyltransferase,	SM00458:RICIN,	3d-structure,calcium,disulfide bond,glycoprotein,glycosyltransferase,golgi apparatus,Lectin,manganese,membrane,Secreted,Signal-anchor,transferase,transmembrane,	chain:Polypeptide N- acetylgalactosaminyltransferase 1,chain:Polypeptide N- acetylgalactosaminyltransferase 1 soluble form,disulfide bond,domain:Ricin B-type lectin,glycosylation site:N-linked (GlcNAc...),helix,mutagenesis site,region of interest:Catalytic subdomain A,region of interest:Catalytic subdomain B,sequence conflict,strand,topological domain:Cytoplasmic,topological domain:Lumenal,transm…
ENSMUSG00000000440	CUST_173_PI427302862y	PPARG	isotig48050	0.718516	0.944056	0.901444	0.972162	0.708786	0.964164	0.118111	1.18036	0.659439	1.07907	0.428328	1.11906	41.3872	0	0	0	0	0	0	ENSMUSG00000000440	peroxisome proliferator activated receptor gamma	m_nuclearRsPathway:Nuclear Receptors in Lipid Metabolism and Toxicity,m_ppargPathway:Role of PPAR-gamma Coactivators in Obesity and Thermogenesis,m_pparPathway:Basic mechanism of action of PPARa, PPARb(d) and PPARg and effects on gene expression,m_vobesityPathway:Visceral Fat Deposits and the Metabolic Syndrome,	0	GO:0000122~negative regulation of transcription from RNA polymerase II promoter,GO:0001817~regulation of cytokine production,GO:0001818~negative regulation of cytokine production,GO:0001890~placenta development,GO:0006350~transcription,GO:0006355~regulation of transcription, DNA-dependent,GO:0006357~regulation of transcription from RNA polymerase II promoter,GO:0006869~lipid transport,GO:0006952~…	GO:0005654~nucleoplasm,GO:0005829~cytosol,GO:0017053~transcriptional repressor complex,GO:0031974~membrane-enclosed lumen,GO:0031981~nuclear lumen,GO:0043233~organelle lumen,GO:0044451~nucleoplasm part,GO:0070013~intracellular organelle lumen,	GO:0003677~DNA binding,GO:0003682~chromatin binding,GO:0003700~transcription factor activity,GO:0003707~steroid hormone receptor activity,GO:0004879~ligand-dependent nuclear receptor activity,GO:0005504~fatty acid binding,GO:0008270~zinc ion binding,GO:0008289~lipid binding,GO:0016563~transcription activator activity,GO:0016564~transcription repressor activity,GO:0030528~transcription regulator a…	IPR000536:Nuclear hormone receptor, ligand-binding, core,IPR001628:Zinc finger, nuclear hormone receptor-type,IPR001723:Steroid hormone receptor,IPR003074:Peroxisome proliferator-activated receptor,IPR003077:Peroxisome proliferator-activated receptor, gamma,IPR008946:Nuclear hormone receptor, ligand-binding,IPR013088:Zinc finger, NHR/GATA-type,	mmu03320:PPAR signaling pathway,mmu05016:Huntington's disease,mmu05200:Pathways in cancer,mmu05216:Thyroid cancer,	PIRSF036754:peroxisome proliferator activated receptor (PPAR),	SM00399:ZnF_C4,SM00430:HOLI,	activator,alternative splicing,direct protein sequencing,DNA binding,dna-binding,heterodimer,metal-binding,nucleus,phosphoprotein,receptor,Transcription,transcription regulation,zinc,zinc finger,zinc-finger,	chain:Peroxisome proliferator-activated receptor gamma,DNA-binding region:Nuclear receptor,modified residue,region of interest:Interaction with FAM120B,region of interest:Ligand-binding,sequence conflict,splice variant,zinc finger region:NR C4-type,
ENSMUSG00000000441	CUST_175_PI427302862y	RAF1	isotig21390	0.42621	0.877704	0.417227	0.795367	0.402651	1.18306	0.639435	0.863983	0.873574	0.925685	0.722357	1.11787	2803.54	0	0	0	0	0	0	ENSMUSG00000000441	v-raf-leukemia viral oncogene 1	m_At1rPathway:Angiotensin II mediated activation of JNK Pathway via Pyk2 dependent signaling,m_barr-mapkPathway:Role of ???-arrestins in the activation and targeting of MAP kinases,m_bArrestin-srcPathway:Roles of ???-arrestin-dependent Recruitment of Src Kinases in GPCR Signaling,m_bcrPathway:BCR Signaling Pathway,m_biopeptidesPathway:Bioactive Peptide Induced Signaling Pathway,m_CCR3Pathway:CCR3…	0	GO:0006468~protein amino acid phosphorylation,GO:0006793~phosphorus metabolic process,GO:0006796~phosphate metabolic process,GO:0006915~apoptosis,GO:0007010~cytoskeleton organization,GO:0007166~cell surface receptor linked signal transduction,GO:0007167~enzyme linked receptor protein signaling pathway,GO:0007169~transmembrane receptor protein tyrosine kinase signaling pathway,GO:0007242~intracell…	GO:0005829~cytosol,GO:0005886~plasma membrane,	GO:0000166~nucleotide binding,GO:0001882~nucleoside binding,GO:0001883~purine nucleoside binding,GO:0004672~protein kinase activity,GO:0004674~protein serine/threonine kinase activity,GO:0005524~ATP binding,GO:0008270~zinc ion binding,GO:0008289~lipid binding,GO:0017076~purine nucleotide binding,GO:0019992~diacylglycerol binding,GO:0030554~adenyl nucleotide binding,GO:0032553~ribonucleotide bindi…	IPR000719:Protein kinase, core,IPR002219:Protein kinase C, phorbol ester/diacylglycerol binding,IPR002219:Protein kinase C-like, phorbol ester/diacylglycerol binding,IPR003116:Raf-like Ras-binding,IPR008271:Serine/threonine protein kinase, active site,IPR017441:Protein kinase, ATP binding site,IPR017442:Serine/threonine protein kinase-related,	mmu04010:MAPK signaling pathway,mmu04012:ErbB signaling pathway,mmu04062:Chemokine signaling pathway,mmu04270:Vascular smooth muscle contraction,mmu04370:VEGF signaling pathway,mmu04510:Focal adhesion,mmu04540:Gap junction,mmu04650:Natural killer cell mediated cytotoxicity,mmu04660:T cell receptor signaling pathway,mmu04662:B cell receptor signaling pathway,mmu04664:Fc epsilon RI signaling pathwa…	PIRSF000555:serine/threonine-protein kinase, A/B-Raf proto-oncogene types,	SM00109:C1,SM00455:RBD,	alternative splicing,atp-binding,kinase,metal-binding,nucleotide-binding,phosphoprotein,Proto-oncogene,serine/threonine-protein kinase,transferase,zinc,zinc-finger,	active site:Proton acceptor,binding site:ATP,chain:RAF proto-oncogene serine/threonine- protein kinase,domain:Protein kinase,domain:RBD,metal ion-binding site:Zinc 1,metal ion-binding site:Zinc 2,modified residue,nucleotide phosphate-binding region:ATP,sequence conflict,splice variant,zinc finger region:Phorbol-ester/DAG-type,
ENSMUSG00000000489	CUST_178_PI427302862y	LOC100044675	isotig41787	0.0180421	0.750051	0.830575	0.935679	0.332917	0.821998	0.771052	1.15828	0.0422077	1.73341	0.508608	1.16682	231.457	0	1	1	0	1	1	ENSMUSG00000000489	similar to platelet-derived growth factor B chain; platelet derived growth factor, B polypeptide	m_dbpbPathway:Transcriptional activation of dbpb from mRNA,	0	GO:0001666~response to hypoxia,GO:0001763~morphogenesis of a branching structure,GO:0001932~regulation of protein amino acid phosphorylation,GO:0001936~regulation of endothelial cell proliferation,GO:0001938~positive regulation of endothelial cell proliferation,GO:0006259~DNA metabolic process,GO:0006260~DNA replication,GO:0006928~cell motion,GO:0006929~substrate-bound cell migration,GO:0007010~c…	GO:0005576~extracellular region,	GO:0005161~platelet-derived growth factor receptor binding,GO:0005518~collagen binding,GO:0008083~growth factor activity,	IPR000072:Platelet-derived growth factor (PDGF),IPR006782:Platelet-derived growth factor, N-terminal,IPR015583:Platelet-Derived Growth Factor B Chain,	mmu04010:MAPK signaling pathway,mmu04060:Cytokine-cytokine receptor interaction,mmu04510:Focal adhesion,mmu04540:Gap junction,mmu04810:Regulation of actin cytoskeleton,mmu05200:Pathways in cancer,mmu05211:Renal cell carcinoma,mmu05214:Glioma,mmu05215:Prostate cancer,mmu05218:Melanoma,	0	SM00141:PDGF,	3d-structure,cleavage on pair of basic residues,disulfide bond,glycoprotein,growth factor,mitogen,Proto-oncogene,Secreted,signal,	chain:Platelet-derived growth factor subunit B,disulfide bond,glycosylation site:N-linked (GlcNAc...),propeptide:Removed in mature form,sequence conflict,signal peptide,site:Involved in receptor binding,
ENSMUSG00000000530	CUST_181_PI427302862y	Acvrl1	isotig24435	0.0237119	1.32172	0.0408201	1.41078	0.00857621	1.60324	0.106662	1.2972	0.0211681	1.83089	0.0192696	1.60797	183.421	3	2	0	0	5	0	ENSMUSG00000000530	activin A receptor, type II-like 1	0	0	GO:0001525~angiogenesis,GO:0001568~blood vessel development,GO:0001701~in utero embryonic development,GO:0001944~vasculature development,GO:0006468~protein amino acid phosphorylation,GO:0006793~phosphorus metabolic process,GO:0006796~phosphate metabolic process,GO:0007166~cell surface receptor linked signal transduction,GO:0007167~enzyme linked receptor protein signaling pathway,GO:0007178~transm…	GO:0009986~cell surface,GO:0016021~integral to membrane,GO:0031224~intrinsic to membrane,	GO:0000166~nucleotide binding,GO:0000287~magnesium ion binding,GO:0001882~nucleoside binding,GO:0001883~purine nucleoside binding,GO:0004672~protein kinase activity,GO:0004674~protein serine/threonine kinase activity,GO:0004675~transmembrane receptor protein serine/threonine kinase activity,GO:0005024~transforming growth factor beta receptor activity,GO:0005025~transforming growth factor beta rec…	IPR000472:TGF-beta receptor/activin receptor, type I/II,IPR000719:Protein kinase, core,IPR003605:TGF beta receptor, GS motif,IPR008271:Serine/threonine protein kinase, active site,IPR017441:Protein kinase, ATP binding site,IPR017442:Serine/threonine protein kinase-related,	mmu04060:Cytokine-cytokine receptor interaction,mmu04350:TGF-beta signaling pathway,	PIRSF037391:type I serine/threonine-protein kinase receptor, Activin/BMP/TGF-beta types,	SM00467:GS,	ATP,atp-binding,glycoprotein,kinase,magnesium,manganese,membrane,metal-binding,nucleotide-binding,phosphoprotein,receptor,serine/threonine-protein kinase,signal,transferase,transmembrane,transmembrane protein,	active site:Proton acceptor,binding site:ATP,chain:Serine/threonine-protein kinase receptor R3,domain:GS,domain:Protein kinase,glycosylation site:N-linked (GlcNAc...),modified residue,nucleotide phosphate-binding region:ATP,sequence conflict,signal peptide,topological domain:Cytoplasmic,topological domain:Extracellular,transmembrane region,
ENSMUSG00000000531	CUST_187_PI427302862y	Grasp	isotig27685	0.335106	0.885444	0.973747	0.982926	0.89516	1.01624	0.194934	1.77912	0.156815	1.82237	0.385968	1.34968	217.1	0	0	0	0	0	0	ENSMUSG00000000531	GRP1 (general receptor for phosphoinositides 1)-associated scaffold protein	m_ptdinsPathway:Phosphoinositides and their downstream targets.,	0	GO:0006886~intracellular protein transport,GO:0008104~protein localization,GO:0015031~protein transport,GO:0034613~cellular protein localization,GO:0045184~establishment of protein localization,GO:0046907~intracellular transport,GO:0070727~cellular macromolecule localization,	GO:0005635~nuclear envelope,GO:0005641~nuclear envelope lumen,GO:0005886~plasma membrane,GO:0012505~endomembrane system,GO:0031967~organelle envelope,GO:0031970~organelle envelope lumen,GO:0031974~membrane-enclosed lumen,GO:0031975~envelope,	0	IPR001478:PDZ/DHR/GLGF,	0	0	SM00228:PDZ,	cell membrane,cytoplasm,membrane,phosphoprotein,	chain:General receptor for phosphoinositides 1- associated scaffold protein,compositionally biased region:Pro-rich,domain:PDZ,modified residue,region of interest:Interaction with PSCD3,sequence conflict,
ENSMUSG00000000532	CUST_188_PI427302862y	ACVR1B	isotig36881	0.910148	1.02408	0.947097	0.996388	0.535902	1.06314	0.908035	1.10128	0.91934	0.968195	0.864405	1.03288	37.5511	0	0	0	0	0	0	ENSMUSG00000000532	activin A receptor, type 1B	0	0	GO:0001701~in utero embryonic development,GO:0001942~hair follicle development,GO:0006468~protein amino acid phosphorylation,GO:0006793~phosphorus metabolic process,GO:0006796~phosphate metabolic process,GO:0007166~cell surface receptor linked signal transduction,GO:0007398~ectoderm development,GO:0007498~mesoderm development,GO:0008544~epidermis development,GO:0009792~embryonic development endin…	GO:0005886~plasma membrane,GO:0005887~integral to plasma membrane,GO:0016021~integral to membrane,GO:0031224~intrinsic to membrane,GO:0031226~intrinsic to plasma membrane,GO:0044459~plasma membrane part,	GO:0000166~nucleotide binding,GO:0000287~magnesium ion binding,GO:0001882~nucleoside binding,GO:0001883~purine nucleoside binding,GO:0004672~protein kinase activity,GO:0004674~protein serine/threonine kinase activity,GO:0004675~transmembrane receptor protein serine/threonine kinase activity,GO:0005024~transforming growth factor beta receptor activity,GO:0005524~ATP binding,GO:0017076~purine nucle…	IPR000472:TGF-beta receptor/activin receptor, type I/II,IPR000719:Protein kinase, core,IPR003605:TGF beta receptor, GS motif,IPR008271:Serine/threonine protein kinase, active site,IPR017441:Protein kinase, ATP binding site,IPR017442:Serine/threonine protein kinase-related,	mmu04010:MAPK signaling pathway,mmu04060:Cytokine-cytokine receptor interaction,mmu04144:Endocytosis,mmu04350:TGF-beta signaling pathway,mmu04520:Adherens junction,mmu05200:Pathways in cancer,mmu05210:Colorectal cancer,mmu05212:Pancreatic cancer,mmu05220:Chronic myeloid leukemia,	PIRSF037391:type I serine/threonine-protein kinase receptor, Activin/BMP/TGF-beta types,PIRSF501057:activin receptor type-1B,	SM00467:GS,	atp-binding,glycoprotein,kinase,magnesium,manganese,membrane,metal-binding,nucleotide-binding,phosphoprotein,receptor,serine/threonine-protein kinase,signal,transferase,transmembrane,	active site:Proton acceptor,binding site:ATP,chain:Activin receptor type-1B,domain:GS,domain:Protein kinase,glycosylation site:N-linked (GlcNAc...),modified residue,nucleotide phosphate-binding region:ATP,signal peptide,topological domain:Cytoplasmic,topological domain:Extracellular,transmembrane region,
ENSMUSG00000000538	CUST_191_PI427302862y	TOM1L2	isotig22732	0.748797	0.960022	0.777004	1.06594	0.990116	1.03167	0.900243	0.957978	0.775697	0.917703	0.704656	0.908602	3907.89	0	0	0	0	0	0	ENSMUSG00000000538	target of myb1-like 2 (chicken)	0	0	GO:0006886~intracellular protein transport,GO:0008104~protein localization,GO:0015031~protein transport,GO:0034613~cellular protein localization,GO:0045184~establishment of protein localization,GO:0046907~intracellular transport,GO:0070727~cellular macromolecule localization,	0	0	IPR002014:VHS,IPR004152:GAT,IPR008942:ENTH/VHS,IPR014645:Target of Myb protein 1,IPR018205:VHS subgroup,	0	PIRSF036948:target of Myb protein 1,PIRSF036948:TOM1,	SM00288:VHS,	alternative splicing,phosphoprotein,protein transport,transport,	chain:TOM1-like protein 2,domain:GAT,domain:VHS,modified residue,sequence conflict,short sequence motif:Clathrin-binding,splice variant,
ENSMUSG00000000552	CUST_197_PI427302862y	Zfp385a	isotig33587	0.968401	0.980419	0.747158	0.914971	0.759888	1.1217	0.803131	0.95493	0.97997	1.05787	0.983365	1.03364	4236.8	0	0	0	0	0	0	ENSMUSG00000000552	zinc finger protein 385A	0	0	0	0	GO:0008270~zinc ion binding,GO:0043167~ion binding,GO:0043169~cation binding,GO:0046872~metal ion binding,GO:0046914~transition metal ion binding,	IPR003604:Zinc finger, U1-type,IPR007087:Zinc finger, C2H2-type,IPR015880:Zinc finger, C2H2-like,	0	0	SM00355:ZnF_C2H2,SM00451:ZnF_U1,	0	0
ENSMUSG00000000555	CUST_200_PI427302862y	ITGA5	isotig09930	0.757434	0.948034	0.421596	1.21107	0.95392	1.00981	0.278635	1.24868	0.130124	1.41792	0.972236	1.02784	78.0153	0	0	0	0	0	0	ENSMUSG00000000555	integrin alpha 5 (fibronectin receptor alpha)	0	0	GO:0007044~cell-substrate junction assembly,GO:0007155~cell adhesion,GO:0007157~heterophilic cell adhesion,GO:0007159~leukocyte adhesion,GO:0007166~cell surface receptor linked signal transduction,GO:0007229~integrin-mediated signaling pathway,GO:0007610~behavior,GO:0007611~learning or memory,GO:0007613~memory,GO:0016337~cell-cell adhesion,GO:0022610~biological adhesion,GO:0033627~cell adhesion m…	GO:0000267~cell fraction,GO:0005624~membrane fraction,GO:0005626~insoluble fraction,GO:0005886~plasma membrane,GO:0005887~integral to plasma membrane,GO:0008305~integrin complex,GO:0009897~external side of plasma membrane,GO:0009986~cell surface,GO:0016021~integral to membrane,GO:0019717~synaptosome,GO:0031224~intrinsic to membrane,GO:0031226~intrinsic to plasma membrane,GO:0043235~receptor compl…	GO:0005178~integrin binding,GO:0005509~calcium ion binding,GO:0032403~protein complex binding,GO:0043167~ion binding,GO:0043169~cation binding,GO:0046872~metal ion binding,	IPR000413:Integrin alpha chain,IPR013513:Integrin alpha chain, C-terminal, cytoplasmic region,IPR013517:FG-GAP,IPR013519:Integrin alpha beta-propellor,IPR013649:Integrin alpha-2,IPR018184:Integrin alpha chain, C-terminal cytoplasmic region, conserved site,	mmu04510:Focal adhesion,mmu04512:ECM-receptor interaction,mmu04640:Hematopoietic cell lineage,mmu04810:Regulation of actin cytoskeleton,mmu05410:Hypertrophic cardiomyopathy (HCM),mmu05412:Arrhythmogenic right ventricular cardiomyopathy (ARVC),mmu05414:Dilated cardiomyopathy,	PIRSF005666:integrin alpha, VLA protein type,	SM00191:Int_alpha,	calcium,cell adhesion,cleavage on pair of basic residues,disulfide bond,glycoprotein,integrin,membrane,receptor,repeat,signal,transmembrane,transmembrane protein,	chain:Integrin alpha-5,chain:Integrin alpha-5 heavy chain,chain:Integrin alpha-5 light chain,disulfide bond,glycosylation site:N-linked (GlcNAc...),repeat:FG-GAP 1,repeat:FG-GAP 2,repeat:FG-GAP 3,repeat:FG-GAP 4,repeat:FG-GAP 5,repeat:FG-GAP 6,repeat:FG-GAP 7,short sequence motif:GFFKR motif,signal peptide,topological domain:Cytoplasmic,topological domain:Extracellular,transmembrane region,
ENSMUSG00000000560	CUST_203_PI427302862y	Gabra2	isotig28132	0.668073	1.05585	0.67132	1.06901	0.884579	1.02814	0.554952	1.61895	0.296382	1.90182	0.2504	1.66387	266.858	0	0	0	0	0	0	ENSMUSG00000000560	gamma-aminobutyric acid (GABA) A receptor, subunit alpha 2; similar to Gamma-aminobutyric-acid receptor subunit alpha-2 precursor (GABA(A) receptor subunit alpha-2)	0	0	GO:0006811~ion transport,GO:0006820~anion transport,GO:0006821~chloride transport,GO:0007166~cell surface receptor linked signal transduction,GO:0007186~G-protein coupled receptor protein signaling pathway,GO:0007214~gamma-aminobutyric acid signaling pathway,GO:0015698~inorganic anion transport,	GO:0005886~plasma membrane,GO:0016021~integral to membrane,GO:0030054~cell junction,GO:0031224~intrinsic to membrane,GO:0034702~ion channel complex,GO:0034707~chloride channel complex,GO:0044456~synapse part,GO:0044459~plasma membrane part,GO:0045202~synapse,GO:0045211~postsynaptic membrane,	GO:0004890~GABA-A receptor activity,GO:0005216~ion channel activity,GO:0005230~extracellular ligand-gated ion channel activity,GO:0005253~anion channel activity,GO:0005254~chloride channel activity,GO:0008509~anion transmembrane transporter activity,GO:0015267~channel activity,GO:0015276~ligand-gated ion channel activity,GO:0016917~GABA receptor activity,GO:0022803~passive transmembrane transport…	IPR001390:Gamma-aminobutyric-acid A receptor, alpha subunit,IPR005432:Gamma-aminobutyric-acid A receptor, alpha 2 subunit,IPR006028:Gamma-aminobutyric acid A receptor,IPR006029:Neurotransmitter-gated ion-channel transmembrane region,IPR006201:Neurotransmitter-gated ion-channel,IPR006202:Neurotransmitter-gated ion-channel ligand-binding,IPR018000:Neurotransmitter-gated ion-channel, conserved site,	mmu04080:Neuroactive ligand-receptor interaction,	PIRSF002443:acetylcholine receptor,	0	cell junction,cell membrane,chloride,chloride channel,disulfide bond,glycoprotein,ion transport,ionic channel,membrane,postsynaptic cell membrane,receptor,signal,synapse,transmembrane,transport,	chain:Gamma-aminobutyric acid receptor subunit alpha-2,disulfide bond,glycosylation site:N-linked (GlcNAc...),signal peptide,topological domain:Cytoplasmic,topological domain:Extracellular,transmembrane region,
ENSMUSG00000000561	CUST_206_PI427302862y	Gm15528	isotig20765	0.669691	0.929226	0.691294	0.846582	0.326853	0.799478	0.966849	1.00406	0.577225	1.24406	0.903007	1.1095	2424.65	0	0	0	0	0	0	ENSMUSG00000000561	WD repeat domain 77; predicted gene 15528	0	0	GO:0001655~urogenital system development,GO:0002065~columnar/cuboidal epithelial cell differentiation,GO:0002067~glandular epithelial cell differentiation,GO:0003006~reproductive developmental process,GO:0006355~regulation of transcription, DNA-dependent,GO:0006357~regulation of transcription from RNA polymerase II promoter,GO:0008284~positive regulation of cell proliferation,GO:0008285~negative …	0	GO:0003712~transcription cofactor activity,GO:0003713~transcription coactivator activity,GO:0008134~transcription factor binding,GO:0016563~transcription activator activity,GO:0030374~ligand-dependent nuclear receptor transcription coactivator activity,GO:0030528~transcription regulator activity,	IPR001680:WD40 repeat,IPR007110:Immunoglobulin-like,IPR015943:WD40/YVTN repeat-like,IPR017986:WD40 repeat, region,IPR019775:WD40 repeat, conserved site,IPR019781:WD40 repeat, subgroup,IPR019782:WD40 repeat 2,	0	0	SM00320:WD40,	cytoplasm,nucleus,phosphoprotein,repeat,wd repeat,	chain:Methylosome protein 50,modified residue,repeat:WD 1,repeat:WD 2,repeat:WD 3,repeat:WD 4,repeat:WD 5,sequence conflict,
ENSMUSG00000000562	CUST_2200_PI427280503x	ADORA3	contig_8510	0.658051	1.0441	0.90568	1.01013	0.973186	0.99674	0.643039	1.02858	0.635787	1.07076	0.926327	0.964524	49.4408	0	0	0	0	0	0	ENSMUSG00000000562	adenosine A3 receptor	0	0	GO:0001775~cell activation,GO:0001821~histamine secretion,GO:0001973~adenosine receptor signaling pathway,GO:0002252~immune effector process,GO:0002263~cell activation during immune response,GO:0002274~myeloid leukocyte activation,GO:0002275~myeloid cell activation during immune response,GO:0002349~histamine production during acute inflammatory response,GO:0002366~leukocyte activation during immu…	GO:0005886~plasma membrane,GO:0005887~integral to plasma membrane,GO:0016021~integral to membrane,GO:0031224~intrinsic to membrane,GO:0031226~intrinsic to plasma membrane,GO:0044459~plasma membrane part,	GO:0001608~nucleotide receptor activity, G-protein coupled,GO:0001609~adenosine receptor activity, G-protein coupled,GO:0001614~purinergic nucleotide receptor activity,GO:0016502~nucleotide receptor activity,GO:0045028~purinergic nucleotide receptor activity, G-protein coupled,	IPR000276:7TM GPCR, rhodopsin-like,IPR000466:Adenosine A3 receptor,IPR001634:Adenosine receptor,IPR003599:Immunoglobulin subtype,IPR013783:Immunoglobulin-like fold,IPR017452:GPCR, rhodopsin-like superfamily,	mmu04080:Neuroactive ligand-receptor interaction,	PIRSF005692:adenosine receptor,PIRSF800006:rhodopsin-like G protein-coupled receptors,	SM00409:IG,	cell membrane,disulfide bond,G protein-coupled receptor,g-protein coupled receptor,glycoprotein,lipoprotein,membrane,palmitate,phosphoprotein,receptor,transducer,transmembrane,	chain:Adenosine A3 receptor,disulfide bond,glycosylation site:N-linked (GlcNAc...),lipid moiety-binding region:S-palmitoyl cysteine,modified residue,sequence conflict,topological domain:Cytoplasmic,topological domain:Extracellular,transmembrane region,
ENSMUSG00000000563	CUST_211_PI427302862y	ATP5F1	isotig23966	0.858744	0.953869	0.596963	0.895942	0.570131	1.10896	0.903524	0.981559	0.711176	0.880271	0.726105	1.04826	15853.1	0	0	0	0	0	0	ENSMUSG00000000563	ATP synthase, H+ transporting, mitochondrial F0 complex, subunit b, isoform 1; predicted gene 12231	0	0	GO:0006091~generation of precursor metabolites and energy,GO:0006119~oxidative phosphorylation,GO:0006163~purine nucleotide metabolic process,GO:0006164~purine nucleotide biosynthetic process,GO:0006754~ATP biosynthetic process,GO:0006793~phosphorus metabolic process,GO:0006796~phosphate metabolic process,GO:0006811~ion transport,GO:0006812~cation transport,GO:0006818~hydrogen transport,GO:000914…	GO:0000276~mitochondrial proton-transporting ATP synthase complex, coupling factor F(o),GO:0005739~mitochondrion,GO:0005740~mitochondrial envelope,GO:0005743~mitochondrial inner membrane,GO:0005753~mitochondrial proton-transporting ATP synthase complex,GO:0016469~proton-transporting two-sector ATPase complex,GO:0019866~organelle inner membrane,GO:0031090~organelle membrane,GO:0031966~mitochondria…	GO:0015077~monovalent inorganic cation transmembrane transporter activity,GO:0015078~hydrogen ion transmembrane transporter activity,GO:0022890~inorganic cation transmembrane transporter activity,	IPR008688:ATPase, F0 complex, subunit B, mitochondrial,IPR013837:ATPase, F0 complex subunit B, mitochondrial, metazoa,	mmu00190:Oxidative phosphorylation,mmu05010:Alzheimer's disease,mmu05012:Parkinson's disease,mmu05016:Huntington's disease,	PIRSF001289:F-type ATP synthase, subunit b/4, eukaryotic mitochondria type,PIRSF500377:F-type ATP synthase, subunit b, animal mitochondria type,	0	acetylation,cf(0),direct protein sequencing,Hydrogen ion transport,ion transport,membrane,mitochondrion,mitochondrion inner membrane,transit peptide,transport,	chain:ATP synthase subunit b, mitochondrial,modified residue,transit peptide:Mitochondrion,
ENSMUSG00000000563	CUST_212_PI427302862x	ATP5F1	isotig23966	0.837467	0.942562	0.381681	0.844787	0.752905	1.09049	0.915679	1.00705	0.819227	0.986303	0.727278	1.04247	10364.9	0	0	0	0	0	0	ENSMUSG00000000563	ATP synthase, H+ transporting, mitochondrial F0 complex, subunit b, isoform 1; predicted gene 12231	0	0	GO:0006091~generation of precursor metabolites and energy,GO:0006119~oxidative phosphorylation,GO:0006163~purine nucleotide metabolic process,GO:0006164~purine nucleotide biosynthetic process,GO:0006754~ATP biosynthetic process,GO:0006793~phosphorus metabolic process,GO:0006796~phosphate metabolic process,GO:0006811~ion transport,GO:0006812~cation transport,GO:0006818~hydrogen transport,GO:000914…	GO:0000276~mitochondrial proton-transporting ATP synthase complex, coupling factor F(o),GO:0005739~mitochondrion,GO:0005740~mitochondrial envelope,GO:0005743~mitochondrial inner membrane,GO:0005753~mitochondrial proton-transporting ATP synthase complex,GO:0016469~proton-transporting two-sector ATPase complex,GO:0019866~organelle inner membrane,GO:0031090~organelle membrane,GO:0031966~mitochondria…	GO:0015077~monovalent inorganic cation transmembrane transporter activity,GO:0015078~hydrogen ion transmembrane transporter activity,GO:0022890~inorganic cation transmembrane transporter activity,	IPR008688:ATPase, F0 complex, subunit B, mitochondrial,IPR013837:ATPase, F0 complex subunit B, mitochondrial, metazoa,	mmu00190:Oxidative phosphorylation,mmu05010:Alzheimer's disease,mmu05012:Parkinson's disease,mmu05016:Huntington's disease,	PIRSF001289:F-type ATP synthase, subunit b/4, eukaryotic mitochondria type,PIRSF500377:F-type ATP synthase, subunit b, animal mitochondria type,	0	acetylation,cf(0),direct protein sequencing,Hydrogen ion transport,ion transport,membrane,mitochondrion,mitochondrion inner membrane,transit peptide,transport,	chain:ATP synthase subunit b, mitochondrial,modified residue,transit peptide:Mitochondrion,
ENSMUSG00000000567	CUST_214_PI427302862y	SOX9	isotig48547	0.921759	1.01476	0.856088	1.02258	0.50716	1.0672	0.563278	0.982497	0.819432	1.11856	0.490254	1.11198	38.9396	0	0	0	0	0	0	ENSMUSG00000000567	SRY-box containing gene 9	0	0	GO:0000902~cell morphogenesis,GO:0000904~cell morphogenesis involved in differentiation,GO:0001501~skeletal system development,GO:0001502~cartilage condensation,GO:0001655~urogenital system development,GO:0001708~cell fate specification,GO:0001763~morphogenesis of a branching structure,GO:0001837~epithelial to mesenchymal transition,GO:0001942~hair follicle development,GO:0002009~morphogenesis of…	0	GO:0003677~DNA binding,GO:0003700~transcription factor activity,GO:0016563~transcription activator activity,GO:0030528~transcription regulator activity,GO:0043565~sequence-specific DNA binding,	IPR000910:High mobility group, HMG1/HMG2,	0	0	SM00398:HMG,	DNA binding,dna-binding,nucleus,Transcription,transcription regulation,	chain:Transcription factor SOX-9,compositionally biased region:Gln/Pro-rich,compositionally biased region:Poly-Pro,DNA-binding region:HMG box,sequence conflict,
ENSMUSG00000000568	CUST_217_PI427302862y	HNRNPD	isotig17444	0.595805	1.08454	0.864707	1.07405	0.721266	1.1131	0.660997	0.942619	0.77847	0.886532	0.923537	1.04587	390.536	0	0	0	0	0	0	ENSMUSG00000000568	heterogeneous nuclear ribonucleoprotein D	0	0	GO:0006350~transcription,GO:0010608~posttranscriptional regulation of gene expression,GO:0016071~mRNA metabolic process,GO:0043487~regulation of RNA stability,GO:0043488~regulation of mRNA stability,GO:0045449~regulation of transcription,GO:0051252~regulation of RNA metabolic process,	GO:0005694~chromosome,GO:0030529~ribonucleoprotein complex,GO:0043228~non-membrane-bounded organelle,GO:0043232~intracellular non-membrane-bounded organelle,	GO:0000166~nucleotide binding,GO:0003677~DNA binding,GO:0003723~RNA binding,GO:0042162~telomeric DNA binding,GO:0043565~sequence-specific DNA binding,	IPR000504:RNA recognition motif, RNP-1,IPR012677:Nucleotide-binding, alpha-beta plait,IPR012956:CARG-binding factor, N-terminal,	0	PIRSF002072:helix-destabilizing protein,	SM00360:RRM,	acetylation,alternative splicing,chromosomal protein,cytoplasm,direct protein sequencing,dna-binding,methylation,nucleus,phosphoprotein,repeat,ribonucleoprotein,rna-binding,Transcription,transcription regulation,	chain:Heterogeneous nuclear ribonucleoprotein D0,domain:RRM 1,domain:RRM 2,modified residue,sequence conflict,splice variant,
ENSMUSG00000000579	CUST_220_PI427302862y	Dynlt1-ps1	isotig26554	0.0254433	0.675114	0.00835942	0.592122	0.00871109	0.52278	0.039488	0.707018	0.301655	0.846579	0.0667042	0.755267	652.825	0	0	3	1	0	4	ENSMUSG00000000579	predicted gene, ENSMUSG00000056252; dynein light chain Tctex-type 1D; dynein light chain Tctex-type 1; dynein light chain Tctex-type 1E; similar to tctex-1 protein	0	0	GO:0007017~microtubule-based process,	GO:0005794~Golgi apparatus,GO:0005856~cytoskeleton,GO:0005858~axonemal dynein complex,GO:0005868~cytoplasmic dynein complex,GO:0005874~microtubule,GO:0005875~microtubule associated complex,GO:0005930~axoneme,GO:0015630~microtubule cytoskeleton,GO:0030286~dynein complex,GO:0042995~cell projection,GO:0043228~non-membrane-bounded organelle,GO:0043232~intracellular non-membrane-bounded organelle,GO:0…	GO:0003774~motor activity,	IPR005334:Tctex-1,	0	PIRSF015816:dynein light chain, Tctex-type,	0	acetylation,dynein,microtubule,motor protein,	chain:Dynein light chain Tctex-type 1,modified residue,sequence variant,
ENSMUSG00000000579	CUST_4778_PI426291177y	Dynlt1-ps1	isotig26554	0.0159579	0.708364	0.015752	0.679153	0.011782	0.5813	0.324308	0.777644	0.34217	0.797736	0.00950032	0.615851	537.798	0	0	3	1	0	4	ENSMUSG00000000579	predicted gene, ENSMUSG00000056252; dynein light chain Tctex-type 1D; dynein light chain Tctex-type 1; dynein light chain Tctex-type 1E; similar to tctex-1 protein	0	0	GO:0007017~microtubule-based process,	GO:0005794~Golgi apparatus,GO:0005856~cytoskeleton,GO:0005858~axonemal dynein complex,GO:0005868~cytoplasmic dynein complex,GO:0005874~microtubule,GO:0005875~microtubule associated complex,GO:0005930~axoneme,GO:0015630~microtubule cytoskeleton,GO:0030286~dynein complex,GO:0042995~cell projection,GO:0043228~non-membrane-bounded organelle,GO:0043232~intracellular non-membrane-bounded organelle,GO:0…	GO:0003774~motor activity,	IPR005334:Tctex-1,	0	PIRSF015816:dynein light chain, Tctex-type,	0	acetylation,dynein,microtubule,motor protein,	chain:Dynein light chain Tctex-type 1,modified residue,sequence variant,
ENSMUSG00000000581	CUST_225_PI427302862y	C1D	isotig22725	0.689316	0.932229	0.849645	0.98453	0.310427	1.16621	0.689054	1.01661	0.85629	0.823113	0.744936	0.884046	71.5741	0	0	0	0	0	0	ENSMUSG00000000581	C1D nuclear receptor co-repressor	0	0	GO:0006350~transcription,GO:0006364~rRNA processing,GO:0006396~RNA processing,GO:0006915~apoptosis,GO:0008219~cell death,GO:0009890~negative regulation of biosynthetic process,GO:0010558~negative regulation of macromolecule biosynthetic process,GO:0010605~negative regulation of macromolecule metabolic process,GO:0010629~negative regulation of gene expression,GO:0012501~programmed cell death,GO:00…	GO:0000178~exosome (RNase complex),GO:0005654~nucleoplasm,GO:0005730~nucleolus,GO:0017053~transcriptional repressor complex,GO:0031974~membrane-enclosed lumen,GO:0031981~nuclear lumen,GO:0043228~non-membrane-bounded organelle,GO:0043232~intracellular non-membrane-bounded organelle,GO:0043233~organelle lumen,GO:0044451~nucleoplasm part,GO:0070013~intracellular organelle lumen,	GO:0003677~DNA binding,GO:0003712~transcription cofactor activity,GO:0003714~transcription corepressor activity,GO:0003723~RNA binding,GO:0008134~transcription factor binding,GO:0016564~transcription repressor activity,GO:0016922~ligand-dependent nuclear receptor binding,GO:0030528~transcription regulator activity,	IPR007146:Sas10/Utp3/C1D,IPR011082:Exosome-associated factor Rrp47/DNA strand repair C1D,	mmu03018:RNA degradation,	0	0	Apoptosis,cytoplasm,dna-binding,exosome,nucleus,phosphoprotein,repressor,rna-binding,rrna processing,Transcription,transcription regulation,	chain:Nuclear nucleic acid-binding protein C1D,region of interest:Interaction with NCOR1 and NCOR2,region of interest:Interaction with NR1D1,region of interest:Required for transcriptional repression,sequence conflict,
ENSMUSG00000000594	CUST_228_PI427302862y	gm2a	isotig43357	0.972164	1.00677	0.742988	0.935408	0.0868068	1.19777	0.982649	0.969695	0.759055	0.920063	0.488963	0.838316	1110.07	0	0	0	0	0	0	ENSMUSG00000000594	GM2 ganglioside activator protein	0	0	GO:0001573~ganglioside metabolic process,GO:0006643~membrane lipid metabolic process,GO:0006664~glycolipid metabolic process,GO:0006665~sphingolipid metabolic process,GO:0006672~ceramide metabolic process,GO:0006687~glycosphingolipid metabolic process,GO:0006689~ganglioside catabolic process,GO:0006869~lipid transport,GO:0007610~behavior,GO:0007611~learning or memory,GO:0009311~oligosaccharide me…	GO:0000323~lytic vacuole,GO:0005739~mitochondrion,GO:0005764~lysosome,GO:0005773~vacuole,GO:0005886~plasma membrane,GO:0005887~integral to plasma membrane,GO:0005889~hydrogen:potassium-exchanging ATPase complex,GO:0005938~cell cortex,GO:0009898~internal side of plasma membrane,GO:0016021~integral to membrane,GO:0031224~intrinsic to membrane,GO:0031226~intrinsic to plasma membrane,GO:0044448~cell …	GO:0004563~beta-N-acetylhexosaminidase activity,GO:0005319~lipid transporter activity,GO:0008047~enzyme activator activity,GO:0015929~hexosaminidase activity,GO:0016004~phospholipase activator activity,GO:0032428~beta-N-acetylgalactosaminidase activity,GO:0060229~lipase activator activity,	0	mmu04142:Lysosome,	PIRSF015847:PIRSF015847,	0	3d-structure,disulfide bond,glycoprotein,lipid metabolism,lysosome,signal,sphingolipid metabolism,	chain:Ganglioside GM2 activator,disulfide bond,glycosylation site:N-linked (GlcNAc...),helix,sequence conflict,signal peptide,strand,turn,
ENSMUSG00000000594	CUST_229_PI427302862x	gm2a	isotig43357	0.645174	0.923119	0.774443	0.944333	0.164304	1.1781	0.133544	1.14403	0.94636	1.00064	0.976901	0.994563	1372.02	0	0	0	0	0	0	ENSMUSG00000000594	GM2 ganglioside activator protein	0	0	GO:0001573~ganglioside metabolic process,GO:0006643~membrane lipid metabolic process,GO:0006664~glycolipid metabolic process,GO:0006665~sphingolipid metabolic process,GO:0006672~ceramide metabolic process,GO:0006687~glycosphingolipid metabolic process,GO:0006689~ganglioside catabolic process,GO:0006869~lipid transport,GO:0007610~behavior,GO:0007611~learning or memory,GO:0009311~oligosaccharide me…	GO:0000323~lytic vacuole,GO:0005739~mitochondrion,GO:0005764~lysosome,GO:0005773~vacuole,GO:0005886~plasma membrane,GO:0005887~integral to plasma membrane,GO:0005889~hydrogen:potassium-exchanging ATPase complex,GO:0005938~cell cortex,GO:0009898~internal side of plasma membrane,GO:0016021~integral to membrane,GO:0031224~intrinsic to membrane,GO:0031226~intrinsic to plasma membrane,GO:0044448~cell …	GO:0004563~beta-N-acetylhexosaminidase activity,GO:0005319~lipid transporter activity,GO:0008047~enzyme activator activity,GO:0015929~hexosaminidase activity,GO:0016004~phospholipase activator activity,GO:0032428~beta-N-acetylgalactosaminidase activity,GO:0060229~lipase activator activity,	0	mmu04142:Lysosome,	PIRSF015847:PIRSF015847,	0	3d-structure,disulfide bond,glycoprotein,lipid metabolism,lysosome,signal,sphingolipid metabolism,	chain:Ganglioside GM2 activator,disulfide bond,glycosylation site:N-linked (GlcNAc...),helix,sequence conflict,signal peptide,strand,turn,
ENSMUSG00000000600	CUST_230_PI427302862y	KRIT1	isotig15711	0.455484	0.878844	0.66714	0.894001	0.67727	0.917697	0.0267237	0.73066	0.220581	0.799291	0.942118	1.03876	157.525	0	0	0	1	0	1	ENSMUSG00000000600	KRIT1, ankyrin repeat containing	0	0	0	GO:0005856~cytoskeleton,GO:0019898~extrinsic to membrane,GO:0043228~non-membrane-bounded organelle,GO:0043232~intracellular non-membrane-bounded organelle,	GO:0005083~small GTPase regulator activity,GO:0030695~GTPase regulator activity,GO:0060589~nucleoside-triphosphatase regulator activity,	IPR000299:FERM domain,IPR002110:Ankyrin,IPR014352:FERM/acyl-CoA-binding protein, 3-helical bundle,IPR019747:FERM conserved site,IPR019748:FERM central domain,IPR019749:Band 4.1 domain,	0	0	SM00248:ANK,SM00295:B41,	alternative splicing,ank repeat,membrane,repeat,	chain:Krev interaction trapped protein 1,domain:FERM,region of interest:Required for RAP1A binding,repeat:ANK 1,repeat:ANK 2,repeat:ANK 3,repeat:ANK 4,sequence conflict,splice variant,
ENSMUSG00000000605	CUST_233_PI427302862y	Clcn4-2	isotig17428	0.350353	0.886173	0.911508	0.980605	0.312938	1.13523	0.962969	0.986151	0.74544	0.927373	0.715281	0.901983	1037.8	0	0	0	0	0	0	ENSMUSG00000000605	chloride channel 4-2	0	0	GO:0006811~ion transport,GO:0006820~anion transport,GO:0006821~chloride transport,GO:0015698~inorganic anion transport,GO:0055085~transmembrane transport,	GO:0005768~endosome,GO:0016021~integral to membrane,GO:0031224~intrinsic to membrane,	GO:0000166~nucleotide binding,GO:0001882~nucleoside binding,GO:0001883~purine nucleoside binding,GO:0005216~ion channel activity,GO:0005244~voltage-gated ion channel activity,GO:0005247~voltage-gated chloride channel activity,GO:0005253~anion channel activity,GO:0005254~chloride channel activity,GO:0005524~ATP binding,GO:0008308~voltage-gated anion channel activity,GO:0008509~anion transmembrane …	IPR000644:Cystathionine beta-synthase, core,IPR001807:Chloride channel, voltage gated,IPR002246:Chloride channel CLC-4,IPR014743:Chloride channel, core,	0	PIRSF016017:PIRSF016017,	SM00116:CBS,	antiport,atp-binding,CBS domain,chloride,endosome,ion transport,membrane,nucleotide-binding,repeat,transmembrane,transport,	binding site:ATP; via amide nitrogen and carbonyl oxygen,binding site:Chloride,binding site:Chloride; via amide nitrogen,chain:H(+)/Cl(-) exchange transporter 4,domain:CBS 1,domain:CBS 2,nucleotide phosphate-binding region:ATP,region of interest:In-membrane helix,region of interest:In-membrane loop between two helices,short sequence motif:Selectivity filter part_1,short sequence motif:Selectivity…
ENSMUSG00000000617	CUST_14993_PI426291177y	GRM6	isotig29669	0.807278	0.967167	0.863393	0.965319	0.381755	1.0887	0.0470563	0.670371	0.141818	0.683783	0.723709	0.921632	67.9983	0	0	0	1	0	1	ENSMUSG00000000617	glutamate receptor, metabotropic 6	0	0	GO:0006140~regulation of nucleotide metabolic process,GO:0007166~cell surface receptor linked signal transduction,GO:0007186~G-protein coupled receptor protein signaling pathway,GO:0007187~G-protein signaling, coupled to cyclic nucleotide second messenger,GO:0007188~G-protein signaling, coupled to cAMP nucleotide second messenger,GO:0007193~inhibition of adenylate cyclase activity by G-protein si…	GO:0005886~plasma membrane,GO:0016021~integral to membrane,GO:0031224~intrinsic to membrane,GO:0044456~synapse part,GO:0045202~synapse,GO:0045211~postsynaptic membrane,	GO:0001640~adenylate cyclase inhibiting metabotropic glutamate receptor activity,GO:0001642~group III metabotropic glutamate receptor activity,GO:0008066~glutamate receptor activity,	IPR000112:GPCR, family 3, metabotropic glutamate receptor 6,IPR000162:GPCR, family 3, metabotropic glutamate receptor,IPR000337:GPCR, family 3,IPR001828:Extracellular ligand-binding receptor,IPR011500:GPCR, family 3, nine cysteines region,IPR017978:GPCR, family 3, C-terminal,IPR017979:GPCR, family 3, conserved site,IPR018062:Helix-turn-helix, AraC type, subdomain 2,	mmu04080:Neuroactive ligand-receptor interaction,	PIRSF005608:metabotropic glutamate receptors and related,PIRSF501044:metabotropic glutamate receptors,	0	cell membrane,g-protein coupled receptor,glycoprotein,membrane,receptor,sensory transduction,signal,transducer,transmembrane,	chain:Metabotropic glutamate receptor 6,glycosylation site:N-linked (GlcNAc...),signal peptide,topological domain:Cytoplasmic,topological domain:Extracellular,transmembrane region,
ENSMUSG00000000627	CUST_236_PI427302862y	SEMA4F	isotig45916	0.680325	1.07702	0.777004	0.978169	0.300309	1.29506	0.734796	1.20054	0.936998	1.08159	0.588498	0.864444	1070.49	0	0	0	0	0	0	ENSMUSG00000000627	sema domain, immunoglobulin domain (Ig), TM domain, and short cytoplasmic domain	0	0	GO:0000902~cell morphogenesis,GO:0000904~cell morphogenesis involved in differentiation,GO:0001558~regulation of cell growth,GO:0006928~cell motion,GO:0007409~axonogenesis,GO:0007411~axon guidance,GO:0008361~regulation of cell size,GO:0010721~negative regulation of cell development,GO:0010769~regulation of cell morphogenesis involved in differentiation,GO:0010975~regulation of neuron projection d…	GO:0000267~cell fraction,GO:0000299~integral to membrane of membrane fraction,GO:0005624~membrane fraction,GO:0005626~insoluble fraction,GO:0005886~plasma membrane,GO:0016021~integral to membrane,GO:0019717~synaptosome,GO:0031224~intrinsic to membrane,GO:0044456~synapse part,GO:0045202~synapse,GO:0045211~postsynaptic membrane,	0	IPR001627:Semaphorin/CD100 antigen,IPR002165:Plexin,IPR003659:Plexin/semaphorin/integrin,IPR015512:Seamphorin 4F,IPR015943:WD40/YVTN repeat-like,	mmu04360:Axon guidance,	PIRSF005526:semaphorin,	SM00423:PSI,SM00630:Sema,	developmental protein,differentiation,disulfide bond,glycoprotein,Immunoglobulin domain,membrane,neurogenesis,signal,transmembrane,	chain:Semaphorin-4F,disulfide bond,domain:Ig-like C2-type,domain:PSI,domain:Sema,glycosylation site:N-linked (GlcNAc...),sequence variant,signal peptide,topological domain:Cytoplasmic,topological domain:Extracellular,transmembrane region,
ENSMUSG00000000628	CUST_239_PI427302862y	Hk2	isotig17133	0.476707	1.17206	0.196946	1.34863	0.0231858	1.66809	0.00129403	2.39938	0.000323007	3.5323	0.231886	1.3221	2850.79	1	2	0	0	3	0	ENSMUSG00000000628	hexokinase 2	0	Carbohydrate transport and metabolism,	GO:0005996~monosaccharide metabolic process,GO:0006006~glucose metabolic process,GO:0006007~glucose catabolic process,GO:0006091~generation of precursor metabolites and energy,GO:0006096~glycolysis,GO:0006793~phosphorus metabolic process,GO:0006796~phosphate metabolic process,GO:0007595~lactation,GO:0016052~carbohydrate catabolic process,GO:0016310~phosphorylation,GO:0019318~hexose metabolic proc…	GO:0005739~mitochondrion,	GO:0000166~nucleotide binding,GO:0001882~nucleoside binding,GO:0001883~purine nucleoside binding,GO:0004396~hexokinase activity,GO:0005524~ATP binding,GO:0017076~purine nucleotide binding,GO:0019200~carbohydrate kinase activity,GO:0030554~adenyl nucleotide binding,GO:0032553~ribonucleotide binding,GO:0032555~purine ribonucleotide binding,GO:0032559~adenyl ribonucleotide binding,	IPR001312:Hexokinase,IPR019807:Hexokinase, conserved site,	mmu00010:Glycolysis / Gluconeogenesis,mmu00051:Fructose and mannose metabolism,mmu00052:Galactose metabolism,mmu00500:Starch and sucrose metabolism,mmu00520:Amino sugar and nucleotide sugar metabolism,mmu04910:Insulin signaling pathway,mmu04930:Type II diabetes mellitus,	PIRSF000527:hexokinase I,	0	allosteric enzyme,atp-binding,glycolysis,kinase,nucleotide-binding,phosphoprotein,repeat,transferase,	binding site:ATP 1,binding site:ATP 2,binding site:Glucose-6-phosphate 1,binding site:Glucose-6-phosphate 2,binding site:Substrate 1,binding site:Substrate 2,chain:Hexokinase-2,modified residue,nucleotide phosphate-binding region:ATP 1,nucleotide phosphate-binding region:ATP 2,region of interest:Catalytic,region of interest:Glucose-6-phosphate 1 binding,region of interest:Glucose-6-phosphate 2 bi…
ENSMUSG00000000628	CUST_240_PI427302862x	Hk2	isotig17133	0.64982	1.13675	0.209704	1.38058	0.00585426	1.87695	0.000946915	1.89737	0.000766735	2.66494	0.29986	1.18932	791.038	1	2	0	0	3	0	ENSMUSG00000000628	hexokinase 2	0	Carbohydrate transport and metabolism,	GO:0005996~monosaccharide metabolic process,GO:0006006~glucose metabolic process,GO:0006007~glucose catabolic process,GO:0006091~generation of precursor metabolites and energy,GO:0006096~glycolysis,GO:0006793~phosphorus metabolic process,GO:0006796~phosphate metabolic process,GO:0007595~lactation,GO:0016052~carbohydrate catabolic process,GO:0016310~phosphorylation,GO:0019318~hexose metabolic proc…	GO:0005739~mitochondrion,	GO:0000166~nucleotide binding,GO:0001882~nucleoside binding,GO:0001883~purine nucleoside binding,GO:0004396~hexokinase activity,GO:0005524~ATP binding,GO:0017076~purine nucleotide binding,GO:0019200~carbohydrate kinase activity,GO:0030554~adenyl nucleotide binding,GO:0032553~ribonucleotide binding,GO:0032555~purine ribonucleotide binding,GO:0032559~adenyl ribonucleotide binding,	IPR001312:Hexokinase,IPR019807:Hexokinase, conserved site,	mmu00010:Glycolysis / Gluconeogenesis,mmu00051:Fructose and mannose metabolism,mmu00052:Galactose metabolism,mmu00500:Starch and sucrose metabolism,mmu00520:Amino sugar and nucleotide sugar metabolism,mmu04910:Insulin signaling pathway,mmu04930:Type II diabetes mellitus,	PIRSF000527:hexokinase I,	0	allosteric enzyme,atp-binding,glycolysis,kinase,nucleotide-binding,phosphoprotein,repeat,transferase,	binding site:ATP 1,binding site:ATP 2,binding site:Glucose-6-phosphate 1,binding site:Glucose-6-phosphate 2,binding site:Substrate 1,binding site:Substrate 2,chain:Hexokinase-2,modified residue,nucleotide phosphate-binding region:ATP 1,nucleotide phosphate-binding region:ATP 2,region of interest:Catalytic,region of interest:Glucose-6-phosphate 1 binding,region of interest:Glucose-6-phosphate 2 bi…
ENSMUSG00000000628	CUST_632_PI426291076y	Hk2	isotig17133	0.52879	1.15066	0.0618215	1.57798	0.00903586	1.64346	0.00285966	2.62542	0.00125516	3.55964	0.272258	1.32983	1993.11	1	2	0	0	3	0	ENSMUSG00000000628	hexokinase 2	0	Carbohydrate transport and metabolism,	GO:0005996~monosaccharide metabolic process,GO:0006006~glucose metabolic process,GO:0006007~glucose catabolic process,GO:0006091~generation of precursor metabolites and energy,GO:0006096~glycolysis,GO:0006793~phosphorus metabolic process,GO:0006796~phosphate metabolic process,GO:0007595~lactation,GO:0016052~carbohydrate catabolic process,GO:0016310~phosphorylation,GO:0019318~hexose metabolic proc…	GO:0005739~mitochondrion,	GO:0000166~nucleotide binding,GO:0001882~nucleoside binding,GO:0001883~purine nucleoside binding,GO:0004396~hexokinase activity,GO:0005524~ATP binding,GO:0017076~purine nucleotide binding,GO:0019200~carbohydrate kinase activity,GO:0030554~adenyl nucleotide binding,GO:0032553~ribonucleotide binding,GO:0032555~purine ribonucleotide binding,GO:0032559~adenyl ribonucleotide binding,	IPR001312:Hexokinase,IPR019807:Hexokinase, conserved site,	mmu00010:Glycolysis / Gluconeogenesis,mmu00051:Fructose and mannose metabolism,mmu00052:Galactose metabolism,mmu00500:Starch and sucrose metabolism,mmu00520:Amino sugar and nucleotide sugar metabolism,mmu04910:Insulin signaling pathway,mmu04930:Type II diabetes mellitus,	PIRSF000527:hexokinase I,	0	allosteric enzyme,atp-binding,glycolysis,kinase,nucleotide-binding,phosphoprotein,repeat,transferase,	binding site:ATP 1,binding site:ATP 2,binding site:Glucose-6-phosphate 1,binding site:Glucose-6-phosphate 2,binding site:Substrate 1,binding site:Substrate 2,chain:Hexokinase-2,modified residue,nucleotide phosphate-binding region:ATP 1,nucleotide phosphate-binding region:ATP 2,region of interest:Catalytic,region of interest:Glucose-6-phosphate 1 binding,region of interest:Glucose-6-phosphate 2 bi…
ENSMUSG00000000631	CUST_245_PI427302862y	Myo18a	isotig03686	0.742617	1.12909	0.533351	1.25305	0.389634	0.796984	0.621008	1.12631	0.82477	1.14556	0.800188	1.08086	5771.17	0	0	0	0	0	0	ENSMUSG00000000631	myosin XVIIIA	0	0	0	GO:0005793~ER-Golgi intermediate compartment,GO:0005856~cytoskeleton,GO:0015629~actin cytoskeleton,GO:0016459~myosin complex,GO:0043228~non-membrane-bounded organelle,GO:0043232~intracellular non-membrane-bounded organelle,GO:0044430~cytoskeletal part,	GO:0000166~nucleotide binding,GO:0001882~nucleoside binding,GO:0001883~purine nucleoside binding,GO:0003774~motor activity,GO:0005524~ATP binding,GO:0017076~purine nucleotide binding,GO:0030554~adenyl nucleotide binding,GO:0032553~ribonucleotide binding,GO:0032555~purine ribonucleotide binding,GO:0032559~adenyl ribonucleotide binding,	IPR000048:IQ calmodulin-binding region,IPR001478:PDZ/DHR/GLGF,IPR001609:Myosin head, motor region,	0	0	SM00015:IQ,SM00228:PDZ,SM00242:MYSc,	alternative splicing,atp-binding,coiled coil,cytoplasm,cytoskeleton,motor protein,myosin,nucleotide-binding,phosphoprotein,	chain:Myosin-XVIIIa,domain:IQ,domain:Myosin head-like,domain:PDZ,modified residue,nucleotide phosphate-binding region:ATP,sequence conflict,short sequence motif:Interaction with actin,splice variant,
ENSMUSG00000000632	CUST_248_PI427302862y	SEZ6	isotig38647	0.431036	1.06293	0.807522	1.06424	0.843289	0.9842	0.768414	1.01029	0.938794	1.02367	0.775789	1.19448	9504.83	0	0	0	0	0	0	ENSMUSG00000000632	seizure related gene 6	0	0	0	GO:0005576~extracellular region,GO:0005886~plasma membrane,GO:0016021~integral to membrane,GO:0030054~cell junction,GO:0030425~dendrite,GO:0031224~intrinsic to membrane,GO:0042995~cell projection,GO:0043005~neuron projection,GO:0044459~plasma membrane part,GO:0045202~synapse,	0	IPR000436:Sushi/SCR/CCP,IPR000859:CUB,IPR016060:Complement control module,	0	0	SM00032:CCP,SM00042:CUB,	alternative splicing,cell junction,cell membrane,cell projection,cytoplasm,disulfide bond,glycoprotein,membrane,phosphoprotein,repeat,Secreted,signal,sushi,synapse,transmembrane,	chain:Seizure protein 6,compositionally biased region:Pro-rich,compositionally biased region:Thr-rich,disulfide bond,domain:CUB 1,domain:CUB 2,domain:CUB 3,domain:Sushi 1,domain:Sushi 2,domain:Sushi 3,domain:Sushi 4,domain:Sushi 5,glycosylation site:N-linked (GlcNAc...),modified residue,sequence conflict,signal peptide,splice variant,topological domain:Cytoplasmic,topological domain:Extracellular…
ENSMUSG00000000673	CUST_7151_PI427280503x	HAAO	contig_206258	0.927504	0.977291	0.687818	1.16011	0.68387	1.14337	0.753708	1.08975	0.512845	1.20128	0.686028	0.936419	213.839	0	0	0	0	0	0	ENSMUSG00000000673	3-hydroxyanthranilate 3,4-dioxygenase	0	0	GO:0006732~coenzyme metabolic process,GO:0006733~oxidoreduction coenzyme metabolic process,GO:0006766~vitamin metabolic process,GO:0006767~water-soluble vitamin metabolic process,GO:0009108~coenzyme biosynthetic process,GO:0009110~vitamin biosynthetic process,GO:0009165~nucleotide biosynthetic process,GO:0019362~pyridine nucleotide metabolic process,GO:0019363~pyridine nucleotide biosynthetic pro…	0	GO:0000334~3-hydroxyanthranilate 3,4-dioxygenase activity,GO:0005506~iron ion binding,GO:0016701~oxidoreductase activity, acting on single donors with incorporation of molecular oxygen,GO:0016702~oxidoreductase activity, acting on single donors with incorporation of molecular oxygen, incorporation of two atoms of oxygen,GO:0043167~ion binding,GO:0043169~cation binding,GO:0046872~metal ion binding…	IPR010329:3-hydroxyanthranilic acid dioxygenase,IPR016700:3-hydroxyanthranilate 3, 4-dioxygenase, metazoan,	mmu00380:Tryptophan metabolism,	PIRSF017681:3-hydroxyanthranilate 3,4-dioxygenase, animal type,PIRSF017681:3hydroanth_dOase_animal,	0	cytoplasm,dioxygenase,iron,metal-binding,oxidoreductase,phosphoprotein,pyridine nucleotide biosynthesis,	binding site:Dioxygen,binding site:Substrate,chain:3-hydroxyanthranilate 3,4-dioxygenase,metal ion-binding site:Iron; catalytic,modified residue,
ENSMUSG00000000686	CUST_251_PI427302862y	ABHD15	isotig48070	0.568942	0.947687	0.463437	0.943442	0.604171	0.950156	0.986611	1.00919	0.767891	1.1194	0.976901	0.975733	84.8358	0	0	0	0	0	0	ENSMUSG00000000686	RIKEN cDNA 1300007F04 gene	0	General function prediction only,	0	GO:0005576~extracellular region,	GO:0004091~carboxylesterase activity,	IPR012020:AB-hydrolase YheT, putative,	0	PIRSF005211:Ab_hydro_YheT,PIRSF005211:alpha/beta hydrolase, YheT type,	0	hydrolase,Secreted,signal,	active site:Charge relay system,chain:Abhydrolase domain-containing protein 15,sequence conflict,signal peptide,
ENSMUSG00000000690	CUST_4853_PI427280503x	HOXB6	contig_343468	0.897521	1.02242	0.947619	0.988405	0.922125	1.02301	0.537302	0.923137	0.594548	0.945841	0.47705	0.904447	49.5051	0	0	0	0	0	0	ENSMUSG00000000690	homeo box B6	0	0	GO:0001501~skeletal system development,GO:0003002~regionalization,GO:0006350~transcription,GO:0006355~regulation of transcription, DNA-dependent,GO:0007389~pattern specification process,GO:0009792~embryonic development ending in birth or egg hatching,GO:0009952~anterior/posterior pattern formation,GO:0034101~erythrocyte homeostasis,GO:0042592~homeostatic process,GO:0043009~chordate embryonic deve…	0	GO:0003677~DNA binding,GO:0003700~transcription factor activity,GO:0030528~transcription regulator activity,GO:0043565~sequence-specific DNA binding,	IPR001356:Homeobox,IPR001827:Homeobox protein, antennapedia type, conserved site,IPR012287:Homeodomain-related,IPR017970:Homeobox, conserved site,IPR017995:Homeobox protein, antennapedia type,	0	0	SM00389:HOX,	developmental protein,DNA binding,dna-binding,Homeobox,nucleus,phosphoprotein,Transcription,transcription regulation,	chain:Homeobox protein Hox-B6,compositionally biased region:Poly-Glu,DNA-binding region:Homeobox,modified residue,sequence conflict,short sequence motif:Antp-type hexapeptide,
ENSMUSG00000000693	CUST_252_PI427302862y	LOXL3	isotig26719	0.783589	1.05823	0.98141	0.9932	0.785379	0.938791	0.0785873	0.759866	0.0259505	0.560741	0.365075	0.79022	185.726	0	0	0	1	0	1	ENSMUSG00000000693	lysyl oxidase-like 3	0	0	GO:0055114~oxidation reduction,	GO:0005576~extracellular region,GO:0005615~extracellular space,GO:0044421~extracellular region part,	GO:0005044~scavenger receptor activity,GO:0005507~copper ion binding,GO:0016638~oxidoreductase activity, acting on the CH-NH2 group of donors,GO:0016641~oxidoreductase activity, acting on the CH-NH2 group of donors, oxygen as acceptor,GO:0043167~ion binding,GO:0043169~cation binding,GO:0046872~metal ion binding,GO:0046914~transition metal ion binding,	IPR001190:Speract/scavenger receptor,IPR001695:Lysyl oxidase,IPR017448:Speract/scavenger receptor related,IPR019828:Lysyl oxidase, conserved site,	0	0	SM00202:SR,	copper,disulfide bond,glycoprotein,ltq,metal-binding,oxidoreductase,repeat,Secreted,signal,TPQ,	chain:Lysyl oxidase homolog 3,cross-link:Lysine tyrosylquinone (Lys-Tyr),disulfide bond,domain:SRCR 1,domain:SRCR 2,domain:SRCR 3,domain:SRCR 4,glycosylation site:N-linked (GlcNAc...),metal ion-binding site:Copper,modified residue,region of interest:Lysyl-oxidase like,signal peptide,
ENSMUSG00000000708	CUST_254_PI427302862y	Gm5109	isotig40331	0.128226	0.785249	0.701955	0.906193	0.899288	0.953225	0.260194	0.732016	0.690608	0.807159	0.91987	1.02264	2519.74	0	0	0	0	0	0	ENSMUSG00000000708	K(lysine) acetyltransferase 2B; predicted gene 5109	m_pcafpathway:The information-processing pathway at the IFN-beta enhancer,m_rarrxrPathway:Nuclear receptors coordinate the activities of chromatin remodeling complexes and coactivators to facilitate initiation of transcription in carcinoma cells,m_vdrPathway:Control of Gene Expression by Vitamin D Receptor,	Chromatin structure and dynamics / Transcription,	GO:0006325~chromatin organization,GO:0006350~transcription,GO:0006355~regulation of transcription, DNA-dependent,GO:0006357~regulation of transcription from RNA polymerase II promoter,GO:0006473~protein amino acid acetylation,GO:0007049~cell cycle,GO:0009891~positive regulation of biosynthetic process,GO:0010557~positive regulation of macromolecule biosynthetic process,GO:0010604~positive regulat…	GO:0000123~histone acetyltransferase complex,GO:0000775~chromosome, centromeric region,GO:0000776~kinetochore,GO:0005654~nucleoplasm,GO:0005694~chromosome,GO:0005856~cytoskeleton,GO:0015629~actin cytoskeleton,GO:0016585~chromatin remodeling complex,GO:0030016~myofibril,GO:0030017~sarcomere,GO:0031672~A band,GO:0031674~I band,GO:0031974~membrane-enclosed lumen,GO:0031981~nuclear lumen,GO:0042641~a…	GO:0003712~transcription cofactor activity,GO:0003713~transcription coactivator activity,GO:0004402~histone acetyltransferase activity,GO:0004406~H3/H4 histone acetyltransferase activity,GO:0004468~lysine N-acetyltransferase activity,GO:0008080~N-acetyltransferase activity,GO:0008134~transcription factor binding,GO:0016407~acetyltransferase activity,GO:0016410~N-acyltransferase activity,GO:001656…	IPR000182:GCN5-related N-acetyltransferase,IPR001487:Bromodomain,IPR009464:PCAF, N-terminal,IPR016181:Acyl-CoA N-acyltransferase,IPR016376:Histone acetylase PCAF,IPR018359:Bromodomain, conserved site,	mmu04330:Notch signaling pathway,	PIRSF003048:Histone_acetylase_PCAF,	SM00297:BROMO,	acetylation,Acyltransferase,bromodomain,cell cycle,nucleus,phosphoprotein,Transcription,transcription regulation,transferase,	chain:Histone acetyltransferase KAT2B,compositionally biased region:Poly-Gly,domain:Bromo,domain:N-acetyltransferase,modified residue,sequence conflict,
ENSMUSG00000000711	CUST_257_PI427302862y	Gm13991	isotig24043	0.884719	1.04781	0.956603	1.05227	0.974028	0.990901	0.895551	1.06437	0.781339	1.16975	0.846373	0.954131	579.008	0	0	0	0	0	0	ENSMUSG00000000711	RAB5B, member RAS oncogene family; predicted gene 13991; similar to RAB5B, member RAS oncogene family	0	0	GO:0007032~endosome organization,GO:0007242~intracellular signaling cascade,GO:0007264~small GTPase mediated signal transduction,GO:0008104~protein localization,GO:0015031~protein transport,GO:0030100~regulation of endocytosis,GO:0045184~establishment of protein localization,GO:0060627~regulation of vesicle-mediated transport,	GO:0005768~endosome,GO:0005886~plasma membrane,GO:0009898~internal side of plasma membrane,GO:0016023~cytoplasmic membrane-bounded vesicle,GO:0030139~endocytic vesicle,GO:0031224~intrinsic to membrane,GO:0031225~anchored to membrane,GO:0031410~cytoplasmic vesicle,GO:0031982~vesicle,GO:0031988~membrane-bounded vesicle,GO:0042470~melanosome,GO:0044459~plasma membrane part,GO:0048770~pigment granule,	GO:0000166~nucleotide binding,GO:0003924~GTPase activity,GO:0005525~GTP binding,GO:0017076~purine nucleotide binding,GO:0019001~guanyl nucleotide binding,GO:0032553~ribonucleotide binding,GO:0032555~purine ribonucleotide binding,GO:0032561~guanyl ribonucleotide binding,	IPR001806:Ras GTPase,IPR003579:Ras small GTPase, Rab type,IPR005225:Small GTP-binding protein,IPR013753:Ras,IPR015599:Rab5-related,	mmu04144:Endocytosis,	PIRSF001710:Ras-related protein Rab,PIRSF500589:Ras-related protein Rab5,	SM00175:RAB,	cell membrane,direct protein sequencing,endosome,GTP binding,gtp-binding,lipoprotein,membrane,membrane trafficking,nucleotide binding,nucleotide-binding,P-loop,prenylated cysteine,prenylation,protein transport,transport,	chain:Ras-related protein Rab-5B,lipid moiety-binding region:S-geranylgeranyl cysteine,nucleotide phosphate-binding region:GTP,sequence conflict,short sequence motif:Effector region,
ENSMUSG00000000731	CUST_26777_PI427280503x	AIRE	contig_202757	0.999027	1.01085	0.860156	0.982778	0.258512	1.11713	0.11395	1.19766	0.501002	1.13773	0.00107381	2.32267	180.319	0	1	0	0	1	0	ENSMUSG00000000731	autoimmune regulator (autoimmune polyendocrinopathy candidiasis ectodermal dystrophy)	0	0	GO:0006350~transcription,GO:0006955~immune response,GO:0006959~humoral immune response,GO:0045449~regulation of transcription,	0	GO:0003677~DNA binding,GO:0003682~chromatin binding,GO:0008270~zinc ion binding,GO:0010843~promoter binding,GO:0016563~transcription activator activity,GO:0030528~transcription regulator activity,GO:0042393~histone binding,GO:0043167~ion binding,GO:0043169~cation binding,GO:0043565~sequence-specific DNA binding,GO:0045182~translation regulator activity,GO:0046872~metal ion binding,GO:0046914~tran…	IPR000770:SAND,IPR001841:Zinc finger, RING-type,IPR001965:Zinc finger, PHD-type,IPR004865:Sp100,IPR008087:Autoimmune regulator, AIRE,IPR019786:Zinc finger, PHD-type, conserved site,IPR019787:Zinc finger, PHD-finger,	mmu04120:Ubiquitin mediated proteolysis,mmu05340:Primary immunodeficiency,	0	SM00184:RING,SM00249:PHD,SM00258:SAND,	activator,alternative splicing,cytoplasm,dna-binding,metal-binding,nucleus,phosphoprotein,repeat,Transcription,transcription regulation,zinc,zinc-finger,	chain:Autoimmune regulator,domain:HSR,domain:SAND,mutagenesis site,short sequence motif:LXXLL motif 1,short sequence motif:LXXLL motif 2,short sequence motif:LXXLL motif 3,short sequence motif:LXXLL motif 4,short sequence motif:Nuclear localization signal,splice variant,zinc finger region:PHD-type 1,zinc finger region:PHD-type 2,
ENSMUSG00000000732	CUST_261_PI427302862y	Icosl	isotig44262	0.597411	1.0757	0.863544	1.02039	0.95506	0.994956	0.070789	1.26048	0.117833	1.2963	0.447074	1.09125	61.0456	0	0	0	0	0	0	ENSMUSG00000000732	icos ligand	0	0	GO:0001775~cell activation,GO:0001817~regulation of cytokine production,GO:0002200~somatic diversification of immune receptors,GO:0002204~somatic recombination of immunoglobulin genes during immune response,GO:0002208~somatic diversification of immunoglobulins during immune response,GO:0002250~adaptive immune response,GO:0002252~immune effector process,GO:0002377~immunoglobulin production,GO:0002…	GO:0005886~plasma membrane,GO:0005887~integral to plasma membrane,GO:0009897~external side of plasma membrane,GO:0009986~cell surface,GO:0016021~integral to membrane,GO:0031224~intrinsic to membrane,GO:0031226~intrinsic to plasma membrane,GO:0044459~plasma membrane part,	0	IPR003599:Immunoglobulin subtype,IPR007110:Immunoglobulin-like,IPR013106:Immunoglobulin V-set,IPR013162:CD80-like, immunoglobulin C2-set,IPR013783:Immunoglobulin-like fold,	mmu04514:Cell adhesion molecules (CAMs),mmu04672:Intestinal immune network for IgA production,	0	SM00409:IG,	alternative splicing,b-cell activation,disulfide bond,glycoprotein,immune response,Immunoglobulin domain,membrane,signal,transmembrane,	chain:ICOS ligand,compositionally biased region:Poly-Ala,compositionally biased region:Poly-Leu,disulfide bond,domain:Ig-like C2-type,domain:Ig-like V-type,glycosylation site:N-linked (GlcNAc...),sequence conflict,signal peptide,splice variant,topological domain:Cytoplasmic,topological domain:Extracellular,transmembrane region,
ENSMUSG00000000738	CUST_265_PI427302862y	SPG7	isotig10077	0.545045	0.885334	0.196946	0.807763	0.508902	0.891328	0.148088	0.860471	0.526235	0.856464	0.310949	0.778394	1347.26	0	0	0	0	0	0	ENSMUSG00000000738	spastic paraplegia 7 homolog (human)	0	0	GO:0006508~proteolysis,GO:0007005~mitochondrion organization,GO:0007017~microtubule-based process,GO:0007018~microtubule-based movement,GO:0007155~cell adhesion,GO:0008088~axon cargo transport,GO:0008089~anterograde axon cargo transport,GO:0009057~macromolecule catabolic process,GO:0010970~microtubule-based transport,GO:0022610~biological adhesion,GO:0030155~regulation of cell adhesion,GO:0030163…	GO:0005739~mitochondrion,GO:0016021~integral to membrane,GO:0031224~intrinsic to membrane,	GO:0000166~nucleotide binding,GO:0001882~nucleoside binding,GO:0001883~purine nucleoside binding,GO:0004175~endopeptidase activity,GO:0004222~metalloendopeptidase activity,GO:0005524~ATP binding,GO:0008233~peptidase activity,GO:0008237~metallopeptidase activity,GO:0008270~zinc ion binding,GO:0017076~purine nucleotide binding,GO:0030554~adenyl nucleotide binding,GO:0032553~ribonucleotide binding,G…	IPR000642:Peptidase M41,IPR003593:ATPase, AAA+ type, core,IPR003959:ATPase, AAA-type, core,IPR005936:Peptidase M41, FtsH,IPR011546:Peptidase M41, FtsH extracellular,	0	0	SM00382:AAA,	atp-binding,hydrolase,membrane,metal-binding,metalloprotease,mitochondrion,nitration,nucleotide-binding,Protease,transmembrane,zinc,	binding site:ATP,chain:Paraplegin,metal ion-binding site:Zinc; catalytic,modified residue,nucleotide phosphate-binding region:ATP,sequence conflict,transmembrane region,
ENSMUSG00000000740	CUST_268_PI427302862y	Gm10071	isotig30718	0.90916	0.989162	0.228223	0.851782	0.518862	0.91221	0.0455182	0.763904	0.341725	0.891425	0.293152	0.885919	8868.26	0	0	0	1	0	1	ENSMUSG00000000740	similar to ribosomal protein L13; predicted gene 10071; predicted gene 9026; predicted gene 12918; predicted gene 7290; predicted gene 5075; predicted gene 15710; similar to 60S ribosomal protein L13; predicted gene 7159; ribosomal protein L13	0	0	GO:0006412~translation,	GO:0005840~ribosome,GO:0030529~ribonucleoprotein complex,GO:0043228~non-membrane-bounded organelle,GO:0043232~intracellular non-membrane-bounded organelle,	GO:0003735~structural constituent of ribosome,GO:0005198~structural molecule activity,	IPR001380:Ribosomal protein L13e,IPR018256:Ribosomal protein L13e, conserved site,	mmu03010:Ribosome,	PIRSF002221:ribosomal protein L13,	0	acetylation,phosphoprotein,ribonucleoprotein,ribosomal protein,	chain:60S ribosomal protein L13,modified residue,sequence conflict,
ENSMUSG00000000743	CUST_271_PI427302862y	Chmp1a	isotig36224	0.881979	1.05787	0.639845	1.12995	0.604286	1.14598	0.29304	1.1931	0.233505	1.27071	0.434398	1.14135	776.28	0	0	0	0	0	0	ENSMUSG00000000743	chromatin modifying protein 1A; predicted gene 8515	0	0	GO:0000070~mitotic sister chromatid segregation,GO:0000087~M phase of mitotic cell cycle,GO:0000278~mitotic cell cycle,GO:0000279~M phase,GO:0000280~nuclear division,GO:0000819~sister chromatid segregation,GO:0006323~DNA packaging,GO:0006350~transcription,GO:0006355~regulation of transcription, DNA-dependent,GO:0007049~cell cycle,GO:0007059~chromosome segregation,GO:0007067~mitosis,GO:0007076~mit…	GO:0000228~nuclear chromosome,GO:0000793~condensed chromosome,GO:0000794~condensed nuclear chromosome,GO:0005694~chromosome,GO:0005768~endosome,GO:0005769~early endosome,GO:0005815~microtubule organizing center,GO:0005856~cytoskeleton,GO:0012505~endomembrane system,GO:0015630~microtubule cytoskeleton,GO:0016363~nuclear matrix,GO:0019898~extrinsic to membrane,GO:0031974~membrane-enclosed lumen,GO:…	0	IPR005024:Snf7,	mmu04144:Endocytosis,	PIRSF017270:ESCRT-3 complex, Chmp1/Chmp2/Chmp3 subunits,PIRSF500855:ESCRT-3 complex, Chmp1 subunit,	0	acetylation,cell cycle,cell division,coiled coil,cytoplasm,endosome,membrane,nucleus,protein transport,repressor,Transcription,transcription regulation,transport,	chain:Charged multivesicular body protein 1a,modified residue,short sequence motif:MIT-interacting motif,
ENSMUSG00000000751	CUST_12584_PI427280503y	RPA1	contig_1124	0.801665	0.973887	0.589607	1.06459	0.856649	0.968748	0.792811	1.00597	0.485657	0.947096	0.952693	0.997079	53.4418	0	0	0	0	0	0	ENSMUSG00000000751	replication protein A1	m_atmPathway:ATM Signaling Pathway,	0	GO:0000279~M phase,GO:0000724~double-strand break repair via homologous recombination,GO:0000725~recombinational repair,GO:0001701~in utero embryonic development,GO:0001894~tissue homeostasis,GO:0002520~immune system development,GO:0006259~DNA metabolic process,GO:0006260~DNA replication,GO:0006281~DNA repair,GO:0006302~double-strand break repair,GO:0006310~DNA recombination,GO:0006974~response t…	GO:0000228~nuclear chromosome,GO:0000793~condensed chromosome,GO:0000794~condensed nuclear chromosome,GO:0001673~male germ cell nucleus,GO:0005654~nucleoplasm,GO:0005657~replication fork,GO:0005662~DNA replication factor A complex,GO:0005694~chromosome,GO:0016604~nuclear body,GO:0016605~PML body,GO:0030894~replisome,GO:0031974~membrane-enclosed lumen,GO:0031981~nuclear lumen,GO:0032993~protein-DN…	GO:0003677~DNA binding,GO:0003682~chromatin binding,GO:0008270~zinc ion binding,GO:0043167~ion binding,GO:0043169~cation binding,GO:0046872~metal ion binding,GO:0046914~transition metal ion binding,	IPR004365:Nucleic acid binding, OB-fold, tRNA/helicase-type,IPR004591:Replication factor-a protein 1 Rpa1,IPR007199:Replication factor-A protein 1, N-terminal,IPR012340:Nucleic acid-binding, OB-fold,IPR013955:Replication factor-A, C-terminal,	mmu03030:DNA replication,mmu03420:Nucleotide excision repair,mmu03430:Mismatch repair,mmu03440:Homologous recombination,	PIRSF002091:replication protein A, RPA70 subunit,	0	acetylation,dna replication,dna-binding,metal-binding,nucleus,phosphoprotein,polymorphism,zinc,zinc-finger,	chain:Replication protein A 70 kDa DNA-binding subunit,modified residue,sequence variant,
ENSMUSG00000000751	CUST_274_PI427302862y	RPA1	isotig42072	0.81008	0.898313	0.806676	0.948706	0.578886	0.833937	0.134546	0.837519	0.551628	0.829047	0.819596	0.898035	1977.52	0	0	0	0	0	0	ENSMUSG00000000751	replication protein A1	m_atmPathway:ATM Signaling Pathway,	0	GO:0000279~M phase,GO:0000724~double-strand break repair via homologous recombination,GO:0000725~recombinational repair,GO:0001701~in utero embryonic development,GO:0001894~tissue homeostasis,GO:0002520~immune system development,GO:0006259~DNA metabolic process,GO:0006260~DNA replication,GO:0006281~DNA repair,GO:0006302~double-strand break repair,GO:0006310~DNA recombination,GO:0006974~response t…	GO:0000228~nuclear chromosome,GO:0000793~condensed chromosome,GO:0000794~condensed nuclear chromosome,GO:0001673~male germ cell nucleus,GO:0005654~nucleoplasm,GO:0005657~replication fork,GO:0005662~DNA replication factor A complex,GO:0005694~chromosome,GO:0016604~nuclear body,GO:0016605~PML body,GO:0030894~replisome,GO:0031974~membrane-enclosed lumen,GO:0031981~nuclear lumen,GO:0032993~protein-DN…	GO:0003677~DNA binding,GO:0003682~chromatin binding,GO:0008270~zinc ion binding,GO:0043167~ion binding,GO:0043169~cation binding,GO:0046872~metal ion binding,GO:0046914~transition metal ion binding,	IPR004365:Nucleic acid binding, OB-fold, tRNA/helicase-type,IPR004591:Replication factor-a protein 1 Rpa1,IPR007199:Replication factor-A protein 1, N-terminal,IPR012340:Nucleic acid-binding, OB-fold,IPR013955:Replication factor-A, C-terminal,	mmu03030:DNA replication,mmu03420:Nucleotide excision repair,mmu03430:Mismatch repair,mmu03440:Homologous recombination,	PIRSF002091:replication protein A, RPA70 subunit,	0	acetylation,dna replication,dna-binding,metal-binding,nucleus,phosphoprotein,polymorphism,zinc,zinc-finger,	chain:Replication protein A 70 kDa DNA-binding subunit,modified residue,sequence variant,
ENSMUSG00000000753	CUST_278_PI427302862y	Serpinf1	isotig22933	0.853781	0.884352	0.660171	1.15641	0.00922808	2.24734	0.333537	1.37101	0.177375	1.61896	0.111612	1.99666	1102.16	1	0	0	0	1	0	ENSMUSG00000000753	serine (or cysteine) peptidase inhibitor, clade F, member 1	0	0	GO:0008285~negative regulation of cell proliferation,GO:0010720~positive regulation of cell development,GO:0016525~negative regulation of angiogenesis,GO:0042127~regulation of cell proliferation,GO:0045597~positive regulation of cell differentiation,GO:0045765~regulation of angiogenesis,GO:0050678~regulation of epithelial cell proliferation,GO:0050680~negative regulation of epithelial cell prolif…	GO:0005576~extracellular region,GO:0005615~extracellular space,GO:0016023~cytoplasmic membrane-bounded vesicle,GO:0031410~cytoplasmic vesicle,GO:0031982~vesicle,GO:0031988~membrane-bounded vesicle,GO:0042470~melanosome,GO:0044421~extracellular region part,GO:0048770~pigment granule,	GO:0004857~enzyme inhibitor activity,GO:0004866~endopeptidase inhibitor activity,GO:0004867~serine-type endopeptidase inhibitor activity,GO:0030414~peptidase inhibitor activity,	IPR000215:Protease inhibitor I4, serpin,	0	PIRSF001630:serpin,	SM00093:SERPIN,	direct protein sequencing,glycoprotein,Secreted,signal,	chain:Pigment epithelium-derived factor,glycosylation site:N-linked (GlcNAc...),sequence conflict,signal peptide,
ENSMUSG00000000759	CUST_281_PI427302862y	TUBGCP3	isotig41421	0.75018	0.906497	0.896875	1.02154	0.310427	1.19461	0.849227	0.951011	0.869619	0.93302	0.909107	1.00068	252.475	0	0	0	0	0	0	ENSMUSG00000000759	tubulin, gamma complex associated protein 3	0	0	GO:0000226~microtubule cytoskeleton organization,GO:0007010~cytoskeleton organization,GO:0007017~microtubule-based process,	GO:0000922~spindle pole,GO:0005813~centrosome,GO:0005815~microtubule organizing center,GO:0005819~spindle,GO:0005856~cytoskeleton,GO:0005874~microtubule,GO:0015630~microtubule cytoskeleton,GO:0043228~non-membrane-bounded organelle,GO:0043232~intracellular non-membrane-bounded organelle,GO:0044430~cytoskeletal part,	0	IPR007259:Spc97/Spc98,IPR015697:Gamma tubulin complex protein 3,	0	0	0	cytoplasm,cytoskeleton,microtubule,phosphoprotein,	chain:Gamma-tubulin complex component 3,compositionally biased region:Poly-Glu,modified residue,sequence conflict,
ENSMUSG00000000776	CUST_284_PI427302862y	Polr3d	isotig41892	0.936244	0.976738	0.808165	1.08961	0.836177	0.943967	0.372008	1.14083	0.759467	1.05089	0.898488	0.920109	1035.79	0	0	0	0	0	0	ENSMUSG00000000776	polymerase (RNA) III (DNA directed) polypeptide D	0	0	GO:0001817~regulation of cytokine production,GO:0001819~positive regulation of cytokine production,GO:0002684~positive regulation of immune system process,GO:0006350~transcription,GO:0006351~transcription, DNA-dependent,GO:0006383~transcription from RNA polymerase III promoter,GO:0006952~defense response,GO:0006955~immune response,GO:0009615~response to virus,GO:0031349~positive regulation of def…	GO:0000428~DNA-directed RNA polymerase complex,GO:0005654~nucleoplasm,GO:0005666~DNA-directed RNA polymerase III complex,GO:0030880~RNA polymerase complex,GO:0031974~membrane-enclosed lumen,GO:0031981~nuclear lumen,GO:0043233~organelle lumen,GO:0044451~nucleoplasm part,GO:0055029~nuclear DNA-directed RNA polymerase complex,GO:0070013~intracellular organelle lumen,	GO:0003677~DNA binding,GO:0003899~DNA-directed RNA polymerase activity,GO:0016779~nucleotidyltransferase activity,GO:0034062~RNA polymerase activity,	IPR007811:RNA polymerase III Rpc4,	mmu00230:Purine metabolism,mmu00240:Pyrimidine metabolism,mmu03020:RNA polymerase,mmu04623:Cytosolic DNA-sensing pathway,	0	0	Antiviral defense,dna-directed rna polymerase,immune response,innate immunity,nucleus,phosphoprotein,Transcription,	chain:DNA-directed RNA polymerase III subunit RPC4,modified residue,sequence conflict,
ENSMUSG00000000782	CUST_1966_PI427280503x	TCF7	contig_111015	0.904414	1.02116	0.761743	0.978802	0.952168	0.996726	0.685649	1.06264	0.800793	1.06154	0.574463	1.07473	41.1697	0	0	0	0	0	0	ENSMUSG00000000782	transcription factor 7, T-cell specific	0	0	GO:0003006~reproductive developmental process,GO:0006350~transcription,GO:0006355~regulation of transcription, DNA-dependent,GO:0007166~cell surface receptor linked signal transduction,GO:0007439~ectodermal gut development,GO:0007442~hindgut morphogenesis,GO:0007548~sex differentiation,GO:0009792~embryonic development ending in birth or egg hatching,GO:0010941~regulation of cell death,GO:0016055~…	0	GO:0003677~DNA binding,GO:0003700~transcription factor activity,GO:0030528~transcription regulator activity,	IPR000910:High mobility group, HMG1/HMG2,IPR013558:CTNNB1 binding, N-teminal,	mmu04310:Wnt signaling pathway,mmu04520:Adherens junction,mmu04916:Melanogenesis,mmu05200:Pathways in cancer,mmu05210:Colorectal cancer,mmu05213:Endometrial cancer,mmu05215:Prostate cancer,mmu05216:Thyroid cancer,mmu05217:Basal cell carcinoma,mmu05221:Acute myeloid leukemia,mmu05412:Arrhythmogenic right ventricular cardiomyopathy (ARVC),	0	SM00398:HMG,	activator,alternative promoter usage,DNA binding,dna-binding,nucleus,Transcription,transcription factor,transcription regulation,wnt signaling pathway,	chain:Transcription factor 7,compositionally biased region:Poly-Gly,DNA-binding region:HMG box,region of interest:CTNNB1-binding,short sequence motif:Nuclear localization signal,splice variant,
ENSMUSG00000000787	CUST_287_PI427302862y	DDX3X	contig00394	0.00116926	1.52853	0.000989713	1.6202	0.231618	1.17666	0.479692	1.07554	0.508169	1.04671	0.914198	1.01019	1029.77	2	0	0	0	2	0	ENSMUSG00000000787	DEAD/H (Asp-Glu-Ala-Asp/His) box polypeptide 3, X-linked	0	0	0	GO:0005654~nucleoplasm,GO:0016604~nuclear body,GO:0016607~nuclear speck,GO:0031974~membrane-enclosed lumen,GO:0031981~nuclear lumen,GO:0043233~organelle lumen,GO:0044451~nucleoplasm part,GO:0070013~intracellular organelle lumen,	GO:0000166~nucleotide binding,GO:0001882~nucleoside binding,GO:0001883~purine nucleoside binding,GO:0003677~DNA binding,GO:0003723~RNA binding,GO:0004386~helicase activity,GO:0005524~ATP binding,GO:0008026~ATP-dependent helicase activity,GO:0016887~ATPase activity,GO:0017076~purine nucleotide binding,GO:0030554~adenyl nucleotide binding,GO:0032553~ribonucleotide binding,GO:0032555~purine ribonucl…	IPR000629:RNA helicase, ATP-dependent, DEAD-box, conserved site,IPR001650:DNA/RNA helicase, C-terminal,IPR011545:DNA/RNA helicase, DEAD/DEAH box type, N-terminal,IPR014001:DEAD-like helicase, N-terminal,IPR014014:RNA helicase, DEAD-box type, Q motif,IPR014021:Helicase, superfamily 1 and 2, ATP-binding,	mmu04622:RIG-I-like receptor signaling pathway,	PIRSF001321:ATP-dependent RNA helicase,	SM00487:DEXDc,SM00490:HELICc,	acetylation,ATP,atp-binding,cytoplasm,direct protein sequencing,dna-binding,helicase,hydrolase,nucleotide binding,nucleotide-binding,nucleus,P-loop,phosphoprotein,rna-binding,	chain:ATP-dependent RNA helicase DDX3X,compositionally biased region:Gly/Ser-rich,compositionally biased region:Poly-Gly,compositionally biased region:Poly-Ser,domain:Helicase ATP-binding,domain:Helicase C-terminal,modified residue,nucleotide phosphate-binding region:ATP,region of interest:Necessary for interaction with XPO1,short sequence motif:DEAD box,short sequence motif:Q motif,
ENSMUSG00000000794	CUST_290_PI427302862y	KCNN3	isotig43356	0.486629	1.09841	0.184214	1.13465	0.755432	1.11653	0.442151	1.09992	0.894273	1.02598	0.776377	1.03437	48.9736	0	0	0	0	0	0	ENSMUSG00000000794	potassium intermediate/small conductance calcium-activated channel, subfamily N, member 3	0	0	GO:0006811~ion transport,GO:0006812~cation transport,GO:0006813~potassium ion transport,GO:0015672~monovalent inorganic cation transport,GO:0030001~metal ion transport,	GO:0016021~integral to membrane,GO:0031224~intrinsic to membrane,	GO:0005216~ion channel activity,GO:0005227~calcium activated cation channel activity,GO:0005261~cation channel activity,GO:0005267~potassium channel activity,GO:0005516~calmodulin binding,GO:0015267~channel activity,GO:0015269~calcium-activated potassium channel activity,GO:0016286~small conductance calcium-activated potassium channel activity,GO:0022803~passive transmembrane transporter activity…	IPR003931:Potassium channel, calcium-activated, SK, conserved region, subgroup,IPR004178:Calmodulin-binding,IPR011996:Potassium channel, calcium-activated, SK, conserved region,IPR013099:Ion transport 2,IPR015449:Potassium channel, calcium-activated, SK,	0	PIRSF038511:small/intermediate conductance calcium-activated potassium channel proteins,PIRSF500957:small conductance calcium-activated potassium channel protein 3,	0	calmodulin-binding,ion transport,ionic channel,membrane,transmembrane,transport,	chain:Small conductance calcium-activated potassium channel protein 3,compositionally biased region:Poly-Gln,compositionally biased region:Poly-Pro,compositionally biased region:Poly-Ser,region of interest:Calmodulin-binding,transmembrane region,
ENSMUSG00000000804	CUST_293_PI427302862y	USP32	isotig40855	0.910178	0.891614	0.508171	0.77512	0.893625	0.955373	0.213504	1.13198	0.736089	1.16005	0.870102	1.00791	2245.86	0	0	0	0	0	0	ENSMUSG00000000804	ubiquitin specific peptidase 32	0	Signal transduction mechanisms / Cytoskeleton / Cell division and chromosome partitioning / General function prediction only,	GO:0006508~proteolysis,GO:0006511~ubiquitin-dependent protein catabolic process,GO:0009057~macromolecule catabolic process,GO:0019941~modification-dependent protein catabolic process,GO:0030163~protein catabolic process,GO:0043632~modification-dependent macromolecule catabolic process,GO:0044257~cellular protein catabolic process,GO:0044265~cellular macromolecule catabolic process,GO:0051603~prot…	0	GO:0004221~ubiquitin thiolesterase activity,GO:0016790~thiolester hydrolase activity,	IPR001394:Peptidase C19, ubiquitin carboxyl-terminal hydrolase 2,IPR018200:Peptidase C19, ubiquitin carboxyl-terminal hydrolase 2, conserved site,	0	0	0	0	0
ENSMUSG00000000805	CUST_296_PI427302862y	Car4	isotig14212	0.000131863	0.309383	0.00169114	0.339802	0.151054	0.649331	0.237737	0.548921	0.249269	0.463506	0.704237	0.75985	3939.93	0	0	2	0	0	2	ENSMUSG00000000805	carbonic anhydrase 4	0	0	GO:0006730~one-carbon metabolic process,	GO:0005886~plasma membrane,GO:0031224~intrinsic to membrane,GO:0031225~anchored to membrane,	GO:0004089~carbonate dehydratase activity,GO:0008270~zinc ion binding,GO:0016836~hydro-lyase activity,GO:0043167~ion binding,GO:0043169~cation binding,GO:0046872~metal ion binding,GO:0046914~transition metal ion binding,	IPR001148:Carbonic anhydrase, alpha-class, catalytic domain,IPR018338:Carbonic anhydrase, alpha-class, conserved site,IPR018343:Carbonic anhydrase, CA-IV,	mmu00910:Nitrogen metabolism,	PIRSF001392:carbonate dehydratase,	0	3d-structure,cell membrane,disulfide bond,glycoprotein,gpi-anchor,lipoprotein,lyase,membrane,metal-binding,signal,zinc,	chain:Carbonic anhydrase 4,disulfide bond,glycosylation site:N-linked (GlcNAc...),helix,lipid moiety-binding region:GPI-anchor amidated serine,metal ion-binding site:Zinc; catalytic,propeptide:Removed in mature form,signal peptide,strand,
ENSMUSG00000000811	CUST_24081_PI427280503x	Txnrd3	contig_136021	0.985436	0.999459	0.88958	1.0052	0.697219	0.938794	0.90468	1.11466	0.639895	1.19023	0.669394	0.950354	61.7387	0	0	0	0	0	0	ENSMUSG00000000811	thioredoxin reductase 3	0	0	GO:0006091~generation of precursor metabolites and energy,GO:0006518~peptide metabolic process,GO:0006575~cellular amino acid derivative metabolic process,GO:0006732~coenzyme metabolic process,GO:0006749~glutathione metabolic process,GO:0006790~sulfur metabolic process,GO:0007276~gamete generation,GO:0007283~spermatogenesis,GO:0019725~cellular homeostasis,GO:0019953~sexual reproduction,GO:0022900…	GO:0000267~cell fraction,GO:0005624~membrane fraction,GO:0005626~insoluble fraction,GO:0005783~endoplasmic reticulum,GO:0005792~microsome,GO:0042598~vesicular fraction,	GO:0000166~nucleotide binding,GO:0001882~nucleoside binding,GO:0001883~purine nucleoside binding,GO:0004791~thioredoxin-disulfide reductase activity,GO:0008430~selenium binding,GO:0009055~electron carrier activity,GO:0015035~protein disulfide oxidoreductase activity,GO:0015036~disulfide oxidoreductase activity,GO:0016209~antioxidant activity,GO:0016651~oxidoreductase activity, acting on NADH or N…	IPR000815:Mercuric reductase,IPR001327:Pyridine nucleotide-disulphide oxidoreductase, NAD-binding region,IPR002109:Glutaredoxin,IPR004099:Pyridine nucleotide-disulphide oxidoreductase, dimerisation,IPR004838:Aminotransferases, class-I, pyridoxal-phosphate-binding site,IPR006338:Thioredoxin and glutathione reductase selenoprotein,IPR011767:Glutaredoxin active site,IPR011899:Glutaredoxin, eukaryoti…	mmu00240:Pyrimidine metabolism,	0	0	cytoplasm,developmental protein,differentiation,direct protein sequencing,disulfide bond,electron transport,endoplasmic reticulum,FAD,Flavoprotein,microsome,nadp,nucleus,oxidoreductase,phosphoprotein,Redox-active center,selenium,selenocysteine,spermatogenesis,transport,	active site:Proton acceptor,chain:Thioredoxin reductase 3,cross-link:Cysteinyl-selenocysteine (Cys-Sec),disulfide bond,domain:Glutaredoxin,modified residue,mutagenesis site,nucleotide phosphate-binding region:FAD,sequence conflict,
ENSMUSG00000000817	CUST_24025_PI427280503x	Fasl	contig_238782	0.917113	0.977972	0.853236	1.0298	0.937598	1.01599	0.935323	0.989033	0.648465	0.905547	0.463583	0.911128	39.2687	0	0	0	0	0	0	ENSMUSG00000000817	Fas ligand (TNF superfamily, member 6)	m_achPathway:Role of nicotinic acetylcholine receptors in the regulation of apoptosis,m_aktPathway:AKT Signaling Pathway,m_asbcellPathway:Antigen Dependent B Cell Activation,m_bbcellPathway:Bystander B Cell Activation,m_ctlPathway:CTL mediated immune response against target cells ,m_fasPathway:FAS signaling pathway ( CD95 ),m_HivnefPathway:HIV-I Nef: negative effector of Fas and TNF,m_hsp27Pathwa…	0	GO:0001654~eye development,GO:0006915~apoptosis,GO:0006917~induction of apoptosis,GO:0006955~immune response,GO:0007423~sensory organ development,GO:0008219~cell death,GO:0008624~induction of apoptosis by extracellular signals,GO:0010623~developmental programmed cell death,GO:0010941~regulation of cell death,GO:0010942~positive regulation of cell death,GO:0012501~programmed cell death,GO:0012502~…	GO:0005576~extracellular region,GO:0005615~extracellular space,GO:0005886~plasma membrane,GO:0009897~external side of plasma membrane,GO:0009986~cell surface,GO:0016021~integral to membrane,GO:0031224~intrinsic to membrane,GO:0044421~extracellular region part,GO:0044459~plasma membrane part,	GO:0005125~cytokine activity,GO:0005164~tumor necrosis factor receptor binding,GO:0032813~tumor necrosis factor receptor superfamily binding,	IPR006052:Tumor Necrosis Factor,IPR006053:Tumor necrosis factor alpha, beta and c,IPR008064:Fas ligand,IPR008983:Tumour necrosis factor-like,	mmu04010:MAPK signaling pathway,mmu04060:Cytokine-cytokine receptor interaction,mmu04210:Apoptosis,mmu04650:Natural killer cell mediated cytotoxicity,mmu04722:Neurotrophin signaling pathway,mmu04940:Type I diabetes mellitus,mmu05200:Pathways in cancer,mmu05320:Autoimmune thyroid disease,mmu05330:Allograft rejection,mmu05332:Graft-versus-host disease,	PIRSF001873:tumor necrosis factor, TNF alpha type,PIRSF500465:tumor necrosis factor, Fas ligand type,	SM00207:TNF,	alternative splicing,Apoptosis,cell membrane,cytokine,disease mutation,disulfide bond,glycoprotein,membrane,polymorphism,Secreted,Signal-anchor,transmembrane,	chain:Tumor necrosis factor ligand superfamily member 6, membrane form,chain:Tumor necrosis factor ligand superfamily member 6, soluble form,compositionally biased region:Poly-Pro,compositionally biased region:Pro-rich,disulfide bond,glycosylation site:N-linked (GlcNAc...),sequence variant,site:Cleavage,splice variant,topological domain:Cytoplasmic,topological domain:Extracellular,transmembrane r…
ENSMUSG00000000823	CUST_299_PI427302862y	ZNF512B	isotig35086	0.218384	0.850647	0.683856	0.935256	0.176974	1.20525	0.386369	1.06097	0.306988	1.19072	0.694064	1.05546	696.73	0	0	0	0	0	0	ENSMUSG00000000823	zinc finger protein 512B	0	0	0	0	GO:0000166~nucleotide binding,GO:0001882~nucleoside binding,GO:0001883~purine nucleoside binding,GO:0004849~uridine kinase activity,GO:0005524~ATP binding,GO:0008270~zinc ion binding,GO:0017076~purine nucleotide binding,GO:0019205~nucleobase, nucleoside, nucleotide kinase activity,GO:0019206~nucleoside kinase activity,GO:0030554~adenyl nucleotide binding,GO:0032553~ribonucleotide binding,GO:00325…	IPR000764:Uridine kinase,IPR006083:Phosphoribulokinase/uridine kinase,IPR007087:Zinc finger, C2H2-type,IPR015880:Zinc finger, C2H2-like,	0	0	SM00355:ZnF_C2H2,	atp-binding,cytoplasm,kinase,nucleotide-binding,nucleus,phosphoprotein,transferase,ubl conjugation,	chain:Uridine-cytidine kinase-like 1,modified residue,nucleotide phosphate-binding region:ATP,
ENSMUSG00000000826	CUST_302_PI427302862y	dnajc5	isotig50068	0.92517	1.01837	0.518716	0.898153	0.112818	0.779671	0.149315	1.28826	0.133537	1.39366	0.385968	1.21078	2212.31	0	0	0	0	0	0	ENSMUSG00000000826	DnaJ (Hsp40) homolog, subfamily C, member 5	0	0	GO:0006457~protein folding,GO:0010941~regulation of cell death,GO:0042981~regulation of apoptosis,GO:0043066~negative regulation of apoptosis,GO:0043067~regulation of programmed cell death,GO:0043069~negative regulation of programmed cell death,GO:0043523~regulation of neuron apoptosis,GO:0043524~negative regulation of neuron apoptosis,GO:0060548~negative regulation of cell death,	GO:0016023~cytoplasmic membrane-bounded vesicle,GO:0031224~intrinsic to membrane,GO:0031225~anchored to membrane,GO:0031410~cytoplasmic vesicle,GO:0031982~vesicle,GO:0031988~membrane-bounded vesicle,GO:0042470~melanosome,GO:0048770~pigment granule,	GO:0031072~heat shock protein binding,GO:0051082~unfolded protein binding,	IPR001623:Heat shock protein DnaJ, N-terminal,IPR003095:Heat shock protein DnaJ,IPR015609:Molecular chaperone, heat shock protein, Hsp40, DnaJ,IPR018253:Heat shock protein DnaJ, conserved site,	0	PIRSF025374:cysteine string protein,	SM00271:DnaJ,	3d-structure,acetylation,Chaperone,direct protein sequencing,lipoprotein,membrane,palmitate,phosphoprotein,	chain:DnaJ homolog subfamily C member 5,compositionally biased region:Poly-Cys,domain:J,helix,modified residue,turn,
ENSMUSG00000000827	CUST_309_PI427302862y	TPD52L2	isotig19079	0.844619	1.03267	0.556574	1.17914	0.390384	1.19254	0.429142	1.14603	0.869968	1.04678	0.923537	1.00334	490.742	0	0	0	0	0	0	ENSMUSG00000000827	tumor protein D52-like 2	0	0	0	GO:0048471~perinuclear region of cytoplasm,	0	IPR007327:Tumor protein D52,	0	0	0	acetylation,coiled coil,phosphoprotein,	chain:Tumor protein D54,modified residue,
ENSMUSG00000000838	CUST_313_PI427302862y	FMR1	isotig06413	0.706152	1.04691	0.432674	1.10131	0.276569	1.20803	0.567628	0.908117	0.459458	0.803735	0.888211	0.935454	892.671	0	0	0	0	0	0	ENSMUSG00000000838	fragile X mental retardation syndrome 1 homolog	0	0	GO:0006403~RNA localization,GO:0015931~nucleobase, nucleoside, nucleotide and nucleic acid transport,GO:0050657~nucleic acid transport,GO:0050658~RNA transport,GO:0051028~mRNA transport,GO:0051236~establishment of RNA localization,	GO:0005730~nucleolus,GO:0031974~membrane-enclosed lumen,GO:0031981~nuclear lumen,GO:0043228~non-membrane-bounded organelle,GO:0043232~intracellular non-membrane-bounded organelle,GO:0043233~organelle lumen,GO:0070013~intracellular organelle lumen,	GO:0003723~RNA binding,	IPR004087:K Homology,IPR004088:K Homology, type 1,IPR008395:Agenet,IPR018111:K Homology, type 1, subgroup,	0	PIRSF002108:fragile X mental retardation syndrome protein,	SM00322:KH,	alternative splicing,cytoplasm,methylation,mRNA transport,nucleolus,nucleus,phosphoprotein,repeat,RNA binding,rna-binding,transport,	chain:Fragile X mental retardation protein 1 homolog,domain:KH 1,domain:KH 2,modified residue,mutagenesis site,region of interest:Interaction with RANBP9,region of interest:RNA-binding RGG-box,splice variant,
ENSMUSG00000000861	CUST_316_PI427302862y	BCL11A	isotig20641	0.995942	0.991551	0.483229	1.05623	0.84733	1.01922	0.350774	1.75374	0.366402	1.68662	0.492956	1.25285	2884.71	0	0	0	0	0	0	ENSMUSG00000000861	B-cell CLL/lymphoma 11A (zinc finger protein)	0	0	GO:0001775~cell activation,GO:0002520~immune system development,GO:0002521~leukocyte differentiation,GO:0006350~transcription,GO:0030097~hemopoiesis,GO:0030098~lymphocyte differentiation,GO:0030183~B cell differentiation,GO:0030217~T cell differentiation,GO:0042110~T cell activation,GO:0042113~B cell activation,GO:0045321~leukocyte activation,GO:0045449~regulation of transcription,GO:0046649~lymp…	0	GO:0003712~transcription cofactor activity,GO:0003714~transcription corepressor activity,GO:0008134~transcription factor binding,GO:0008270~zinc ion binding,GO:0016564~transcription repressor activity,GO:0030528~transcription regulator activity,GO:0043167~ion binding,GO:0043169~cation binding,GO:0046872~metal ion binding,GO:0046914~transition metal ion binding,	IPR007087:Zinc finger, C2H2-type,IPR013087:Zinc finger, C2H2-type/integrase, DNA-binding,IPR015880:Zinc finger, C2H2-like,	0	0	SM00355:ZnF_C2H2,	alternative splicing,cytoplasm,metal-binding,nucleus,phosphoprotein,repeat,repressor,Transcription,transcription regulation,zinc,zinc-finger,	chain:B-cell lymphoma/leukemia 11A,compositionally biased region:Glu-rich,compositionally biased region:Pro-rich,modified residue,sequence conflict,splice variant,zinc finger region:C2H2-type 1,zinc finger region:C2H2-type 2,zinc finger region:C2H2-type 3,
ENSMUSG00000000876	CUST_319_PI427302862y	PXMP4	isotig36933	0.968587	1.01649	0.598132	0.794845	0.884579	0.991741	0.870865	0.931294	0.986924	1.04538	0.824029	1.16737	589.746	0	0	0	0	0	0	ENSMUSG00000000876	peroxisomal membrane protein 4	0	0	0	GO:0005777~peroxisome,GO:0005778~peroxisomal membrane,GO:0016021~integral to membrane,GO:0031090~organelle membrane,GO:0031224~intrinsic to membrane,GO:0031903~microbody membrane,GO:0042579~microbody,GO:0044438~microbody part,GO:0044439~peroxisomal part,	0	IPR019531:Peroxisomal membrane protein 4,	0	PIRSF013674:PXMP4,	0	glycoprotein,membrane,peroxisome,transmembrane,	chain:Peroxisomal membrane protein 4,glycosylation site:N-linked (GlcNAc...),transmembrane region,
ENSMUSG00000000881	CUST_323_PI427302862y	DLG3	isotig24569	0.998259	0.982247	0.365232	0.813333	0.487007	0.901458	0.639435	1.56147	0.402428	1.77225	0.570866	1.35249	2326.64	0	0	0	0	0	0	ENSMUSG00000000881	discs, large homolog 3 (Drosophila)	0	0	0	0	0	IPR001452:Src homology-3 domain,IPR001478:PDZ/DHR/GLGF,IPR008144:Guanylate kinase,IPR008145:Guanylate kinase/L-type calcium channel region,IPR016313:Membrane-associated guanylate kinase (MAGUK) scaffold protein,IPR019583:PDZ-associated domain of NMDA receptors,IPR019586:Guanylate kinase-associated, C-terminal,IPR019590:Membrane-associated guanylate kinase (MAGUK), PEST domain, N-terminal,	0	PIRSF001741:MAGUK_DLGH,PIRSF001741:membrane-associated guanylate kinase (MAGUK) scaffold protein,	SM00072:GuKc,SM00228:PDZ,SM00326:SH3,	acetylation,phosphoprotein,repeat,sh3 domain,	chain:Disks large homolog 3,domain:Guanylate kinase-like,domain:PDZ 1,domain:PDZ 2,domain:PDZ 3,domain:SH3,modified residue,
ENSMUSG00000000884	CUST_326_PI427302862y	Gnb1l	isotig47238	0.884421	0.981918	0.985222	0.989325	0.904931	0.968232	0.490335	0.940736	0.978266	0.981856	0.811571	0.947813	41.8721	0	0	0	0	0	0	ENSMUSG00000000884	guanine nucleotide binding protein (G protein), beta polypeptide 1-like; similar to mKIAA1645 protein	0	0	GO:0007610~behavior,GO:0035176~social behavior,GO:0051705~behavioral interaction between organisms,	0	0	IPR001680:WD40 repeat,IPR015943:WD40/YVTN repeat-like,IPR017986:WD40 repeat, region,IPR019775:WD40 repeat, conserved site,IPR019781:WD40 repeat, subgroup,IPR019782:WD40 repeat 2,	0	0	SM00320:WD40,	alternative splicing,repeat,wd repeat,	chain:Guanine nucleotide-binding protein subunit beta-like protein 1,compositionally biased region:Poly-Pro,repeat:WD 1,repeat:WD 2,repeat:WD 3,repeat:WD 4,repeat:WD 5,repeat:WD 6,sequence conflict,splice variant,
ENSMUSG00000000884	CUST_7259_PI426291177y	Gnb1l	isotig38642	0.76073	0.91541	0.233786	0.784871	0.100009	0.687702	0.227846	0.880922	0.0408297	0.677674	0.247254	0.748338	764.55	0	0	0	1	0	1	ENSMUSG00000000884	guanine nucleotide binding protein (G protein), beta polypeptide 1-like; similar to mKIAA1645 protein	0	0	GO:0007610~behavior,GO:0035176~social behavior,GO:0051705~behavioral interaction between organisms,	0	0	IPR001680:WD40 repeat,IPR015943:WD40/YVTN repeat-like,IPR017986:WD40 repeat, region,IPR019775:WD40 repeat, conserved site,IPR019781:WD40 repeat, subgroup,IPR019782:WD40 repeat 2,	0	0	SM00320:WD40,	alternative splicing,repeat,wd repeat,	chain:Guanine nucleotide-binding protein subunit beta-like protein 1,compositionally biased region:Poly-Pro,repeat:WD 1,repeat:WD 2,repeat:WD 3,repeat:WD 4,repeat:WD 5,repeat:WD 6,sequence conflict,splice variant,
ENSMUSG00000000901	CUST_13810_PI427280503x	MMP11	contig_148391	0.933003	0.964708	0.531325	0.882675	0.735514	0.962604	0.631685	0.880204	0.838941	0.906197	0.212411	0.837115	46.6991	0	0	0	0	0	0	ENSMUSG00000000901	matrix metallopeptidase 11	0	0	GO:0006508~proteolysis,GO:0030574~collagen catabolic process,GO:0032963~collagen metabolic process,GO:0044236~multicellular organismal metabolic process,GO:0044243~multicellular organismal catabolic process,GO:0044259~multicellular organismal macromolecule metabolic process,	GO:0005576~extracellular region,GO:0005578~proteinaceous extracellular matrix,GO:0031012~extracellular matrix,GO:0044421~extracellular region part,	GO:0004175~endopeptidase activity,GO:0004222~metalloendopeptidase activity,GO:0005509~calcium ion binding,GO:0008233~peptidase activity,GO:0008237~metallopeptidase activity,GO:0008270~zinc ion binding,GO:0043167~ion binding,GO:0043169~cation binding,GO:0046872~metal ion binding,GO:0046914~transition metal ion binding,GO:0070011~peptidase activity, acting on L-amino acid peptides,	IPR000585:Hemopexin/matrixin,IPR001818:Peptidase M10A and M12B, matrixin and adamalysin,IPR006025:Peptidase M, neutral zinc metallopeptidases, zinc-binding site,IPR006026:Peptidase, metallopeptidases,IPR016293:Peptidase M10A, matrix metallopeotidase,IPR018486:Hemopexin/matrixin, conserved site,IPR018487:Hemopexin/matrixin, repeat,	0	PIRSF001191:Peptidase_M10A_matrix,	SM00120:HX,SM00235:ZnMc,	3d-structure,calcium,cleavage on pair of basic residues,collagen degradation,disulfide bond,extracellular matrix,hydrolase,metal-binding,metalloprotease,metalloproteinase,Protease,repeat,Secreted,signal,zinc,zymogen,	chain:Stromelysin-3,disulfide bond,domain:Hemopexin-like 1,domain:Hemopexin-like 2,domain:Hemopexin-like 3,domain:Hemopexin-like 4,helix,metal ion-binding site:Calcium,metal ion-binding site:Calcium; via carbonyl oxygen,metal ion-binding site:Zinc 1,metal ion-binding site:Zinc 2; catalytic,metal ion-binding site:Zinc 2; in inhibited form,propeptide:Activation peptide,short sequence motif:Cysteine…
ENSMUSG00000000902	CUST_328_PI427302862y	SMARCB1	contig44004	0.0292448	0.684324	0.338247	0.769282	0.915297	1.03205	0.338566	0.898991	0.639895	0.886789	0.673034	0.921325	3427.04	0	0	1	0	0	1	ENSMUSG00000000902	SWI/SNF related, matrix associated, actin dependent regulator of chromatin, subfamily b, member 1	m_hSWI-SNFpathway:Chromatin Remodeling by hSWI/SNF ATP-dependent Complexes,	0	GO:0001701~in utero embryonic development,GO:0001824~blastocyst development,GO:0001835~blastocyst hatching,GO:0006325~chromatin organization,GO:0006338~chromatin remodeling,GO:0006350~transcription,GO:0007049~cell cycle,GO:0008285~negative regulation of cell proliferation,GO:0009792~embryonic development ending in birth or egg hatching,GO:0016032~viral reproduction,GO:0016568~chromatin modificati…	GO:0000228~nuclear chromosome,GO:0000785~chromatin,GO:0000790~nuclear chromatin,GO:0000792~heterochromatin,GO:0000803~sex chromosome,GO:0001739~sex chromatin,GO:0001741~XY body,GO:0005694~chromosome,GO:0005720~nuclear heterochromatin,GO:0016514~SWI/SNF complex,GO:0016585~chromatin remodeling complex,GO:0043228~non-membrane-bounded organelle,GO:0043232~intracellular non-membrane-bounded organelle,…	0	IPR006939:SNF5/SMARCB1/INI1,IPR017393:SWI/SNF chromatin-remodeling complex, component hSNF5/Ini1,	0	PIRSF038126:SWI/SNF chromatin-remodeling complex, component hSNF5/Ini1,PIRSF038126:SWI_SNF,	0	activator,alternative splicing,cell cycle,chromatin regulator,neurogenesis,nucleus,phosphoprotein,repeat,Transcription,transcription regulation,tumor suppressor,	chain:SWI/SNF-related matrix-associated actin- dependent regulator of chromatin subfamily B member 1,modified residue,region of interest:2 X approximate tandem repeats,region of interest:DNA-binding,region of interest:Interaction with PPP1R15A,region of interest:MYC-binding,repeat:1,repeat:2,splice variant,
ENSMUSG00000000903	CUST_331_PI427302862y	Vpreb3	isotig30228	0.85288	1.06917	0.561033	0.805909	0.105312	0.636012	0.540472	1.19137	0.647377	1.10334	0.889771	0.938255	183.38	0	0	0	0	0	0	ENSMUSG00000000903	pre-B lymphocyte gene 3	0	0	0	0	0	IPR003596:Immunoglobulin V-set, subgroup,IPR007110:Immunoglobulin-like,IPR013106:Immunoglobulin V-set,IPR013783:Immunoglobulin-like fold,	0	0	SM00406:IGv,	B-cell,	chain:8hs20 protein,
ENSMUSG00000000915	CUST_332_PI427302862y	Hip1r	isotig33221	0.718516	0.946188	0.335681	1.22751	0.642627	1.07534	0.640344	0.886649	0.164817	0.770848	0.486638	0.895949	5856.68	0	0	0	0	0	0	ENSMUSG00000000915	huntingtin interacting protein 1 related	0	0	GO:0006897~endocytosis,GO:0006898~receptor-mediated endocytosis,GO:0010324~membrane invagination,GO:0016044~membrane organization,GO:0016192~vesicle-mediated transport,	GO:0005856~cytoskeleton,GO:0005905~coated pit,GO:0012505~endomembrane system,GO:0012506~vesicle membrane,GO:0016023~cytoplasmic membrane-bounded vesicle,GO:0030135~coated vesicle,GO:0030136~clathrin-coated vesicle,GO:0030659~cytoplasmic vesicle membrane,GO:0030662~coated vesicle membrane,GO:0030665~clathrin coated vesicle membrane,GO:0031090~organelle membrane,GO:0031410~cytoplasmic vesicle,GO:00…	GO:0003779~actin binding,GO:0005543~phospholipid binding,GO:0008092~cytoskeletal protein binding,GO:0008289~lipid binding,GO:0035091~phosphoinositide binding,	IPR002558:I/LWEQ,IPR008942:ENTH/VHS,IPR011417:ANTH,IPR013809:Epsin-like, N-terminal,	0	0	SM00273:ENTH,SM00307:ILWEQ,	actin-binding,coiled coil,cytoplasm,cytoplasmic vesicle,Endocytosis,membrane,	chain:Huntingtin-interacting protein 1-related protein,compositionally biased region:Poly-Glu,domain:ENTH,domain:I/LWEQ,region of interest:Important for actin binding,
ENSMUSG00000000934	CUST_25369_PI427280503x	top1mt	contig_221775	0.920649	0.989113	0.970458	0.997271	0.896781	1.01521	0.0379237	0.811242	0.84184	0.956451	0.990306	1.0194	37.7322	0	0	0	1	0	1	ENSMUSG00000000934	DNA topoisomerase 1, mitochondrial	0	DNA replication, recombination, and repair,	GO:0006259~DNA metabolic process,GO:0006260~DNA replication,GO:0006261~DNA-dependent DNA replication,GO:0006265~DNA topological change,GO:0006268~DNA unwinding during replication,GO:0032392~DNA geometric change,GO:0032508~DNA duplex unwinding,	GO:0005694~chromosome,GO:0005739~mitochondrion,GO:0043228~non-membrane-bounded organelle,GO:0043232~intracellular non-membrane-bounded organelle,	GO:0000166~nucleotide binding,GO:0001882~nucleoside binding,GO:0001883~purine nucleoside binding,GO:0003677~DNA binding,GO:0003916~DNA topoisomerase activity,GO:0003917~DNA topoisomerase type I activity,GO:0003918~DNA topoisomerase (ATP-hydrolyzing) activity,GO:0005524~ATP binding,GO:0017076~purine nucleotide binding,GO:0030554~adenyl nucleotide binding,GO:0032553~ribonucleotide binding,GO:003255…	IPR001631:DNA topoisomerase I, C-terminal,IPR008336:DNA topoisomerase I, DNA binding, eukaryotic-type,IPR013030:DNA topoisomerase I, DNA binding, mixed alpha/beta motif, eukaryotic-type,IPR013499:DNA topoisomerase I, C-terminal, eukaryotic-type,IPR013500:DNA topoisomerase I, catalytic core, eukaryotic-type,IPR014711:DNA topoisomerase I, catalytic core, alpha-helical subdomain, eukaryotic-type,IPR…	0	0	SM00435:TOPEUc,	atp-binding,dna-binding,Isomerase,mitochondrion,nucleotide-binding,topoisomerase,transit peptide,	active site:O-(3'-phospho-DNA)-tyrosine intermediate,chain:DNA topoisomerase I, mitochondrial,transit peptide:Mitochondrion,
ENSMUSG00000000942	CUST_335_PI427302862y	HOXA4	isotig41040	0.741737	0.847004	0.721949	0.867955	0.00230308	3.07659	0.984204	0.960214	0.999409	0.653542	0.681183	0.47842	744.392	1	0	0	0	1	0	ENSMUSG00000000942	homeo box A4	0	0	GO:0001501~skeletal system development,GO:0003002~regionalization,GO:0006350~transcription,GO:0006355~regulation of transcription, DNA-dependent,GO:0007389~pattern specification process,GO:0009792~embryonic development ending in birth or egg hatching,GO:0009952~anterior/posterior pattern formation,GO:0043009~chordate embryonic development,GO:0045449~regulation of transcription,GO:0048562~embryoni…	0	GO:0003677~DNA binding,GO:0003700~transcription factor activity,GO:0030528~transcription regulator activity,GO:0043565~sequence-specific DNA binding,	IPR001356:Homeobox,IPR001827:Homeobox protein, antennapedia type, conserved site,IPR012287:Homeodomain-related,IPR017970:Homeobox, conserved site,IPR017995:Homeobox protein, antennapedia type,	0	PIRSF002612:homeotic protein Hox A5/D4,PIRSF500606:homeotic protein Hox D4,	SM00389:HOX,	developmental protein,DNA binding,dna-binding,embryo,Homeobox,nucleus,Transcription,transcription regulation,	chain:Homeobox protein Hox-A4,DNA-binding region:Homeobox,sequence conflict,short sequence motif:Antp-type hexapeptide,
ENSMUSG00000000942	CUST_7919_PI426291177y	HOXA4	isotig41040	0.675894	0.825544	0.498713	0.767888	0.00403425	2.61044	0.991883	0.778253	0.955888	0.806356	0.721373	0.569827	813.52	1	0	0	0	1	0	ENSMUSG00000000942	homeo box A4	0	0	GO:0001501~skeletal system development,GO:0003002~regionalization,GO:0006350~transcription,GO:0006355~regulation of transcription, DNA-dependent,GO:0007389~pattern specification process,GO:0009792~embryonic development ending in birth or egg hatching,GO:0009952~anterior/posterior pattern formation,GO:0043009~chordate embryonic development,GO:0045449~regulation of transcription,GO:0048562~embryoni…	0	GO:0003677~DNA binding,GO:0003700~transcription factor activity,GO:0030528~transcription regulator activity,GO:0043565~sequence-specific DNA binding,	IPR001356:Homeobox,IPR001827:Homeobox protein, antennapedia type, conserved site,IPR012287:Homeodomain-related,IPR017970:Homeobox, conserved site,IPR017995:Homeobox protein, antennapedia type,	0	PIRSF002612:homeotic protein Hox A5/D4,PIRSF500606:homeotic protein Hox D4,	SM00389:HOX,	developmental protein,DNA binding,dna-binding,embryo,Homeobox,nucleus,Transcription,transcription regulation,	chain:Homeobox protein Hox-A4,DNA-binding region:Homeobox,sequence conflict,short sequence motif:Antp-type hexapeptide,
ENSMUSG00000000948	CUST_338_PI427302862y	Gm5802	isotig05899	0.818788	0.948815	0.0510423	0.729023	0.105312	0.788726	0.640228	0.794046	0.8506	0.8353	0.966559	0.937514	28144.6	0	0	0	0	0	0	ENSMUSG00000000948	small nuclear ribonucleoprotein N; SNRPN upstream reading frame; predicted gene 5802; similar to SNRPN upstream reading frame protein	0	0	GO:0009719~response to endogenous stimulus,GO:0009725~response to hormone stimulus,GO:0010033~response to organic substance,	GO:0005685~snRNP U1,GO:0005686~snRNP U2,GO:0030529~ribonucleoprotein complex,GO:0030532~small nuclear ribonucleoprotein complex,	GO:0003723~RNA binding,	IPR001163:Like-Sm ribonucleoprotein, core,IPR006649:Like-Sm ribonucleoprotein, eukaryotic and archaea-type, core,IPR009847:SNURFRPN4,IPR017131:Small ribonucleoprotein associated, SmB/SmN,	0	PIRSF037187:small nuclear ribonucleoprotein associated protein, SmB/SmN types,PIRSF037187:snRNP_SmB/SmN,	SM00651:Sm,	acetylation,nucleus,repeat,ribonucleoprotein,rna-binding,viral nucleoprotein,	chain:Small nuclear ribonucleoprotein- associated protein N,chain:SNRPN upstream reading frame protein,modified residue,region of interest:Repeat-rich region,sequence conflict,
ENSMUSG00000000957	CUST_342_PI427302862y	MMP14	isotig47292	0.79021	0.94796	0.838419	0.937365	0.331699	1.10287	0.748794	0.976202	0.349076	0.90006	0.598367	0.929648	53.3433	0	0	0	0	0	0	ENSMUSG00000000957	matrix metallopeptidase 14 (membrane-inserted)	m_reckPathway:Inhibition of Matrix Metalloproteinases,	0	GO:0001501~skeletal system development,GO:0001503~ossification,GO:0001525~angiogenesis,GO:0001541~ovarian follicle development,GO:0001568~blood vessel development,GO:0001666~response to hypoxia,GO:0001763~morphogenesis of a branching structure,GO:0001935~endothelial cell proliferation,GO:0001944~vasculature development,GO:0001952~regulation of cell-matrix adhesion,GO:0001953~negative regulation o…	GO:0005576~extracellular region,GO:0005578~proteinaceous extracellular matrix,GO:0005886~plasma membrane,GO:0009897~external side of plasma membrane,GO:0009986~cell surface,GO:0016021~integral to membrane,GO:0016023~cytoplasmic membrane-bounded vesicle,GO:0031012~extracellular matrix,GO:0031224~intrinsic to membrane,GO:0031410~cytoplasmic vesicle,GO:0031982~vesicle,GO:0031988~membrane-bounded ves…	GO:0004175~endopeptidase activity,GO:0004222~metalloendopeptidase activity,GO:0005509~calcium ion binding,GO:0008047~enzyme activator activity,GO:0008233~peptidase activity,GO:0008237~metallopeptidase activity,GO:0008270~zinc ion binding,GO:0016504~peptidase activator activity,GO:0043167~ion binding,GO:0043169~cation binding,GO:0046872~metal ion binding,GO:0046914~transition metal ion binding,GO:…	IPR000585:Hemopexin/matrixin,IPR001818:Peptidase M10A and M12B, matrixin and adamalysin,IPR002477:Peptidoglycan binding-like,IPR006025:Peptidase M, neutral zinc metallopeptidases, zinc-binding site,IPR006026:Peptidase, metallopeptidases,IPR016293:Peptidase M10A, matrix metallopeotidase,IPR018486:Hemopexin/matrixin, conserved site,IPR018487:Hemopexin/matrixin, repeat,	mmu04912:GnRH signaling pathway,	PIRSF001191:Peptidase_M10A_matrix,	SM00120:HX,SM00235:ZnMc,	calcium,cleavage on pair of basic residues,collagen degradation,disulfide bond,hydrolase,membrane,metal-binding,metalloprotease,metalloproteinase,Protease,repeat,signal,transmembrane,zinc,zymogen,	chain:Matrix metalloproteinase-14,disulfide bond,domain:Hemopexin-like 1,domain:Hemopexin-like 2,domain:Hemopexin-like 3,domain:Hemopexin-like 4,metal ion-binding site:Zinc; catalytic,metal ion-binding site:Zinc; in inhibited form,sequence conflict,short sequence motif:Cysteine switch,signal peptide,topological domain:Cytoplasmic,topological domain:Extracellular,transmembrane region,
ENSMUSG00000000958	CUST_345_PI427302862y	SLC7A7	isotig32673	0.737132	1.05613	0.993878	0.968783	0.956243	1.02109	0.922995	1.04409	0.755127	1.0282	0.401849	1.1327	90.0757	0	0	0	0	0	0	ENSMUSG00000000958	solute carrier family 7 (cationic amino acid transporter, y+ system), member 7	0	Amino acid transport and metabolism,	GO:0006865~amino acid transport,GO:0015837~amine transport,GO:0015849~organic acid transport,GO:0046942~carboxylic acid transport,GO:0055085~transmembrane transport,	GO:0005886~plasma membrane,GO:0016021~integral to membrane,GO:0031224~intrinsic to membrane,	GO:0005275~amine transmembrane transporter activity,GO:0015171~amino acid transmembrane transporter activity,	IPR002293:Amino acid/polyamine transporter I,IPR004840:Amino acid permease, conserved site,IPR004841:Amino acid permease-associated region,	0	PIRSF006060:AA_transporter,	0	amino-acid transport,cell membrane,disulfide bond,glycoprotein,membrane,transmembrane,transport,	chain:Y+L amino acid transporter 1,glycosylation site:N-linked (GlcNAc...),sequence variant,transmembrane region,
ENSMUSG00000000959	CUST_347_PI427302862y	Oxa1l	isotig12523	0.906167	0.966134	0.852718	1.07913	0.297873	0.819314	0.787493	0.923198	0.954468	0.962176	0.604527	0.865339	502.113	0	0	0	0	0	0	ENSMUSG00000000959	oxidase assembly 1-like	0	0	GO:0008104~protein localization,GO:0016044~membrane organization,GO:0034613~cellular protein localization,GO:0051205~protein insertion into membrane,GO:0051668~localization within membrane,GO:0070727~cellular macromolecule localization,	GO:0005739~mitochondrion,GO:0005740~mitochondrial envelope,GO:0005743~mitochondrial inner membrane,GO:0016021~integral to membrane,GO:0019866~organelle inner membrane,GO:0031090~organelle membrane,GO:0031224~intrinsic to membrane,GO:0031966~mitochondrial membrane,GO:0031967~organelle envelope,GO:0031975~envelope,GO:0044429~mitochondrial part,	0	IPR001708:Membrane insertion protein, OxaA/YidC,IPR020001:Membrane insertion protein, OxaA/YidC, core,	mmu03060:Protein export,	0	0	membrane,mitochondrion,mitochondrion inner membrane,transit peptide,transmembrane,	chain:Mitochondrial inner membrane protein OXA1L,sequence conflict,transit peptide:Mitochondrion,transmembrane region,
ENSMUSG00000000976	CUST_350_PI427302862y	HEATR6	isotig37643	0.510484	1.06273	0.806676	1.04769	0.642627	1.08119	0.916296	0.992074	0.964045	0.968608	0.395448	0.880221	46.1344	0	0	0	0	0	0	ENSMUSG00000000976	HEAT repeat containing 6	0	0	0	0	0	IPR000357:HEAT,IPR011989:Armadillo-like helical,	0	0	0	phosphoprotein,repeat,	chain:HEAT repeat-containing protein 6,compositionally biased region:Poly-Glu,compositionally biased region:Poly-Lys,modified residue,repeat:HEAT 1,repeat:HEAT 2,repeat:HEAT 3,repeat:HEAT 4,
ENSMUSG00000000982	CUST_5755_PI427280503x	CCL3	contig_219841	0.830729	1.02556	0.933925	0.965209	0.883786	0.971718	0.829674	1.31864	0.998167	1.03769	0.692174	1.17311	132.521	0	0	0	0	0	0	ENSMUSG00000000982	chemokine (C-C motif) ligand 3	m_erythPathway:Erythrocyte Differentiation Pathway,m_nktPathway:Selective expression of chemokine receptors during T-cell polarization,	0	GO:0006935~chemotaxis,GO:0006952~defense response,GO:0006954~inflammatory response,GO:0006955~immune response,GO:0007610~behavior,GO:0007626~locomotory behavior,GO:0009611~response to wounding,GO:0042330~taxis,	GO:0005576~extracellular region,GO:0005615~extracellular space,GO:0044421~extracellular region part,	GO:0005125~cytokine activity,GO:0008009~chemokine activity,GO:0042379~chemokine receptor binding,	IPR000827:Small chemokine, C-C group, conserved site,IPR001811:Small chemokine, interleukin-8-like,	mmu04060:Cytokine-cytokine receptor interaction,mmu04062:Chemokine signaling pathway,mmu04620:Toll-like receptor signaling pathway,	PIRSF001950:small inducible chemokine, C/CC types,PIRSF500569:macrophage inflammatory protein 1, alpha/beta types,	SM00199:SCY,	chemotaxis,cytokine,direct protein sequencing,disulfide bond,heparin binding,inflammatory response,Secreted,signal,	chain:C-C motif chemokine 3,disulfide bond,sequence conflict,signal peptide,
ENSMUSG00000001016	CUST_353_PI427302862y	ilf2	isotig42514	0.840097	0.935774	0.889764	0.932008	0.373295	1.2206	0.751045	0.880755	0.981468	0.953881	0.945924	0.963427	1276.41	0	0	0	0	0	0	ENSMUSG00000001016	interleukin enhancer binding factor 2	0	0	GO:0006350~transcription,GO:0006355~regulation of transcription, DNA-dependent,GO:0006955~immune response,GO:0009891~positive regulation of biosynthetic process,GO:0010557~positive regulation of macromolecule biosynthetic process,GO:0010604~positive regulation of macromolecule metabolic process,GO:0010628~positive regulation of gene expression,GO:0031328~positive regulation of cellular biosynthet…	GO:0005730~nucleolus,GO:0031974~membrane-enclosed lumen,GO:0031981~nuclear lumen,GO:0043228~non-membrane-bounded organelle,GO:0043232~intracellular non-membrane-bounded organelle,GO:0043233~organelle lumen,GO:0070013~intracellular organelle lumen,	GO:0000166~nucleotide binding,GO:0001882~nucleoside binding,GO:0001883~purine nucleoside binding,GO:0003677~DNA binding,GO:0003723~RNA binding,GO:0003725~double-stranded RNA binding,GO:0005524~ATP binding,GO:0017076~purine nucleotide binding,GO:0030528~transcription regulator activity,GO:0030554~adenyl nucleotide binding,GO:0032553~ribonucleotide binding,GO:0032555~purine ribonucleotide binding,G…	IPR006116:2-5-oligoadenylate synthetase, ubiquitin-like region,IPR006561:DZF,	0	PIRSF017612:interleukin enhancer-binding factor 2,	SM00572:DZF,	activator,cytoplasm,dna-binding,nucleus,phosphoprotein,Transcription,transcription regulation,	chain:Interleukin enhancer-binding factor 2,compositionally biased region:Poly-Glu,domain:DZF,modified residue,
ENSMUSG00000001017	CUST_357_PI427302862y	2500003M10Rik	isotig07727	0.476569	0.904278	0.302919	1.15137	0.517213	0.859146	0.281577	0.818405	0.349836	0.746864	0.675376	0.893063	5550.2	0	0	0	0	0	0	ENSMUSG00000001017	predicted gene 6365; RIKEN cDNA 2500003M10 gene	0	0	0	0	0	0	0	0	0	alternative splicing,phosphoprotein,	chain:Uncharacterized protein C1orf77 homolog,modified residue,splice variant,
ENSMUSG00000001018	CUST_363_PI427302862y	Snapin	isotig41072	0.035502	0.776643	0.0212302	0.700063	0.00724371	0.709809	0.946504	1.0385	0.735808	1.11813	0.112247	1.31632	1640.71	0	0	3	0	0	3	ENSMUSG00000001018	SNAP-associated protein	0	0	GO:0001505~regulation of neurotransmitter levels,GO:0003001~generation of a signal involved in cell-cell signaling,GO:0006836~neurotransmitter transport,GO:0006887~exocytosis,GO:0007267~cell-cell signaling,GO:0007268~synaptic transmission,GO:0007269~neurotransmitter secretion,GO:0016079~synaptic vesicle exocytosis,GO:0016192~vesicle-mediated transport,GO:0019226~transmission of nerve impulse,GO:0…	GO:0000267~cell fraction,GO:0005624~membrane fraction,GO:0005626~insoluble fraction,GO:0005829~cytosol,GO:0005886~plasma membrane,GO:0009898~internal side of plasma membrane,GO:0019717~synaptosome,GO:0030054~cell junction,GO:0031410~cytoplasmic vesicle,GO:0031982~vesicle,GO:0044459~plasma membrane part,GO:0045202~synapse,	GO:0000149~SNARE binding,	IPR017246:Snapin,	0	PIRSF037631:snapin,	0	acetylation,alternative splicing,cell junction,coiled coil,cytoplasm,cytoplasmic vesicle,exocytosis,membrane,phosphoprotein,synapse,Synaptosome,	chain:SNARE-associated protein Snapin,modified residue,mutagenesis site,splice variant,
ENSMUSG00000001020	CUST_18945_PI426291177y	#N/A	isotig47672	0.699951	1.11583	0.793034	0.85242	0.843006	1.07245	0.326961	1.18735	0.493859	1.09386	0.0291764	1.66755	1381.59	0	1	0	0	1	0	#N/A	#N/A	#N/A	#N/A	#N/A	#N/A	#N/A	#N/A	#N/A	#N/A	#N/A	#N/A	#N/A
ENSMUSG00000001020	CUST_365_PI427302862y	#N/A	isotig47672	0.90916	1.07652	0.749675	0.815278	0.957895	1.00605	0.244331	1.122	0.945104	0.949983	0.0127442	1.63193	1181.71	0	1	0	0	1	0	#N/A	#N/A	#N/A	#N/A	#N/A	#N/A	#N/A	#N/A	#N/A	#N/A	#N/A	#N/A	#N/A
ENSMUSG00000001025	CUST_15375_PI426291177y	S100A6	isotig32217	0.500865	1.24821	0.891405	0.968776	0.166842	1.38478	0.476895	1.01609	0.948578	0.811	0.0574596	1.92426	15548.5	0	0	0	0	0	0	ENSMUSG00000001025	S100 calcium binding protein A6 (calcyclin)	0	0	GO:0007049~cell cycle,GO:0051302~regulation of cell division,GO:0051781~positive regulation of cell division,	0	GO:0005509~calcium ion binding,GO:0008270~zinc ion binding,GO:0043167~ion binding,GO:0043169~cation binding,GO:0046872~metal ion binding,GO:0046914~transition metal ion binding,	IPR001751:S100/CaBP-9k-type, calcium binding,IPR011992:EF-Hand type,IPR013787:S100/CaBP-9k-type, calcium binding, subdomain,IPR018247:EF-HAND 1,IPR018248:EF hand,IPR018249:EF-HAND 2,	0	PIRSF002353:S-100 protein,	0	acetylation,calcium,calcium binding,cell membrane,cyclin,cytoplasm,direct protein sequencing,EF hand,membrane,metal-binding,nucleus,repeat,	calcium-binding region:1,calcium-binding region:2,chain:Protein S100-A6,domain:EF-hand 1,domain:EF-hand 2,modified residue,sequence conflict,
ENSMUSG00000001025	CUST_366_PI427302862y	S100A6	isotig32217	0.362378	1.21971	0.80498	1.02781	0.0263908	1.63878	0.4701	1.08947	0.972806	0.844074	0.0378475	1.75183	6763.8	1	1	0	0	2	0	ENSMUSG00000001025	S100 calcium binding protein A6 (calcyclin)	0	0	GO:0007049~cell cycle,GO:0051302~regulation of cell division,GO:0051781~positive regulation of cell division,	0	GO:0005509~calcium ion binding,GO:0008270~zinc ion binding,GO:0043167~ion binding,GO:0043169~cation binding,GO:0046872~metal ion binding,GO:0046914~transition metal ion binding,	IPR001751:S100/CaBP-9k-type, calcium binding,IPR011992:EF-Hand type,IPR013787:S100/CaBP-9k-type, calcium binding, subdomain,IPR018247:EF-HAND 1,IPR018248:EF hand,IPR018249:EF-HAND 2,	0	PIRSF002353:S-100 protein,	0	acetylation,calcium,calcium binding,cell membrane,cyclin,cytoplasm,direct protein sequencing,EF hand,membrane,metal-binding,nucleus,repeat,	calcium-binding region:1,calcium-binding region:2,chain:Protein S100-A6,domain:EF-hand 1,domain:EF-hand 2,modified residue,sequence conflict,
ENSMUSG00000001027	CUST_367_PI427302862y	SCN4A	isotig16807	0.877083	1.07181	0.783239	1.12198	0.835845	1.16926	0.872667	1.02031	0.865751	0.993107	0.870374	0.991867	366.016	0	0	0	0	0	0	ENSMUSG00000001027	sodium channel, voltage-gated, type IV, alpha	0	0	GO:0006811~ion transport,GO:0006812~cation transport,GO:0006813~potassium ion transport,GO:0006814~sodium ion transport,GO:0015672~monovalent inorganic cation transport,GO:0030001~metal ion transport,GO:0055085~transmembrane transport,	GO:0001518~voltage-gated sodium channel complex,GO:0005886~plasma membrane,GO:0005887~integral to plasma membrane,GO:0008076~voltage-gated potassium channel complex,GO:0016021~integral to membrane,GO:0031224~intrinsic to membrane,GO:0031226~intrinsic to plasma membrane,GO:0034702~ion channel complex,GO:0034703~cation channel complex,GO:0034705~potassium channel complex,GO:0034706~sodium channel c…	GO:0005216~ion channel activity,GO:0005244~voltage-gated ion channel activity,GO:0005248~voltage-gated sodium channel activity,GO:0005249~voltage-gated potassium channel activity,GO:0005261~cation channel activity,GO:0005267~potassium channel activity,GO:0005272~sodium channel activity,GO:0015267~channel activity,GO:0022803~passive transmembrane transporter activity,GO:0022832~voltage-gated chann…	IPR000048:IQ calmodulin-binding region,IPR001696:Na+ channel,IPR003091:Voltage-dependent potassium channel,IPR005821:Ion transport,IPR008052:Na+ channel 4,IPR010526:Sodium ion transport-associated,	0	PIRSF002448:voltage-gated sodium channel,	SM00015:IQ,	glycoprotein,ion transport,ionic channel,membrane,potassium,potassium channel,potassium transport,repeat,Sodium,sodium channel,Sodium transport,transmembrane,transport,voltage-gated channel,	chain:Sodium channel protein type 4 subunit alpha,domain:IQ,glycosylation site:N-linked (GlcNAc...),repeat:I,repeat:II,repeat:III,repeat:IV,sequence conflict,transmembrane region,
ENSMUSG00000001029	CUST_372_PI427302862y	Icam2	isotig20332	0.00193137	1.44196	0.00115332	1.56672	0.0184995	1.83319	0.443091	1.28748	0.14255	2.43091	0.898577	0.853973	435.589	3	0	0	0	3	0	ENSMUSG00000001029	intercellular adhesion molecule 2	0	0	GO:0007155~cell adhesion,GO:0016337~cell-cell adhesion,GO:0022610~biological adhesion,	GO:0001931~uropod,GO:0005886~plasma membrane,GO:0005887~integral to plasma membrane,GO:0016021~integral to membrane,GO:0031224~intrinsic to membrane,GO:0031226~intrinsic to plasma membrane,GO:0031254~trailing edge,GO:0042995~cell projection,GO:0044459~plasma membrane part,	0	IPR003987:Intercellular adhesion molecule/vascular cell adhesion molecule, N-terminal,IPR013768:Intercellular adhesion molecule, N-terminal,IPR013783:Immunoglobulin-like fold,IPR015653:Intercellular adhesion molecule 2,	mmu04514:Cell adhesion molecules (CAMs),mmu04650:Natural killer cell mediated cytotoxicity,	0	0	3d-structure,cell adhesion,disulfide bond,glycoprotein,Immunoglobulin domain,membrane,repeat,signal,transmembrane,	chain:Intercellular adhesion molecule 2,disulfide bond,domain:Ig-like C2-type 1,domain:Ig-like C2-type 2,glycosylation site:N-linked (GlcNAc...),helix,sequence conflict,signal peptide,strand,topological domain:Cytoplasmic,topological domain:Extracellular,transmembrane region,
ENSMUSG00000001034	CUST_375_PI427302862y	Mapk7	isotig21079	0.312457	0.877865	0.682595	0.937906	0.855657	0.982374	0.106288	0.794865	0.13416	0.655763	0.398575	0.809034	127.251	0	0	0	0	0	0	ENSMUSG00000001034	mitogen-activated protein kinase 7	m_erk5Pathway:Role of Erk5 in Neuronal Survival,m_hdacPathway:Control of skeletal myogenesis by HDAC & calcium/calmodulin-dependent kinase (CaMK),m_mapkPathway:MAPKinase Signaling Pathway,	0	GO:0006468~protein amino acid phosphorylation,GO:0006793~phosphorus metabolic process,GO:0006796~phosphate metabolic process,GO:0006915~apoptosis,GO:0007049~cell cycle,GO:0008219~cell death,GO:0012501~programmed cell death,GO:0016265~death,GO:0016310~phosphorylation,GO:0045765~regulation of angiogenesis,	0	GO:0000166~nucleotide binding,GO:0001882~nucleoside binding,GO:0001883~purine nucleoside binding,GO:0004672~protein kinase activity,GO:0004674~protein serine/threonine kinase activity,GO:0004707~MAP kinase activity,GO:0005524~ATP binding,GO:0017076~purine nucleotide binding,GO:0030554~adenyl nucleotide binding,GO:0032553~ribonucleotide binding,GO:0032555~purine ribonucleotide binding,GO:0032559~a…	IPR000719:Protein kinase, core,IPR002290:Serine/threonine protein kinase,IPR003527:MAP kinase, conserved site,IPR008271:Serine/threonine protein kinase, active site,IPR017441:Protein kinase, ATP binding site,IPR017442:Serine/threonine protein kinase-related,	mmu04010:MAPK signaling pathway,mmu04540:Gap junction,mmu04722:Neurotrophin signaling pathway,mmu04912:GnRH signaling pathway,	0	SM00220:S_TKc,	acetylation,alternative splicing,atp-binding,cell cycle,cytoplasm,differentiation,kinase,nucleotide-binding,nucleus,phosphoprotein,serine/threonine-protein kinase,transferase,	active site:Proton acceptor,binding site:ATP,chain:Mitogen-activated protein kinase 7,compositionally biased region:Poly-Arg,compositionally biased region:Pro-rich,domain:Protein kinase,modified residue,nucleotide phosphate-binding region:ATP,region of interest:May not be required for kinase activity; required to stimulate MEF2C activity,region of interest:Necessary for oligomerization,region of …
ENSMUSG00000001036	CUST_377_PI427302862y	EPN2	isotig37664	0.187907	0.851861	0.0747995	0.787202	0.7406	0.940539	0.677368	1.0018	0.583123	0.944523	0.82811	1.01658	920.593	0	0	0	0	0	0	ENSMUSG00000001036	epsin 2	0	0	GO:0006897~endocytosis,GO:0010324~membrane invagination,GO:0016044~membrane organization,GO:0016192~vesicle-mediated transport,GO:0030100~regulation of endocytosis,GO:0060627~regulation of vesicle-mediated transport,	GO:0012505~endomembrane system,GO:0012506~vesicle membrane,GO:0016023~cytoplasmic membrane-bounded vesicle,GO:0030117~membrane coat,GO:0030118~clathrin coat,GO:0030120~vesicle coat,GO:0030125~clathrin vesicle coat,GO:0030128~clathrin coat of endocytic vesicle,GO:0030135~coated vesicle,GO:0030136~clathrin-coated vesicle,GO:0030139~endocytic vesicle,GO:0030659~cytoplasmic vesicle membrane,GO:003066…	GO:0008289~lipid binding,	IPR001026:Epsin, N-terminal,IPR003903:Ubiquitin interacting motif,IPR008942:ENTH/VHS,IPR013809:Epsin-like, N-terminal,	mmu04144:Endocytosis,	0	SM00273:ENTH,SM00726:UIM,	alternative splicing,cytoplasm,direct protein sequencing,Endocytosis,lipid-binding,phosphoprotein,repeat,ubl conjugation,	binding site:Phosphatidylinositol lipid headgroup,chain:Epsin-2,domain:ENTH,modified residue,region of interest:3 X 3 AA repeats of N-P-F,region of interest:6 X 3 AA repeats of [DE]-P-W,repeat:1,repeat:2,repeat:3,repeat:4,repeat:5,repeat:6,repeat:UIM 1,repeat:UIM 2,sequence conflict,splice variant,
ENSMUSG00000001039	CUST_13106_PI426291177y	B9D1	isotig20397	0.325765	0.877151	0.11604	0.728456	0.143305	0.737926	0.128706	1.26722	0.0968438	1.37101	0.497359	1.18792	1206.71	0	0	0	0	0	0	ENSMUSG00000001039	B9 protein domain 1	0	0	0	0	0	IPR010796:B9,	0	0	0	0	chain:B9 domain-containing protein 1,domain:B9,
ENSMUSG00000001039	CUST_380_PI427302862y	B9D1	isotig20397	0.362949	0.874864	0.134864	0.74623	0.617243	0.89158	0.135601	1.28493	0.169776	1.33276	0.463038	1.12022	636.991	0	0	0	0	0	0	ENSMUSG00000001039	B9 protein domain 1	0	0	0	0	0	IPR010796:B9,	0	0	0	0	chain:B9 domain-containing protein 1,domain:B9,
ENSMUSG00000001052	CUST_382_PI427302862y	LOC100047481	isotig09293	0.739966	1.04725	0.830372	0.965981	0.577344	1.11605	0.670032	1.01955	0.714871	0.874094	0.920122	0.959091	404.003	0	0	0	0	0	0	ENSMUSG00000001052	similar to SEC24 related gene family, member B (S. cerevisiae); Sec24 related gene family, member B (S. cerevisiae)	0	0	GO:0006886~intracellular protein transport,GO:0006888~ER to Golgi vesicle-mediated transport,GO:0008104~protein localization,GO:0015031~protein transport,GO:0016192~vesicle-mediated transport,GO:0034613~cellular protein localization,GO:0045184~establishment of protein localization,GO:0046907~intracellular transport,GO:0048193~Golgi vesicle transport,GO:0070727~cellular macromolecule localization,	GO:0005794~Golgi apparatus,GO:0012505~endomembrane system,GO:0012506~vesicle membrane,GO:0012507~ER to Golgi transport vesicle membrane,GO:0016023~cytoplasmic membrane-bounded vesicle,GO:0030117~membrane coat,GO:0030120~vesicle coat,GO:0030127~COPII vesicle coat,GO:0030133~transport vesicle,GO:0030134~ER to Golgi transport vesicle,GO:0030135~coated vesicle,GO:0030658~transport vesicle membrane,GO…	GO:0008270~zinc ion binding,GO:0043167~ion binding,GO:0043169~cation binding,GO:0046872~metal ion binding,GO:0046914~transition metal ion binding,	IPR006895:Zinc finger, Sec23/Sec24-type,IPR006896:Sec23/Sec24 trunk region,IPR006900:Sec23/Sec24 helical region,IPR007123:Gelsolin region,IPR012990:Sec23/Sec24 beta-sandwich,	0	PIRSF017225:vesicle coat complex COPII, subunit SEC24,	0	protein transport,transport,	0
ENSMUSG00000001053	CUST_19466_PI426291177y	C330016O10Rik	isotig50097	0.48942	0.931591	0.486622	0.930549	0.986687	1.01166	0.79275	1.00471	0.949648	1.07137	0.404878	0.882463	65.9652	0	0	0	0	0	0	ENSMUSG00000001053	RIKEN cDNA C330016O10 gene	0	0	0	GO:0019898~extrinsic to membrane,GO:0031410~cytoplasmic vesicle,GO:0031982~vesicle,	0	IPR009638:Fez1,	0	0	0	coiled coil,cytoplasmic vesicle,membrane,phosphoprotein,	chain:NEDD4-binding protein 3,modified residue,sequence conflict,
ENSMUSG00000001053	CUST_388_PI427302862y	C330016O10Rik	isotig50097	0.651791	0.922142	0.944411	1.0351	0.0225986	0.746098	0.855327	1.04131	0.886278	0.947501	0.133886	0.737016	76.9799	0	0	1	0	0	1	ENSMUSG00000001053	RIKEN cDNA C330016O10 gene	0	0	0	GO:0019898~extrinsic to membrane,GO:0031410~cytoplasmic vesicle,GO:0031982~vesicle,	0	IPR009638:Fez1,	0	0	0	coiled coil,cytoplasmic vesicle,membrane,phosphoprotein,	chain:NEDD4-binding protein 3,modified residue,sequence conflict,
ENSMUSG00000001054	CUST_390_PI427302862y	RMND5B	isotig18297	0.711915	0.929978	0.72776	0.95183	0.650186	0.93314	0.0788454	0.675857	0.175282	0.678805	0.356437	0.792554	612.14	0	0	0	0	0	0	ENSMUSG00000001054	required for meiotic nuclear division 5 homolog B (S. cerevisiae)	0	General function prediction only,	0	0	0	IPR006594:LisH dimerisation motif,IPR006595:CTLH, C-terminal to LisH motif,IPR013144:Ran binding protein-like, CRA domain,	0	PIRSF037325:PIRSF037325,	SM00667:LisH,SM00668:CTLH,SM00757:CRA,	0	chain:Protein RMD5 homolog B,domain:CTLH,domain:LisH,
ENSMUSG00000001062	CUST_393_PI427302862y	1300018I17Rik	isotig20619	0.777094	0.961316	0.812862	0.945238	0.933988	1.04478	0.923041	1.05242	0.264867	0.881701	0.620361	0.944739	193.239	0	0	0	0	0	0	ENSMUSG00000001062	RIKEN cDNA 1300018I17 gene	0	0	0	0	0	IPR003123:Vacuolar sorting protein 9,	0	0	0	alternative splicing,	chain:Uncharacterized protein C16orf7 homolog,domain:VPS9,splice variant,
ENSMUSG00000001065	CUST_397_PI427302862y	Zfp276	isotig04642	0.866787	0.965439	0.893535	0.972273	0.855225	0.985888	0.535916	1.13545	0.890484	0.963489	0.646552	0.84302	68.7037	0	0	0	0	0	0	ENSMUSG00000001065	zinc finger protein (C2H2 type) 276	0	Transcription / Cell division and chromosome partitioning,	GO:0006350~transcription,GO:0045449~regulation of transcription,	0	GO:0003677~DNA binding,GO:0008270~zinc ion binding,GO:0043167~ion binding,GO:0043169~cation binding,GO:0046872~metal ion binding,GO:0046914~transition metal ion binding,	IPR007087:Zinc finger, C2H2-type,IPR012934:Zinc finger, AD-type,IPR013087:Zinc finger, C2H2-type/integrase, DNA-binding,IPR015880:Zinc finger, C2H2-like,	0	0	SM00355:ZnF_C2H2,	alternative splicing,dna-binding,metal-binding,nucleus,phosphoprotein,repeat,Transcription,transcription regulation,zinc,zinc-finger,	chain:Zinc finger protein 276,domain:ZAD,modified residue,sequence conflict,splice variant,zinc finger region:C2H2-type 1,zinc finger region:C2H2-type 2,zinc finger region:C2H2-type 3,zinc finger region:C2H2-type 4,zinc finger region:C2H2-type 5,
ENSMUSG00000001082	CUST_21904_PI427280503x	MFSD10	contig_210599	0.255217	0.818999	0.0696903	0.745383	0.626336	0.889036	0.765763	1.06917	0.368586	0.926018	0.443038	0.911768	668.47	0	0	0	0	0	0	ENSMUSG00000001082	major facilitator superfamily domain containing 10	0	0	GO:0006915~apoptosis,GO:0008219~cell death,GO:0012501~programmed cell death,GO:0016265~death,GO:0055085~transmembrane transport,	GO:0016021~integral to membrane,GO:0031224~intrinsic to membrane,	0	IPR011701:Major facilitator superfamily MFS-1,	0	0	0	Apoptosis,glycoprotein,membrane,transmembrane,transport,	chain:Major facilitator superfamily domain- containing protein 10,glycosylation site:N-linked (GlcNAc...),sequence conflict,transmembrane region,
ENSMUSG00000001089	CUST_403_PI427302862y	LUZP1	isotig40985	0.646518	0.943298	0.828652	1.04883	0.953147	1.09577	0.979796	1.03373	0.846236	1.04709	0.497252	0.871462	1298.84	0	0	0	0	0	0	ENSMUSG00000001089	leucine zipper protein 1	0	0	0	0	0	IPR019131:Cortactin-binding protein-2, N-terminal,	0	0	0	acetylation,coiled coil,nucleus,phosphoprotein,	chain:Leucine zipper protein 1,modified residue,sequence conflict,
ENSMUSG00000001095	CUST_2132_PI427280503x	SLC13A2	contig_262864	0.491684	1.06836	0.252044	1.09029	0.446474	1.06059	0.791305	0.934448	0.962622	1.01492	0.629636	0.908997	40.5316	0	0	0	0	0	0	ENSMUSG00000001095	solute carrier family 13 (sodium-dependent dicarboxylate transporter), member 2	0	Inorganic ion transport and metabolism,	GO:0006811~ion transport,GO:0006812~cation transport,GO:0006814~sodium ion transport,GO:0015672~monovalent inorganic cation transport,GO:0030001~metal ion transport,GO:0055085~transmembrane transport,	GO:0016021~integral to membrane,GO:0031224~intrinsic to membrane,	GO:0015293~symporter activity,GO:0031402~sodium ion binding,GO:0031420~alkali metal ion binding,GO:0043167~ion binding,GO:0043169~cation binding,GO:0046872~metal ion binding,	IPR001898:Sodium/sulphate symporter,	0	PIRSF005833:sodium/sulfate cotransporter,	0	ion transport,membrane,Sodium,Sodium transport,Symport,transmembrane,transport,	chain:Solute carrier family 13 member 2,transmembrane region,
ENSMUSG00000001098	CUST_408_PI427302862y	KCTD10	isotig40805	0.530842	1.06587	0.216814	1.1893	0.0667269	0.823714	0.881345	1.04902	0.624284	1.12712	0.985208	0.961086	784.563	0	0	0	0	0	0	ENSMUSG00000001098	potassium channel tetramerisation domain containing 10	0	0	GO:0006811~ion transport,GO:0006812~cation transport,GO:0006813~potassium ion transport,GO:0015672~monovalent inorganic cation transport,GO:0030001~metal ion transport,	GO:0005886~plasma membrane,GO:0005887~integral to plasma membrane,GO:0008076~voltage-gated potassium channel complex,GO:0016021~integral to membrane,GO:0031224~intrinsic to membrane,GO:0031226~intrinsic to plasma membrane,GO:0034702~ion channel complex,GO:0034703~cation channel complex,GO:0034705~potassium channel complex,GO:0044459~plasma membrane part,	GO:0005216~ion channel activity,GO:0005244~voltage-gated ion channel activity,GO:0005249~voltage-gated potassium channel activity,GO:0005261~cation channel activity,GO:0005267~potassium channel activity,GO:0015267~channel activity,GO:0022803~passive transmembrane transporter activity,GO:0022832~voltage-gated channel activity,GO:0022836~gated channel activity,GO:0022838~substrate specific channel …	IPR000210:BTB/POZ-like,IPR003131:Potassium channel, voltage dependent, Kv, tetramerisation,IPR011333:BTB/POZ fold,	0	0	SM00225:BTB,	nucleus,phosphoprotein,	chain:BTB/POZ domain-containing protein KCTD10,domain:BTB,modified residue,short sequence motif:PCNA-binding,
ENSMUSG00000001100	CUST_411_PI427302862y	POLDIP2	isotig12318	0.647642	1.06494	0.998641	1.00532	0.849451	1.06517	0.793975	1.03388	0.748583	1.12686	0.941483	0.997118	140.744	0	0	0	0	0	0	ENSMUSG00000001100	polymerase (DNA-directed), delta interacting protein 2	0	0	GO:0007005~mitochondrion organization,GO:0032989~cellular component morphogenesis,GO:0032990~cell part morphogenesis,GO:0070584~mitochondrion morphogenesis,	GO:0005739~mitochondrion,	GO:0030674~protein binding, bridging,	IPR007474:ApaG,IPR011722:Hemimethylated DNA-binding region,	0	0	0	nucleus,phosphoprotein,	chain:Polymerase delta-interacting protein 2,domain:ApaG,modified residue,
ENSMUSG00000001105	CUST_414_PI427302862y	IFT20	isotig06882	0.0313087	0.734201	0.0673026	0.759366	0.957356	1.01195	0.681603	0.890963	0.640862	0.870516	0.77243	1.07347	887.6	0	0	1	0	0	1	ENSMUSG00000001105	intraflagellar transport 20 homolog (Chlamydomonas)	0	0	GO:0030030~cell projection organization,	GO:0005794~Golgi apparatus,GO:0005813~centrosome,GO:0005814~centriole,GO:0005815~microtubule organizing center,GO:0005856~cytoskeleton,GO:0005929~cilium,GO:0005932~microtubule basal body,GO:0015630~microtubule cytoskeleton,GO:0042995~cell projection,GO:0043228~non-membrane-bounded organelle,GO:0043232~intracellular non-membrane-bounded organelle,GO:0044430~cytoskeletal part,GO:0044450~microtubule…	0	0	0	0	0	alternative splicing,cell projection,cilium,cilium biogenesis/degradation,coiled coil,cytoplasm,cytoskeleton,golgi apparatus,	chain:Intraflagellar transport protein 20 homolog,region of interest:IFT57-binding,splice variant,
ENSMUSG00000001119	CUST_417_PI427302862y	COL6A1	isotig39828	0.225968	1.31613	0.251298	1.39256	0.816648	0.951804	0.926746	1.01884	0.504404	1.08958	0.00305277	1.84852	574.312	0	1	0	0	1	0	ENSMUSG00000001119	collagen, type VI, alpha 1	0	0	GO:0007155~cell adhesion,GO:0022610~biological adhesion,	GO:0005576~extracellular region,GO:0005578~proteinaceous extracellular matrix,GO:0005886~plasma membrane,GO:0031012~extracellular matrix,GO:0042383~sarcolemma,GO:0044421~extracellular region part,	GO:0019838~growth factor binding,GO:0048407~platelet-derived growth factor binding,	IPR002035:von Willebrand factor, type A,IPR008160:Collagen triple helix repeat,	mmu04510:Focal adhesion,mmu04512:ECM-receptor interaction,	PIRSF002259:collagen VI,	SM00327:VWA,	cell adhesion,cell binding,coiled coil,collagen,extracellular matrix,glycoprotein,heterotrimer,hydroxylation,hydroxyproline,repeat,Secreted,signal,triple helix,	chain:Collagen alpha-1(VI) chain,domain:VWFA 1,domain:VWFA 2,domain:VWFA 3,glycosylation site:N-linked (GlcNAc...),region of interest:C-terminal globular domain,region of interest:N-terminal globular domain,region of interest:Triple-helical region,sequence conflict,short sequence motif:Cell attachment site,signal peptide,
ENSMUSG00000001120	CUST_420_PI427302862y	PCBP3	contig46579	0.986273	1.01389	0.974502	0.998452	0.493178	1.09545	0.994089	1.05072	0.714458	1.18808	0.847383	1.17667	2456.97	0	0	0	0	0	0	ENSMUSG00000001120	poly(rC) binding protein 3	0	0	0	GO:0030529~ribonucleoprotein complex,	GO:0003677~DNA binding,GO:0003723~RNA binding,	IPR004087:K Homology,IPR004088:K Homology, type 1,IPR018111:K Homology, type 1, subgroup,	0	0	SM00322:KH,	acetylation,alternative splicing,cytoplasm,dna-binding,repeat,ribonucleoprotein,rna-binding,	chain:Poly(rC)-binding protein 3,domain:KH 1,domain:KH 2,domain:KH 3,modified residue,sequence conflict,splice variant,
ENSMUSG00000001127	CUST_423_PI427302862y	araF	isotig09659	0.645154	1.12597	0.676741	1.13739	0.798997	1.21023	0.68567	1.04405	0.811888	1.00766	0.661854	1.05159	1027.81	0	0	0	0	0	0	ENSMUSG00000001127	v-raf murine sarcoma 3611 viral oncogene homolog	m_mapkPathway:MAPKinase Signaling Pathway,	0	GO:0006468~protein amino acid phosphorylation,GO:0006793~phosphorus metabolic process,GO:0006796~phosphate metabolic process,GO:0007242~intracellular signaling cascade,GO:0016310~phosphorylation,	GO:0000267~cell fraction,GO:0005626~insoluble fraction,GO:0005739~mitochondrion,GO:0005829~cytosol,	GO:0000166~nucleotide binding,GO:0001882~nucleoside binding,GO:0001883~purine nucleoside binding,GO:0004672~protein kinase activity,GO:0004674~protein serine/threonine kinase activity,GO:0004713~protein tyrosine kinase activity,GO:0005524~ATP binding,GO:0008270~zinc ion binding,GO:0008289~lipid binding,GO:0017076~purine nucleotide binding,GO:0019992~diacylglycerol binding,GO:0030554~adenyl nucleo…	IPR000719:Protein kinase, core,IPR001245:Tyrosine protein kinase,IPR002219:Protein kinase C, phorbol ester/diacylglycerol binding,IPR002219:Protein kinase C-like, phorbol ester/diacylglycerol binding,IPR003116:Raf-like Ras-binding,IPR008271:Serine/threonine protein kinase, active site,IPR017441:Protein kinase, ATP binding site,IPR017442:Serine/threonine protein kinase-related,	mmu04012:ErbB signaling pathway,mmu04270:Vascular smooth muscle contraction,mmu04650:Natural killer cell mediated cytotoxicity,mmu04720:Long-term potentiation,mmu04730:Long-term depression,mmu04810:Regulation of actin cytoskeleton,mmu04910:Insulin signaling pathway,mmu04914:Progesterone-mediated oocyte maturation,mmu05200:Pathways in cancer,mmu05210:Colorectal cancer,mmu05211:Renal cell carcinoma…	PIRSF000555:serine/threonine-protein kinase, A/B-Raf proto-oncogene types,	SM00109:C1,SM00219:TyrKc,SM00455:RBD,	ATP,atp-binding,autophosphorylation,kinase,metal-binding,nucleotide-binding,phosphoprotein,phosphotransferase,Proto-oncogene,serine/threonine-protein kinase,serine/threonine-specific protein kinase,signal transduction,transferase,transforming protein,zinc,zinc-finger,	active site:Proton acceptor,binding site:ATP,chain:A-Raf proto-oncogene serine/threonine- protein kinase,domain:Protein kinase,domain:RBD,metal ion-binding site:Zinc 1,metal ion-binding site:Zinc 2,modified residue,nucleotide phosphate-binding region:ATP,sequence conflict,zinc finger region:Phorbol-ester/DAG-type,
ENSMUSG00000001128	CUST_8919_PI427280503x	CFP	contig_143398	0.912575	1.01113	0.952444	0.998329	0.925628	1.01744	0.970449	1.03253	0.896055	0.996874	0.858823	1.04145	37.4984	0	0	0	0	0	0	ENSMUSG00000001128	complement factor properdin	m_alternativePathway:Alternative Complement Pathway,	0	GO:0002252~immune effector process,GO:0002253~activation of immune response,GO:0002526~acute inflammatory response,GO:0002541~activation of plasma proteins involved in acute inflammatory response,GO:0002684~positive regulation of immune system process,GO:0006508~proteolysis,GO:0006952~defense response,GO:0006954~inflammatory response,GO:0006955~immune response,GO:0006956~complement activation,GO:…	GO:0005576~extracellular region,	0	IPR000884:Thrombospondin, type 1 repeat,IPR008085:Thrombospondin, type 1 repeat, subgroup,	0	PIRSF029232:properdin,	SM00209:TSP1,	complement alternate pathway,disulfide bond,glycoprotein,homodimer,homotetramer,homotrimer,immune response,innate immunity,plasma,repeat,Secreted,signal,	chain:Properdin,disulfide bond,domain:TSP type-1 1,domain:TSP type-1 2,domain:TSP type-1 3,domain:TSP type-1 4,domain:TSP type-1 5,domain:TSP type-1 6,glycosylation site:N-linked (GlcNAc...),sequence conflict,signal peptide,
ENSMUSG00000001131	CUST_426_PI427302862y	TIMP1	isotig33707	0.0969751	1.33453	0.0938943	1.51213	0.448051	0.865486	0.0505962	1.57534	0.0756743	1.82026	0.0019069	3.10775	1811.29	0	1	0	0	1	0	ENSMUSG00000001131	tissue inhibitor of metalloproteinase 1	m_reckPathway:Inhibition of Matrix Metalloproteinases,	0	GO:0001775~cell activation,GO:0002520~immune system development,GO:0010941~regulation of cell death,GO:0021700~developmental maturation,GO:0030097~hemopoiesis,GO:0030099~myeloid cell differentiation,GO:0030218~erythrocyte differentiation,GO:0034101~erythrocyte homeostasis,GO:0042592~homeostatic process,GO:0042981~regulation of apoptosis,GO:0043066~negative regulation of apoptosis,GO:0043067~regul…	GO:0005576~extracellular region,GO:0005578~proteinaceous extracellular matrix,GO:0005604~basement membrane,GO:0031012~extracellular matrix,GO:0044420~extracellular matrix part,GO:0044421~extracellular region part,	GO:0004857~enzyme inhibitor activity,GO:0004866~endopeptidase inhibitor activity,GO:0008191~metalloendopeptidase inhibitor activity,GO:0010576~metalloenzyme regulator activity,GO:0030414~peptidase inhibitor activity,GO:0048551~metalloenzyme inhibitor activity,	IPR001134:Netrin domain,IPR001820:Proteinase inhibitor I35, tissue inhibitor of metalloproteinase,IPR015611:Tissue inhibitor of metalloprotease 1,	0	PIRSF001636:metalloproteinase inhibitor,	SM00206:NTR,	disulfide bond,erythrocyte maturation,erythropoiesis,extracellular matrix,glycoprotein,metal-binding,metalloenzyme inhibitor,metalloprotease inhibitor,metalloproteinase inhibitor,mitogen,Secreted,signal,zinc,	chain:Metalloproteinase inhibitor 1,disulfide bond,domain:NTR,glycosylation site:N-linked (GlcNAc...),metal ion-binding site:Zinc; via amide nitrogen and carbonyl oxygen; shared with metalloproteinase partner,region of interest:Involved in metalloproteinase-binding,sequence conflict,signal peptide,
ENSMUSG00000001131	CUST_6136_PI426291177y	TIMP1	isotig33707	0.117138	1.29382	0.0820176	1.34827	0.954157	1.04324	0.0533108	1.50017	0.0512403	1.80771	0.000735588	3.33573	1489.58	0	1	0	0	1	0	ENSMUSG00000001131	tissue inhibitor of metalloproteinase 1	m_reckPathway:Inhibition of Matrix Metalloproteinases,	0	GO:0001775~cell activation,GO:0002520~immune system development,GO:0010941~regulation of cell death,GO:0021700~developmental maturation,GO:0030097~hemopoiesis,GO:0030099~myeloid cell differentiation,GO:0030218~erythrocyte differentiation,GO:0034101~erythrocyte homeostasis,GO:0042592~homeostatic process,GO:0042981~regulation of apoptosis,GO:0043066~negative regulation of apoptosis,GO:0043067~regul…	GO:0005576~extracellular region,GO:0005578~proteinaceous extracellular matrix,GO:0005604~basement membrane,GO:0031012~extracellular matrix,GO:0044420~extracellular matrix part,GO:0044421~extracellular region part,	GO:0004857~enzyme inhibitor activity,GO:0004866~endopeptidase inhibitor activity,GO:0008191~metalloendopeptidase inhibitor activity,GO:0010576~metalloenzyme regulator activity,GO:0030414~peptidase inhibitor activity,GO:0048551~metalloenzyme inhibitor activity,	IPR001134:Netrin domain,IPR001820:Proteinase inhibitor I35, tissue inhibitor of metalloproteinase,IPR015611:Tissue inhibitor of metalloprotease 1,	0	PIRSF001636:metalloproteinase inhibitor,	SM00206:NTR,	disulfide bond,erythrocyte maturation,erythropoiesis,extracellular matrix,glycoprotein,metal-binding,metalloenzyme inhibitor,metalloprotease inhibitor,metalloproteinase inhibitor,mitogen,Secreted,signal,zinc,	chain:Metalloproteinase inhibitor 1,disulfide bond,domain:NTR,glycosylation site:N-linked (GlcNAc...),metal ion-binding site:Zinc; via amide nitrogen and carbonyl oxygen; shared with metalloproteinase partner,region of interest:Involved in metalloproteinase-binding,sequence conflict,signal peptide,
ENSMUSG00000001134	CUST_429_PI427302862y	Gm5808	isotig37463	0.942276	0.983418	0.343963	0.841624	0.719058	0.938232	0.697822	0.975986	0.988195	1.06243	0.752878	0.961669	1437	0	0	0	0	0	0	ENSMUSG00000001134	predicted gene 5808; ubiquitously expressed transcript; predicted gene 8242	0	0	GO:0000226~microtubule cytoskeleton organization,GO:0006457~protein folding,GO:0007010~cytoskeleton organization,GO:0007017~microtubule-based process,GO:0031023~microtubule organizing center organization,GO:0051297~centrosome organization,	GO:0000930~gamma-tubulin complex,GO:0005813~centrosome,GO:0005815~microtubule organizing center,GO:0005829~cytosol,GO:0005856~cytoskeleton,GO:0015630~microtubule cytoskeleton,GO:0016272~prefoldin complex,GO:0043228~non-membrane-bounded organelle,GO:0043232~intracellular non-membrane-bounded organelle,GO:0044430~cytoskeletal part,GO:0044445~cytosolic part,GO:0044450~microtubule organizing center p…	GO:0008092~cytoskeletal protein binding,GO:0015631~tubulin binding,GO:0048487~beta-tubulin binding,GO:0051082~unfolded protein binding,	IPR003994:Prefoldin related, ubiquitously expressed transcript,IPR004127:Prefoldin alpha-like,	0	0	0	cytoplasm,cytoskeleton,nucleus,	chain:Protein UXT,
ENSMUSG00000001138	CUST_431_PI427302862y	CNNM3	isotig11396	0.222868	0.861808	0.853605	0.937752	0.371377	1.21398	0.308525	1.13388	0.542971	1.05068	0.450752	1.10665	120.989	0	0	0	0	0	0	ENSMUSG00000001138	cyclin M3	0	0	GO:0006811~ion transport,	GO:0005886~plasma membrane,GO:0016021~integral to membrane,GO:0031224~intrinsic to membrane,	0	IPR000644:Cystathionine beta-synthase, core,IPR002550:Protein of unknown function DUF21,	0	0	SM00116:CBS,	alternative splicing,CBS domain,cell membrane,glycoprotein,ion transport,membrane,phosphoprotein,repeat,transmembrane,transport,	chain:Metal transporter CNNM3,domain:CBS 1,domain:CBS 2,glycosylation site:N-linked (GlcNAc...),modified residue,sequence conflict,splice variant,transmembrane region,
ENSMUSG00000001143	CUST_18171_PI426291177y	LMAN2L	isotig43632	0.929316	0.968334	0.391558	1.21991	0.0604442	0.669472	0.269302	0.853986	0.911451	0.932189	0.0960075	0.748445	429.284	0	0	0	0	0	0	ENSMUSG00000001143	lectin, mannose-binding 2-like	0	0	GO:0008104~protein localization,GO:0015031~protein transport,GO:0045184~establishment of protein localization,	GO:0005783~endoplasmic reticulum,GO:0005789~endoplasmic reticulum membrane,GO:0005794~Golgi apparatus,GO:0012505~endomembrane system,GO:0016021~integral to membrane,GO:0031090~organelle membrane,GO:0031224~intrinsic to membrane,GO:0042175~nuclear envelope-endoplasmic reticulum network,GO:0044432~endoplasmic reticulum part,	GO:0005529~sugar binding,GO:0030246~carbohydrate binding,	IPR005052:Legume-like lectin,IPR013320:Concanavalin A-like lectin/glucanase, subgroup,	0	PIRSF017635:L-type lectin, animal type,PIRSF500265:vesicular integral-membrane protein VIP36,	0	disulfide bond,endoplasmic reticulum,glycoprotein,golgi apparatus,Lectin,membrane,signal,transmembrane,	chain:VIP36-like protein,disulfide bond,domain:L-type lectin-like,glycosylation site:N-linked (GlcNAc...),sequence conflict,short sequence motif:Endoplasmic reticular retention signal,signal peptide,topological domain:Cytoplasmic,topological domain:Lumenal,transmembrane region,
ENSMUSG00000001143	CUST_435_PI427302862y	LMAN2L	isotig43632	0.993394	0.994137	0.161159	1.26321	0.0217666	0.658488	0.894479	0.920425	0.792771	0.946711	0.0992703	0.763566	460.101	0	0	1	0	0	1	ENSMUSG00000001143	lectin, mannose-binding 2-like	0	0	GO:0008104~protein localization,GO:0015031~protein transport,GO:0045184~establishment of protein localization,	GO:0005783~endoplasmic reticulum,GO:0005789~endoplasmic reticulum membrane,GO:0005794~Golgi apparatus,GO:0012505~endomembrane system,GO:0016021~integral to membrane,GO:0031090~organelle membrane,GO:0031224~intrinsic to membrane,GO:0042175~nuclear envelope-endoplasmic reticulum network,GO:0044432~endoplasmic reticulum part,	GO:0005529~sugar binding,GO:0030246~carbohydrate binding,	IPR005052:Legume-like lectin,IPR013320:Concanavalin A-like lectin/glucanase, subgroup,	0	PIRSF017635:L-type lectin, animal type,PIRSF500265:vesicular integral-membrane protein VIP36,	0	disulfide bond,endoplasmic reticulum,glycoprotein,golgi apparatus,Lectin,membrane,signal,transmembrane,	chain:VIP36-like protein,disulfide bond,domain:L-type lectin-like,glycosylation site:N-linked (GlcNAc...),sequence conflict,short sequence motif:Endoplasmic reticular retention signal,signal peptide,topological domain:Cytoplasmic,topological domain:Lumenal,transmembrane region,
ENSMUSG00000001150	CUST_438_PI427302862y	MCM3AP	isotig50291	0.785493	1.06473	0.252597	1.29458	0.934872	0.978907	0.684379	0.972668	0.359657	0.810536	0.203436	0.738431	729.41	0	0	0	0	0	0	ENSMUSG00000001150	minichromosome maintenance deficient 3 (S. cerevisiae) associated protein	0	0	0	0	0	IPR005062:SAC3/GANP/Nin1/mts3/eIF-3 p25,	0	0	0	cytoplasm,nucleus,phosphoprotein,	chain:80 kDa MCM3-associated protein,modified residue,
ENSMUSG00000001151	CUST_441_PI427302862x	PCNT	isotig04256	0.00380648	1.59378	0.447697	1.15529	0.0948561	1.35084	0.368756	1.18313	0.422875	1.34292	0.831241	1.06621	1507.79	1	0	0	0	1	0	ENSMUSG00000001151	pericentrin (kendrin)	m_akapCentrosomePathway:Protein Kinase A at the Centrosome,	0	GO:0000226~microtubule cytoskeleton organization,GO:0000279~M phase,GO:0000902~cell morphogenesis,GO:0007010~cytoskeleton organization,GO:0007017~microtubule-based process,GO:0007049~cell cycle,GO:0007051~spindle organization,GO:0008643~carbohydrate transport,GO:0009401~phosphoenolpyruvate-dependent sugar phosphotransferase system,GO:0022402~cell cycle process,GO:0022403~cell cycle phase,GO:00300…	GO:0005813~centrosome,GO:0005814~centriole,GO:0005815~microtubule organizing center,GO:0005856~cytoskeleton,GO:0005874~microtubule,GO:0015630~microtubule cytoskeleton,GO:0043228~non-membrane-bounded organelle,GO:0043232~intracellular non-membrane-bounded organelle,GO:0044430~cytoskeletal part,GO:0044450~microtubule organizing center part,	GO:0005351~sugar:hydrogen symporter activity,GO:0005402~cation:sugar symporter activity,GO:0008965~phosphoenolpyruvate-protein phosphotransferase activity,GO:0015293~symporter activity,GO:0015294~solute:cation symporter activity,GO:0015295~solute:hydrogen symporter activity,GO:0016775~phosphotransferase activity, nitrogenous group as acceptor,GO:0051119~sugar transmembrane transporter activity,	IPR008731:Phosphotransferase system, PEP-utilising enzyme, N-terminal,IPR019528:Pericentrin/AKAP-450 centrosomal targeting domain,	0	0	0	coiled coil,microtubule,phosphoprotein,	chain:Pericentrin,compositionally biased region:Poly-Gln,compositionally biased region:Poly-Pro,modified residue,
ENSMUSG00000001151	CUST_444_PI427302862y	PCNT	isotig04256	0.42257	1.18209	0.3756	1.18152	0.109752	1.32386	0.0815331	0.823732	0.0946953	0.741252	0.549142	1.10122	654.405	0	0	0	0	0	0	ENSMUSG00000001151	pericentrin (kendrin)	m_akapCentrosomePathway:Protein Kinase A at the Centrosome,	0	GO:0000226~microtubule cytoskeleton organization,GO:0000279~M phase,GO:0000902~cell morphogenesis,GO:0007010~cytoskeleton organization,GO:0007017~microtubule-based process,GO:0007049~cell cycle,GO:0007051~spindle organization,GO:0008643~carbohydrate transport,GO:0009401~phosphoenolpyruvate-dependent sugar phosphotransferase system,GO:0022402~cell cycle process,GO:0022403~cell cycle phase,GO:00300…	GO:0005813~centrosome,GO:0005814~centriole,GO:0005815~microtubule organizing center,GO:0005856~cytoskeleton,GO:0005874~microtubule,GO:0015630~microtubule cytoskeleton,GO:0043228~non-membrane-bounded organelle,GO:0043232~intracellular non-membrane-bounded organelle,GO:0044430~cytoskeletal part,GO:0044450~microtubule organizing center part,	GO:0005351~sugar:hydrogen symporter activity,GO:0005402~cation:sugar symporter activity,GO:0008965~phosphoenolpyruvate-protein phosphotransferase activity,GO:0015293~symporter activity,GO:0015294~solute:cation symporter activity,GO:0015295~solute:hydrogen symporter activity,GO:0016775~phosphotransferase activity, nitrogenous group as acceptor,GO:0051119~sugar transmembrane transporter activity,	IPR008731:Phosphotransferase system, PEP-utilising enzyme, N-terminal,IPR019528:Pericentrin/AKAP-450 centrosomal targeting domain,	0	0	0	coiled coil,microtubule,phosphoprotein,	chain:Pericentrin,compositionally biased region:Poly-Gln,compositionally biased region:Poly-Pro,modified residue,
ENSMUSG00000001151	CUST_572_PI426291124y	PCNT	isotig04254	0.0407344	1.60316	0.254439	1.27746	0.0014647	1.82065	0.596247	0.891169	0.451521	0.832019	0.393099	1.12859	703.873	2	0	0	0	2	0	ENSMUSG00000001151	pericentrin (kendrin)	m_akapCentrosomePathway:Protein Kinase A at the Centrosome,	0	GO:0000226~microtubule cytoskeleton organization,GO:0000279~M phase,GO:0000902~cell morphogenesis,GO:0007010~cytoskeleton organization,GO:0007017~microtubule-based process,GO:0007049~cell cycle,GO:0007051~spindle organization,GO:0008643~carbohydrate transport,GO:0009401~phosphoenolpyruvate-dependent sugar phosphotransferase system,GO:0022402~cell cycle process,GO:0022403~cell cycle phase,GO:00300…	GO:0005813~centrosome,GO:0005814~centriole,GO:0005815~microtubule organizing center,GO:0005856~cytoskeleton,GO:0005874~microtubule,GO:0015630~microtubule cytoskeleton,GO:0043228~non-membrane-bounded organelle,GO:0043232~intracellular non-membrane-bounded organelle,GO:0044430~cytoskeletal part,GO:0044450~microtubule organizing center part,	GO:0005351~sugar:hydrogen symporter activity,GO:0005402~cation:sugar symporter activity,GO:0008965~phosphoenolpyruvate-protein phosphotransferase activity,GO:0015293~symporter activity,GO:0015294~solute:cation symporter activity,GO:0015295~solute:hydrogen symporter activity,GO:0016775~phosphotransferase activity, nitrogenous group as acceptor,GO:0051119~sugar transmembrane transporter activity,	IPR008731:Phosphotransferase system, PEP-utilising enzyme, N-terminal,IPR019528:Pericentrin/AKAP-450 centrosomal targeting domain,	0	0	0	coiled coil,microtubule,phosphoprotein,	chain:Pericentrin,compositionally biased region:Poly-Gln,compositionally biased region:Poly-Pro,modified residue,
ENSMUSG00000001155	CUST_3555_PI427280503x	ftcD	contig_85070	0.995427	1.0052	0.66714	1.05923	0.747838	1.0398	0.713792	1.04942	0.823036	1.06418	0.946477	1.00353	39.0452	0	0	0	0	0	0	ENSMUSG00000001155	formiminotransferase cyclodeaminase	0	0	GO:0006547~histidine metabolic process,GO:0006548~histidine catabolic process,GO:0007010~cytoskeleton organization,GO:0009063~cellular amino acid catabolic process,GO:0009075~histidine family amino acid metabolic process,GO:0009077~histidine family amino acid catabolic process,GO:0009310~amine catabolic process,GO:0016054~organic acid catabolic process,GO:0046395~carboxylic acid catabolic process…	GO:0005794~Golgi apparatus,	GO:0004372~glycine hydroxymethyltransferase activity,GO:0005542~folic acid binding,GO:0016597~amino acid binding,GO:0016840~carbon-nitrogen lyase activity,GO:0016841~ammonia-lyase activity,GO:0019239~deaminase activity,GO:0019842~vitamin binding,GO:0030407~formimidoyltransferase activity,GO:0030409~glutamate formimidoyltransferase activity,GO:0030412~formimidoyltetrahydrofolate cyclodeaminase act…	IPR004227:Formiminotransferase,IPR007044:Cyclodeaminase/cyclohydrolase,IPR012886:Formiminotransferase, N-terminal,IPR013802:Formiminotransferase, C-terminal,	mmu00340:Histidine metabolism,mmu00670:One carbon pool by folate,	0	0	cytoplasm,cytoskeleton,folate-binding,golgi apparatus,histidine metabolism,lyase,multifunctional enzyme,phosphoprotein,pyridoxal phosphate,transferase,	active site:For cyclodeaminase activity,active site:For formimidoyltransferase activity,chain:Formimidoyltransferase-cyclodeaminase,modified residue,region of interest:Cyclodeaminase/cyclohydrolase,region of interest:Folate binding,region of interest:Formiminotransferase C-subdomain,region of interest:Formiminotransferase N-subdomain,region of interest:Linker,
ENSMUSG00000001156	CUST_448_PI427302862y	MXD1	isotig44922	0.0319963	1.44265	0.00373256	1.81856	0.00725705	1.61002	0.924637	0.858058	0.848193	0.759317	0.996206	0.966043	482.252	3	0	0	0	3	0	ENSMUSG00000001156	MAX dimerization protein 1	0	0	GO:0006350~transcription,GO:0045449~regulation of transcription,	0	GO:0003677~DNA binding,GO:0030528~transcription regulator activity,	IPR001092:Basic helix-loop-helix dimerisation region bHLH,IPR011598:Helix-loop-helix DNA-binding,	0	PIRSF015841:MAX interacting protein,	SM00353:HLH,	dna-binding,nucleus,repressor,Transcription,transcription regulation,	chain:Max dimerization protein 1,DNA-binding region:Basic motif,domain:Helix-loop-helix motif,sequence conflict,short sequence motif:Nuclear localization signal,
ENSMUSG00000001156	CUST_8783_PI426291177y	MXD1	isotig44922	0.0138093	1.45248	0.00922519	1.97506	0.0296223	1.42619	0.79275	0.852848	0.659155	0.682297	0.81492	0.849396	432.321	3	0	0	0	3	0	ENSMUSG00000001156	MAX dimerization protein 1	0	0	GO:0006350~transcription,GO:0045449~regulation of transcription,	0	GO:0003677~DNA binding,GO:0030528~transcription regulator activity,	IPR001092:Basic helix-loop-helix dimerisation region bHLH,IPR011598:Helix-loop-helix DNA-binding,	0	PIRSF015841:MAX interacting protein,	SM00353:HLH,	dna-binding,nucleus,repressor,Transcription,transcription regulation,	chain:Max dimerization protein 1,DNA-binding region:Basic motif,domain:Helix-loop-helix motif,sequence conflict,short sequence motif:Nuclear localization signal,
ENSMUSG00000001157	CUST_450_PI427302862y	GMCL1	isotig43596	0.0398176	0.68129	0.663188	0.914111	0.618316	0.870316	0.272126	0.798922	0.309257	0.726383	0.83781	1.00119	355.964	0	0	1	0	0	1	ENSMUSG00000001157	germ cell-less homolog 1 (Drosophila)	0	0	GO:0007276~gamete generation,GO:0007283~spermatogenesis,GO:0019953~sexual reproduction,GO:0032504~multicellular organism reproduction,GO:0045449~regulation of transcription,GO:0048232~male gamete generation,GO:0048609~reproductive process in a multicellular organism,	GO:0005635~nuclear envelope,GO:0012505~endomembrane system,GO:0016363~nuclear matrix,GO:0031967~organelle envelope,GO:0031974~membrane-enclosed lumen,GO:0031975~envelope,GO:0031981~nuclear lumen,GO:0034399~nuclear periphery,GO:0043233~organelle lumen,GO:0070013~intracellular organelle lumen,	0	IPR000210:BTB/POZ-like,IPR011333:BTB/POZ fold,IPR013069:BTB/POZ,	0	0	SM00225:BTB,	developmental protein,differentiation,nucleus,spermatogenesis,	chain:Germ cell-less protein-like 1,domain:BTB,sequence conflict,short sequence motif:Nuclear localization signal,
ENSMUSG00000001158	CUST_453_PI427302862y	SNRNP27	isotig39970	0.632813	0.938115	0.195863	0.859548	0.0398434	0.813618	0.71011	0.895797	0.529065	0.835349	0.232574	0.830504	1667.26	0	0	1	0	0	1	ENSMUSG00000001158	small nuclear ribonucleoprotein 27 (U4/U6.U5)	0	0	GO:0006396~RNA processing,GO:0006397~mRNA processing,GO:0008380~RNA splicing,GO:0016071~mRNA metabolic process,	0	0	IPR013957:Protein of unknown function DUF1777,	mmu03040:Spliceosome,	0	0	alternative splicing,mrna processing,mrna splicing,nucleus,phosphoprotein,	chain:U4/U6.U5 small nuclear ribonucleoprotein 27 kDa protein,compositionally biased region:Arg-rich,modified residue,splice variant,
ENSMUSG00000001173	CUST_455_PI427302862y	OCRL	isotig27028	0.448131	0.908276	0.82716	0.986217	0.784724	1.02962	0.834021	0.99288	0.999901	1.01037	0.957757	1.00586	393.666	0	0	0	0	0	0	ENSMUSG00000001173	oculocerebrorenal syndrome of Lowe	0	0	GO:0006644~phospholipid metabolic process,GO:0006650~glycerophospholipid metabolic process,GO:0006793~phosphorus metabolic process,GO:0006796~phosphate metabolic process,GO:0016311~dephosphorylation,GO:0019637~organophosphate metabolic process,GO:0030258~lipid modification,GO:0030384~phosphoinositide metabolic process,GO:0046486~glycerolipid metabolic process,GO:0046839~phospholipid dephosphoryla…	GO:0005794~Golgi apparatus,	GO:0004437~inositol or phosphatidylinositol phosphatase activity,GO:0004439~phosphatidylinositol-4,5-bisphosphate 5-phosphatase activity,GO:0016791~phosphatase activity,GO:0034593~phosphatidylinositol bisphosphate phosphatase activity,GO:0034595~phosphoinositide 5-phosphatase activity,	IPR000198:RhoGAP,IPR000300:Inositol polyphosphate related phosphatase,IPR005135:Endonuclease/exonuclease/phosphatase,	mmu00562:Inositol phosphate metabolism,mmu04070:Phosphatidylinositol signaling system,	0	SM00128:IPPc,SM00324:RhoGAP,	0	0
ENSMUSG00000001175	CUST_457_PI427302862y	#N/A	isotig23837	0.36553	0.882865	0.307156	1.28311	0.0593031	0.667273	0.623176	1.19887	0.410081	1.31059	0.591798	1.17453	16042.8	0	0	0	0	0	0	#N/A	#N/A	#N/A	#N/A	#N/A	#N/A	#N/A	#N/A	#N/A	#N/A	#N/A	#N/A	#N/A
ENSMUSG00000001211	CUST_460_PI427302862y	AGPAT3	contig18599	0.847215	0.941284	0.0321547	1.32362	0.0299487	1.38357	0.491373	1.1194	0.895191	1.00325	0.794284	1.01585	2252.15	2	0	0	0	2	0	ENSMUSG00000001211	1-acylglycerol-3-phosphate O-acyltransferase 3	0	0	GO:0006644~phospholipid metabolic process,GO:0008610~lipid biosynthetic process,GO:0008654~phospholipid biosynthetic process,GO:0019637~organophosphate metabolic process,	GO:0016021~integral to membrane,GO:0031224~intrinsic to membrane,	GO:0003841~1-acylglycerol-3-phosphate O-acyltransferase activity,GO:0008374~O-acyltransferase activity,GO:0016411~acylglycerol O-acyltransferase activity,	IPR002123:Phospholipid/glycerol acyltransferase,	mmu00561:Glycerolipid metabolism,mmu00564:Glycerophospholipid metabolism,mmu00565:Ether lipid metabolism,	PIRSF005233:1-acyl-sn-glycerol-3-phosphate acyltransferase,	SM00563:PlsC,	Acyltransferase,direct protein sequencing,membrane,phospholipid biosynthesis,transferase,transmembrane,	chain:1-acyl-sn-glycerol-3-phosphate acyltransferase gamma,sequence conflict,short sequence motif:HXXXXD motif,transmembrane region,
ENSMUSG00000001225	CUST_23098_PI427280503y	SLC26A3	contig_40738	0.788591	1.02752	0.983722	0.988697	0.705597	0.956679	0.994932	0.970964	0.671395	1.06977	0.916384	1.03221	38.4451	0	0	0	0	0	0	ENSMUSG00000001225	solute carrier family 26, member 3	0	0	GO:0006811~ion transport,GO:0006820~anion transport,GO:0008272~sulfate transport,GO:0015698~inorganic anion transport,GO:0055085~transmembrane transport,	GO:0005886~plasma membrane,GO:0005887~integral to plasma membrane,GO:0005903~brush border,GO:0016021~integral to membrane,GO:0016324~apical plasma membrane,GO:0031224~intrinsic to membrane,GO:0031226~intrinsic to plasma membrane,GO:0031253~cell projection membrane,GO:0031526~brush border membrane,GO:0042995~cell projection,GO:0044459~plasma membrane part,GO:0044463~cell projection part,GO:0045177…	GO:0008271~secondary active sulfate transmembrane transporter activity,GO:0008509~anion transmembrane transporter activity,GO:0015103~inorganic anion transmembrane transporter activity,GO:0015116~sulfate transmembrane transporter activity,GO:0015297~antiporter activity,GO:0015300~solute:solute antiporter activity,GO:0015301~anion:anion antiporter activity,GO:0031404~chloride ion binding,GO:004316…	IPR001902:Sulphate anion transporter,IPR002645:Sulphate transporter/antisigma-factor antagonist STAS,IPR011547:Sulphate transporter,IPR018045:Sulphate anion transporter, conserved site,	0	PIRSF005448:sulfate transport protein,	0	antiport,chloride,membrane,phosphoprotein,transmembrane,transport,	chain:Chloride anion exchanger,domain:STAS,modified residue,transmembrane region,
ENSMUSG00000001229	CUST_466_PI427302862y	DPP9	isotig14759	0.39837	0.905357	0.970875	1.00126	0.862058	0.957787	0.858696	1.05533	0.940708	0.95797	0.498338	0.834581	2648.86	0	0	0	0	0	0	ENSMUSG00000001229	dipeptidylpeptidase 9	0	Amino acid transport and metabolism,	GO:0006508~proteolysis,	GO:0005829~cytosol,	GO:0004177~aminopeptidase activity,GO:0008233~peptidase activity,GO:0008236~serine-type peptidase activity,GO:0008238~exopeptidase activity,GO:0017171~serine hydrolase activity,GO:0070011~peptidase activity, acting on L-amino acid peptides,	IPR001375:Peptidase S9, prolyl oligopeptidase active site region,IPR002469:Peptidase S9B, dipeptidylpeptidase IV N-terminal,	0	0	0	acetylation,alternative splicing,Aminopeptidase,cytoplasm,hydrolase,Protease,Serine protease,	active site:Charge relay system,chain:Dipeptidyl peptidase 9,modified residue,sequence conflict,splice variant,
ENSMUSG00000001240	CUST_469_PI427302862y	Ramp2	isotig49416	0.887186	0.974712	0.972986	1.00674	0.317112	1.40438	0.181031	0.777195	0.19527	0.725469	0.0242493	1.47417	290.461	0	1	0	0	1	0	ENSMUSG00000001240	receptor (calcitonin) activity modifying protein 2	0	0	GO:0006886~intracellular protein transport,GO:0007166~cell surface receptor linked signal transduction,GO:0007186~G-protein coupled receptor protein signaling pathway,GO:0008104~protein localization,GO:0008277~regulation of G-protein coupled receptor protein signaling pathway,GO:0015031~protein transport,GO:0034613~cellular protein localization,GO:0045184~establishment of protein localization,GO:…	GO:0016021~integral to membrane,GO:0031224~intrinsic to membrane,	GO:0008565~protein transporter activity,GO:0015026~coreceptor activity,	IPR006985:Receptor activity modifying protein,	mmu04270:Vascular smooth muscle contraction,	PIRSF025378:PIRSF025378,	0	disulfide bond,glycoprotein,membrane,receptor,signal,transmembrane,transport,	chain:Receptor activity-modifying protein 2,disulfide bond,glycosylation site:N-linked (GlcNAc...),sequence conflict,signal peptide,topological domain:Cytoplasmic,topological domain:Extracellular,transmembrane region,
ENSMUSG00000001240	CUST_9677_PI426291177y	Ramp2	isotig49416	0.883913	1.05968	0.432674	1.21109	0.997546	0.999209	0.580071	0.806753	0.402428	0.700569	0.300313	1.40055	1202.74	0	0	0	0	0	0	ENSMUSG00000001240	receptor (calcitonin) activity modifying protein 2	0	0	GO:0006886~intracellular protein transport,GO:0007166~cell surface receptor linked signal transduction,GO:0007186~G-protein coupled receptor protein signaling pathway,GO:0008104~protein localization,GO:0008277~regulation of G-protein coupled receptor protein signaling pathway,GO:0015031~protein transport,GO:0034613~cellular protein localization,GO:0045184~establishment of protein localization,GO:…	GO:0016021~integral to membrane,GO:0031224~intrinsic to membrane,	GO:0008565~protein transporter activity,GO:0015026~coreceptor activity,	IPR006985:Receptor activity modifying protein,	mmu04270:Vascular smooth muscle contraction,	PIRSF025378:PIRSF025378,	0	disulfide bond,glycoprotein,membrane,receptor,signal,transmembrane,transport,	chain:Receptor activity-modifying protein 2,disulfide bond,glycosylation site:N-linked (GlcNAc...),sequence conflict,signal peptide,topological domain:Cytoplasmic,topological domain:Extracellular,transmembrane region,
ENSMUSG00000001248	CUST_471_PI427302862y	Gramd1a	isotig18012	0.928701	0.989779	0.0390238	0.760636	0.669333	0.920719	0.214051	1.18567	0.523635	1.09032	0.198415	0.827024	3927.77	0	0	1	0	0	1	ENSMUSG00000001248	GRAM domain containing 1A	0	0	0	GO:0016021~integral to membrane,GO:0031224~intrinsic to membrane,	0	IPR004182:GRAM,	0	0	SM00568:GRAM,	alternative splicing,membrane,phosphoprotein,transmembrane,	chain:GRAM domain-containing protein 1A,domain:GRAM,modified residue,sequence conflict,splice variant,transmembrane region,
ENSMUSG00000001260	CUST_474_PI427302862y	GABRG1	isotig24937	0.839241	1.01925	0.933233	0.98039	0.924478	1.02634	0.423925	1.39831	0.559492	1.26769	0.402618	1.34332	119.94	0	0	0	0	0	0	ENSMUSG00000001260	gamma-aminobutyric acid (GABA) A receptor, subunit gamma 1	0	0	GO:0006811~ion transport,GO:0006820~anion transport,GO:0006821~chloride transport,GO:0007166~cell surface receptor linked signal transduction,GO:0007186~G-protein coupled receptor protein signaling pathway,GO:0007214~gamma-aminobutyric acid signaling pathway,GO:0007267~cell-cell signaling,GO:0007268~synaptic transmission,GO:0015698~inorganic anion transport,GO:0019226~transmission of nerve impuls…	GO:0005886~plasma membrane,GO:0016021~integral to membrane,GO:0030054~cell junction,GO:0031224~intrinsic to membrane,GO:0034702~ion channel complex,GO:0034707~chloride channel complex,GO:0044456~synapse part,GO:0044459~plasma membrane part,GO:0045202~synapse,GO:0045211~postsynaptic membrane,	GO:0004890~GABA-A receptor activity,GO:0005216~ion channel activity,GO:0005230~extracellular ligand-gated ion channel activity,GO:0005253~anion channel activity,GO:0005254~chloride channel activity,GO:0008509~anion transmembrane transporter activity,GO:0015267~channel activity,GO:0015276~ligand-gated ion channel activity,GO:0016917~GABA receptor activity,GO:0022803~passive transmembrane transport…	IPR005437:Gamma-aminobutyric-acid A receptor, gamma subunit,IPR005438:Gamma-aminobutyric-acid A receptor, gamma 1 subunit,IPR006028:Gamma-aminobutyric acid A receptor,IPR006029:Neurotransmitter-gated ion-channel transmembrane region,IPR006201:Neurotransmitter-gated ion-channel,IPR006202:Neurotransmitter-gated ion-channel ligand-binding,IPR018000:Neurotransmitter-gated ion-channel, conserved site,	mmu04080:Neuroactive ligand-receptor interaction,	PIRSF002443:acetylcholine receptor,	0	cell junction,cell membrane,chloride,chloride channel,disulfide bond,glycoprotein,ion transport,ionic channel,lipoprotein,membrane,palmitate,postsynaptic cell membrane,receptor,signal,synapse,transmembrane,transport,	chain:Gamma-aminobutyric acid receptor subunit gamma-1,disulfide bond,glycosylation site:N-linked (GlcNAc...),signal peptide,topological domain:Cytoplasmic,topological domain:Extracellular,transmembrane region,
ENSMUSG00000001270	CUST_477_PI427302862y	CKB	isotig37126	0.976756	0.996367	0.711608	0.87682	0.28907	0.824422	0.901299	1.02375	0.637024	1.13981	0.620361	0.938083	37417.6	0	0	0	0	0	0	ENSMUSG00000001270	similar to creatine kinase, brain; predicted gene 12892; creatine kinase, brain	0	0	GO:0006873~cellular ion homeostasis,GO:0019725~cellular homeostasis,GO:0030002~cellular anion homeostasis,GO:0030320~cellular monovalent inorganic anion homeostasis,GO:0030644~cellular chloride ion homeostasis,GO:0042592~homeostatic process,GO:0048878~chemical homeostasis,GO:0050801~ion homeostasis,GO:0055064~chloride ion homeostasis,GO:0055081~anion homeostasis,GO:0055082~cellular chemical homeo…	GO:0005739~mitochondrion,	GO:0000166~nucleotide binding,GO:0001882~nucleoside binding,GO:0001883~purine nucleoside binding,GO:0004111~creatine kinase activity,GO:0005524~ATP binding,GO:0016775~phosphotransferase activity, nitrogenous group as acceptor,GO:0017076~purine nucleotide binding,GO:0030554~adenyl nucleotide binding,GO:0032553~ribonucleotide binding,GO:0032555~purine ribonucleotide binding,GO:0032559~adenyl ribonu…	IPR000749:ATP:guanido phosphotransferase,IPR014746:Glutamine synthetase/guanido kinase, catalytic region,	mmu00330:Arginine and proline metabolism,	0	0	atp-binding,cytoplasm,direct protein sequencing,kinase,nitration,nucleotide-binding,phosphoprotein,transferase,	binding site:ATP,chain:Creatine kinase B-type,modified residue,nucleotide phosphate-binding region:ATP,sequence conflict,
ENSMUSG00000001280	CUST_480_PI427302862y	sp1	isotig37108	0.397111	0.920608	0.18197	0.888745	0.380756	0.931428	0.685929	0.922921	0.705973	0.953099	0.510729	0.921958	43.2991	0	0	0	0	0	0	ENSMUSG00000001280	trans-acting transcription factor 1	m_agrPathway:Agrin in Postsynaptic Differentiation,m_calcineurinPathway:Effects of calcineurin in Keratinocyte Differentiation,m_hcmvPathway:Human Cytomegalovirus and Map Kinase Pathways,m_keratinocytePathway:Keratinocyte Differentiation,m_mapkPathway:MAPKinase Signaling Pathway,m_tercPathway:Overview of telomerase RNA component gene hTerc Transcriptional Regulation,m_tertpathway:Overview of telo…	0	GO:0001501~skeletal system development,GO:0001503~ossification,GO:0001654~eye development,GO:0001701~in utero embryonic development,GO:0001824~blastocyst development,GO:0001825~blastocyst formation,GO:0001829~trophectodermal cell differentiation,GO:0001889~liver development,GO:0001890~placenta development,GO:0001892~embryonic placenta development,GO:0002520~immune system development,GO:0006350~tr…	0	GO:0003677~DNA binding,GO:0003690~double-stranded DNA binding,GO:0003700~transcription factor activity,GO:0008270~zinc ion binding,GO:0016563~transcription activator activity,GO:0030528~transcription regulator activity,GO:0043167~ion binding,GO:0043169~cation binding,GO:0043566~structure-specific DNA binding,GO:0046872~metal ion binding,GO:0046914~transition metal ion binding,	IPR007087:Zinc finger, C2H2-type,IPR013087:Zinc finger, C2H2-type/integrase, DNA-binding,IPR015880:Zinc finger, C2H2-like,	mmu04350:TGF-beta signaling pathway,mmu05016:Huntington's disease,	PIRSF037570:transcription factor, Sp1/Sp2/Sp3/Sp4 types,PIRSF500820:transcription factor Sp1,	SM00355:ZnF_C2H2,	acetylation,activator,alternative splicing,cytoplasm,dna-binding,glycoprotein,isopeptide bond,metal-binding,nucleus,phosphoprotein,repeat,repressor,Transcription,transcription regulation,ubl conjugation,zinc,zinc-finger,	chain:Transcription factor Sp1,compositionally biased region:Ser/Thr-rich,cross-link:Glycyl lysine isopeptide (Lys-Gly) (interchain with G-Cter in SUMO),glycosylation site:O-linked (GlcNAc),glycosylation site:O-linked (GlcNAc); alternate,modified residue,region of interest:Domain D,region of interest:Repressor domain,region of interest:Transactivation domain A (Gln-rich),region of interest:Transa…
ENSMUSG00000001285	CUST_483_PI427302862y	Myg1	isotig33227	0.840234	1.03879	0.3968	1.13894	0.906218	1.11201	0.592884	1.17096	0.558261	1.27742	0.982256	1.05604	617.106	0	0	0	0	0	0	ENSMUSG00000001285	melanocyte proliferating gene 1	0	0	0	GO:0005739~mitochondrion,	0	IPR003226:Metal-dependent protein hydrolase,	0	0	0	acetylation,mitochondrion,nucleus,transit peptide,	chain:UPF0160 protein MYG1, mitochondrial,modified residue,transit peptide:Mitochondrion,
ENSMUSG00000001288	CUST_3461_PI427280503y	rarg	contig_56067	0.00483175	0.603772	0.00717466	0.617379	0.871307	0.949028	0.336531	0.690727	0.330131	0.608142	0.90807	1.03633	248.363	0	0	2	0	0	2	ENSMUSG00000001288	retinoic acid receptor, gamma	m_nuclearRsPathway:Nuclear Receptors in Lipid Metabolism and Toxicity,	0	GO:0000122~negative regulation of transcription from RNA polymerase II promoter,GO:0001501~skeletal system development,GO:0001654~eye development,GO:0001655~urogenital system development,GO:0002009~morphogenesis of an epithelium,GO:0003002~regionalization,GO:0003006~reproductive developmental process,GO:0006350~transcription,GO:0006355~regulation of transcription, DNA-dependent,GO:0006357~regulat…	GO:0005654~nucleoplasm,GO:0005667~transcription factor complex,GO:0031974~membrane-enclosed lumen,GO:0031981~nuclear lumen,GO:0043233~organelle lumen,GO:0044451~nucleoplasm part,GO:0070013~intracellular organelle lumen,	GO:0003677~DNA binding,GO:0003700~transcription factor activity,GO:0003707~steroid hormone receptor activity,GO:0003708~retinoic acid receptor activity,GO:0004879~ligand-dependent nuclear receptor activity,GO:0008134~transcription factor binding,GO:0008270~zinc ion binding,GO:0030528~transcription regulator activity,GO:0035257~nuclear hormone receptor binding,GO:0042974~retinoic acid receptor bin…	IPR000536:Nuclear hormone receptor, ligand-binding, core,IPR001628:Zinc finger, nuclear hormone receptor-type,IPR001723:Steroid hormone receptor,IPR003078:Retinoic acid receptor,IPR008946:Nuclear hormone receptor, ligand-binding,IPR013088:Zinc finger, NHR/GATA-type,	0	PIRSF036753:retinoic acid receptor,	SM00399:ZnF_C4,SM00430:HOLI,	alternative splicing,dna-binding,metal-binding,nucleus,receptor,Transcription,transcription regulation,zinc,zinc-finger,	chain:Retinoic acid receptor gamma,DNA-binding region:Nuclear receptor,region of interest:Hinge,region of interest:Ligand-binding,region of interest:Modulating,sequence conflict,splice variant,zinc finger region:NR C4-type,
ENSMUSG00000001288	CUST_486_PI427302862y	rarg	isotig48216	0.824015	0.96514	0.989218	1.00644	0.721266	0.935114	0.266798	0.900926	0.673424	0.942707	0.916387	1.00081	104.268	0	0	0	0	0	0	ENSMUSG00000001288	retinoic acid receptor, gamma	m_nuclearRsPathway:Nuclear Receptors in Lipid Metabolism and Toxicity,	0	GO:0000122~negative regulation of transcription from RNA polymerase II promoter,GO:0001501~skeletal system development,GO:0001654~eye development,GO:0001655~urogenital system development,GO:0002009~morphogenesis of an epithelium,GO:0003002~regionalization,GO:0003006~reproductive developmental process,GO:0006350~transcription,GO:0006355~regulation of transcription, DNA-dependent,GO:0006357~regulat…	GO:0005654~nucleoplasm,GO:0005667~transcription factor complex,GO:0031974~membrane-enclosed lumen,GO:0031981~nuclear lumen,GO:0043233~organelle lumen,GO:0044451~nucleoplasm part,GO:0070013~intracellular organelle lumen,	GO:0003677~DNA binding,GO:0003700~transcription factor activity,GO:0003707~steroid hormone receptor activity,GO:0003708~retinoic acid receptor activity,GO:0004879~ligand-dependent nuclear receptor activity,GO:0008134~transcription factor binding,GO:0008270~zinc ion binding,GO:0030528~transcription regulator activity,GO:0035257~nuclear hormone receptor binding,GO:0042974~retinoic acid receptor bin…	IPR000536:Nuclear hormone receptor, ligand-binding, core,IPR001628:Zinc finger, nuclear hormone receptor-type,IPR001723:Steroid hormone receptor,IPR003078:Retinoic acid receptor,IPR008946:Nuclear hormone receptor, ligand-binding,IPR013088:Zinc finger, NHR/GATA-type,	0	PIRSF036753:retinoic acid receptor,	SM00399:ZnF_C4,SM00430:HOLI,	alternative splicing,dna-binding,metal-binding,nucleus,receptor,Transcription,transcription regulation,zinc,zinc-finger,	chain:Retinoic acid receptor gamma,DNA-binding region:Nuclear receptor,region of interest:Hinge,region of interest:Ligand-binding,region of interest:Modulating,sequence conflict,splice variant,zinc finger region:NR C4-type,
ENSMUSG00000001300	CUST_487_PI427302862y	EFNB2	isotig25467	0.397284	0.862492	0.982463	0.983088	0.138458	1.22503	0.573846	1.44617	0.440985	1.42583	0.310949	1.44993	341.858	0	0	0	0	0	0	ENSMUSG00000001300	ephrin B2	0	0	GO:0001944~vasculature development,GO:0001945~lymph vessel development,GO:0007166~cell surface receptor linked signal transduction,GO:0007219~Notch signaling pathway,	GO:0005886~plasma membrane,GO:0016021~integral to membrane,GO:0031224~intrinsic to membrane,	0	IPR001799:Ephrin,IPR008972:Cupredoxin,IPR019765:Ephrin, conserved site,	mmu04360:Axon guidance,	PIRSF038275:Ephrin-B,	0	3d-structure,developmental protein,differentiation,disulfide bond,glycoprotein,membrane,neurogenesis,phosphoprotein,signal,transmembrane,	chain:Ephrin-B2,disulfide bond,glycosylation site:N-linked (GlcNAc...),helix,modified residue,sequence conflict,short sequence motif:PDZ-binding,signal peptide,strand,topological domain:Cytoplasmic,topological domain:Extracellular,transmembrane region,turn,
ENSMUSG00000001305	CUST_493_PI427302862y	RRP15	isotig23800	0.977116	1.00567	0.697102	0.910722	0.144744	0.704349	0.938774	1.10171	0.767246	0.942309	0.740332	0.870545	830.756	0	0	0	0	0	0	ENSMUSG00000001305	ribosomal RNA processing 15 homolog (S. cerevisiae)	0	0	0	0	0	IPR012459:Protein of unknown function DUF1665,	0	0	0	acetylation,coiled coil,phosphoprotein,	chain:RRP15-like protein,modified residue,sequence conflict,
ENSMUSG00000001313	CUST_495_PI427302862y	Gm4768	isotig40129	0.931896	0.98762	0.486372	0.897049	0.20241	0.82087	0.734796	1.14231	0.993513	1.05989	0.840648	0.881747	3099.68	0	0	0	0	0	0	ENSMUSG00000001313	Rho family GTPase 2; predicted gene 4768	0	0	GO:0007242~intracellular signaling cascade,GO:0007264~small GTPase mediated signal transduction,	GO:0005886~plasma membrane,GO:0009898~internal side of plasma membrane,GO:0031410~cytoplasmic vesicle,GO:0031982~vesicle,GO:0044459~plasma membrane part,	GO:0000166~nucleotide binding,GO:0005525~GTP binding,GO:0017076~purine nucleotide binding,GO:0019001~guanyl nucleotide binding,GO:0032553~ribonucleotide binding,GO:0032555~purine ribonucleotide binding,GO:0032561~guanyl ribonucleotide binding,	IPR001806:Ras GTPase,IPR003578:Ras small GTPase, Rho type,IPR005225:Small GTP-binding protein,IPR013753:Ras,	0	PIRSF037169:small GTPase, Rho type,	SM00174:RHO,	cytoplasmic vesicle,gtp-binding,lipoprotein,membrane,methylation,nucleotide-binding,prenylation,	chain:Rho-related GTP-binding protein RhoN,lipid moiety-binding region:S-geranylgeranyl cysteine,modified residue,nucleotide phosphate-binding region:GTP,propeptide:Removed in mature form,short sequence motif:Effector region,
ENSMUSG00000001323	CUST_501_PI427302862y	srr	isotig21036	0.416027	0.89247	0.446758	0.875026	0.260195	0.900001	0.282916	0.817035	0.0585638	0.650667	0.116443	0.754272	138.739	0	0	0	0	0	0	ENSMUSG00000001323	serine racemase	0	Amino acid transport and metabolism,	GO:0006461~protein complex assembly,GO:0006563~L-serine metabolic process,GO:0008652~cellular amino acid biosynthetic process,GO:0009069~serine family amino acid metabolic process,GO:0009070~serine family amino acid biosynthetic process,GO:0009309~amine biosynthetic process,GO:0016053~organic acid biosynthetic process,GO:0043933~macromolecular complex subunit organization,GO:0044271~nitrogen comp…	0	GO:0000166~nucleotide binding,GO:0000287~magnesium ion binding,GO:0001882~nucleoside binding,GO:0001883~purine nucleoside binding,GO:0005509~calcium ion binding,GO:0005524~ATP binding,GO:0016594~glycine binding,GO:0016597~amino acid binding,GO:0016854~racemase and epimerase activity,GO:0016855~racemase and epimerase activity, acting on amino acids and derivatives,GO:0017076~purine nucleotide bind…	IPR000634:Serine/threonine dehydratase, pyridoxal-phosphate-binding site,IPR001926:Pyridoxal phosphate-dependent enzyme, beta subunit,	mmu00260:Glycine, serine and threonine metabolism,	PIRSF037611:threonine dehydratase,	0	alternative splicing,direct protein sequencing,Isomerase,magnesium,metal-binding,pyridoxal phosphate,	active site:Catalytic base,chain:Serine racemase,metal ion-binding site:Magnesium,modified residue,sequence conflict,splice variant,
ENSMUSG00000001333	CUST_507_PI427302862y	sync	isotig12663	0.75073	0.913666	0.52846	0.85493	0.115716	1.36958	0.964798	1.08547	0.741684	1.19432	0.407561	1.15173	453.578	0	0	0	0	0	0	ENSMUSG00000001333	syncoilin	0	0	GO:0045103~intermediate filament-based process,	GO:0005829~cytosol,GO:0005856~cytoskeleton,GO:0005882~intermediate filament,GO:0005886~plasma membrane,GO:0030016~myofibril,GO:0030017~sarcomere,GO:0030018~Z disc,GO:0031674~I band,GO:0042383~sarcolemma,GO:0043228~non-membrane-bounded organelle,GO:0043232~intracellular non-membrane-bounded organelle,GO:0043292~contractile fiber,GO:0044430~cytoskeletal part,GO:0044449~contractile fiber part,GO:004…	GO:0005198~structural molecule activity,	IPR001664:Intermediate filament protein,IPR018039:Intermediate filament protein, conserved site,	0	0	0	alternative splicing,coiled coil,cytoplasm,Intermediate filament,	chain:Syncoilin,region of interest:Coil 1A,region of interest:Coil 1B,region of interest:Coil 2,region of interest:Head,region of interest:Linker 1,region of interest:Linker 2,region of interest:Rod,region of interest:Tail,sequence conflict,splice variant,
ENSMUSG00000001334	CUST_510_PI427302862y	FNDC5	isotig39854	0.0803522	1.43708	0.000703503	2.3018	0.0204775	2.0862	0.110247	0.742505	0.287929	0.730661	0.552725	0.844114	4457.12	2	0	0	0	2	0	ENSMUSG00000001334	fibronectin type III domain containing 5	0	0	0	GO:0005777~peroxisome,GO:0016021~integral to membrane,GO:0031224~intrinsic to membrane,GO:0042579~microbody,	0	IPR003961:Fibronectin, type III,IPR008957:Fibronectin, type III-like fold,	0	0	SM00060:FN3,	glycoprotein,membrane,peroxisome,signal,transmembrane,	chain:Fibronectin type III domain-containing protein 5,domain:Fibronectin type-III,glycosylation site:N-linked (GlcNAc...),sequence conflict,short sequence motif:Microbody targeting signal,signal peptide,topological domain:Cytoplasmic,topological domain:Extracellular,transmembrane region,
ENSMUSG00000001334	CUST_7566_PI426291177y	FNDC5	isotig39854	0.0490477	1.54482	0.00101012	2.37201	0.0323143	2.03746	0.506287	0.823545	0.394628	0.732475	0.649694	0.844684	4189.15	3	0	0	0	3	0	ENSMUSG00000001334	fibronectin type III domain containing 5	0	0	0	GO:0005777~peroxisome,GO:0016021~integral to membrane,GO:0031224~intrinsic to membrane,GO:0042579~microbody,	0	IPR003961:Fibronectin, type III,IPR008957:Fibronectin, type III-like fold,	0	0	SM00060:FN3,	glycoprotein,membrane,peroxisome,signal,transmembrane,	chain:Fibronectin type III domain-containing protein 5,domain:Fibronectin type-III,glycosylation site:N-linked (GlcNAc...),sequence conflict,short sequence motif:Microbody targeting signal,signal peptide,topological domain:Cytoplasmic,topological domain:Extracellular,transmembrane region,
ENSMUSG00000001348	CUST_12122_PI427280503x	acp5	contig_159599	0.877481	1.03416	0.730936	0.966902	0.508902	0.932227	0.636421	1.03575	0.867494	1.0086	0.599472	1.10786	50.0942	0	0	0	0	0	0	ENSMUSG00000001348	acid phosphatase 5, tartrate resistant	0	0	GO:0001501~skeletal system development,GO:0001894~tissue homeostasis,GO:0006793~phosphorus metabolic process,GO:0006796~phosphate metabolic process,GO:0006955~immune response,GO:0010033~response to organic substance,GO:0016311~dephosphorylation,GO:0034097~response to cytokine stimulus,GO:0042592~homeostatic process,GO:0045453~bone resorption,GO:0046849~bone remodeling,GO:0048705~skeletal system m…	GO:0000323~lytic vacuole,GO:0005764~lysosome,GO:0005773~vacuole,	GO:0003993~acid phosphatase activity,GO:0005506~iron ion binding,GO:0016791~phosphatase activity,GO:0043167~ion binding,GO:0043169~cation binding,GO:0046872~metal ion binding,GO:0046914~transition metal ion binding,	IPR004843:Metallophosphoesterase,	mmu00740:Riboflavin metabolism,mmu04142:Lysosome,	PIRSF000898:acid phosphatase, type 5,	0	blocked amino end,disulfide bond,glycoprotein,hydrolase,iron,lysosome,metal-binding,metalloprotein,phosphoric monoester hydrolase,signal,	chain:Tartrate-resistant acid phosphatase type 5,disulfide bond,glycosylation site:N-linked (GlcNAc...),metal ion-binding site:Iron 1,metal ion-binding site:Iron 2,signal peptide,
ENSMUSG00000001349	CUST_513_PI427302862y	CNN1	isotig11765	0.867764	1.0426	0.998522	1.02858	0.898208	1.02192	0.0910467	1.30623	0.155723	1.25122	0.996206	0.970338	141.31	0	0	0	0	0	0	ENSMUSG00000001349	calponin 1	0	Cytoskeleton,	GO:0007010~cytoskeleton organization,GO:0030029~actin filament-based process,GO:0030036~actin cytoskeleton organization,GO:0031032~actomyosin structure organization,	0	GO:0003779~actin binding,GO:0005516~calmodulin binding,GO:0008092~cytoskeletal protein binding,	IPR000557:Calponin repeat,IPR001715:Calponin-like actin-binding,IPR001997:Calponin,IPR003096:SM22/calponin,	0	PIRSF002344:calponin,	SM00033:CH,	actin binding,actin-binding,alternative splicing,calmodulin binding,calmodulin-binding,muscle contraction,phosphoprotein,repeat,smooth muscle,	chain:Calponin-1,domain:CH,repeat:Calponin-like 1,repeat:Calponin-like 2,repeat:Calponin-like 3,sequence conflict,splice variant,
ENSMUSG00000001366	CUST_516_PI427302862y	FBXO9	isotig20044	0.384842	0.885474	0.615498	0.927408	0.880038	1.01783	0.295622	0.943014	0.817337	0.934595	0.934244	0.966631	4383.42	0	0	0	0	0	0	ENSMUSG00000001366	f-box protein 9	0	0	GO:0006508~proteolysis,GO:0009057~macromolecule catabolic process,GO:0019941~modification-dependent protein catabolic process,GO:0030163~protein catabolic process,GO:0043632~modification-dependent macromolecule catabolic process,GO:0044257~cellular protein catabolic process,GO:0044265~cellular macromolecule catabolic process,GO:0051603~proteolysis involved in cellular protein catabolic process,	0	0	IPR001810:Cyclin-like F-box,	0	0	SM00256:FBOX,	alternative splicing,tpr repeat,ubl conjugation pathway,	chain:F-box only protein 9,domain:F-box,repeat:TPR,sequence conflict,splice variant,
ENSMUSG00000001376	CUST_522_PI427302862y	CCDC132	isotig48223	0.399849	1.09447	0.667452	1.11705	0.647675	1.13539	0.399724	1.20306	0.623307	1.11071	0.409569	1.11963	379.47	0	0	0	0	0	0	ENSMUSG00000001376	coiled-coil domain containing 132	0	0	0	0	0	IPR019514:Protein of unknown function DUF2451, C-terminal,IPR019515:Protein of unknown function DUF2450, N-terminal,	0	0	0	alternative splicing,coiled coil,phosphoprotein,	chain:Coiled-coil domain-containing protein 132,modified residue,sequence conflict,splice variant,
ENSMUSG00000001379	CUST_529_PI427302862y	APBB3	isotig07593	0.315256	1.21323	0.799065	0.953737	0.834286	1.09099	0.502387	1.19488	0.676181	0.965761	0.144714	0.790281	538.269	0	0	0	0	0	0	ENSMUSG00000001379	amyloid beta (A4) precursor protein-binding, family B, member 3	0	0	GO:0010941~regulation of cell death,GO:0042981~regulation of apoptosis,GO:0043066~negative regulation of apoptosis,GO:0043067~regulation of programmed cell death,GO:0043069~negative regulation of programmed cell death,GO:0060548~negative regulation of cell death,	0	0	IPR001202:WW/Rsp5/WWP,IPR006020:Phosphotyrosine interaction region,IPR011993:Pleckstrin homology-type,	0	0	SM00456:WW,SM00462:PTB,	repeat,	chain:Amyloid beta A4 precursor protein-binding family B member 3,domain:PID 1,domain:PID 2,domain:WW,
ENSMUSG00000001380	CUST_533_PI427302862y	HARS	contig31961	0.705646	1.13834	0.414535	1.17973	0.854431	0.965489	0.85856	1.00146	0.964884	1.04685	0.932321	0.968976	1960.25	0	0	0	0	0	0	ENSMUSG00000001380	histidyl-tRNA synthetase	0	Translation, ribosomal structure and biogenesis,	GO:0006399~tRNA metabolic process,GO:0006412~translation,GO:0006418~tRNA aminoacylation for protein translation,GO:0006427~histidyl-tRNA aminoacylation,GO:0034660~ncRNA metabolic process,GO:0043038~amino acid activation,GO:0043039~tRNA aminoacylation,	0	GO:0000166~nucleotide binding,GO:0001882~nucleoside binding,GO:0001883~purine nucleoside binding,GO:0004812~aminoacyl-tRNA ligase activity,GO:0004821~histidine-tRNA ligase activity,GO:0005524~ATP binding,GO:0016875~ligase activity, forming carbon-oxygen bonds,GO:0016876~ligase activity, forming aminoacyl-tRNA and related compounds,GO:0017076~purine nucleotide binding,GO:0030554~adenyl nucleotide …	IPR000738:WHEP-TRS,IPR002314:Aminoacyl-tRNA synthetase, class II (G, H, P and S), conserved region,IPR004154:Anticodon-binding,IPR004516:Histidyl-tRNA synthetase, class IIa,IPR006195:Aminoacyl-tRNA synthetase, class II, conserved region,IPR015807:Histidyl-tRNA synthetase, class IIa, subgroup,	mmu00970:Aminoacyl-tRNA biosynthesis,	PIRSF001549:His-tRNA_synth,PIRSF001549:histidyl-tRNA synthetase,	0	acetylation,Aminoacyl-tRNA synthetase,ATP,atp-binding,ligase,nucleotide-binding,protein biosynthesis,	chain:Histidyl-tRNA synthetase, cytoplasmic,domain:WHEP-TRS,modified residue,
ENSMUSG00000001383	CUST_536_PI427302862y	zmat2	isotig22727	0.548582	1.0936	0.208835	0.78566	0.845627	0.955654	0.496814	1.19921	0.476948	1.23269	0.535757	1.19965	2363.89	0	0	0	0	0	0	ENSMUSG00000001383	zinc finger, matrin type 2	0	0	0	0	GO:0003677~DNA binding,GO:0008270~zinc ion binding,GO:0043167~ion binding,GO:0043169~cation binding,GO:0046872~metal ion binding,GO:0046914~transition metal ion binding,	IPR003604:Zinc finger, U1-type,IPR015880:Zinc finger, C2H2-like,	mmu03040:Spliceosome,	0	SM00355:ZnF_C2H2,SM00451:ZnF_U1,	dna-binding,metal-binding,nucleus,zinc,zinc-finger,	chain:Zinc finger matrin-type protein 2,zinc finger region:Matrin-type,
ENSMUSG00000001403	CUST_539_PI427302862y	Gm8956	isotig16722	0.079851	1.22061	0.751714	1.03097	0.551961	1.20866	0.735339	1.0257	0.960296	0.926189	0.735004	1.12427	60.2434	0	0	0	0	0	0	ENSMUSG00000001403	ubiquitin-conjugating enzyme E2C; predicted gene 8956	0	0	GO:0000087~M phase of mitotic cell cycle,GO:0000278~mitotic cell cycle,GO:0000279~M phase,GO:0000280~nuclear division,GO:0006508~proteolysis,GO:0007049~cell cycle,GO:0007067~mitosis,GO:0009057~macromolecule catabolic process,GO:0016567~protein ubiquitination,GO:0019941~modification-dependent protein catabolic process,GO:0022402~cell cycle process,GO:0022403~cell cycle phase,GO:0030163~protein cat…	0	GO:0000166~nucleotide binding,GO:0001882~nucleoside binding,GO:0001883~purine nucleoside binding,GO:0004842~ubiquitin-protein ligase activity,GO:0005524~ATP binding,GO:0016879~ligase activity, forming carbon-nitrogen bonds,GO:0016881~acid-amino acid ligase activity,GO:0017076~purine nucleotide binding,GO:0019787~small conjugating protein ligase activity,GO:0030554~adenyl nucleotide binding,GO:003…	IPR000608:Ubiquitin-conjugating enzyme, E2,IPR015582:Ubiquitin-conjugating enzyme E2 H10,IPR016135:Ubiquitin-conjugating enzyme/RWD-like,	mmu04120:Ubiquitin mediated proteolysis,	PIRSF001567:ubiquitin-protein ligase E2,	SM00212:UBCc,	acetylation,atp-binding,cell cycle,cell division,ligase,mitosis,nucleotide-binding,ubl conjugation,ubl conjugation pathway,	active site:Glycyl thioester intermediate,chain:Ubiquitin-conjugating enzyme E2 C,modified residue,
ENSMUSG00000001415	CUST_540_PI427302862y	smg5	isotig09402	0.000353426	0.552662	0.123608	0.803872	0.158377	0.670153	0.0324158	0.74081	0.268557	0.817426	0.721373	0.921643	1753.75	0	0	1	1	0	2	ENSMUSG00000001415	Smg-5 homolog, nonsense mediated mRNA decay factor (C. elegans)	0	0	GO:0000184~nuclear-transcribed mRNA catabolic process, nonsense-mediated decay,GO:0000956~nuclear-transcribed mRNA catabolic process,GO:0006401~RNA catabolic process,GO:0006402~mRNA catabolic process,GO:0009057~macromolecule catabolic process,GO:0016071~mRNA metabolic process,GO:0019220~regulation of phosphate metabolic process,GO:0035303~regulation of dephosphorylation,GO:0044265~cellular macrom…	0	GO:0019899~enzyme binding,GO:0019902~phosphatase binding,GO:0019903~protein phosphatase binding,GO:0051721~protein phosphatase 2A binding,	IPR006596:Nucleotide binding protein, PINc,IPR019458:Telomerase activating protein Est1,	0	0	SM00670:PINc,	alternative splicing,coiled coil,cytoplasm,nonsense-mediated mrna decay,nucleus,polymorphism,	chain:Protein SMG5,compositionally biased region:Poly-Arg,domain:PINc,sequence variant,splice variant,
ENSMUSG00000001416	CUST_543_PI427302862y	Cct3	isotig22639	0.531867	1.06894	0.0112604	1.3313	0.915281	1.02201	0.803046	0.894015	0.949648	0.923654	0.964424	0.97515	6182.01	1	0	0	0	1	0	ENSMUSG00000001416	chaperonin containing Tcp1, subunit 3 (gamma)	0	0	GO:0006457~protein folding,	GO:0005829~cytosol,GO:0005832~chaperonin-containing T-complex,GO:0044445~cytosolic part,	GO:0000166~nucleotide binding,GO:0001882~nucleoside binding,GO:0001883~purine nucleoside binding,GO:0005524~ATP binding,GO:0017076~purine nucleotide binding,GO:0030554~adenyl nucleotide binding,GO:0032553~ribonucleotide binding,GO:0032555~purine ribonucleotide binding,GO:0032559~adenyl ribonucleotide binding,GO:0051082~unfolded protein binding,	IPR002194:Chaperonin TCP-1, conserved site,IPR002423:Chaperonin Cpn60/TCP-1,IPR012719:T-complex protein 1, gamma subunit,IPR017998:Chaperone, tailless complex polypeptide 1,	0	PIRSF002584:molecular chaperone t-complex-type,	0	3d-structure,acetylation,atp-binding,Chaperone,cytoplasm,direct protein sequencing,disulfide bond,molecular chaperone,nucleotide-binding,phosphoprotein,	chain:T-complex protein 1 subunit gamma,disulfide bond,helix,modified residue,sequence conflict,strand,
ENSMUSG00000001418	CUST_546_PI427302862y	0610031J06Rik	isotig41365	0.653184	1.10914	0.118691	1.38131	0.1866	1.23591	0.924799	0.990845	0.582328	0.897467	0.834096	0.89388	2064.8	0	0	0	0	0	0	ENSMUSG00000001418	RIKEN cDNA 0610031J06 gene	0	0	0	GO:0000323~lytic vacuole,GO:0005764~lysosome,GO:0005773~vacuole,GO:0016021~integral to membrane,GO:0031224~intrinsic to membrane,	0	0	0	0	0	glycoprotein,lysosome,membrane,signal,transmembrane,	chain:Lysosomal protein NCU-G1,glycosylation site:N-linked (GlcNAc...),mutagenesis site,sequence conflict,short sequence motif:Lysosomal targeting motif,signal peptide,topological domain:Cytoplasmic,topological domain:Lumenal,transmembrane region,
ENSMUSG00000001419	CUST_549_PI427302862y	MEF2D	isotig40469	0.294629	0.879584	0.0809478	0.616209	0.671828	0.892803	0.491373	1.32738	0.317061	1.47652	0.303343	1.43361	3766.22	0	0	0	0	0	0	ENSMUSG00000001419	myocyte enhancer factor 2D	m_mef2dPathway:Role of MEF2D in T-cell Apoptosis,	0	GO:0001501~skeletal system development,GO:0001503~ossification,GO:0001649~osteoblast differentiation,GO:0001958~endochondral ossification,GO:0002062~chondrocyte differentiation,GO:0006350~transcription,GO:0006355~regulation of transcription, DNA-dependent,GO:0006915~apoptosis,GO:0008219~cell death,GO:0012501~programmed cell death,GO:0016265~death,GO:0045449~regulation of transcription,GO:0048705~…	0	GO:0003677~DNA binding,GO:0003700~transcription factor activity,GO:0016563~transcription activator activity,GO:0030528~transcription regulator activity,GO:0043565~sequence-specific DNA binding,	IPR002100:Transcription factor, MADS-box,	0	0	SM00432:MADS,	acetylation,activator,alternative splicing,Apoptosis,developmental protein,differentiation,dna-binding,isopeptide bond,neurogenesis,nucleus,phosphoprotein,Transcription,transcription factor,transcription regulation,ubl conjugation,	chain:Myocyte-specific enhancer factor 2D,compositionally biased region:Arg/Lys-rich (basic),compositionally biased region:Gln/Pro-rich,compositionally biased region:Poly-Pro,cross-link:Glycyl lysine isopeptide (Lys-Gly) (interchain with G-Cter in SUMO); alternate,DNA-binding region:Mef2-type,domain:MADS-box,modified residue,mutagenesis site,region of interest:Beta domain,site:Cleavage,splice var…
ENSMUSG00000001424	CUST_552_PI427302862y	SND1	isotig32860	0.453486	1.09812	0.133078	1.26639	0.791036	1.0968	0.502387	1.05014	0.607176	1.07253	0.794391	1.05597	2350.23	0	0	0	0	0	0	ENSMUSG00000001424	staphylococcal nuclease and tudor domain containing 1	0	0	GO:0006350~transcription,GO:0010605~negative regulation of macromolecule metabolic process,GO:0010608~posttranscriptional regulation of gene expression,GO:0010629~negative regulation of gene expression,GO:0016246~RNA interference,GO:0016441~posttranscriptional gene silencing,GO:0016458~gene silencing,GO:0031047~gene silencing by RNA,GO:0035194~posttranscriptional gene silencing by RNA,GO:0040029~…	GO:0005739~mitochondrion,GO:0016023~cytoplasmic membrane-bounded vesicle,GO:0016442~RNA-induced silencing complex,GO:0030529~ribonucleoprotein complex,GO:0031332~RNAi effector complex,GO:0031410~cytoplasmic vesicle,GO:0031982~vesicle,GO:0031988~membrane-bounded vesicle,GO:0042470~melanosome,GO:0048770~pigment granule,	GO:0004518~nuclease activity,	IPR002071:Thermonuclease active site,IPR002999:Tudor domain,IPR006021:Staphylococcal nuclease (SNase-like),IPR008191:Maternal tudor protein,IPR016685:RNA-induced silencing complex, nuclease component Tudor-SN,IPR018351:Tudor subgroup,	0	PIRSF017179:RISC-Tudor-SN,PIRSF017179:RNA-induced silencing complex, nuclease component Tudor-SN,	SM00318:SNc,SM00333:TUDOR,	acetylation,cytoplasm,nucleus,phosphoprotein,repeat,Transcription,transcription regulation,	chain:Staphylococcal nuclease domain-containing protein 1,domain:TNase-like 1,domain:TNase-like 2,domain:TNase-like 3,domain:TNase-like 4,domain:Tudor,modified residue,sequence conflict,short sequence motif:Nuclear localization signal,
ENSMUSG00000001435	CUST_555_PI427302862y	COL18A1	isotig27694	0.902483	0.92628	0.778693	0.89556	0.946661	1.02747	0.00486496	1.95162	0.0493342	1.70397	0.0158471	1.76962	429.933	0	3	0	0	3	0	ENSMUSG00000001435	collagen, type XVIII, alpha 1	0	0	GO:0000902~cell morphogenesis,GO:0000904~cell morphogenesis involved in differentiation,GO:0001525~angiogenesis,GO:0001568~blood vessel development,GO:0001885~endothelial cell development,GO:0001886~endothelial cell morphogenesis,GO:0001944~vasculature development,GO:0002064~epithelial cell development,GO:0007155~cell adhesion,GO:0008284~positive regulation of cell proliferation,GO:0010941~regula…	GO:0005576~extracellular region,GO:0005578~proteinaceous extracellular matrix,GO:0005604~basement membrane,GO:0031012~extracellular matrix,GO:0044420~extracellular matrix part,GO:0044421~extracellular region part,	GO:0005198~structural molecule activity,GO:0005201~extracellular matrix structural constituent,GO:0008270~zinc ion binding,GO:0043167~ion binding,GO:0043169~cation binding,GO:0046872~metal ion binding,GO:0046914~transition metal ion binding,	IPR000024:Frizzled cysteine-rich domain,IPR001791:Laminin G,IPR003129:Laminin G, thrombospondin-type, N-terminal,IPR008160:Collagen triple helix repeat,IPR010363:Protein of unknown function DUF959, collagen XVIII, N-terminal,IPR010515:Collagenase NC10 and endostatin,IPR016186:C-type lectin-like,	0	0	SM00210:TSPN,SM00282:LamG,	3d-structure,alternative promoter usage,alternative splicing,angiogenesis inhibitor,cell adhesion,chondroitin sulfate proteoglycan,coiled coil,collagen,direct protein sequencing,disulfide bond,extracellular matrix,glycoprotein,hydroxylation,hydroxylysine,hydroxyproline,metal-binding,repeat,Secreted,signal,triple helix,zinc,	chain:Collagen alpha-1(XVIII) chain,chain:Endostatin,disulfide bond,domain:FZ,domain:TSP N-terminal,glycosylation site:N-linked (GlcNAc...),helix,metal ion-binding site:Zinc,metal ion-binding site:Zinc; alternate,mutagenesis site,region of interest:Nonhelical region 1 (NC1),region of interest:Nonhelical region 10 (NC10),region of interest:Nonhelical region 11 (NC11),region of interest:Nonhelical …
ENSMUSG00000001436	CUST_558_PI427302862y	Slc19a1	isotig45380	0.717292	1.08217	0.836015	1.07544	0.56022	1.10256	0.803959	1.04192	0.64557	0.956779	0.515016	1.09968	57.8557	0	0	0	0	0	0	ENSMUSG00000001436	solute carrier family 19 (sodium/hydrogen exchanger), member 1	0	0	GO:0006865~amino acid transport,GO:0015837~amine transport,GO:0015849~organic acid transport,GO:0015884~folic acid transport,GO:0046942~carboxylic acid transport,GO:0051180~vitamin transport,GO:0051181~cofactor transport,GO:0055085~transmembrane transport,	GO:0005886~plasma membrane,GO:0016021~integral to membrane,GO:0031224~intrinsic to membrane,	GO:0005542~folic acid binding,GO:0008518~reduced folate carrier activity,GO:0015238~drug transporter activity,GO:0015350~methotrexate transporter activity,GO:0016597~amino acid binding,GO:0019842~vitamin binding,GO:0031406~carboxylic acid binding,GO:0043176~amine binding,	IPR002666:Reduced folate carrier,	0	PIRSF028739:folate/thiamine transporter,PIRSF028739:Folate_carrier,PIRSF500793:folate transporter 1,	0	alternative splicing,folate-binding,glycoprotein,membrane,phosphoprotein,transmembrane,transmembrane protein,transport,	chain:Folate transporter 1,glycosylation site:N-linked (GlcNAc...),modified residue,splice variant,transmembrane region,
ENSMUSG00000001440	CUST_560_PI427302862y	KPNB1	isotig25710	0.914264	0.984718	0.666233	1.10153	0.531861	0.901334	0.968418	1.02632	0.892046	0.918752	0.471756	0.825615	396.912	0	0	0	0	0	0	ENSMUSG00000001440	karyopherin (importin) beta 1	m_ranMSpathway:Role of Ran in mitotic spindle regulation,	Intracellular trafficking and secretion,	GO:0000059~protein import into nucleus, docking,GO:0006461~protein complex assembly,GO:0006605~protein targeting,GO:0006606~protein import into nucleus,GO:0006610~ribosomal protein import into nucleus,GO:0006886~intracellular protein transport,GO:0006913~nucleocytoplasmic transport,GO:0008104~protein localization,GO:0015031~protein transport,GO:0017038~protein import,GO:0033365~protein localizati…	GO:0005635~nuclear envelope,GO:0005643~nuclear pore,GO:0012505~endomembrane system,GO:0016021~integral to membrane,GO:0031224~intrinsic to membrane,GO:0031967~organelle envelope,GO:0031975~envelope,GO:0046930~pore complex,	GO:0008565~protein transporter activity,	IPR000357:HEAT,IPR001494:Importin-beta, N-terminal,IPR011989:Armadillo-like helical,	0	0	0	3d-structure,acetylation,cytoplasm,direct protein sequencing,isopeptide bond,nucleus,phosphoprotein,protein transport,repeat,transport,ubl conjugation,	chain:Importin subunit beta-1,compositionally biased region:Poly-Asp,cross-link:Glycyl lysine isopeptide (Lys-Gly) (interchain with G-Cter in ubiquitin),domain:Importin N-terminal,helix,modified residue,region of interest:IAB-binding,region of interest:Ran-GTP binding,repeat:HEAT 1,repeat:HEAT 2,repeat:HEAT 3,repeat:HEAT 4,repeat:HEAT 5,repeat:HEAT 6,repeat:HEAT 7,repeat:HEAT 8,sequence conflict,…
ENSMUSG00000001441	CUST_563_PI427302862y	npepps	isotig06914	0.778054	0.952501	0.940165	1.04247	0.306374	0.787037	0.354553	0.871803	0.616598	0.869724	0.442893	0.849201	5816.77	0	0	0	0	0	0	ENSMUSG00000001441	aminopeptidase puromycin sensitive	0	Amino acid transport and metabolism,	GO:0006508~proteolysis,	0	GO:0004177~aminopeptidase activity,GO:0008233~peptidase activity,GO:0008237~metallopeptidase activity,GO:0008238~exopeptidase activity,GO:0008270~zinc ion binding,GO:0043167~ion binding,GO:0043169~cation binding,GO:0046872~metal ion binding,GO:0046914~transition metal ion binding,GO:0070011~peptidase activity, acting on L-amino acid peptides,	IPR001930:Peptidase M1, membrane alanine aminopeptidase,IPR006025:Peptidase M, neutral zinc metallopeptidases, zinc-binding site,IPR014782:Peptidase M1, membrane alanine aminopeptidase, N-terminal,IPR015568:Peptidase M1, puromycin-sensitive aminopeptidase,	0	PIRSF005502:membrane alanyl aminopeptidase,	0	acetylation,Aminopeptidase,cytoplasm,hydrolase,metal-binding,metalloprotease,metalloprotein,nitration,nucleus,Protease,zinc,	active site:Proton donor,chain:Puromycin-sensitive aminopeptidase,metal ion-binding site:Zinc; catalytic,modified residue,sequence conflict,short sequence motif:Nuclear localization signal,
ENSMUSG00000001445	CUST_566_PI427302862y	mRpL10	isotig00053	0.468943	0.920145	0.348825	0.908307	0.978166	1.06089	0.924799	0.983647	0.850056	0.884672	0.429581	0.848322	306.126	0	0	0	0	0	0	ENSMUSG00000001445	mitochondrial ribosomal protein L10	0	0	GO:0006412~translation,GO:0022613~ribonucleoprotein complex biogenesis,GO:0042254~ribosome biogenesis,	GO:0000313~organellar ribosome,GO:0000315~organellar large ribosomal subunit,GO:0005739~mitochondrion,GO:0005759~mitochondrial matrix,GO:0005761~mitochondrial ribosome,GO:0005762~mitochondrial large ribosomal subunit,GO:0005840~ribosome,GO:0015934~large ribosomal subunit,GO:0030529~ribonucleoprotein complex,GO:0031974~membrane-enclosed lumen,GO:0031980~mitochondrial lumen,GO:0033279~ribosomal sub…	GO:0003735~structural constituent of ribosome,GO:0005198~structural molecule activity,	0	0	0	0	mitochondrion,ribonucleoprotein,ribosomal protein,transit peptide,	chain:39S ribosomal protein L10, mitochondrial,sequence conflict,transit peptide:Mitochondrion,
ENSMUSG00000001467	CUST_572_PI427302862y	cyp51	isotig47943	0.0841246	1.24617	0.10705	1.28312	0.153728	1.2184	0.50587	1.19739	0.886576	1.062	0.614008	0.839972	685.033	0	0	0	0	0	0	ENSMUSG00000001467	cytochrome P450, family 51	m_akapCentrosomePathway:Protein Kinase A at the Centrosome,	Secondary metabolites biosynthesis, transport, and catabolism,	GO:0006694~steroid biosynthetic process,GO:0006695~cholesterol biosynthetic process,GO:0008202~steroid metabolic process,GO:0008203~cholesterol metabolic process,GO:0008610~lipid biosynthetic process,GO:0016125~sterol metabolic process,GO:0016126~sterol biosynthetic process,GO:0055114~oxidation reduction,	GO:0000267~cell fraction,GO:0005624~membrane fraction,GO:0005626~insoluble fraction,GO:0005783~endoplasmic reticulum,GO:0005789~endoplasmic reticulum membrane,GO:0005792~microsome,GO:0012505~endomembrane system,GO:0016021~integral to membrane,GO:0031090~organelle membrane,GO:0031224~intrinsic to membrane,GO:0042175~nuclear envelope-endoplasmic reticulum network,GO:0042598~vesicular fraction,GO:00…	GO:0005506~iron ion binding,GO:0008398~sterol 14-demethylase activity,GO:0009055~electron carrier activity,GO:0020037~heme binding,GO:0032451~demethylase activity,GO:0043167~ion binding,GO:0043169~cation binding,GO:0046872~metal ion binding,GO:0046906~tetrapyrrole binding,GO:0046914~transition metal ion binding,	IPR001128:Cytochrome P450,IPR002403:Cytochrome P450, E-class, group IV,IPR017972:Cytochrome P450, conserved site,IPR017973:Cytochrome P450, C-terminal region,IPR018114:Peptidase S1/S6, chymotrypsin/Hap, active site,	mmu00100:Steroid biosynthesis,	PIRSF000048:cytochrome P450 CYP51,	0	Cholesterol biosynthesis,endoplasmic reticulum,heme,iron,lipid synthesis,membrane,metal-binding,microsome,Monooxygenase,nadp,oxidoreductase,Steroid biosynthesis,sterol biosynthesis,transmembrane,	chain:Lanosterol 14-alpha demethylase,metal ion-binding site:Iron (heme axial ligand),sequence conflict,transmembrane region,
ENSMUSG00000001472	CUST_577_PI427302862y	TCF25	isotig12962	0.730847	1.04492	0.739867	1.05601	0.95506	1.00914	0.921453	0.876934	0.642795	0.790856	0.415164	0.790723	71.1629	0	0	0	0	0	0	ENSMUSG00000001472	transcription factor 25 (basic helix-loop-helix)	0	0	GO:0000122~negative regulation of transcription from RNA polymerase II promoter,GO:0006350~transcription,GO:0006355~regulation of transcription, DNA-dependent,GO:0006357~regulation of transcription from RNA polymerase II promoter,GO:0009890~negative regulation of biosynthetic process,GO:0010558~negative regulation of macromolecule biosynthetic process,GO:0010605~negative regulation of macromolecu…	0	GO:0003677~DNA binding,GO:0003700~transcription factor activity,GO:0030528~transcription regulator activity,	IPR006994:Basic helix-loop-helix, Nulp1-type,	0	0	0	alternative splicing,dna-binding,nucleus,phosphoprotein,repressor,Transcription,transcription regulation,	chain:Transcription factor 25,modified residue,sequence conflict,splice variant,
ENSMUSG00000001473	CUST_579_PI427302862y	TUBB6	isotig35170	0.0187595	1.85076	0.00852299	2.21904	0.868796	1.0052	0.000588647	2.58597	0.000555436	2.58053	0.366341	1.17901	859.076	2	2	0	0	4	0	ENSMUSG00000001473	tubulin, beta 6	0	0	GO:0006461~protein complex assembly,GO:0007017~microtubule-based process,GO:0007018~microtubule-based movement,GO:0034621~cellular macromolecular complex subunit organization,GO:0034622~cellular macromolecular complex assembly,GO:0043623~cellular protein complex assembly,GO:0043933~macromolecular complex subunit organization,GO:0051258~protein polymerization,GO:0065003~macromolecular complex asse…	GO:0005856~cytoskeleton,GO:0005874~microtubule,GO:0015630~microtubule cytoskeleton,GO:0043228~non-membrane-bounded organelle,GO:0043232~intracellular non-membrane-bounded organelle,GO:0044430~cytoskeletal part,	GO:0000166~nucleotide binding,GO:0003924~GTPase activity,GO:0005198~structural molecule activity,GO:0005525~GTP binding,GO:0017076~purine nucleotide binding,GO:0019001~guanyl nucleotide binding,GO:0032553~ribonucleotide binding,GO:0032555~purine ribonucleotide binding,GO:0032561~guanyl ribonucleotide binding,	IPR000217:Tubulin,IPR002453:Beta tubulin,IPR003008:Tubulin/FtsZ, GTPase domain,IPR013838:Beta tubulin, autoregulation binding site,IPR017975:Tubulin, conserved site,IPR018316:Tubulin/FtsZ, 2-layer sandwich domain,	mmu04540:Gap junction,	PIRSF002306:tubulin,	0	direct protein sequencing,gtp-binding,microtubule,nucleotide-binding,phosphoprotein,	chain:Tubulin beta-6 chain,modified residue,nucleotide phosphate-binding region:GTP,
ENSMUSG00000001473	CUST_6442_PI426291177y	TUBB6	isotig35170	0.0181782	1.76803	0.00681935	2.06264	0.593048	0.898845	0.000585612	2.57132	0.000157993	3.14939	0.371033	1.16672	1015.98	2	2	0	0	4	0	ENSMUSG00000001473	tubulin, beta 6	0	0	GO:0006461~protein complex assembly,GO:0007017~microtubule-based process,GO:0007018~microtubule-based movement,GO:0034621~cellular macromolecular complex subunit organization,GO:0034622~cellular macromolecular complex assembly,GO:0043623~cellular protein complex assembly,GO:0043933~macromolecular complex subunit organization,GO:0051258~protein polymerization,GO:0065003~macromolecular complex asse…	GO:0005856~cytoskeleton,GO:0005874~microtubule,GO:0015630~microtubule cytoskeleton,GO:0043228~non-membrane-bounded organelle,GO:0043232~intracellular non-membrane-bounded organelle,GO:0044430~cytoskeletal part,	GO:0000166~nucleotide binding,GO:0003924~GTPase activity,GO:0005198~structural molecule activity,GO:0005525~GTP binding,GO:0017076~purine nucleotide binding,GO:0019001~guanyl nucleotide binding,GO:0032553~ribonucleotide binding,GO:0032555~purine ribonucleotide binding,GO:0032561~guanyl ribonucleotide binding,	IPR000217:Tubulin,IPR002453:Beta tubulin,IPR003008:Tubulin/FtsZ, GTPase domain,IPR013838:Beta tubulin, autoregulation binding site,IPR017975:Tubulin, conserved site,IPR018316:Tubulin/FtsZ, 2-layer sandwich domain,	mmu04540:Gap junction,	PIRSF002306:tubulin,	0	direct protein sequencing,gtp-binding,microtubule,nucleotide-binding,phosphoprotein,	chain:Tubulin beta-6 chain,modified residue,nucleotide phosphate-binding region:GTP,
ENSMUSG00000001482	CUST_580_PI427302862y	DEF8	isotig18267	0.775208	0.914696	0.18213	0.799214	0.323252	0.834514	0.0980541	0.849106	0.160182	0.831416	0.575288	0.921242	1161.94	0	0	0	0	0	0	ENSMUSG00000001482	differentially expressed in FDCP 8	0	0	GO:0007242~intracellular signaling cascade,	0	GO:0008270~zinc ion binding,GO:0008289~lipid binding,GO:0019992~diacylglycerol binding,GO:0043167~ion binding,GO:0043169~cation binding,GO:0046872~metal ion binding,GO:0046914~transition metal ion binding,	IPR001841:Zinc finger, RING-type,IPR002219:Protein kinase C, phorbol ester/diacylglycerol binding,IPR002219:Protein kinase C-like, phorbol ester/diacylglycerol binding,	0	0	SM00109:C1,SM00184:RING,	alternative splicing,metal-binding,repeat,zinc,zinc-finger,	chain:Differentially expressed in FDCP 8,sequence conflict,splice variant,zinc finger region:Phorbol-ester/DAG-type 1,zinc finger region:Phorbol-ester/DAG-type 2,
ENSMUSG00000001506	CUST_583_PI427302862y	COL1A1	isotig36573	0.461059	1.14153	0.367617	1.18866	0.825752	0.978256	0.679091	0.969322	0.833388	0.965245	0.46417	0.878936	241.474	0	0	0	0	0	0	ENSMUSG00000001506	collagen, type I, alpha 1	0	0	GO:0000302~response to reactive oxygen species,GO:0001501~skeletal system development,GO:0001503~ossification,GO:0001568~blood vessel development,GO:0001649~osteoblast differentiation,GO:0001944~vasculature development,GO:0001957~intramembranous ossification,GO:0001958~endochondral ossification,GO:0006979~response to oxidative stress,GO:0007162~negative regulation of cell adhesion,GO:0007398~ecto…	GO:0005576~extracellular region,GO:0005578~proteinaceous extracellular matrix,GO:0005581~collagen,GO:0005583~fibrillar collagen,GO:0005584~collagen type I,GO:0031012~extracellular matrix,GO:0044420~extracellular matrix part,GO:0044421~extracellular region part,	GO:0005198~structural molecule activity,GO:0005201~extracellular matrix structural constituent,GO:0019838~growth factor binding,GO:0048407~platelet-derived growth factor binding,	IPR000885:Fibrillar collagen, C-terminal,IPR001007:von Willebrand factor, type C,IPR008160:Collagen triple helix repeat,	mmu04510:Focal adhesion,mmu04512:ECM-receptor interaction,	PIRSF002255:collagen alpha 1(I) chain,	SM00038:COLFI,SM00214:VWC,	alternative splicing,coiled coil,collagen,extracellular matrix,glycoprotein,heterotrimer,hydroxylation,Pyrrolidone carboxylic acid,repeat,Secreted,signal,triple helix,	chain:Collagen alpha-1(I) chain,domain:Fibrillar collagen NC1,domain:VWFC,glycosylation site:N-linked (GlcNAc...),glycosylation site:O-linked (Gal...),modified residue,propeptide:C-terminal propeptide,propeptide:N-terminal propeptide,region of interest:Nonhelical region (C-terminal),region of interest:Nonhelical region (N-terminal),region of interest:Triple-helical region,sequence conflict,short …
ENSMUSG00000001507	CUST_586_PI427302862y	ITGA3	isotig26074	0.925104	0.98732	0.671032	0.936948	0.865805	0.970471	0.790677	1.03025	0.869619	0.929694	0.901987	1.01666	667.991	0	0	0	0	0	0	ENSMUSG00000001507	integrin alpha 3	0	0	GO:0001764~neuron migration,GO:0006928~cell motion,GO:0006944~membrane fusion,GO:0007155~cell adhesion,GO:0007166~cell surface receptor linked signal transduction,GO:0007229~integrin-mediated signaling pathway,GO:0007338~single fertilization,GO:0007342~fusion of sperm to egg plasma membrane,GO:0007610~behavior,GO:0007611~learning or memory,GO:0007613~memory,GO:0009566~fertilization,GO:0016044~mem…	GO:0000267~cell fraction,GO:0005624~membrane fraction,GO:0005626~insoluble fraction,GO:0005886~plasma membrane,GO:0005887~integral to plasma membrane,GO:0008305~integrin complex,GO:0016021~integral to membrane,GO:0016323~basolateral plasma membrane,GO:0019717~synaptosome,GO:0031224~intrinsic to membrane,GO:0031226~intrinsic to plasma membrane,GO:0043235~receptor complex,GO:0044459~plasma membrane…	0	IPR000413:Integrin alpha chain,IPR013517:FG-GAP,IPR013519:Integrin alpha beta-propellor,IPR013649:Integrin alpha-2,IPR018184:Integrin alpha chain, C-terminal cytoplasmic region, conserved site,	mmu04510:Focal adhesion,mmu04512:ECM-receptor interaction,mmu04640:Hematopoietic cell lineage,mmu04810:Regulation of actin cytoskeleton,mmu05200:Pathways in cancer,mmu05222:Small cell lung cancer,mmu05410:Hypertrophic cardiomyopathy (HCM),mmu05412:Arrhythmogenic right ventricular cardiomyopathy (ARVC),mmu05414:Dilated cardiomyopathy,	PIRSF005666:integrin alpha, VLA protein type,	SM00191:Int_alpha,	alternative splicing,cell adhesion,cleavage on pair of basic residues,disulfide bond,glycoprotein,integrin,membrane,phosphoprotein,receptor,repeat,signal,transmembrane,	chain:Integrin alpha-3,chain:Integrin alpha-3 heavy chain,chain:Integrin alpha-3 light chain,disulfide bond,glycosylation site:N-linked (GlcNAc...),modified residue,repeat:FG-GAP 1,repeat:FG-GAP 2,repeat:FG-GAP 3,repeat:FG-GAP 4,repeat:FG-GAP 5,repeat:FG-GAP 6,repeat:FG-GAP 7,sequence conflict,signal peptide,splice variant,topological domain:Cytoplasmic,topological domain:Extracellular,transmembr…
ENSMUSG00000001508	CUST_589_PI427302862y	SGCA	isotig07983	0.902192	0.951815	0.999832	1.02684	0.802005	0.943625	0.127981	1.35216	0.631619	1.2798	0.682807	1.22348	5429.61	0	0	0	0	0	0	ENSMUSG00000001508	sarcoglycan, alpha (dystrophin-associated glycoprotein)	0	0	GO:0016044~membrane organization,	GO:0005856~cytoskeleton,GO:0005886~plasma membrane,GO:0005887~integral to plasma membrane,GO:0016010~dystrophin-associated glycoprotein complex,GO:0016011~dystroglycan complex,GO:0016012~sarcoglycan complex,GO:0016021~integral to membrane,GO:0031224~intrinsic to membrane,GO:0031226~intrinsic to plasma membrane,GO:0042383~sarcolemma,GO:0043228~non-membrane-bounded organelle,GO:0043232~intracellula…	GO:0005509~calcium ion binding,GO:0043167~ion binding,GO:0043169~cation binding,GO:0046872~metal ion binding,	IPR006644:Dystroglycan-type cadherin-like,IPR008908:Sarcoglycan alphaepsilon,	mmu05410:Hypertrophic cardiomyopathy (HCM),mmu05412:Arrhythmogenic right ventricular cardiomyopathy (ARVC),mmu05414:Dilated cardiomyopathy,mmu05416:Viral myocarditis,	PIRSF016103:sarcoglycan, alpha/epsilon types,	SM00736:CADG,	cell membrane,cytoplasm,cytoskeleton,glycoprotein,membrane,signal,transmembrane,	chain:Alpha-sarcoglycan,glycosylation site:N-linked (GlcNAc...),sequence conflict,signal peptide,topological domain:Cytoplasmic,topological domain:Extracellular,transmembrane region,
ENSMUSG00000001517	CUST_1196_PI427280503x	4933413G19Rik	contig_85691	0.890717	1.15533	0.956215	0.373743	0.72621	0.29663	0.428206	1.15394	0.422274	1.15385	0.309032	1.17402	197.614	0	0	0	0	0	0	ENSMUSG00000001517	forkhead box M1; RIKEN cDNA 4933413G19 gene	0	0	GO:0001568~blood vessel development,GO:0001570~vasculogenesis,GO:0001889~liver development,GO:0001944~vasculature development,GO:0006350~transcription,GO:0006355~regulation of transcription, DNA-dependent,GO:0006357~regulation of transcription from RNA polymerase II promoter,GO:0008284~positive regulation of cell proliferation,GO:0009891~positive regulation of biosynthetic process,GO:0010557~posi…	0	GO:0003677~DNA binding,GO:0003700~transcription factor activity,GO:0030528~transcription regulator activity,GO:0043565~sequence-specific DNA binding,	IPR001766:Transcription factor, fork head,IPR011991:Winged helix repressor DNA-binding,IPR018122:Transcription factor, fork head, conserved site,	0	0	SM00339:FH,	activator,alternative splicing,dna-binding,nucleus,phosphoprotein,Transcription,transcription regulation,	chain:Forkhead box protein M1,chain:Uncharacterized protein ENSP00000372125 homolog,compositionally biased region:Glu/Pro/Ser/Thr-rich,DNA-binding region:Fork-head,modified residue,sequence conflict,splice variant,
ENSMUSG00000001518	CUST_593_PI427302862y	ITFG2	isotig38412	0.24169	1.21809	0.930821	0.954829	0.535896	0.836459	0.656779	1.18178	0.872841	0.873948	0.726978	0.85363	109.582	0	0	0	0	0	0	ENSMUSG00000001518	integrin alpha FG-GAP repeat containing 2	0	0	0	0	0	IPR013517:FG-GAP,	0	0	0	alternative splicing,repeat,	chain:Integrin-alpha FG-GAP repeat-containing protein 2,repeat:FG-GAP 1; atypical,repeat:FG-GAP 2; atypical,sequence conflict,splice variant,
ENSMUSG00000001520	CUST_599_PI427302862y	NRIP2	isotig20104	0.0977876	0.677448	0.452996	0.753486	0.837886	1.11141	0.29555	1.61069	0.123208	1.92194	0.27894	1.37923	485.47	0	0	0	0	0	0	ENSMUSG00000001520	nuclear receptor interacting protein 2	0	0	GO:0000122~negative regulation of transcription from RNA polymerase II promoter,GO:0006350~transcription,GO:0006355~regulation of transcription, DNA-dependent,GO:0006357~regulation of transcription from RNA polymerase II promoter,GO:0006508~proteolysis,GO:0009890~negative regulation of biosynthetic process,GO:0010558~negative regulation of macromolecule biosynthetic process,GO:0010605~negative re…	0	GO:0004175~endopeptidase activity,GO:0004190~aspartic-type endopeptidase activity,GO:0008233~peptidase activity,GO:0030528~transcription regulator activity,GO:0070001~aspartic-type peptidase activity,GO:0070011~peptidase activity, acting on L-amino acid peptides,	0	0	0	0	alternative splicing,nucleus,Transcription,transcription regulation,	chain:Nuclear receptor-interacting protein 2,region of interest:Interaction with NR1F2,sequence conflict,short sequence motif:LXXLL motif,splice variant,
ENSMUSG00000001521	CUST_603_PI427302862y	TULP3	isotig23063	0.0737805	0.813701	0.180708	0.830277	0.646464	0.929807	0.163569	1.16687	0.515892	1.15378	0.961773	0.948632	151.915	0	0	0	0	0	0	ENSMUSG00000001521	tubby-like protein 3	0	0	GO:0001501~skeletal system development,GO:0001654~eye development,GO:0001701~in utero embryonic development,GO:0003002~regionalization,GO:0007389~pattern specification process,GO:0007423~sensory organ development,GO:0008589~regulation of smoothened signaling pathway,GO:0009792~embryonic development ending in birth or egg hatching,GO:0009953~dorsal/ventral pattern formation,GO:0009968~negative reg…	GO:0005886~plasma membrane,GO:0005929~cilium,GO:0005930~axoneme,GO:0035085~cilium axoneme,GO:0042995~cell projection,GO:0044441~cilium part,GO:0044463~cell projection part,	0	IPR000007:Tubby, C-terminal,IPR005398:Tubby, N-terminal,IPR018066:Tubby, C-terminal, conserved site,	0	PIRSF018114:tubby protein,	0	cell membrane,cell projection,cytoplasm,developmental protein,membrane,nucleus,phosphoprotein,Secreted,	chain:Tubby-related protein 3,modified residue,
ENSMUSG00000001524	CUST_608_PI427302862y	GTF2H4	isotig34015	0.747429	0.938645	0.319248	0.872737	0.221449	0.81219	0.444832	1.15909	0.544291	1.13756	0.303755	0.817562	319.248	0	0	0	0	0	0	ENSMUSG00000001524	general transcription factor II H, polypeptide 4	0	0	GO:0006259~DNA metabolic process,GO:0006281~DNA repair,GO:0006350~transcription,GO:0006351~transcription, DNA-dependent,GO:0006355~regulation of transcription, DNA-dependent,GO:0006366~transcription from RNA polymerase II promoter,GO:0006974~response to DNA damage stimulus,GO:0032774~RNA biosynthetic process,GO:0033554~cellular response to stress,GO:0045449~regulation of transcription,GO:0051252~…	GO:0005654~nucleoplasm,GO:0005667~transcription factor complex,GO:0005675~holo TFIIH complex,GO:0016591~DNA-directed RNA polymerase II, holoenzyme,GO:0031974~membrane-enclosed lumen,GO:0031981~nuclear lumen,GO:0043233~organelle lumen,GO:0044451~nucleoplasm part,GO:0070013~intracellular organelle lumen,	GO:0003702~RNA polymerase II transcription factor activity,GO:0004672~protein kinase activity,GO:0004674~protein serine/threonine kinase activity,GO:0008094~DNA-dependent ATPase activity,GO:0008353~RNA polymerase II carboxy-terminal domain kinase activity,GO:0016887~ATPase activity,GO:0030528~transcription regulator activity,GO:0042623~ATPase activity, coupled,	IPR004598:Transcription factor Tfb2,	mmu03022:Basal transcription factors,mmu03420:Nucleotide excision repair,	PIRSF028842:TFIIH basal transcription factor complex p52 subunit,	0	DNA damage,dna repair,nucleus,Transcription,transcription regulation,	chain:General transcription factor IIH subunit 4,
ENSMUSG00000001525	CUST_5442_PI426291177y	Tubb5	isotig30027	0.609678	1.08315	0.0831116	1.31267	0.843289	0.96832	0.518238	1.14829	0.19527	1.2842	0.620198	0.878562	905.129	0	0	0	0	0	0	ENSMUSG00000001525	tubulin, beta 5	0	0	GO:0000226~microtubule cytoskeleton organization,GO:0000279~M phase,GO:0006461~protein complex assembly,GO:0007010~cytoskeleton organization,GO:0007017~microtubule-based process,GO:0007018~microtubule-based movement,GO:0007049~cell cycle,GO:0007051~spindle organization,GO:0022402~cell cycle process,GO:0022403~cell cycle phase,GO:0034621~cellular macromolecular complex subunit organization,GO:0034…	GO:0005829~cytosol,GO:0005856~cytoskeleton,GO:0005874~microtubule,GO:0005886~plasma membrane,GO:0005901~caveola,GO:0015630~microtubule cytoskeleton,GO:0016600~flotillin complex,GO:0043228~non-membrane-bounded organelle,GO:0043232~intracellular non-membrane-bounded organelle,GO:0044430~cytoskeletal part,GO:0044459~plasma membrane part,GO:0045121~membrane raft,GO:0045298~tubulin complex,	GO:0000166~nucleotide binding,GO:0003924~GTPase activity,GO:0005198~structural molecule activity,GO:0005200~structural constituent of cytoskeleton,GO:0005525~GTP binding,GO:0017076~purine nucleotide binding,GO:0019001~guanyl nucleotide binding,GO:0032553~ribonucleotide binding,GO:0032555~purine ribonucleotide binding,GO:0032561~guanyl ribonucleotide binding,	IPR000217:Tubulin,IPR002453:Beta tubulin,IPR003008:Tubulin/FtsZ, GTPase domain,IPR013838:Beta tubulin, autoregulation binding site,IPR017975:Tubulin, conserved site,IPR018316:Tubulin/FtsZ, 2-layer sandwich domain,	mmu04540:Gap junction,	PIRSF002306:tubulin,	0	acetylation,direct protein sequencing,gtp-binding,isopeptide bond,methylation,microtubule,nucleotide-binding,phosphoprotein,ubl conjugation,	chain:Tubulin beta-5 chain,cross-link:Glycyl lysine isopeptide (Lys-Gly) (interchain with G-Cter in ubiquitin),modified residue,nucleotide phosphate-binding region:GTP,sequence conflict,
ENSMUSG00000001525	CUST_611_PI427302862y	Tubb5	isotig30027	0.810456	1.05497	0.263049	1.20469	0.655705	0.939017	0.451804	1.15445	0.15939	1.29199	0.704237	0.890651	949.943	0	0	0	0	0	0	ENSMUSG00000001525	tubulin, beta 5	0	0	GO:0000226~microtubule cytoskeleton organization,GO:0000279~M phase,GO:0006461~protein complex assembly,GO:0007010~cytoskeleton organization,GO:0007017~microtubule-based process,GO:0007018~microtubule-based movement,GO:0007049~cell cycle,GO:0007051~spindle organization,GO:0022402~cell cycle process,GO:0022403~cell cycle phase,GO:0034621~cellular macromolecular complex subunit organization,GO:0034…	GO:0005829~cytosol,GO:0005856~cytoskeleton,GO:0005874~microtubule,GO:0005886~plasma membrane,GO:0005901~caveola,GO:0015630~microtubule cytoskeleton,GO:0016600~flotillin complex,GO:0043228~non-membrane-bounded organelle,GO:0043232~intracellular non-membrane-bounded organelle,GO:0044430~cytoskeletal part,GO:0044459~plasma membrane part,GO:0045121~membrane raft,GO:0045298~tubulin complex,	GO:0000166~nucleotide binding,GO:0003924~GTPase activity,GO:0005198~structural molecule activity,GO:0005200~structural constituent of cytoskeleton,GO:0005525~GTP binding,GO:0017076~purine nucleotide binding,GO:0019001~guanyl nucleotide binding,GO:0032553~ribonucleotide binding,GO:0032555~purine ribonucleotide binding,GO:0032561~guanyl ribonucleotide binding,	IPR000217:Tubulin,IPR002453:Beta tubulin,IPR003008:Tubulin/FtsZ, GTPase domain,IPR013838:Beta tubulin, autoregulation binding site,IPR017975:Tubulin, conserved site,IPR018316:Tubulin/FtsZ, 2-layer sandwich domain,	mmu04540:Gap junction,	PIRSF002306:tubulin,	0	acetylation,direct protein sequencing,gtp-binding,isopeptide bond,methylation,microtubule,nucleotide-binding,phosphoprotein,ubl conjugation,	chain:Tubulin beta-5 chain,cross-link:Glycyl lysine isopeptide (Lys-Gly) (interchain with G-Cter in ubiquitin),modified residue,nucleotide phosphate-binding region:GTP,sequence conflict,
ENSMUSG00000001542	CUST_58_PI426291144y	ELL2	contig11513	7.12328e-06	4.95177	0.000243724	2.91345	0.953537	0.993627	0.0161354	1.58719	0.0965174	1.36593	0.0631182	1.31624	326.425	2	1	0	0	3	0	ENSMUSG00000001542	elongation factor RNA polymerase II 2	0	0	GO:0006350~transcription,GO:0006351~transcription, DNA-dependent,GO:0006354~RNA elongation,GO:0006366~transcription from RNA polymerase II promoter,GO:0006368~RNA elongation from RNA polymerase II promoter,GO:0032774~RNA biosynthetic process,GO:0045449~regulation of transcription,	GO:0005654~nucleoplasm,GO:0008023~transcription elongation factor complex,GO:0031974~membrane-enclosed lumen,GO:0031981~nuclear lumen,GO:0043233~organelle lumen,GO:0044451~nucleoplasm part,GO:0070013~intracellular organelle lumen,	GO:0003711~transcription elongation regulator activity,GO:0008159~positive transcription elongation factor activity,GO:0016944~RNA polymerase II transcription elongation factor activity,GO:0030528~transcription regulator activity,	IPR010844:Occludin and RNA polymerase II elongation factor ELL domain,IPR019464:RNA polymerase II elongation factor ELL,	0	0	0	nucleus,phosphoprotein,Transcription,transcription regulation,	chain:RNA polymerase II elongation factor ELL2,modified residue,
ENSMUSG00000001542	CUST_616_PI427302862y	ELL2	contig11513	4.66845e-06	7.265	6.18108e-05	4.96941	0.0423741	0.608264	0.0827295	1.65531	0.178405	1.53719	0.526646	1.17843	1688.11	2	0	1	0	2	1	ENSMUSG00000001542	elongation factor RNA polymerase II 2	0	0	GO:0006350~transcription,GO:0006351~transcription, DNA-dependent,GO:0006354~RNA elongation,GO:0006366~transcription from RNA polymerase II promoter,GO:0006368~RNA elongation from RNA polymerase II promoter,GO:0032774~RNA biosynthetic process,GO:0045449~regulation of transcription,	GO:0005654~nucleoplasm,GO:0008023~transcription elongation factor complex,GO:0031974~membrane-enclosed lumen,GO:0031981~nuclear lumen,GO:0043233~organelle lumen,GO:0044451~nucleoplasm part,GO:0070013~intracellular organelle lumen,	GO:0003711~transcription elongation regulator activity,GO:0008159~positive transcription elongation factor activity,GO:0016944~RNA polymerase II transcription elongation factor activity,GO:0030528~transcription regulator activity,	IPR010844:Occludin and RNA polymerase II elongation factor ELL domain,IPR019464:RNA polymerase II elongation factor ELL,	0	0	0	nucleus,phosphoprotein,Transcription,transcription regulation,	chain:RNA polymerase II elongation factor ELL2,modified residue,
ENSMUSG00000001552	CUST_622_PI427302862y	JUP	isotig16694	0.529768	1.09231	0.275685	1.14364	0.138613	1.35656	0.896337	0.844796	0.778177	0.660739	0.89213	0.839552	3352.65	0	0	0	0	0	0	ENSMUSG00000001552	junction plakoglobin	0	0	GO:0007155~cell adhesion,GO:0016337~cell-cell adhesion,GO:0022610~biological adhesion,	GO:0005829~cytosol,GO:0005856~cytoskeleton,GO:0005886~plasma membrane,GO:0005911~cell-cell junction,GO:0005912~adherens junction,GO:0005913~cell-cell adherens junction,GO:0005916~fascia adherens,GO:0009898~internal side of plasma membrane,GO:0014704~intercalated disc,GO:0015629~actin cytoskeleton,GO:0016327~apicolateral plasma membrane,GO:0019898~extrinsic to membrane,GO:0030016~myofibril,GO:0030…	GO:0042153~RPTP-like protein binding,	IPR000225:Armadillo,IPR000357:HEAT,IPR011989:Armadillo-like helical,IPR013284:Beta-catenin,	mmu05200:Pathways in cancer,mmu05221:Acute myeloid leukemia,mmu05412:Arrhythmogenic right ventricular cardiomyopathy (ARVC),	PIRSF036821:beta-catenin/plakoglobin,	SM00185:ARM,	acetylation,cell adhesion,cell junction,cytoplasm,cytoskeleton,membrane,phosphoprotein,repeat,	chain:Junction plakoglobin,modified residue,repeat:ARM 1,repeat:ARM 2,repeat:ARM 3,repeat:ARM 4,repeat:ARM 5,repeat:ARM 6,repeat:ARM 7,repeat:ARM 8,repeat:ARM 9,
ENSMUSG00000001555	CUST_625_PI427302862y	Fkbp10	isotig27175	0.949214	1.016	0.946995	0.986125	0.918183	1.00009	0.0998895	1.20959	0.552939	1.19351	0.84537	0.964123	437.024	0	0	0	0	0	0	ENSMUSG00000001555	FK506 binding protein 10	0	0	GO:0006457~protein folding,	GO:0005783~endoplasmic reticulum,GO:0005788~endoplasmic reticulum lumen,GO:0031974~membrane-enclosed lumen,GO:0043233~organelle lumen,GO:0044432~endoplasmic reticulum part,GO:0070013~intracellular organelle lumen,	GO:0003755~peptidyl-prolyl cis-trans isomerase activity,GO:0005509~calcium ion binding,GO:0016859~cis-trans isomerase activity,GO:0043167~ion binding,GO:0043169~cation binding,GO:0046872~metal ion binding,	IPR000886:Endoplasmic reticulum, targeting sequence,IPR001179:Peptidyl-prolyl cis-trans isomerase, FKBP-type,IPR002048:Calcium-binding EF-hand,IPR018247:EF-HAND 1,IPR018249:EF-HAND 2,	0	0	SM00054:EFh,	calcium,endoplasmic reticulum,glycoprotein,Isomerase,phosphoprotein,repeat,Rotamase,signal,	calcium-binding region:1,calcium-binding region:2,chain:FK506-binding protein 10,domain:EF-hand 1,domain:EF-hand 2,domain:PPIase FKBP-type 1,domain:PPIase FKBP-type 2,domain:PPIase FKBP-type 3,domain:PPIase FKBP-type 4,glycosylation site:N-linked (GlcNAc...),sequence conflict,short sequence motif:Prevents secretion from ER,signal peptide,
ENSMUSG00000001558	CUST_629_PI427302862y	KLHL10	isotig01865	0.840097	1.03369	0.646917	1.0924	0.682653	0.954533	0.423966	0.873438	0.581866	0.882173	0.646552	0.88123	59.0456	0	0	0	0	0	0	ENSMUSG00000001558	kelch-like 10 (Drosophila)	0	0	GO:0000902~cell morphogenesis,GO:0001894~tissue homeostasis,GO:0003006~reproductive developmental process,GO:0007276~gamete generation,GO:0007281~germ cell development,GO:0007283~spermatogenesis,GO:0007286~spermatid development,GO:0007548~sex differentiation,GO:0008406~gonad development,GO:0008584~male gonad development,GO:0009566~fertilization,GO:0019953~sexual reproduction,GO:0030539~male genit…	0	0	IPR000210:BTB/POZ-like,IPR006651:Kelch,IPR006652:Kelch repeat type 1,IPR011333:BTB/POZ fold,IPR011705:BTB/Kelch-associated,IPR013069:BTB/POZ,IPR013089:Kelch related,IPR015915:Kelch-type beta propeller,IPR015916:Galactose oxidase, beta-propeller,IPR017096:Kelch-like protein, gigaxonin,	0	PIRSF037037:Kelch-like_protein_gigaxonin,	SM00225:BTB,SM00612:Kelch,	cytoplasm,kelch repeat,repeat,	chain:Kelch-like protein 10,domain:BTB,repeat:Kelch 1,repeat:Kelch 2,repeat:Kelch 3,repeat:Kelch 4,repeat:Kelch 5,repeat:Kelch 6,sequence conflict,
ENSMUSG00000001569	CUST_635_PI427302862y	NOM1	isotig27673	0.671978	1.06401	0.337069	1.12521	0.74024	0.959759	0.726718	0.963549	0.65375	0.830649	0.560141	0.82271	68.3045	0	0	0	0	0	0	ENSMUSG00000001569	nucleolar protein with MIF4G domain 1	0	0	0	GO:0005730~nucleolus,GO:0031974~membrane-enclosed lumen,GO:0031981~nuclear lumen,GO:0043228~non-membrane-bounded organelle,GO:0043232~intracellular non-membrane-bounded organelle,GO:0043233~organelle lumen,GO:0070013~intracellular organelle lumen,	0	IPR003890:MIF4G-like, type 3,IPR003891:Initiation factor eIF-4 gamma, MA3,IPR016021:MIF4-like, type 1/2/3,	0	0	SM00543:MIF4G,SM00544:MA3,	nucleus,phosphoprotein,	chain:Nucleolar MIF4G domain-containing protein 1,domain:MI,domain:MIF4G,modified residue,region of interest:Necessary for nucleolar localization and for targeting PPP1CA to the nucleolus,short sequence motif:Required for efficient binding to PPP1CA and for targeting PPP1CA to the nucleolus,
ENSMUSG00000001576	CUST_637_PI427302862y	ERGIC1	isotig22369	0.709786	1.20364	0.998942	1.05108	0.538843	0.860061	0.651829	1.24115	0.986683	1.10379	0.756434	0.928994	215.535	0	0	0	0	0	0	ENSMUSG00000001576	endoplasmic reticulum-golgi intermediate compartment (ERGIC) 1	0	0	GO:0006888~ER to Golgi vesicle-mediated transport,GO:0016192~vesicle-mediated transport,GO:0046907~intracellular transport,GO:0048193~Golgi vesicle transport,	GO:0005783~endoplasmic reticulum,GO:0005793~ER-Golgi intermediate compartment,GO:0005794~Golgi apparatus,GO:0016021~integral to membrane,GO:0031224~intrinsic to membrane,	0	IPR012936:Protein of unknown function DUF1692,	0	0	0	direct protein sequencing,endoplasmic reticulum,er-golgi transport,glycoprotein,golgi apparatus,membrane,transmembrane,transport,	chain:Endoplasmic reticulum-Golgi intermediate compartment protein 1,glycosylation site:N-linked (GlcNAc...),topological domain:Cytoplasmic,topological domain:Lumenal,transmembrane region,
ENSMUSG00000001583	CUST_19143_PI427280503x	Tnk1	contig_227966	0.975353	0.998611	0.91064	0.978403	0.998924	1.00517	0.858655	0.964304	0.792045	1.05988	0.749978	0.93539	42.0969	0	0	0	0	0	0	ENSMUSG00000001583	tyrosine kinase, non-receptor, 1	0	0	GO:0001558~regulation of cell growth,GO:0006468~protein amino acid phosphorylation,GO:0006793~phosphorus metabolic process,GO:0006796~phosphate metabolic process,GO:0008361~regulation of cell size,GO:0009968~negative regulation of signal transduction,GO:0010648~negative regulation of cell communication,GO:0016310~phosphorylation,GO:0030308~negative regulation of cell growth,GO:0032535~regulation …	GO:0005829~cytosol,	GO:0000166~nucleotide binding,GO:0001882~nucleoside binding,GO:0001883~purine nucleoside binding,GO:0004672~protein kinase activity,GO:0004713~protein tyrosine kinase activity,GO:0004715~non-membrane spanning protein tyrosine kinase activity,GO:0005524~ATP binding,GO:0017076~purine nucleotide binding,GO:0030554~adenyl nucleotide binding,GO:0032553~ribonucleotide binding,GO:0032555~purine ribonucl…	IPR000719:Protein kinase, core,IPR001245:Tyrosine protein kinase,IPR001452:Src homology-3 domain,IPR008266:Tyrosine protein kinase, active site,IPR015772:Tyrosine kinase, TNK1,IPR017441:Protein kinase, ATP binding site,	0	0	SM00219:TyrKc,SM00326:SH3,	alternative splicing,atp-binding,cytoplasm,kinase,membrane,nucleotide-binding,phosphoprotein,receptor,sh3 domain,transferase,tyrosine-protein kinase,	active site:Proton acceptor,binding site:ATP,chain:Non-receptor tyrosine-protein kinase TNK1,compositionally biased region:Pro-rich,domain:Protein kinase,domain:SH3,modified residue,mutagenesis site,nucleotide phosphate-binding region:ATP,sequence conflict,splice variant,
ENSMUSG00000001588	CUST_18789_PI427280503x	ACAP1	contig_153800	0.766608	1.04832	0.425932	1.09795	0.921502	0.985724	0.89069	1.01914	0.809226	0.897213	0.601449	0.895611	67.4975	0	0	0	0	0	0	ENSMUSG00000001588	centaurin, beta 1	0	0	GO:0001558~regulation of cell growth,GO:0006468~protein amino acid phosphorylation,GO:0006793~phosphorus metabolic process,GO:0006796~phosphate metabolic process,GO:0007242~intracellular signaling cascade,GO:0008361~regulation of cell size,GO:0009968~negative regulation of signal transduction,GO:0010648~negative regulation of cell communication,GO:0016042~lipid catabolic process,GO:0016310~phosph…	GO:0005829~cytosol,	GO:0000166~nucleotide binding,GO:0001882~nucleoside binding,GO:0001883~purine nucleoside binding,GO:0004620~phospholipase activity,GO:0004629~phospholipase C activity,GO:0004672~protein kinase activity,GO:0004713~protein tyrosine kinase activity,GO:0004715~non-membrane spanning protein tyrosine kinase activity,GO:0005083~small GTPase regulator activity,GO:0005096~GTPase activator activity,GO:0005…	IPR000719:Protein kinase, core,IPR000909:Phospholipase C, phosphatidylinositol-specific , X region,IPR001164:Arf GTPase activating protein,IPR001245:Tyrosine protein kinase,IPR001452:Src homology-3 domain,IPR001849:Pleckstrin homology,IPR002110:Ankyrin,IPR008266:Tyrosine protein kinase, active site,IPR011993:Pleckstrin homology-type,IPR015772:Tyrosine kinase, TNK1,IPR017441:Protein kinase, ATP bi…	mmu04144:Endocytosis,	0	SM00105:ArfGap,SM00148:PLCXc,SM00219:TyrKc,SM00233:PH,SM00248:ANK,SM00326:SH3,	acetylation,alternative splicing,ank repeat,atp-binding,cytoplasm,hydrolase,kinase,lipid degradation,membrane,metal-binding,nucleotide-binding,phosphoprotein,receptor,repeat,sh3 domain,transducer,transferase,tyrosine-protein kinase,zinc,zinc-finger,	active site:Proton acceptor,binding site:ATP,chain:Arf-GAP with coiled-coil, ANK repeat and PH domain-containing protein 1,chain:Non-receptor tyrosine-protein kinase TNK1,compositionally biased region:Pro-rich,domain:Arf-GAP,domain:BAR,domain:PH,domain:Protein kinase,domain:SH3,modified residue,mutagenesis site,nucleotide phosphate-binding region:ATP,region of interest:Required for formation of e…
ENSMUSG00000001604	CUST_640_PI427302862y	TCEA3	isotig32574	0.946764	0.965961	0.449904	0.574206	0.256802	0.548844	0.244452	0.327683	0.287769	0.427183	0.920277	1.04267	13243.3	0	0	0	0	0	0	ENSMUSG00000001604	transcription elongation factor A (SII), 3	0	0	GO:0006350~transcription,GO:0006351~transcription, DNA-dependent,GO:0006354~RNA elongation,GO:0006355~regulation of transcription, DNA-dependent,GO:0006357~regulation of transcription from RNA polymerase II promoter,GO:0032774~RNA biosynthetic process,GO:0045449~regulation of transcription,GO:0051252~regulation of RNA metabolic process,	0	GO:0003677~DNA binding,GO:0003702~RNA polymerase II transcription factor activity,GO:0003711~transcription elongation regulator activity,GO:0003746~translation elongation factor activity,GO:0008135~translation factor activity, nucleic acid binding,GO:0008270~zinc ion binding,GO:0030528~transcription regulator activity,GO:0043167~ion binding,GO:0043169~cation binding,GO:0046872~metal ion binding,G…	IPR001222:Zinc finger, TFIIS-type,IPR003617:Transcription elongation factor, TFIIS/CRSP70, N-terminal, sub-type,IPR003618:Transcription elongation factor S-II, central region,IPR006289:Transcription elongation factor, TFIIS,IPR010990:Transcription elongation factor, TFIIS/elongin A/CRSP70, N-terminal,IPR014765:Transcription elongation factor, TFIIS/CRSP70, N-terminal,IPR016492:Transcription elong…	0	PIRSF006704:TF_IIS,PIRSF006704:transcription elongation factor, IIS type,	SM00440:ZnF_C2C2,SM00509:TFS2N,SM00510:TFS2M,	3d-structure,dna-binding,metal-binding,nucleus,Transcription,transcription regulation,zinc,zinc-finger,	chain:Transcription elongation factor A protein 3,domain:TFIIS central,domain:TFIIS N-terminal,helix,sequence conflict,zinc finger region:TFIIS-type,
ENSMUSG00000001627	CUST_42_PI426291128y	ifrd1	isotig05084	2.86165e-05	3.91521	0.000213094	5.15089	0.212752	1.50786	0.267462	1.19281	0.107155	1.27864	0.222532	1.1505	950	2	0	0	0	2	0	ENSMUSG00000001627	interferon-related developmental regulator 1	0	0	GO:0007525~somatic muscle development,GO:0007527~adult somatic muscle development,GO:0042692~muscle cell differentiation,	0	0	IPR006921:Interferon-related developmental regulator, C-terminal,IPR007701:Interferon-related developmental regulator, N-terminal,	0	PIRSF001934:interferon alpha,	0	antiviral,developmental protein,differentiation,transmembrane protein,	chain:Interferon-related developmental regulator 1,compositionally biased region:Poly-Ala,compositionally biased region:Poly-Gly,
ENSMUSG00000001627	CUST_644_PI427302862y	ifrd1	isotig05084	3.36958e-05	3.57709	0.000316527	4.15937	0.883786	1.07213	0.22263	1.34458	0.108964	1.49914	0.708301	1.0174	1351.69	2	0	0	0	2	0	ENSMUSG00000001627	interferon-related developmental regulator 1	0	0	GO:0007525~somatic muscle development,GO:0007527~adult somatic muscle development,GO:0042692~muscle cell differentiation,	0	0	IPR006921:Interferon-related developmental regulator, C-terminal,IPR007701:Interferon-related developmental regulator, N-terminal,	0	PIRSF001934:interferon alpha,	0	antiviral,developmental protein,differentiation,transmembrane protein,	chain:Interferon-related developmental regulator 1,compositionally biased region:Poly-Ala,compositionally biased region:Poly-Gly,
ENSMUSG00000001630	CUST_650_PI427302862y	Gm3555	isotig39639	0.787704	1.03699	0.647426	0.789153	0.37971	0.734341	0.0955141	1.25542	0.211779	1.18336	0.42936	1.13317	1117.06	0	0	0	0	0	0	ENSMUSG00000001630	predicted gene 3555; predicted gene 7451; serine/threonine kinase 38 like	0	0	GO:0006468~protein amino acid phosphorylation,GO:0006793~phosphorus metabolic process,GO:0006796~phosphate metabolic process,GO:0007242~intracellular signaling cascade,GO:0007243~protein kinase cascade,GO:0016310~phosphorylation,	GO:0005856~cytoskeleton,GO:0015629~actin cytoskeleton,GO:0043228~non-membrane-bounded organelle,GO:0043232~intracellular non-membrane-bounded organelle,	GO:0000166~nucleotide binding,GO:0000287~magnesium ion binding,GO:0001882~nucleoside binding,GO:0001883~purine nucleoside binding,GO:0003779~actin binding,GO:0004672~protein kinase activity,GO:0004674~protein serine/threonine kinase activity,GO:0005524~ATP binding,GO:0008092~cytoskeletal protein binding,GO:0017076~purine nucleotide binding,GO:0030554~adenyl nucleotide binding,GO:0032553~ribonucle…	IPR000719:Protein kinase, core,IPR000961:AGC-kinase, C-terminal,IPR002290:Serine/threonine protein kinase,IPR008271:Serine/threonine protein kinase, active site,IPR017441:Protein kinase, ATP binding site,IPR017442:Serine/threonine protein kinase-related,IPR017892:Protein kinase, C-terminal,	0	PIRSF036302:serine/threonine-protein kinase, Ndr (nuclear Dbf2-related) type,PIRSF500306:serine/threonine-protein kinase, animal Ndr (nuclear Dbf2-related) type,	SM00133:S_TK_X,SM00220:S_TKc,	acetylation,actin-binding,alternative splicing,atp-binding,cytoplasm,cytoskeleton,kinase,magnesium,metal-binding,nucleotide-binding,phosphoprotein,serine/threonine-protein kinase,transferase,	active site:Proton acceptor,binding site:ATP,chain:Serine/threonine-protein kinase 38-like,domain:AGC-kinase C-terminal,domain:Protein kinase,modified residue,nucleotide phosphate-binding region:ATP,region of interest:S100B binding,sequence conflict,splice variant,
ENSMUSG00000001632	CUST_654_PI427302862y	BRPF1	isotig39922	0.912116	0.984432	0.845351	1.08571	0.958852	1.0185	0.612841	0.855226	0.493971	0.806562	0.464121	0.837846	1459.23	0	0	0	0	0	0	ENSMUSG00000001632	bromodomain and PHD finger containing, 1	0	General function prediction only,Transcription / Cell division and chromosome partitioning,	0	0	GO:0008270~zinc ion binding,GO:0043167~ion binding,GO:0043169~cation binding,GO:0046872~metal ion binding,GO:0046914~transition metal ion binding,	IPR000313:PWWP,IPR001487:Bromodomain,IPR001965:Zinc finger, PHD-type,IPR007087:Zinc finger, C2H2-type,IPR015880:Zinc finger, C2H2-like,IPR018359:Bromodomain, conserved site,IPR019542:Enhancer of polycomb-like,IPR019786:Zinc finger, PHD-type, conserved site,IPR019787:Zinc finger, PHD-finger,	0	0	SM00249:PHD,SM00293:PWWP,SM00297:BROMO,SM00355:ZnF_C2H2,	bromodomain,metal-binding,zinc,	0
ENSMUSG00000001663	CUST_658_PI427302862y	GSTT1	isotig34496	0.917067	1.02428	0.813442	0.933719	0.978218	1.05096	0.629198	1.08496	0.941638	1.0149	0.449264	0.890385	52.6945	0	0	0	0	0	0	ENSMUSG00000001663	glutathione S-transferase, theta 1	0	Posttranslational modification, protein turnover, chaperones,	GO:0006518~peptide metabolic process,GO:0006575~cellular amino acid derivative metabolic process,GO:0006732~coenzyme metabolic process,GO:0006749~glutathione metabolic process,GO:0006790~sulfur metabolic process,GO:0051186~cofactor metabolic process,	0	GO:0004364~glutathione transferase activity,GO:0016765~transferase activity, transferring alkyl or aryl (other than methyl) groups,	IPR004045:Glutathione S-transferase, N-terminal,IPR004046:Glutathione S-transferase, C-terminal,IPR010987:Glutathione S-transferase, C-terminal-like,IPR012335:Thioredoxin fold,IPR017933:Glutathione S-transferase/chloride channel, C-terminal,	mmu00480:Glutathione metabolism,mmu00980:Metabolism of xenobiotics by cytochrome P450,mmu00982:Drug metabolism,	PIRSF000503:glutathione transferase,	0	cytoplasm,nucleus,transferase,	chain:Glutathione S-transferase theta-1,domain:GST C-terminal,domain:GST N-terminal,
ENSMUSG00000001665	CUST_659_PI427302862y	GSTT3	isotig47959	0.92084	1.02316	0.999215	0.855272	0.680463	1.18385	0.71938	0.916226	0.843768	1.20753	0.7393	1.20435	2763.47	0	0	0	0	0	0	ENSMUSG00000001665	glutathione S-transferase, theta 3	0	Posttranslational modification, protein turnover, chaperones,	GO:0006518~peptide metabolic process,GO:0006575~cellular amino acid derivative metabolic process,GO:0006732~coenzyme metabolic process,GO:0006749~glutathione metabolic process,GO:0006790~sulfur metabolic process,GO:0051186~cofactor metabolic process,	0	GO:0004364~glutathione transferase activity,GO:0016765~transferase activity, transferring alkyl or aryl (other than methyl) groups,	IPR004045:Glutathione S-transferase, N-terminal,IPR004046:Glutathione S-transferase, C-terminal,IPR010987:Glutathione S-transferase, C-terminal-like,IPR012335:Thioredoxin fold,IPR017933:Glutathione S-transferase/chloride channel, C-terminal,	0	PIRSF000503:glutathione transferase,	0	transferase,	0
ENSMUSG00000001666	CUST_663_PI427302862y	ddt	isotig37204	0.985476	1.04994	0.307323	0.664553	0.429163	0.723189	0.195281	0.837942	0.22598	0.761797	0.248268	0.768288	5936.99	0	0	0	0	0	0	ENSMUSG00000001666	D-dopachrome tautomerase	0	0	GO:0006582~melanin metabolic process,GO:0019748~secondary metabolic process,GO:0042438~melanin biosynthetic process,GO:0042440~pigment metabolic process,GO:0046148~pigment biosynthetic process,	0	GO:0016831~carboxy-lyase activity,GO:0033981~D-dopachrome decarboxylase activity,	IPR001398:Macrophage migration inhibitory factor,IPR014347:Tautomerase,IPR019829:Macrophage migration inhibitory factor, conserved site,	0	0	0	acetylation,cytoplasm,direct protein sequencing,lyase,Melanin biosynthesis,	chain:D-dopachrome decarboxylase,modified residue,
ENSMUSG00000001670	CUST_19665_PI427280503x	TAT	contig_204733	0.73223	1.03612	0.995973	0.996548	0.846261	0.973686	0.751961	1.00951	0.880348	1.03878	0.8185	0.960149	41.1116	0	0	0	0	0	0	ENSMUSG00000001670	tyrosine aminotransferase	0	0	GO:0006558~L-phenylalanine metabolic process,GO:0006559~L-phenylalanine catabolic process,GO:0006570~tyrosine metabolic process,GO:0006572~tyrosine catabolic process,GO:0006979~response to oxidative stress,GO:0009063~cellular amino acid catabolic process,GO:0009072~aromatic amino acid family metabolic process,GO:0009074~aromatic amino acid family catabolic process,GO:0009310~amine catabolic proce…	GO:0005739~mitochondrion,	GO:0004838~L-tyrosine:2-oxoglutarate aminotransferase activity,GO:0008483~transaminase activity,GO:0016597~amino acid binding,GO:0016769~transferase activity, transferring nitrogenous groups,GO:0016846~carbon-sulfur lyase activity,GO:0016847~1-aminocyclopropane-1-carboxylate synthase activity,GO:0019842~vitamin binding,GO:0030170~pyridoxal phosphate binding,GO:0031406~carboxylic acid binding,GO:0…	IPR001176:1-aminocyclopropane-1-carboxylate synthase,IPR004838:Aminotransferases, class-I, pyridoxal-phosphate-binding site,IPR004839:Aminotransferase, class I and II,IPR005957:Tyrosine aminotransferase,IPR005958:Tyrosine/nicotianamine aminotransferase,IPR011715:Tyrosine aminotransferase ubiquitination region,IPR015421:Pyridoxal phosphate-dependent transferase, major region, subdomain 1,	mmu00130:Ubiquinone and other terpenoid-quinone biosynthesis,mmu00270:Cysteine and methionine metabolism,mmu00350:Tyrosine metabolism,mmu00360:Phenylalanine metabolism,mmu00400:Phenylalanine, tyrosine and tryptophan biosynthesis,	PIRSF000517:tyrosine transaminase,	0	Aminotransferase,phenylalanine catabolism,pyridoxal phosphate,transferase,tyrosine catabolism,	chain:Tyrosine aminotransferase,modified residue,sequence conflict,
ENSMUSG00000001674	CUST_665_PI427302862y	DDX18	isotig22033	0.157853	1.14768	0.688748	1.06012	0.239977	1.12063	0.908597	0.996612	0.674026	0.95648	0.809839	0.89124	643.28	0	0	0	0	0	0	ENSMUSG00000001674	predicted gene 16433; similar to DEAD (Asp-Glu-Ala-Asp) box polypeptide 18; predicted gene 9214; predicted gene 8173; DEAD (Asp-Glu-Ala-Asp) box polypeptide 18	0	0	0	0	GO:0000166~nucleotide binding,GO:0001882~nucleoside binding,GO:0001883~purine nucleoside binding,GO:0003723~RNA binding,GO:0004386~helicase activity,GO:0005524~ATP binding,GO:0008026~ATP-dependent helicase activity,GO:0016887~ATPase activity,GO:0017076~purine nucleotide binding,GO:0030554~adenyl nucleotide binding,GO:0032553~ribonucleotide binding,GO:0032555~purine ribonucleotide binding,GO:00325…	IPR000629:RNA helicase, ATP-dependent, DEAD-box, conserved site,IPR001650:DNA/RNA helicase, C-terminal,IPR011545:DNA/RNA helicase, DEAD/DEAH box type, N-terminal,IPR014001:DEAD-like helicase, N-terminal,IPR014014:RNA helicase, DEAD-box type, Q motif,IPR014021:Helicase, superfamily 1 and 2, ATP-binding,	0	PIRSF005200:fruit fly gene Dbp73D protein,	SM00487:DEXDc,SM00490:HELICc,	acetylation,atp-binding,helicase,hydrolase,nucleotide-binding,rna-binding,	chain:ATP-dependent RNA helicase DDX18,domain:Helicase ATP-binding,domain:Helicase C-terminal,modified residue,nucleotide phosphate-binding region:ATP,sequence conflict,short sequence motif:DEAD box,short sequence motif:Q motif,
ENSMUSG00000001687	CUST_668_PI427302862y	ubl3	isotig39711	0.841741	0.918238	0.410591	1.1632	0.219307	0.796375	0.975709	0.888817	0.774796	0.909651	0.43599	0.870687	2180.08	0	0	0	0	0	0	ENSMUSG00000001687	ubiquitin-like 3	0	0	0	GO:0005886~plasma membrane,GO:0031224~intrinsic to membrane,GO:0031225~anchored to membrane,	0	IPR017000:Membrane-anchored ubiquitin-fold protein, HCG-1,IPR019954:Ubiquitin conserved site,IPR019955:Ubiquitin supergroup,	0	PIRSF032572:membrane-anchored ubiquitin-fold protein, HCG-1 type,PIRSF032572:MUB,	0	3d-structure,cell membrane,lipoprotein,membrane,methylation,prenylation,	chain:Ubiquitin-like protein 3,domain:Ubiquitin-like,helix,lipid moiety-binding region:S-geranylgeranyl cysteine,modified residue,propeptide:Removed in mature form,strand,turn,
ENSMUSG00000001700	CUST_673_PI427302862y	GRAMD3	isotig29698	0.160114	0.722263	0.216545	0.682157	0.235891	0.776129	0.34518	1.08448	0.32847	1.10756	0.72237	0.937616	162.118	0	0	0	0	0	0	ENSMUSG00000001700	GRAM domain containing 3	0	0	0	0	0	IPR004182:GRAM,	0	0	SM00568:GRAM,	phosphoprotein,	chain:GRAM domain-containing protein 3,domain:GRAM,modified residue,
ENSMUSG00000001707	CUST_676_PI427302862y	EEF1E1	isotig33742	0.315265	1.13156	0.739361	1.06625	0.168359	1.18123	0.743039	1.06741	0.775679	0.976459	0.848062	0.990364	829.073	0	0	0	0	0	0	ENSMUSG00000001707	eukaryotic translation elongation factor 1 epsilon 1	0	0	GO:0006259~DNA metabolic process,GO:0006281~DNA repair,GO:0006412~translation,GO:0006974~response to DNA damage stimulus,GO:0008285~negative regulation of cell proliferation,GO:0009967~positive regulation of signal transduction,GO:0010647~positive regulation of cell communication,GO:0010941~regulation of cell death,GO:0010942~positive regulation of cell death,GO:0033554~cellular response to stres…	GO:0017101~aminoacyl-tRNA synthetase multienzyme complex,	0	IPR004046:Glutathione S-transferase, C-terminal,IPR010987:Glutathione S-transferase, C-terminal-like,IPR017933:Glutathione S-transferase/chloride channel, C-terminal,	0	0	0	acetylation,cytoplasm,nucleus,protein biosynthesis,	chain:Eukaryotic translation elongation factor 1 epsilon-1,domain:GST C-terminal,modified residue,
ENSMUSG00000001729	CUST_18301_PI426291177y	akt1	isotig44300	0.364495	0.869991	0.0115453	0.619546	0.00526441	0.588994	0.657389	1.03713	0.789963	1.00684	0.845708	1.04021	2524.97	0	0	2	0	0	2	ENSMUSG00000001729	thymoma viral proto-oncogene 1; similar to serine/threonine protein kinase	m_achPathway:Role of nicotinic acetylcholine receptors in the regulation of apoptosis,m_aktPathway:AKT Signaling Pathway,m_badPathway:Regulation of BAD phosphorylation,m_bcellsurvivalPathway:B Cell Survival Pathway,m_chemicalPathway:Apoptotic Signaling in Response to DNA Damage,m_crebPathway:Transcription factor CREB and its extracellular signals,m_edg1Pathway:Phospholipids as signalling intermed…	0	GO:0000271~polysaccharide biosynthetic process,GO:0001568~blood vessel development,GO:0001701~in utero embryonic development,GO:0001776~leukocyte homeostasis,GO:0001890~placenta development,GO:0001892~embryonic placenta development,GO:0001893~maternal placenta development,GO:0001942~hair follicle development,GO:0001944~vasculature development,GO:0002028~regulation of sodium ion transport,GO:00022…	GO:0005819~spindle,GO:0005829~cytosol,GO:0005856~cytoskeleton,GO:0005886~plasma membrane,GO:0015630~microtubule cytoskeleton,GO:0030027~lamellipodium,GO:0031252~cell leading edge,GO:0042995~cell projection,GO:0043228~non-membrane-bounded organelle,GO:0043232~intracellular non-membrane-bounded organelle,GO:0044430~cytoskeletal part,	GO:0000166~nucleotide binding,GO:0001882~nucleoside binding,GO:0001883~purine nucleoside binding,GO:0004672~protein kinase activity,GO:0004674~protein serine/threonine kinase activity,GO:0005524~ATP binding,GO:0017076~purine nucleotide binding,GO:0030554~adenyl nucleotide binding,GO:0032553~ribonucleotide binding,GO:0032555~purine ribonucleotide binding,GO:0032559~adenyl ribonucleotide binding,	IPR000719:Protein kinase, core,IPR000961:AGC-kinase, C-terminal,IPR001849:Pleckstrin homology,IPR002290:Serine/threonine protein kinase,IPR008271:Serine/threonine protein kinase, active site,IPR011993:Pleckstrin homology-type,IPR015744:Rac serine/threonine kinase,IPR017441:Protein kinase, ATP binding site,IPR017442:Serine/threonine protein kinase-related,IPR017892:Protein kinase, C-terminal,	mmu04010:MAPK signaling pathway,mmu04012:ErbB signaling pathway,mmu04062:Chemokine signaling pathway,mmu04150:mTOR signaling pathway,mmu04210:Apoptosis,mmu04370:VEGF signaling pathway,mmu04510:Focal adhesion,mmu04530:Tight junction,mmu04620:Toll-like receptor signaling pathway,mmu04630:Jak-STAT signaling pathway,mmu04660:T cell receptor signaling pathway,mmu04662:B cell receptor signaling pathway…	0	SM00133:S_TK_X,SM00220:S_TKc,SM00233:PH,	Apoptosis,atp-binding,carbohydrate metabolism,cell membrane,cytoplasm,glucose metabolism,glycogen biosynthesis,glycogen metabolism,kinase,membrane,nucleotide-binding,nucleus,phosphoprotein,serine/threonine-protein kinase,sugar transport,transferase,translation regulation,transport,ubl conjugation,	active site:Proton acceptor,binding site:ATP,chain:RAC-alpha serine/threonine-protein kinase,domain:AGC-kinase C-terminal,domain:PH,domain:Protein kinase,modified residue,mutagenesis site,nucleotide phosphate-binding region:ATP,sequence conflict,
ENSMUSG00000001729	CUST_679_PI427302862y	akt1	isotig44300	0.455782	0.893983	0.00776804	0.652502	0.0387918	0.661721	0.620933	1.03309	0.990937	0.928814	0.818633	0.913635	2931.62	0	0	2	0	0	2	ENSMUSG00000001729	thymoma viral proto-oncogene 1; similar to serine/threonine protein kinase	m_achPathway:Role of nicotinic acetylcholine receptors in the regulation of apoptosis,m_aktPathway:AKT Signaling Pathway,m_badPathway:Regulation of BAD phosphorylation,m_bcellsurvivalPathway:B Cell Survival Pathway,m_chemicalPathway:Apoptotic Signaling in Response to DNA Damage,m_crebPathway:Transcription factor CREB and its extracellular signals,m_edg1Pathway:Phospholipids as signalling intermed…	0	GO:0000271~polysaccharide biosynthetic process,GO:0001568~blood vessel development,GO:0001701~in utero embryonic development,GO:0001776~leukocyte homeostasis,GO:0001890~placenta development,GO:0001892~embryonic placenta development,GO:0001893~maternal placenta development,GO:0001942~hair follicle development,GO:0001944~vasculature development,GO:0002028~regulation of sodium ion transport,GO:00022…	GO:0005819~spindle,GO:0005829~cytosol,GO:0005856~cytoskeleton,GO:0005886~plasma membrane,GO:0015630~microtubule cytoskeleton,GO:0030027~lamellipodium,GO:0031252~cell leading edge,GO:0042995~cell projection,GO:0043228~non-membrane-bounded organelle,GO:0043232~intracellular non-membrane-bounded organelle,GO:0044430~cytoskeletal part,	GO:0000166~nucleotide binding,GO:0001882~nucleoside binding,GO:0001883~purine nucleoside binding,GO:0004672~protein kinase activity,GO:0004674~protein serine/threonine kinase activity,GO:0005524~ATP binding,GO:0017076~purine nucleotide binding,GO:0030554~adenyl nucleotide binding,GO:0032553~ribonucleotide binding,GO:0032555~purine ribonucleotide binding,GO:0032559~adenyl ribonucleotide binding,	IPR000719:Protein kinase, core,IPR000961:AGC-kinase, C-terminal,IPR001849:Pleckstrin homology,IPR002290:Serine/threonine protein kinase,IPR008271:Serine/threonine protein kinase, active site,IPR011993:Pleckstrin homology-type,IPR015744:Rac serine/threonine kinase,IPR017441:Protein kinase, ATP binding site,IPR017442:Serine/threonine protein kinase-related,IPR017892:Protein kinase, C-terminal,	mmu04010:MAPK signaling pathway,mmu04012:ErbB signaling pathway,mmu04062:Chemokine signaling pathway,mmu04150:mTOR signaling pathway,mmu04210:Apoptosis,mmu04370:VEGF signaling pathway,mmu04510:Focal adhesion,mmu04530:Tight junction,mmu04620:Toll-like receptor signaling pathway,mmu04630:Jak-STAT signaling pathway,mmu04660:T cell receptor signaling pathway,mmu04662:B cell receptor signaling pathway…	0	SM00133:S_TK_X,SM00220:S_TKc,SM00233:PH,	Apoptosis,atp-binding,carbohydrate metabolism,cell membrane,cytoplasm,glucose metabolism,glycogen biosynthesis,glycogen metabolism,kinase,membrane,nucleotide-binding,nucleus,phosphoprotein,serine/threonine-protein kinase,sugar transport,transferase,translation regulation,transport,ubl conjugation,	active site:Proton acceptor,binding site:ATP,chain:RAC-alpha serine/threonine-protein kinase,domain:AGC-kinase C-terminal,domain:PH,domain:Protein kinase,modified residue,mutagenesis site,nucleotide phosphate-binding region:ATP,sequence conflict,
ENSMUSG00000001729	CUST_680_PI427302862x	akt1	isotig44300	0.966888	1.01596	0.0325794	0.669579	0.0321754	0.586126	0.592526	1.07486	0.797675	0.953358	0.208608	0.833224	1884.13	0	0	2	0	0	2	ENSMUSG00000001729	thymoma viral proto-oncogene 1; similar to serine/threonine protein kinase	m_achPathway:Role of nicotinic acetylcholine receptors in the regulation of apoptosis,m_aktPathway:AKT Signaling Pathway,m_badPathway:Regulation of BAD phosphorylation,m_bcellsurvivalPathway:B Cell Survival Pathway,m_chemicalPathway:Apoptotic Signaling in Response to DNA Damage,m_crebPathway:Transcription factor CREB and its extracellular signals,m_edg1Pathway:Phospholipids as signalling intermed…	0	GO:0000271~polysaccharide biosynthetic process,GO:0001568~blood vessel development,GO:0001701~in utero embryonic development,GO:0001776~leukocyte homeostasis,GO:0001890~placenta development,GO:0001892~embryonic placenta development,GO:0001893~maternal placenta development,GO:0001942~hair follicle development,GO:0001944~vasculature development,GO:0002028~regulation of sodium ion transport,GO:00022…	GO:0005819~spindle,GO:0005829~cytosol,GO:0005856~cytoskeleton,GO:0005886~plasma membrane,GO:0015630~microtubule cytoskeleton,GO:0030027~lamellipodium,GO:0031252~cell leading edge,GO:0042995~cell projection,GO:0043228~non-membrane-bounded organelle,GO:0043232~intracellular non-membrane-bounded organelle,GO:0044430~cytoskeletal part,	GO:0000166~nucleotide binding,GO:0001882~nucleoside binding,GO:0001883~purine nucleoside binding,GO:0004672~protein kinase activity,GO:0004674~protein serine/threonine kinase activity,GO:0005524~ATP binding,GO:0017076~purine nucleotide binding,GO:0030554~adenyl nucleotide binding,GO:0032553~ribonucleotide binding,GO:0032555~purine ribonucleotide binding,GO:0032559~adenyl ribonucleotide binding,	IPR000719:Protein kinase, core,IPR000961:AGC-kinase, C-terminal,IPR001849:Pleckstrin homology,IPR002290:Serine/threonine protein kinase,IPR008271:Serine/threonine protein kinase, active site,IPR011993:Pleckstrin homology-type,IPR015744:Rac serine/threonine kinase,IPR017441:Protein kinase, ATP binding site,IPR017442:Serine/threonine protein kinase-related,IPR017892:Protein kinase, C-terminal,	mmu04010:MAPK signaling pathway,mmu04012:ErbB signaling pathway,mmu04062:Chemokine signaling pathway,mmu04150:mTOR signaling pathway,mmu04210:Apoptosis,mmu04370:VEGF signaling pathway,mmu04510:Focal adhesion,mmu04530:Tight junction,mmu04620:Toll-like receptor signaling pathway,mmu04630:Jak-STAT signaling pathway,mmu04660:T cell receptor signaling pathway,mmu04662:B cell receptor signaling pathway…	0	SM00133:S_TK_X,SM00220:S_TKc,SM00233:PH,	Apoptosis,atp-binding,carbohydrate metabolism,cell membrane,cytoplasm,glucose metabolism,glycogen biosynthesis,glycogen metabolism,kinase,membrane,nucleotide-binding,nucleus,phosphoprotein,serine/threonine-protein kinase,sugar transport,transferase,translation regulation,transport,ubl conjugation,	active site:Proton acceptor,binding site:ATP,chain:RAC-alpha serine/threonine-protein kinase,domain:AGC-kinase C-terminal,domain:PH,domain:Protein kinase,modified residue,mutagenesis site,nucleotide phosphate-binding region:ATP,sequence conflict,
ENSMUSG00000001739	CUST_682_PI427302862y	CLDN15	isotig21136	0.977787	1.00347	0.794717	0.975331	0.944904	1.04255	0.87034	1.05324	0.965664	0.956433	0.882806	0.955401	196.853	0	0	0	0	0	0	ENSMUSG00000001739	claudin 15	0	0	GO:0007155~cell adhesion,GO:0016337~cell-cell adhesion,GO:0016338~calcium-independent cell-cell adhesion,GO:0022610~biological adhesion,	GO:0005886~plasma membrane,GO:0005911~cell-cell junction,GO:0005923~tight junction,GO:0016021~integral to membrane,GO:0016327~apicolateral plasma membrane,GO:0030054~cell junction,GO:0031224~intrinsic to membrane,GO:0043296~apical junction complex,GO:0044459~plasma membrane part,GO:0070160~occluding junction,	GO:0005198~structural molecule activity,GO:0042802~identical protein binding,	IPR004031:PMP-22/EMP/MP20/Claudin,IPR006187:Claudin,IPR008094:Claudin-15,IPR017974:Claudin, conserved site,	mmu04514:Cell adhesion molecules (CAMs),mmu04530:Tight junction,mmu04670:Leukocyte transendothelial migration,	0	0	cell junction,cell membrane,membrane,phosphoprotein,Tight junction,transmembrane,	chain:Claudin-15,modified residue,sequence conflict,topological domain:Cytoplasmic,topological domain:Extracellular,transmembrane region,
ENSMUSG00000001741	CUST_688_PI427302862y	IL16	isotig45626	0.0452017	0.831111	0.106127	0.8318	0.517453	0.887774	0.0574112	0.268629	0.0649992	0.159977	0.410537	0.469397	1146.8	0	0	1	0	0	1	ENSMUSG00000001741	interleukin 16	m_cytokinePathway:Cytokine Network,	0	GO:0006350~transcription,GO:0006928~cell motion,GO:0006935~chemotaxis,GO:0007610~behavior,GO:0007626~locomotory behavior,GO:0016477~cell migration,GO:0030595~leukocyte chemotaxis,GO:0032101~regulation of response to external stimulus,GO:0032103~positive regulation of response to external stimulus,GO:0040012~regulation of locomotion,GO:0040017~positive regulation of locomotion,GO:0042330~taxis,GO:…	GO:0005576~extracellular region,GO:0005615~extracellular space,GO:0044421~extracellular region part,	GO:0005125~cytokine activity,	IPR001478:PDZ/DHR/GLGF,	0	PIRSF038750:interleukin-16,	SM00228:PDZ,	alternative promoter usage,chemotaxis,cytokine,cytoplasm,nucleus,phosphoprotein,repeat,Secreted,Transcription,transcription regulation,	chain:Interleukin-16,chain:Pro-interleukin-16,domain:PDZ 1,domain:PDZ 2,domain:PDZ 3,domain:PDZ 4,modified residue,region of interest:Interaction with GRIN2A,region of interest:Interaction with PPP1R12A, PPP1R12B and PPP1R12C,sequence conflict,splice variant,
ENSMUSG00000001750	CUST_28551_PI427280503y	TCIRG1	contig_98161	0.300221	1.13611	0.846481	0.9063	0.884293	1.02118	0.298469	1.22181	0.257725	1.18874	0.57147	1.081	362.046	0	0	0	0	0	0	ENSMUSG00000001750	T-cell, immune regulator 1, ATPase, H+ transporting, lysosomal V0 protein A3	0	0	GO:0006091~generation of precursor metabolites and energy,GO:0006119~oxidative phosphorylation,GO:0006163~purine nucleotide metabolic process,GO:0006164~purine nucleotide biosynthetic process,GO:0006754~ATP biosynthetic process,GO:0006793~phosphorus metabolic process,GO:0006796~phosphate metabolic process,GO:0006811~ion transport,GO:0006812~cation transport,GO:0006818~hydrogen transport,GO:000914…	GO:0005739~mitochondrion,GO:0005886~plasma membrane,GO:0016324~apical plasma membrane,GO:0016469~proton-transporting two-sector ATPase complex,GO:0033177~proton-transporting two-sector ATPase complex, proton-transporting domain,GO:0044459~plasma membrane part,GO:0045177~apical part of cell,	GO:0015077~monovalent inorganic cation transmembrane transporter activity,GO:0015078~hydrogen ion transmembrane transporter activity,GO:0022890~inorganic cation transmembrane transporter activity,	IPR002490:ATPase, V0/A0 complex, 116-kDa subunit,	mmu00190:Oxidative phosphorylation,mmu04142:Lysosome,	PIRSF001293:V-type ATPase subunit,	0	0	0
ENSMUSG00000001751	CUST_690_PI427302862y	Naglu	isotig49340	0.0787731	1.21624	0.343907	1.1347	0.580822	1.2387	0.307345	0.858897	0.411481	0.823504	0.479464	0.867906	236.302	0	0	0	0	0	0	ENSMUSG00000001751	alpha-N-acetylglucosaminidase (Sanfilippo disease IIIB)	0	0	0	0	GO:0004561~alpha-N-acetylglucosaminidase activity,GO:0015929~hexosaminidase activity,	IPR007781:Alpha-N-acetylglucosaminidase,	mmu00531:Glycosaminoglycan degradation,mmu04142:Lysosome,	PIRSF001091:alpha-N-acetylglucosaminidase,	0	glycosidase,hydrolase,	0
ENSMUSG00000001755	CUST_692_PI427302862y	COASY	isotig14357	0.877993	0.957141	0.62313	0.903443	0.656028	0.891254	0.479415	1.10816	0.93826	0.968907	0.550325	0.841295	793.338	0	0	0	0	0	0	ENSMUSG00000001755	Coenzyme A synthase	0	Coenzyme metabolism,	GO:0006732~coenzyme metabolic process,GO:0009108~coenzyme biosynthetic process,GO:0009116~nucleoside metabolic process,GO:0009119~ribonucleoside metabolic process,GO:0015936~coenzyme A metabolic process,GO:0015937~coenzyme A biosynthetic process,GO:0033865~nucleoside bisphosphate metabolic process,GO:0042278~purine nucleoside metabolic process,GO:0046128~purine ribonucleoside metabolic process,GO…	0	GO:0000166~nucleotide binding,GO:0001882~nucleoside binding,GO:0001883~purine nucleoside binding,GO:0004140~dephospho-CoA kinase activity,GO:0004595~pantetheine-phosphate adenylyltransferase activity,GO:0005524~ATP binding,GO:0016779~nucleotidyltransferase activity,GO:0017076~purine nucleotide binding,GO:0030554~adenyl nucleotide binding,GO:0032553~ribonucleotide binding,GO:0032555~purine ribonuc…	IPR001977:Dephospho-CoA kinase,IPR004820:Cytidylyltransferase,IPR004821:Cytidyltransferase-related,	mmu00770:Pantothenate and CoA biosynthesis,	0	0	3d-structure,atp-binding,coenzyme a biosynthesis,kinase,multifunctional enzyme,nucleotide-binding,nucleotidyltransferase,phosphoprotein,transferase,	chain:Bifunctional coenzyme A synthase,domain:DPCK,helix,modified residue,mutagenesis site,nucleotide phosphate-binding region:ATP,region of interest:Phosphopantetheine adenylyltransferase,strand,turn,
ENSMUSG00000001761	CUST_696_PI427302862y	Gm4066	isotig23714	0.726673	1.05928	0.970638	0.970565	0.614247	1.06684	0.713932	1.07	0.920285	1.03369	0.79216	1.05977	575.423	0	0	0	0	0	0	ENSMUSG00000001761	predicted gene 4066; smoothened homolog (Drosophila)	m_shhPathway:Sonic Hedgehog (Shh) Pathway,	0	GO:0001501~skeletal system development,GO:0001503~ossification,GO:0001568~blood vessel development,GO:0001570~vasculogenesis,GO:0001649~osteoblast differentiation,GO:0001667~ameboidal cell migration,GO:0001708~cell fate specification,GO:0001755~neural crest cell migration,GO:0001944~vasculature development,GO:0002052~positive regulation of neuroblast proliferation,GO:0003002~regionalization,GO:00…	GO:0005929~cilium,GO:0016021~integral to membrane,GO:0031224~intrinsic to membrane,GO:0042995~cell projection,	0	IPR000024:Frizzled cysteine-rich domain,IPR000539:Frizzled protein,IPR015526:Frizzled related,IPR017981:GPCR, family 2-like,	mmu04340:Hedgehog signaling pathway,mmu05200:Pathways in cancer,mmu05217:Basal cell carcinoma,	PIRSF038704:G protein-coupled receptor smoothened homolog,	SM00063:FRI,	developmental protein,disulfide bond,g-protein coupled receptor,glycoprotein,membrane,phosphoprotein,receptor,signal,transducer,transmembrane,wnt signaling pathway,	chain:Smoothened homolog,disulfide bond,domain:FZ,glycosylation site:N-linked (GlcNAc...),modified residue,signal peptide,topological domain:Cytoplasmic,topological domain:Extracellular,transmembrane region,
ENSMUSG00000001763	CUST_697_PI427302862y	TSPAN33	isotig46674	0.179673	0.780123	0.791914	0.948972	0.880406	1.08273	0.534867	1.01964	0.633408	1.05443	0.569506	1.12101	431.556	0	0	0	0	0	0	ENSMUSG00000001763	tetraspanin 33	0	0	0	GO:0016021~integral to membrane,GO:0031224~intrinsic to membrane,	0	IPR000301:Tetraspanin, subgroup,IPR018499:Tetraspanin,	0	0	0	alternative splicing,disulfide bond,glycoprotein,membrane,transmembrane,	chain:Tetraspanin-33,glycosylation site:N-linked (GlcNAc...),splice variant,topological domain:Cytoplasmic,topological domain:Extracellular,transmembrane region,
ENSMUSG00000001767	CUST_703_PI427302862y	CRNKL1	isotig46096	0.833875	0.973769	0.907125	0.995347	0.34282	1.11875	0.7645	0.945605	0.596227	0.924539	0.809651	0.955746	52.2142	0	0	0	0	0	0	ENSMUSG00000001767	Crn, crooked neck-like 1 (Drosophila)	0	General function prediction only,RNA processing and modification,	GO:0000245~spliceosome assembly,GO:0000375~RNA splicing, via transesterification reactions,GO:0000377~RNA splicing, via transesterification reactions with bulged adenosine as nucleophile,GO:0000398~nuclear mRNA splicing, via spliceosome,GO:0006396~RNA processing,GO:0006397~mRNA processing,GO:0008380~RNA splicing,GO:0016071~mRNA metabolic process,GO:0022613~ribonucleoprotein complex biogenesis,GO:…	GO:0005654~nucleoplasm,GO:0005681~spliceosome,GO:0016604~nuclear body,GO:0016607~nuclear speck,GO:0030529~ribonucleoprotein complex,GO:0031974~membrane-enclosed lumen,GO:0031981~nuclear lumen,GO:0043233~organelle lumen,GO:0044451~nucleoplasm part,GO:0070013~intracellular organelle lumen,	GO:0003723~RNA binding,	IPR003107:RNA-processing protein, HAT helix,IPR011990:Tetratricopeptide-like helical,IPR013026:Tetratricopeptide region,	mmu03040:Spliceosome,	PIRSF028835:Schizosaccharomyces pombe hypothetical protein SPBC31F10.11c,	SM00386:HAT,	acetylation,mrna processing,mrna splicing,nucleus,repeat,Spliceosome,	chain:Crooked neck-like protein 1,compositionally biased region:Poly-Pro,modified residue,repeat:HAT 1,repeat:HAT 10,repeat:HAT 11,repeat:HAT 12,repeat:HAT 13,repeat:HAT 14,repeat:HAT 15,repeat:HAT 16,repeat:HAT 2,repeat:HAT 3,repeat:HAT 4,repeat:HAT 5,repeat:HAT 6,repeat:HAT 7,repeat:HAT 8,repeat:HAT 9,short sequence motif:Nuclear localization signal,
ENSMUSG00000001768	CUST_708_PI427302862y	LOC100044115	isotig45164	0.567658	1.17837	0.229727	1.25719	0.00832134	1.43011	0.256348	1.13968	0.218724	1.31728	0.543909	1.14223	539.175	1	0	0	0	1	0	ENSMUSG00000001768	similar to Ras and Rab interactor 2; Ras and Rab interactor 2	0	0	GO:0006897~endocytosis,GO:0010324~membrane invagination,GO:0016044~membrane organization,GO:0016192~vesicle-mediated transport,	0	GO:0005096~GTPase activator activity,GO:0008047~enzyme activator activity,GO:0030695~GTPase regulator activity,GO:0060589~nucleoside-triphosphatase regulator activity,	IPR000159:Ras-association,IPR000980:SH2 motif,IPR003123:Vacuolar sorting protein 9,IPR013995:Vacuolar sorting protein 9, subgroup,	0	0	SM00167:VPS9,SM00252:SH2,SM00314:RA,	alternative splicing,cytoplasm,Endocytosis,GTPase activation,phosphoprotein,SH2 domain,	chain:Ras and Rab interactor 2,compositionally biased region:Poly-Pro,domain:Ras-associating,domain:SH2,domain:VPS9,modified residue,region of interest:Interaction with RAB5B,sequence conflict,splice variant,
ENSMUSG00000001773	CUST_713_PI427302862y	FOLH1	isotig41866	0.805103	1.07857	0.940556	0.949221	0.332941	1.72939	0.876542	0.869586	0.993133	0.954041	0.360173	1.24929	1574.59	0	0	0	0	0	0	ENSMUSG00000001773	folate hydrolase	0	0	GO:0006508~proteolysis,GO:0006732~coenzyme metabolic process,GO:0006760~folic acid and derivative metabolic process,GO:0051186~cofactor metabolic process,	GO:0005886~plasma membrane,GO:0005887~integral to plasma membrane,GO:0016021~integral to membrane,GO:0031224~intrinsic to membrane,GO:0031226~intrinsic to plasma membrane,GO:0044459~plasma membrane part,	GO:0004180~carboxypeptidase activity,GO:0005509~calcium ion binding,GO:0008233~peptidase activity,GO:0008237~metallopeptidase activity,GO:0008238~exopeptidase activity,GO:0008270~zinc ion binding,GO:0016805~dipeptidase activity,GO:0043167~ion binding,GO:0043169~cation binding,GO:0046872~metal ion binding,GO:0046914~transition metal ion binding,GO:0070011~peptidase activity, acting on L-amino acid…	IPR003137:Protease-associated PA,IPR007365:Transferrin receptor-like, dimerisation,IPR007484:Peptidase M28,	0	PIRSF002548:transferrin receptor,	0	calcium,carboxypeptidase,cell membrane,dipeptidase,glycoprotein,hydrolase,membrane,metal-binding,metalloprotease,multifunctional enzyme,Protease,Signal-anchor,transmembrane,zinc,	active site:Charge relay system,active site:Nucleophile; for NAALADase activity,binding site:Substrate,chain:Glutamate carboxypeptidase 2,glycosylation site:N-linked (GlcNAc...),metal ion-binding site:Calcium,metal ion-binding site:Calcium; via carbonyl oxygen,metal ion-binding site:Zinc 1,metal ion-binding site:Zinc 2,region of interest:NAALADase,region of interest:Substrate binding,sequence con…
ENSMUSG00000001774	CUST_715_PI427302862y	CHORDC1	isotig10448	0.883018	1.03187	0.0112604	1.49418	0.708733	1.05966	0.419747	0.85224	0.311435	0.803349	0.235118	0.796744	295.615	1	0	0	0	1	0	ENSMUSG00000001774	cysteine and histidine-rich domain (CHORD)-containing, zinc-binding protein 1	0	0	0	0	GO:0005509~calcium ion binding,GO:0008270~zinc ion binding,GO:0043167~ion binding,GO:0043169~cation binding,GO:0046872~metal ion binding,GO:0046914~transition metal ion binding,	IPR007051:CHORD,IPR007052:CS domain,IPR017447:CS,	0	0	0	acetylation,metal-binding,phosphoprotein,repeat,zinc,	chain:Cysteine and histidine-rich domain- containing protein 1,domain:CHORD 1,domain:CHORD 2,domain:CS,metal ion-binding site:Zinc 1,metal ion-binding site:Zinc 2,metal ion-binding site:Zinc 3,metal ion-binding site:Zinc 4,modified residue,region of interest:Interaction with HSP90AA1 and HSP90AB1,region of interest:Interaction with PPP5C,
ENSMUSG00000001783	CUST_718_PI427302862y	D10Wsu52e	isotig40091	0.873063	0.940531	0.958777	0.98256	0.574798	0.893928	0.398892	1.05654	0.955888	0.919443	0.93262	0.931166	1660.62	0	0	0	0	0	0	ENSMUSG00000001783	DNA segment, Chr 10, Wayne State University 52, expressed	0	Function unknown,	0	0	0	IPR001233:Uncharacterised protein family UPF0027,	0	PIRSF015733:PIRSF015733,	0	acetylation,phosphoprotein,	chain:UPF0027 protein C22orf28 homolog,modified residue,sequence conflict,
ENSMUSG00000001785	CUST_721_PI427302862y	PWP1	isotig23082	0.835729	0.955686	0.952583	1.06308	0.802005	1.07184	0.860143	0.975956	0.425736	1.26501	0.0764138	1.49187	197.047	0	0	0	0	0	0	ENSMUSG00000001785	PWP1 homolog (S. cerevisiae)	0	General function prediction only,	0	0	0	IPR001680:WD40 repeat,IPR015943:WD40/YVTN repeat-like,IPR017986:WD40 repeat, region,IPR019775:WD40 repeat, conserved site,IPR019781:WD40 repeat, subgroup,IPR019782:WD40 repeat 2,	0	0	SM00320:WD40,	acetylation,nucleus,phosphoprotein,repeat,wd repeat,	chain:Periodic tryptophan protein 1 homolog,modified residue,repeat:WD 1,repeat:WD 2,repeat:WD 3,repeat:WD 4,repeat:WD 5,sequence conflict,
ENSMUSG00000001786	CUST_724_PI427302862y	Fbxo7	isotig38535	0.805471	0.964298	0.987999	0.992156	0.849451	0.958659	0.938479	0.988211	0.934064	0.956612	0.531767	0.917509	2362.57	0	0	0	0	0	0	ENSMUSG00000001786	F-box protein 7	0	0	GO:0006508~proteolysis,GO:0009057~macromolecule catabolic process,GO:0019941~modification-dependent protein catabolic process,GO:0030163~protein catabolic process,GO:0043632~modification-dependent macromolecule catabolic process,GO:0044257~cellular protein catabolic process,GO:0044265~cellular macromolecule catabolic process,GO:0051603~proteolysis involved in cellular protein catabolic process,	0	0	IPR001810:Cyclin-like F-box,	0	0	SM00256:FBOX,	ubl conjugation pathway,	chain:F-box only protein 7,domain:F-box,sequence conflict,
ENSMUSG00000001794	CUST_728_PI427302862y	capns1	isotig32172	0.859022	1.06832	0.934639	1.0289	0.870156	1.13402	0.606568	1.1089	0.714723	1.17556	0.808564	1.07467	3248.95	0	0	0	0	0	0	ENSMUSG00000001794	calpain, small subunit 1	0	0	0	GO:0005886~plasma membrane,	GO:0004175~endopeptidase activity,GO:0004197~cysteine-type endopeptidase activity,GO:0004198~calcium-dependent cysteine-type endopeptidase activity,GO:0005509~calcium ion binding,GO:0008233~peptidase activity,GO:0008234~cysteine-type peptidase activity,GO:0043167~ion binding,GO:0043169~cation binding,GO:0046872~metal ion binding,GO:0070011~peptidase activity, acting on L-amino acid peptides,	IPR002048:Calcium-binding EF-hand,IPR011992:EF-Hand type,IPR018247:EF-HAND 1,IPR018249:EF-HAND 2,	0	0	SM00054:EFh,	acetylation,calcium,cell membrane,cytoplasm,membrane,repeat,	calcium-binding region:1,calcium-binding region:2,calcium-binding region:3,chain:Calpain small subunit 1,compositionally biased region:Gly-rich (hydrophobic),compositionally biased region:Poly-Gly,compositionally biased region:Poly-Pro,domain:EF-hand 1; atypical,domain:EF-hand 2,domain:EF-hand 3,domain:EF-hand 4,domain:EF-hand 5,modified residue,sequence conflict,
ENSMUSG00000001802	CUST_731_PI427302862y	LRP3	isotig30315	0.974436	1.0209	0.732258	0.96183	0.896269	1.00924	0.467376	0.953241	0.964895	1.01776	0.957405	0.995026	5386.49	0	0	0	0	0	0	ENSMUSG00000001802	low density lipoprotein receptor-related protein 3	0	0	0	0	0	IPR000859:CUB,IPR002172:Low density lipoprotein-receptor, class A, cysteine-rich,	0	0	SM00042:CUB,SM00192:LDLa,	0	0
ENSMUSG00000001829	CUST_732_PI427302862y	clpB	isotig19895	0.640167	1.06583	0.741469	0.979728	0.958852	0.985932	0.595412	0.932191	0.764618	0.93262	0.930447	0.976894	394.373	0	0	0	0	0	0	ENSMUSG00000001829	ClpB caseinolytic peptidase B homolog (E. coli)	0	0	0	GO:0005739~mitochondrion,	GO:0000166~nucleotide binding,GO:0001882~nucleoside binding,GO:0001883~purine nucleoside binding,GO:0005524~ATP binding,GO:0017076~purine nucleotide binding,GO:0030554~adenyl nucleotide binding,GO:0032553~ribonucleotide binding,GO:0032555~purine ribonucleotide binding,GO:0032559~adenyl ribonucleotide binding,	IPR001270:Chaperonin clpA/B,IPR002110:Ankyrin,IPR003593:ATPase, AAA+ type, core,IPR013093:ATPase associated with various cellular activities, AAA-2,IPR019489:Clp ATPase, C-terminal,	0	0	SM00248:ANK,SM00382:AAA,	acetylation,ank repeat,atp-binding,direct protein sequencing,nucleotide-binding,repeat,	chain:Caseinolytic peptidase B protein homolog,modified residue,nucleotide phosphate-binding region:ATP,repeat:ANK 1,repeat:ANK 2,repeat:ANK 3,repeat:ANK 4,
ENSMUSG00000001833	CUST_737_PI427302862y	SEPT7	isotig13018	0.856305	1.04193	0.949141	0.927723	0.492671	1.15799	0.749917	1.00741	0.937282	1.02148	0.450296	1.17556	7234.21	0	0	0	0	0	0	ENSMUSG00000001833	septin 7	0	Cell division and chromosome partitioning / Cytoskeleton,	GO:0000087~M phase of mitotic cell cycle,GO:0000278~mitotic cell cycle,GO:0000279~M phase,GO:0000280~nuclear division,GO:0007049~cell cycle,GO:0007067~mitosis,GO:0022402~cell cycle process,GO:0022403~cell cycle phase,GO:0048285~organelle fission,GO:0051301~cell division,	GO:0000267~cell fraction,GO:0000775~chromosome, centromeric region,GO:0000776~kinetochore,GO:0000777~condensed chromosome kinetochore,GO:0000779~condensed chromosome, centromeric region,GO:0000793~condensed chromosome,GO:0005624~membrane fraction,GO:0005626~insoluble fraction,GO:0005694~chromosome,GO:0005819~spindle,GO:0005856~cytoskeleton,GO:0005938~cell cortex,GO:0015630~microtubule cytoskeleto…	GO:0000166~nucleotide binding,GO:0005525~GTP binding,GO:0017076~purine nucleotide binding,GO:0019001~guanyl nucleotide binding,GO:0032553~ribonucleotide binding,GO:0032555~purine ribonucleotide binding,GO:0032561~guanyl ribonucleotide binding,	IPR000038:Cell division/GTP binding protein,IPR008115:Septin 7,IPR016491:Septin,	0	PIRSF006698:Septin,	0	acetylation,cell cycle,cell division,coiled coil,cytoplasm,cytoskeleton,direct protein sequencing,gtp-binding,kinetochore,mitosis,nucleotide-binding,phosphoprotein,	binding site:GTP,binding site:GTP; via amide nitrogen and carbonyl oxygen,chain:Septin-7,modified residue,nucleotide phosphate-binding region:GTP,
ENSMUSG00000001844	CUST_16672_PI426291177y	ZDHHC4	isotig37621	0.569992	0.933086	0.500437	0.885435	0.0411043	0.762815	0.662078	0.962952	0.757489	1.14103	0.844785	1.06525	270.603	0	0	1	0	0	1	ENSMUSG00000001844	zinc finger, DHHC domain containing 4	0	General function prediction only,	0	GO:0016021~integral to membrane,GO:0031224~intrinsic to membrane,	GO:0008270~zinc ion binding,GO:0043167~ion binding,GO:0043169~cation binding,GO:0046872~metal ion binding,GO:0046914~transition metal ion binding,	IPR001594:Zinc finger, DHHC-type,	0	PIRSF037459:zinc finger DHHC domain-containing protein 7,	0	Acyltransferase,membrane,metal-binding,transferase,transmembrane,zinc,zinc-finger,	active site:S-palmitoyl cysteine intermediate,chain:Probable palmitoyltransferase ZDHHC4,transmembrane region,zinc finger region:DHHC-type,
ENSMUSG00000001844	CUST_740_PI427302862y	ZDHHC4	isotig37621	0.466566	0.924616	0.646885	0.878118	0.266907	0.814205	0.743585	0.954095	0.833827	1.03123	0.980383	1.00713	325.734	0	0	0	0	0	0	ENSMUSG00000001844	zinc finger, DHHC domain containing 4	0	General function prediction only,	0	GO:0016021~integral to membrane,GO:0031224~intrinsic to membrane,	GO:0008270~zinc ion binding,GO:0043167~ion binding,GO:0043169~cation binding,GO:0046872~metal ion binding,GO:0046914~transition metal ion binding,	IPR001594:Zinc finger, DHHC-type,	0	PIRSF037459:zinc finger DHHC domain-containing protein 7,	0	Acyltransferase,membrane,metal-binding,transferase,transmembrane,zinc,zinc-finger,	active site:S-palmitoyl cysteine intermediate,chain:Probable palmitoyltransferase ZDHHC4,transmembrane region,zinc finger region:DHHC-type,
ENSMUSG00000001847	CUST_742_PI427302862y	rac1	isotig16366	0.37633	1.11716	0.0226998	1.33311	0.0447583	1.42393	0.979995	1.06385	0.582307	1.17619	0.82438	1.08394	5882.66	2	0	0	0	2	0	ENSMUSG00000001847	RAS-related C3 botulinum substrate 1	m_actinYPathway:Y branching of actin filaments,m_agrPathway:Agrin in Postsynaptic Differentiation,m_arfPathway:Tumor Suppressor Arf Inhibits Ribosomal Biogenesis,m_At1rPathway:Angiotensin II mediated activation of JNK Pathway via Pyk2 dependent signaling,m_bcrPathway:BCR Signaling Pathway,m_cdc42racPathway:Role of PI3K subunit p85 in regulation of Actin Organization and Cell Migration,m_crebPathw…	0	GO:0000902~cell morphogenesis,GO:0000904~cell morphogenesis involved in differentiation,GO:0001894~tissue homeostasis,GO:0006897~endocytosis,GO:0006928~cell motion,GO:0006935~chemotaxis,GO:0006970~response to osmotic stress,GO:0006972~hyperosmotic response,GO:0007010~cytoskeleton organization,GO:0007155~cell adhesion,GO:0007242~intracellular signaling cascade,GO:0007264~small GTPase mediated sign…	GO:0000267~cell fraction,GO:0005624~membrane fraction,GO:0005626~insoluble fraction,GO:0005829~cytosol,GO:0005886~plasma membrane,GO:0009898~internal side of plasma membrane,GO:0016023~cytoplasmic membrane-bounded vesicle,GO:0019897~extrinsic to plasma membrane,GO:0019898~extrinsic to membrane,GO:0030027~lamellipodium,GO:0031252~cell leading edge,GO:0031410~cytoplasmic vesicle,GO:0031982~vesicle,…	GO:0000166~nucleotide binding,GO:0003924~GTPase activity,GO:0005525~GTP binding,GO:0017076~purine nucleotide binding,GO:0019001~guanyl nucleotide binding,GO:0032553~ribonucleotide binding,GO:0032555~purine ribonucleotide binding,GO:0032561~guanyl ribonucleotide binding,	IPR001806:Ras GTPase,IPR003578:Ras small GTPase, Rho type,IPR005225:Small GTP-binding protein,IPR013753:Ras,	mmu04010:MAPK signaling pathway,mmu04062:Chemokine signaling pathway,mmu04310:Wnt signaling pathway,mmu04360:Axon guidance,mmu04370:VEGF signaling pathway,mmu04510:Focal adhesion,mmu04520:Adherens junction,mmu04620:Toll-like receptor signaling pathway,mmu04650:Natural killer cell mediated cytotoxicity,mmu04662:B cell receptor signaling pathway,mmu04664:Fc epsilon RI signaling pathway,mmu04666:Fc …	0	SM00174:RHO,	cell membrane,GTP binding,gtp-binding,lipoprotein,membrane,methylation,nucleotide binding,nucleotide-binding,P-loop,phosphoprotein,prenylated cysteine,prenylation,	chain:Ras-related C3 botulinum toxin substrate 1,lipid moiety-binding region:S-geranylgeranyl cysteine,modified residue,mutagenesis site,nucleotide phosphate-binding region:GTP,propeptide:Removed in mature form,short sequence motif:Effector region,
ENSMUSG00000001855	CUST_746_PI427302862y	Nup214	isotig33650	0.976035	0.997546	0.980995	1.00916	0.907842	1.01093	0.819153	0.95616	0.890366	0.991358	0.795958	0.937591	40.6939	0	0	0	0	0	0	ENSMUSG00000001855	nucleoporin 214	0	Cell division and chromosome partitioning,	GO:0006403~RNA localization,GO:0006405~RNA export from nucleus,GO:0006406~mRNA export from nucleus,GO:0006605~protein targeting,GO:0006606~protein import into nucleus,GO:0006611~protein export from nucleus,GO:0006886~intracellular protein transport,GO:0006913~nucleocytoplasmic transport,GO:0008104~protein localization,GO:0015031~protein transport,GO:0015931~nucleobase, nucleoside, nucleotide and …	GO:0005635~nuclear envelope,GO:0005643~nuclear pore,GO:0012505~endomembrane system,GO:0016021~integral to membrane,GO:0031224~intrinsic to membrane,GO:0031967~organelle envelope,GO:0031975~envelope,GO:0046930~pore complex,	GO:0005487~nucleocytoplasmic transporter activity,	IPR001680:WD40 repeat,IPR015943:WD40/YVTN repeat-like,	0	0	SM00320:WD40,	acetylation,glycoprotein,mRNA transport,nuclear pore complex,nucleus,phosphoprotein,protein transport,repeat,translocation,transport,	chain:Nuclear pore complex protein Nup214,compositionally biased region:Pro/Ser/Thr-rich,domain:Leucine-zipper 1,domain:Leucine-zipper 2,modified residue,region of interest:11 X 3 AA approximate repeats,region of interest:11 X 5 AA approximate repeats,region of interest:18 X 4 AA approximate repeats,sequence conflict,
ENSMUSG00000001864	CUST_748_PI427302862y	aif1l	isotig42603	0.679068	0.886443	0.343963	0.828705	0.503491	0.858148	0.384478	1.1588	0.868758	0.998555	0.732175	0.767524	781.062	0	0	0	0	0	0	ENSMUSG00000001864	allograft inflammatory factor 1-like	0	0	0	0	GO:0003779~actin binding,GO:0005509~calcium ion binding,GO:0008092~cytoskeletal protein binding,GO:0043167~ion binding,GO:0043169~cation binding,GO:0046872~metal ion binding,GO:0051015~actin filament binding,	IPR011992:EF-Hand type,IPR018247:EF-HAND 1,IPR018249:EF-HAND 2,	0	PIRSF036323:allograft inflammatory factor-1,	0	actin-binding,calcium,cell membrane,cell projection,cytoplasm,cytoskeleton,membrane,repeat,	calcium-binding region:1,chain:Allograft inflammatory factor 1-like,domain:EF-hand 1,domain:EF-hand 2; degenerate,sequence conflict,
[truncated: 14,849 more rows]
