# Supplementary material for: Transcriptome analysis of the spalax hypoxia survival response includes suppression of apoptosis and tight control of angiogenesis
Source: BMC Genomics. 2012 Nov 13;13:615. doi: 10.1186/1471-2164-13-615 (PMC3533650; doi:10.1186/1471-2164-13-615)
Supplement: Additional file 3 — Table S3. GO terms enriched among Spalax genes differentially expressed in >=1, >=2, and >=3 experiments. The table includes DAVID enrichment profiles for Spalax probes which map to unique reference genes (unabiguous genes) as well as all probes. Terms passing an enrichment theshold of FDR 0.05 are highlighted in bold. [file 1471-2164-13-615-S3.xlsx]

## Sheet: >=1+u
functional enrichment among 1423 genes upregulated in >=1 experiment, only unambiguous genes included
Category	Term	Count	Benjamini	Genes	List Total	Pop Hits	Pop Total	Fold Enrichment	Bonferroni	FDR	%	PValue
SP_PIR_KEYWORDS	disulfide bond	239	1.13308e-14	ENSMUSG00000029380, ENSMUSG00000031502, ENSMUSG00000048583, ENSMUSG00000031503, ENSMUSG00000018500, ENSMUSG00000031111, ENSMUSG00000022122, ENSMUSG00000027864, ENSMUSG00000020261, ENSMUSG00000031647, ENSMUSG00000030116, ENSMUSG00000039942, ENSMUSG00000047250, ENSMUSG00000036040, ENSMUSG00000026193, ENSMUSG00000042190, ENSMUSG00000027314, ENSMUSG00000029373, ENSMUSG00000023224, ENSMUSG00000046480,…	1343	1013	9411	1.65329	1.13308e-14	3.31471e-14	16.7955	2.30771e-17
UP_SEQ_FEATURE	disulfide bond	230	2.27751e-12	ENSMUSG00000029380, ENSMUSG00000031502, ENSMUSG00000048583, ENSMUSG00000031503, ENSMUSG00000018500, ENSMUSG00000031111, ENSMUSG00000022122, ENSMUSG00000027864, ENSMUSG00000031647, ENSMUSG00000020261, ENSMUSG00000039942, ENSMUSG00000047250, ENSMUSG00000036040, ENSMUSG00000026193, ENSMUSG00000042190, ENSMUSG00000027314, ENSMUSG00000029373, ENSMUSG00000023224, ENSMUSG00000046480, ENSMUSG00000031790,…	1349	973	9342	1.63698	2.27751e-12	1.22125e-12	16.163	6.72745e-16
SP_PIR_KEYWORDS	glycoprotein	342	3.08102e-10	ENSMUSG00000031502, ENSMUSG00000031503, ENSMUSG00000022505, ENSMUSG00000018500, ENSMUSG00000037818, ENSMUSG00000022122, ENSMUSG00000031111, ENSMUSG00000016194, ENSMUSG00000027864, ENSMUSG00000020261, ENSMUSG00000031647, ENSMUSG00000030116, ENSMUSG00000039942, ENSMUSG00000022261, ENSMUSG00000047250, ENSMUSG00000036040, ENSMUSG00000026193, ENSMUSG00000031785, ENSMUSG00000042190, ENSMUSG00000027314,…	1343	1721	9411	1.39253	6.16203e-10	1.80264e-09	24.0337	1.25496e-12
SP_PIR_KEYWORDS	Secreted	136	1.29998e-08	ENSMUSG00000029380, ENSMUSG00000020676, ENSMUSG00000031502, ENSMUSG00000048583, ENSMUSG00000028989, ENSMUSG00000031503, ENSMUSG00000037818, ENSMUSG00000031111, ENSMUSG00000020077, ENSMUSG00000000489, ENSMUSG00000021822, ENSMUSG00000030116, ENSMUSG00000036040, ENSMUSG00000026193, ENSMUSG00000028445, ENSMUSG00000039239, ENSMUSG00000029373, ENSMUSG00000023224, ENSMUSG00000033595, ENSMUSG00000025784,…	1343	560	9411	1.70181	5.1999e-08	1.52117e-07	9.55727	1.05904e-10
SP_PIR_KEYWORDS	signal	273	1.56721e-08	ENSMUSG00000029380, ENSMUSG00000031502, ENSMUSG00000031780, ENSMUSG00000048583, ENSMUSG00000031503, ENSMUSG00000037818, ENSMUSG00000031111, ENSMUSG00000022122, ENSMUSG00000027864, ENSMUSG00000031647, ENSMUSG00000030116, ENSMUSG00000022261, ENSMUSG00000047250, ENSMUSG00000036040, ENSMUSG00000026193, ENSMUSG00000031785, ENSMUSG00000027314, ENSMUSG00000029373, ENSMUSG00000023224, ENSMUSG00000046480,…	1343	1351	9411	1.41601	4.70164e-08	1.37541e-07	19.1848	9.57564e-11
GOTERM_CC_FAT	GO:0005576~extracellular region	157	6.30997e-08	ENSMUSG00000029380, ENSMUSG00000020676, ENSMUSG00000031780, ENSMUSG00000031502, ENSMUSG00000048583, ENSMUSG00000028989, ENSMUSG00000031503, ENSMUSG00000027195, ENSMUSG00000031875, ENSMUSG00000037818, ENSMUSG00000031111, ENSMUSG00000020077, ENSMUSG00000000489, ENSMUSG00000021822, ENSMUSG00000030116, ENSMUSG00000036040, ENSMUSG00000006800, ENSMUSG00000026193, ENSMUSG00000028445, ENSMUSG00000039239,…	938	655	6272	1.60273	6.30997e-08	2.00846e-07	11.033	1.41797e-10
GOTERM_CC_FAT	GO:0044421~extracellular region part	96	8.16784e-08	ENSMUSG00000020676, ENSMUSG00000029380, ENSMUSG00000031502, ENSMUSG00000031780, ENSMUSG00000048583, ENSMUSG00000031503, ENSMUSG00000061353, ENSMUSG00000030218, ENSMUSG00000034205, ENSMUSG00000027195, ENSMUSG00000031875, ENSMUSG00000020077, ENSMUSG00000002289, ENSMUSG00000030022, ENSMUSG00000019929, ENSMUSG00000030116, ENSMUSG00000024529, ENSMUSG00000036040, ENSMUSG00000026193, ENSMUSG00000006800,…	938	345	6272	1.86061	1.63357e-07	5.19964e-07	6.74631	3.67094e-10
UP_SEQ_FEATURE	glycosylation site:N-linked (GlcNAc...)	323	1.6579e-07	ENSMUSG00000031502, ENSMUSG00000031503, ENSMUSG00000022505, ENSMUSG00000018500, ENSMUSG00000037818, ENSMUSG00000031111, ENSMUSG00000022122, ENSMUSG00000016194, ENSMUSG00000027864, ENSMUSG00000020261, ENSMUSG00000031647, ENSMUSG00000030116, ENSMUSG00000039942, ENSMUSG00000047250, ENSMUSG00000036040, ENSMUSG00000026193, ENSMUSG00000031785, ENSMUSG00000042190, ENSMUSG00000027314, ENSMUSG00000023224,…	1349	1639	9342	1.36474	3.31579e-07	1.77174e-07	22.6985	9.69813e-11
UP_SEQ_FEATURE	signal peptide	273	3.81983e-07	ENSMUSG00000029380, ENSMUSG00000031502, ENSMUSG00000031780, ENSMUSG00000048583, ENSMUSG00000031503, ENSMUSG00000037818, ENSMUSG00000031111, ENSMUSG00000022122, ENSMUSG00000027864, ENSMUSG00000031647, ENSMUSG00000030116, ENSMUSG00000022261, ENSMUSG00000047250, ENSMUSG00000036040, ENSMUSG00000026193, ENSMUSG00000031785, ENSMUSG00000027314, ENSMUSG00000029373, ENSMUSG00000023224, ENSMUSG00000046480,…	1349	1351	9342	1.39938	1.14595e-06	6.12319e-07	19.1848	3.35171e-10
GOTERM_BP_FAT	GO:0009611~response to wounding	57	3.36446e-06	ENSMUSG00000029380, ENSMUSG00000020676, ENSMUSG00000032508, ENSMUSG00000021109, ENSMUSG00000067586, ENSMUSG00000033373, ENSMUSG00000032440, ENSMUSG00000031681, ENSMUSG00000026579, ENSMUSG00000026193, ENSMUSG00000000078, ENSMUSG00000039239, ENSMUSG00000029373, ENSMUSG00000023224, ENSMUSG00000061878, ENSMUSG00000020044, ENSMUSG00000036905, ENSMUSG00000030742, ENSMUSG00000027684, ENSMUSG00000017493,…	1031	166	6830	2.27472	3.36446e-06	1.89996e-06	4.00562	1.04714e-09
GOTERM_CC_FAT	GO:0044420~extracellular matrix part	24	8.17673e-05	ENSMUSG00000001435, ENSMUSG00000019899, ENSMUSG00000031502, ENSMUSG00000028339, ENSMUSG00000022893, ENSMUSG00000041445, ENSMUSG00000028364, ENSMUSG00000031503, ENSMUSG00000020044, ENSMUSG00000001131, ENSMUSG00000002900, ENSMUSG00000006369, ENSMUSG00000026043, ENSMUSG00000015085, ENSMUSG00000026042, ENSMUSG00000023951, ENSMUSG00000030116, ENSMUSG00000023886, ENSMUSG00000034687, ENSMUSG00000024529,…	938	53	6272	3.02788	0.000245282	0.000780823	1.68658	5.51262e-07
GOTERM_BP_FAT	GO:0001944~vasculature development	56	0.000110836	ENSMUSG00000021127, ENSMUSG00000028195, ENSMUSG00000061353, ENSMUSG00000021109, ENSMUSG00000032440, ENSMUSG00000024529, ENSMUSG00000031871, ENSMUSG00000029648, ENSMUSG00000044167, ENSMUSG00000039239, ENSMUSG00000027314, ENSMUSG00000044813, ENSMUSG00000032125, ENSMUSG00000001435, ENSMUSG00000006932, ENSMUSG00000022443, ENSMUSG00000028978, ENSMUSG00000061878, ENSMUSG00000025880, ENSMUSG00000030123,…	1031	184	6830	2.01619	0.000554055	0.000312969	3.93535	1.72489e-07
GOTERM_BP_FAT	GO:0030334~regulation of cell migration	28	0.000115773	ENSMUSG00000019899, ENSMUSG00000061353, ENSMUSG00000021109, ENSMUSG00000040152, ENSMUSG00000031714, ENSMUSG00000001847, ENSMUSG00000000489, ENSMUSG00000055723, ENSMUSG00000042429, ENSMUSG00000024486, ENSMUSG00000014599, ENSMUSG00000020611, ENSMUSG00000027314, ENSMUSG00000036106, ENSMUSG00000032125, ENSMUSG00000001435, ENSMUSG00000020717, ENSMUSG00000029287, ENSMUSG00000041417, ENSMUSG00000002900,…	1031	64	6830	2.89828	0.000463012	0.00026153	1.96767	1.44139e-07
GOTERM_BP_FAT	GO:0030335~positive regulation of cell migration	15	0.000127594	ENSMUSG00000001435, ENSMUSG00000061353, ENSMUSG00000021109, ENSMUSG00000040152, ENSMUSG00000041417, ENSMUSG00000002900, ENSMUSG00000055723, ENSMUSG00000045092, ENSMUSG00000024486, ENSMUSG00000014599, ENSMUSG00000038894, ENSMUSG00000057329, ENSMUSG00000026580, ENSMUSG00000026064, ENSMUSG00000036106	1031	21	6830	4.73188	0.000382734	0.000216176	1.05411	1.19143e-07
GOTERM_BP_FAT	GO:0001568~blood vessel development	55	0.000128278	ENSMUSG00000021127, ENSMUSG00000028195, ENSMUSG00000061353, ENSMUSG00000021109, ENSMUSG00000032440, ENSMUSG00000024529, ENSMUSG00000031871, ENSMUSG00000029648, ENSMUSG00000044167, ENSMUSG00000039239, ENSMUSG00000027314, ENSMUSG00000044813, ENSMUSG00000032125, ENSMUSG00000001435, ENSMUSG00000006932, ENSMUSG00000022443, ENSMUSG00000028978, ENSMUSG00000061878, ENSMUSG00000025880, ENSMUSG00000030123,…	1031	181	6830	2.01301	0.00076942	0.000434669	3.86507	2.39563e-07
GOTERM_BP_FAT	GO:0051270~regulation of cell motion	31	0.000138896	ENSMUSG00000019899, ENSMUSG00000028413, ENSMUSG00000003031, ENSMUSG00000061353, ENSMUSG00000021109, ENSMUSG00000040152, ENSMUSG00000031714, ENSMUSG00000001847, ENSMUSG00000000489, ENSMUSG00000055723, ENSMUSG00000042429, ENSMUSG00000024486, ENSMUSG00000014599, ENSMUSG00000020611, ENSMUSG00000027314, ENSMUSG00000036106, ENSMUSG00000032125, ENSMUSG00000001435, ENSMUSG00000020717, ENSMUSG00000029287,…	1031	74	6830	2.77519	0.000277772	0.000156884	2.1785	8.64646e-08
GOTERM_CC_FAT	GO:0005615~extracellular space	56	0.000217563	ENSMUSG00000029380, ENSMUSG00000020676, ENSMUSG00000031780, ENSMUSG00000048583, ENSMUSG00000061353, ENSMUSG00000030218, ENSMUSG00000034205, ENSMUSG00000031875, ENSMUSG00000020077, ENSMUSG00000002289, ENSMUSG00000030022, ENSMUSG00000024529, ENSMUSG00000028017, ENSMUSG00000026579, ENSMUSG00000006800, ENSMUSG00000030413, ENSMUSG00000039239, ENSMUSG00000029373, ENSMUSG00000051716, ENSMUSG00000023224,…	938	199	6272	1.88165	0.000869967	0.00277027	3.93535	1.95583e-06
GOTERM_CC_FAT	GO:0005604~basement membrane	20	0.000223269	ENSMUSG00000001435, ENSMUSG00000019899, ENSMUSG00000031502, ENSMUSG00000028339, ENSMUSG00000022893, ENSMUSG00000041445, ENSMUSG00000028364, ENSMUSG00000031503, ENSMUSG00000020044, ENSMUSG00000001131, ENSMUSG00000002900, ENSMUSG00000006369, ENSMUSG00000015085, ENSMUSG00000023951, ENSMUSG00000023886, ENSMUSG00000034687, ENSMUSG00000026193, ENSMUSG00000026479, ENSMUSG00000026478, ENSMUSG00000028763	938	42	6272	3.18408	0.00111585	0.00355365	1.40548	2.50892e-06
GOTERM_BP_FAT	GO:0051272~positive regulation of cell motion	15	0.000285222	ENSMUSG00000001435, ENSMUSG00000061353, ENSMUSG00000021109, ENSMUSG00000040152, ENSMUSG00000041417, ENSMUSG00000002900, ENSMUSG00000055723, ENSMUSG00000045092, ENSMUSG00000024486, ENSMUSG00000014599, ENSMUSG00000038894, ENSMUSG00000057329, ENSMUSG00000026580, ENSMUSG00000026064, ENSMUSG00000036106	1031	23	6830	4.32041	0.00199485	0.00112764	1.05411	6.21487e-07
GOTERM_BP_FAT	GO:0006954~inflammatory response	32	0.000826347	ENSMUSG00000020676, ENSMUSG00000035356, ENSMUSG00000029380, ENSMUSG00000018932, ENSMUSG00000028413, ENSMUSG00000036887, ENSMUSG00000032508, ENSMUSG00000021109, ENSMUSG00000040152, ENSMUSG00000030669, ENSMUSG00000067586, ENSMUSG00000058952, ENSMUSG00000061780, ENSMUSG00000023913, ENSMUSG00000031681, ENSMUSG00000026193, ENSMUSG00000005087, ENSMUSG00000023224, ENSMUSG00000039004, ENSMUSG00000039005,…	1031	88	6830	2.40896	0.00659169	0.00373467	2.24877	2.05836e-06
GOTERM_BP_FAT	GO:0006952~defense response	48	0.000840983	ENSMUSG00000029380, ENSMUSG00000035356, ENSMUSG00000020676, ENSMUSG00000018932, ENSMUSG00000036887, ENSMUSG00000028413, ENSMUSG00000031780, ENSMUSG00000034453, ENSMUSG00000032508, ENSMUSG00000026656, ENSMUSG00000021109, ENSMUSG00000040152, ENSMUSG00000030669, ENSMUSG00000067586, ENSMUSG00000036594, ENSMUSG00000037523, ENSMUSG00000078566, ENSMUSG00000058952, ENSMUSG00000061780, ENSMUSG00000023913,…	1031	160	6830	1.98739	0.00754343	0.00427594	3.37316	2.35668e-06
GOTERM_CC_FAT	GO:0005578~proteinaceous extracellular matrix	47	0.000934163	ENSMUSG00000019899, ENSMUSG00000031502, ENSMUSG00000041445, ENSMUSG00000028364, ENSMUSG00000031503, ENSMUSG00000002289, ENSMUSG00000023951, ENSMUSG00000030022, ENSMUSG00000019929, ENSMUSG00000030116, ENSMUSG00000036040, ENSMUSG00000024529, ENSMUSG00000019997, ENSMUSG00000026193, ENSMUSG00000040488, ENSMUSG00000026479, ENSMUSG00000026478, ENSMUSG00000028763, ENSMUSG00000033880, ENSMUSG00000001435,…	938	166	6272	1.89318	0.0055919	0.0178473	3.30288	1.26013e-05
SP_PIR_KEYWORDS	extracellular matrix	37	0.000961653	ENSMUSG00000019899, ENSMUSG00000031502, ENSMUSG00000041445, ENSMUSG00000028364, ENSMUSG00000031503, ENSMUSG00000002289, ENSMUSG00000030116, ENSMUSG00000019929, ENSMUSG00000019997, ENSMUSG00000040488, ENSMUSG00000026193, ENSMUSG00000026479, ENSMUSG00000026478, ENSMUSG00000028763, ENSMUSG00000033880, ENSMUSG00000001435, ENSMUSG00000028339, ENSMUSG00000022894, ENSMUSG00000022893, ENSMUSG00000020044,…	1343	123	9411	2.10793	0.00575606	0.0168859	2.60014	1.17569e-05
SP_PIR_KEYWORDS	cell adhesion	52	0.00100163	ENSMUSG00000028195, ENSMUSG00000033306, ENSMUSG00000042284, ENSMUSG00000021365, ENSMUSG00000001946, ENSMUSG00000031871, ENSMUSG00000026193, ENSMUSG00000026479, ENSMUSG00000026478, ENSMUSG00000001435, ENSMUSG00000006932, ENSMUSG00000028339, ENSMUSG00000002944, ENSMUSG00000041731, ENSMUSG00000002900, ENSMUSG00000030770, ENSMUSG00000032076, ENSMUSG00000062300, ENSMUSG00000026587, ENSMUSG00000032332,…	1343	197	9411	1.84968	0.00499812	0.014657	3.65425	1.02049e-05
GOTERM_BP_FAT	GO:0048514~blood vessel morphogenesis	45	0.00113491	ENSMUSG00000021127, ENSMUSG00000042677, ENSMUSG00000028195, ENSMUSG00000028413, ENSMUSG00000061353, ENSMUSG00000021109, ENSMUSG00000025902, ENSMUSG00000073599, ENSMUSG00000023951, ENSMUSG00000024486, ENSMUSG00000032440, ENSMUSG00000034640, ENSMUSG00000020611, ENSMUSG00000019997, ENSMUSG00000057789, ENSMUSG00000029648, ENSMUSG00000039239, ENSMUSG00000006445, ENSMUSG00000027314, ENSMUSG00000000530,…	1031	149	6830	2.00073	0.0135343	0.00769488	3.16233	4.2411e-06
GOTERM_CC_FAT	GO:0031012~extracellular matrix	48	0.00114006	ENSMUSG00000019899, ENSMUSG00000031502, ENSMUSG00000041445, ENSMUSG00000028364, ENSMUSG00000031503, ENSMUSG00000027195, ENSMUSG00000002289, ENSMUSG00000023951, ENSMUSG00000030022, ENSMUSG00000019929, ENSMUSG00000030116, ENSMUSG00000036040, ENSMUSG00000024529, ENSMUSG00000019997, ENSMUSG00000026193, ENSMUSG00000040488, ENSMUSG00000026479, ENSMUSG00000026478, ENSMUSG00000028763, ENSMUSG00000033880,…	938	173	6272	1.85523	0.00795316	0.0254128	3.37316	1.79435e-05
GOTERM_BP_FAT	GO:0001525~angiogenesis	34	0.00115048	ENSMUSG00000042677, ENSMUSG00000028195, ENSMUSG00000028413, ENSMUSG00000061353, ENSMUSG00000021109, ENSMUSG00000025902, ENSMUSG00000073599, ENSMUSG00000023951, ENSMUSG00000024486, ENSMUSG00000032440, ENSMUSG00000020611, ENSMUSG00000019997, ENSMUSG00000029648, ENSMUSG00000027314, ENSMUSG00000044813, ENSMUSG00000000530, ENSMUSG00000039217, ENSMUSG00000032125, ENSMUSG00000001435, ENSMUSG00000054364,…	1031	99	6830	2.27513	0.0125827	0.00715047	2.38932	3.94103e-06
GOTERM_BP_FAT	GO:0045944~positive regulation of transcription from RNA polymerase II promoter	61	0.00116091	ENSMUSG00000048756, ENSMUSG00000032508, ENSMUSG00000003032, ENSMUSG00000021109, ENSMUSG00000028341, ENSMUSG00000024926, ENSMUSG00000038418, ENSMUSG00000052942, ENSMUSG00000020538, ENSMUSG00000073617, ENSMUSG00000031925, ENSMUSG00000031681, ENSMUSG00000042895, ENSMUSG00000030353, ENSMUSG00000000078, ENSMUSG00000020037, ENSMUSG00000044167, ENSMUSG00000042406, ENSMUSG00000074622, ENSMUSG00000029167,…	1031	227	6830	1.78019	0.0149872	0.00852718	4.28672	4.69984e-06
GOTERM_BP_FAT	GO:0006955~immune response	50	0.00121691	ENSMUSG00000029380, ENSMUSG00000020676, ENSMUSG00000005370, ENSMUSG00000031780, ENSMUSG00000032508, ENSMUSG00000061353, ENSMUSG00000037523, ENSMUSG00000021453, ENSMUSG00000041827, ENSMUSG00000023973, ENSMUSG00000035673, ENSMUSG00000030413, ENSMUSG00000039748, ENSMUSG00000036103, ENSMUSG00000029373, ENSMUSG00000023224, ENSMUSG00000029372, ENSMUSG00000023341, ENSMUSG00000000731, ENSMUSG00000036905,…	1031	172	6830	1.92577	0.0121027	0.00687602	3.5137	3.78976e-06
GOTERM_BP_FAT	GO:0042060~wound healing	26	0.00132393	ENSMUSG00000028413, ENSMUSG00000021686, ENSMUSG00000021109, ENSMUSG00000036353, ENSMUSG00000033373, ENSMUSG00000022383, ENSMUSG00000024486, ENSMUSG00000032440, ENSMUSG00000020611, ENSMUSG00000026579, ENSMUSG00000026193, ENSMUSG00000000078, ENSMUSG00000039239, ENSMUSG00000005087, ENSMUSG00000029373, ENSMUSG00000023224, ENSMUSG00000020717, ENSMUSG00000046223, ENSMUSG00000020044, ENSMUSG00000015085,…	1031	67	6830	2.57075	0.0196759	0.0112214	1.82713	6.18487e-06
GOTERM_BP_FAT	GO:0007167~enzyme linked receptor protein signaling pathway	55	0.00140286	ENSMUSG00000026674, ENSMUSG00000032508, ENSMUSG00000002602, ENSMUSG00000031714, ENSMUSG00000000489, ENSMUSG00000032440, ENSMUSG00000031681, ENSMUSG00000028017, ENSMUSG00000040488, ENSMUSG00000021765, ENSMUSG00000036867, ENSMUSG00000029648, ENSMUSG00000044167, ENSMUSG00000029231, ENSMUSG00000039239, ENSMUSG00000003534, ENSMUSG00000031490, ENSMUSG00000028876, ENSMUSG00000025880, ENSMUSG00000031555,…	1031	199	6830	1.83093	0.0194619	0.0110982	3.86507	6.11694e-06
GOTERM_BP_FAT	GO:0040012~regulation of locomotion	29	0.00147967	ENSMUSG00000019899, ENSMUSG00000061353, ENSMUSG00000021109, ENSMUSG00000040152, ENSMUSG00000031714, ENSMUSG00000001847, ENSMUSG00000000489, ENSMUSG00000055723, ENSMUSG00000042429, ENSMUSG00000024486, ENSMUSG00000014599, ENSMUSG00000020611, ENSMUSG00000027314, ENSMUSG00000036106, ENSMUSG00000032125, ENSMUSG00000001435, ENSMUSG00000020717, ENSMUSG00000029287, ENSMUSG00000041417, ENSMUSG00000002900,…	1031	80	6830	2.40143	0.0234138	0.0133785	2.03795	7.37386e-06
GOTERM_BP_FAT	GO:0040017~positive regulation of locomotion	15	0.00158931	ENSMUSG00000001435, ENSMUSG00000061353, ENSMUSG00000021109, ENSMUSG00000040152, ENSMUSG00000041417, ENSMUSG00000002900, ENSMUSG00000055723, ENSMUSG00000045092, ENSMUSG00000024486, ENSMUSG00000014599, ENSMUSG00000038894, ENSMUSG00000057329, ENSMUSG00000026580, ENSMUSG00000026064, ENSMUSG00000036106	1031	27	6830	3.68035	0.0266775	0.0152686	1.05411	8.41571e-06
SP_PIR_KEYWORDS	egf-like domain	36	0.00210751	ENSMUSG00000075254, ENSMUSG00000028364, ENSMUSG00000040152, ENSMUSG00000010047, ENSMUSG00000031561, ENSMUSG00000028369, ENSMUSG00000021702, ENSMUSG00000028073, ENSMUSG00000045930, ENSMUSG00000024486, ENSMUSG00000021822, ENSMUSG00000027435, ENSMUSG00000038146, ENSMUSG00000021186, ENSMUSG00000047250, ENSMUSG00000028017, ENSMUSG00000040488, ENSMUSG00000027314, ENSMUSG00000027276, ENSMUSG00000028763,…	1343	123	9411	2.05096	0.0146596	0.0431932	2.52987	3.00772e-05
GOTERM_BP_FAT	GO:0051094~positive regulation of developmental process	43	0.00255098	ENSMUSG00000028413, ENSMUSG00000037649, ENSMUSG00000048756, ENSMUSG00000021686, ENSMUSG00000021109, ENSMUSG00000020919, ENSMUSG00000030669, ENSMUSG00000024240, ENSMUSG00000036594, ENSMUSG00000036478, ENSMUSG00000032440, ENSMUSG00000048546, ENSMUSG00000030022, ENSMUSG00000014599, ENSMUSG00000031681, ENSMUSG00000024610, ENSMUSG00000026155, ENSMUSG00000021765, ENSMUSG00000005836, ENSMUSG00000045730,…	1031	146	6830	1.95109	0.0449354	0.0259601	3.02178	1.43094e-05
SP_PIR_KEYWORDS	angiogenesis	19	0.00336163	ENSMUSG00000032125, ENSMUSG00000042677, ENSMUSG00000054364, ENSMUSG00000031502, ENSMUSG00000031503, ENSMUSG00000073599, ENSMUSG00000004791, ENSMUSG00000025810, ENSMUSG00000023951, ENSMUSG00000023905, ENSMUSG00000028108, ENSMUSG00000062960, ENSMUSG00000038742, ENSMUSG00000026193, ENSMUSG00000029648, ENSMUSG00000030605, ENSMUSG00000006445, ENSMUSG00000044813, ENSMUSG00000028763	1343	48	9411	2.77378	0.0265787	0.0787739	1.33521	5.48627e-05
KEGG_PATHWAY	mmu04610:Complement and coagulation cascades	16	0.00357984	ENSMUSG00000036887, ENSMUSG00000046223, ENSMUSG00000040552, ENSMUSG00000036905, ENSMUSG00000037411, ENSMUSG00000036896, ENSMUSG00000061780, ENSMUSG00000058952, ENSMUSG00000001930, ENSMUSG00000039109, ENSMUSG00000021822, ENSMUSG00000026579, ENSMUSG00000028128, ENSMUSG00000074743, ENSMUSG00000041550, ENSMUSG00000023224	450	30	2707	3.2083	0.00357984	0.0263791	1.12439	2.17347e-05
GOTERM_BP_FAT	GO:0045637~regulation of myeloid cell differentiation	17	0.00396745	ENSMUSG00000006932, ENSMUSG00000021025, ENSMUSG00000048756, ENSMUSG00000034394, ENSMUSG00000021109, ENSMUSG00000020919, ENSMUSG00000041417, ENSMUSG00000026288, ENSMUSG00000066687, ENSMUSG00000048546, ENSMUSG00000014599, ENSMUSG00000026155, ENSMUSG00000020644, ENSMUSG00000044786, ENSMUSG00000029373, ENSMUSG00000027276, ENSMUSG00000032035	1031	36	6830	3.1283	0.0727495	0.0426447	1.19466	2.35078e-05
UP_SEQ_FEATURE	short sequence motif:Cell attachment site	22	0.00499466	ENSMUSG00000028040, ENSMUSG00000001435, ENSMUSG00000020841, ENSMUSG00000036545, ENSMUSG00000040152, ENSMUSG00000024074, ENSMUSG00000037405, ENSMUSG00000021702, ENSMUSG00000001119, ENSMUSG00000041734, ENSMUSG00000027864, ENSMUSG00000026042, ENSMUSG00000032332, ENSMUSG00000001930, ENSMUSG00000030116, ENSMUSG00000024713, ENSMUSG00000023885, ENSMUSG00000021186, ENSMUSG00000026193, ENSMUSG00000026479,…	1349	53	9342	2.87458	0.0198294	0.0107014	1.54603	5.85804e-06
SP_PIR_KEYWORDS	hydroxylation	16	0.00628726	ENSMUSG00000001435, ENSMUSG00000031502, ENSMUSG00000036887, ENSMUSG00000028339, ENSMUSG00000079037, ENSMUSG00000031503, ENSMUSG00000021109, ENSMUSG00000036905, ENSMUSG00000001119, ENSMUSG00000036896, ENSMUSG00000026043, ENSMUSG00000026042, ENSMUSG00000001870, ENSMUSG00000032332, ENSMUSG00000004328, ENSMUSG00000022371	1343	38	9411	2.9505	0.055183	0.165919	1.12439	0.000115602
UP_SEQ_FEATURE	topological domain:Extracellular	189	0.00640861	ENSMUSG00000046718, ENSMUSG00000037762, ENSMUSG00000028152, ENSMUSG00000018500, ENSMUSG00000022122, ENSMUSG00000031111, ENSMUSG00000067586, ENSMUSG00000056429, ENSMUSG00000027864, ENSMUSG00000020261, ENSMUSG00000031647, ENSMUSG00000032440, ENSMUSG00000028645, ENSMUSG00000039942, ENSMUSG00000022261, ENSMUSG00000031871, ENSMUSG00000042190, ENSMUSG00000031785, ENSMUSG00000022265, ENSMUSG00000029231,…	1349	980	9342	1.33556	0.031635	0.0171753	13.2818	9.40216e-06
KEGG_PATHWAY	mmu04512:ECM-receptor interaction	22	0.00708332	ENSMUSG00000019899, ENSMUSG00000031502, ENSMUSG00000017009, ENSMUSG00000002944, ENSMUSG00000028364, ENSMUSG00000031503, ENSMUSG00000025809, ENSMUSG00000040152, ENSMUSG00000021702, ENSMUSG00000042284, ENSMUSG00000001119, ENSMUSG00000002900, ENSMUSG00000026043, ENSMUSG00000026042, ENSMUSG00000001930, ENSMUSG00000023885, ENSMUSG00000022261, ENSMUSG00000026193, ENSMUSG00000026479, ENSMUSG00000005087,…	450	55	2707	2.40622	0.0141165	0.104534	1.54603	8.61602e-05
GOTERM_BP_FAT	GO:0042127~regulation of cell proliferation	80	0.00832283	ENSMUSG00000003031, ENSMUSG00000032508, ENSMUSG00000026674, ENSMUSG00000003032, ENSMUSG00000029135, ENSMUSG00000000489, ENSMUSG00000033373, ENSMUSG00000073617, ENSMUSG00000000031, ENSMUSG00000036478, ENSMUSG00000032440, ENSMUSG00000021822, ENSMUSG00000031681, ENSMUSG00000047250, ENSMUSG00000031871, ENSMUSG00000028017, ENSMUSG00000044167, ENSMUSG00000047945, ENSMUSG00000039239, ENSMUSG00000023067,…	1031	345	6830	1.53615	0.15393	0.0943492	5.62193	5.20226e-05
KEGG_PATHWAY	mmu04350:TGF-beta signaling pathway	22	0.00859108	ENSMUSG00000039004, ENSMUSG00000007872, ENSMUSG00000025880, ENSMUSG00000040152, ENSMUSG00000021702, ENSMUSG00000032058, ENSMUSG00000021835, ENSMUSG00000024515, ENSMUSG00000001870, ENSMUSG00000031666, ENSMUSG00000032440, ENSMUSG00000019929, ENSMUSG00000031681, ENSMUSG00000023885, ENSMUSG00000021765, ENSMUSG00000036867, ENSMUSG00000020644, ENSMUSG00000029686, ENSMUSG00000020349, ENSMUSG00000039239,…	450	58	2707	2.28176	0.033924	0.253573	1.54603	0.000209146
SP_PIR_KEYWORDS	Apoptosis	57	0.00942637	ENSMUSG00000020077, ENSMUSG00000021453, ENSMUSG00000035105, ENSMUSG00000022500, ENSMUSG00000024012, ENSMUSG00000026430, ENSMUSG00000038612, ENSMUSG00000030413, ENSMUSG00000044813, ENSMUSG00000019970, ENSMUSG00000036840, ENSMUSG00000024959, ENSMUSG00000072872, ENSMUSG00000056313, ENSMUSG00000028163, ENSMUSG00000030847, ENSMUSG00000027684, ENSMUSG00000032076, ENSMUSG00000014349, ENSMUSG00000038914,…	1343	247	9411	1.6171	0.0989386	0.304308	4.00562	0.000212161
UP_SEQ_FEATURE	DNA-binding region:Basic motif	32	0.00958884	ENSMUSG00000003949, ENSMUSG00000059436, ENSMUSG00000021109, ENSMUSG00000055116, ENSMUSG00000029135, ENSMUSG00000022528, ENSMUSG00000018143, ENSMUSG00000020538, ENSMUSG00000025612, ENSMUSG00000071637, ENSMUSG00000030256, ENSMUSG00000056501, ENSMUSG00000037621, ENSMUSG00000026459, ENSMUSG00000022346, ENSMUSG00000042406, ENSMUSG00000074622, ENSMUSG00000026628, ENSMUSG00000030103, ENSMUSG00000035799,…	1349	100	9342	2.21604	0.0561714	0.0308854	2.24877	1.69085e-05
SP_PIR_KEYWORDS	cytokine	18	0.00973428	ENSMUSG00000020676, ENSMUSG00000039004, ENSMUSG00000029380, ENSMUSG00000031780, ENSMUSG00000061353, ENSMUSG00000034394, ENSMUSG00000031875, ENSMUSG00000032434, ENSMUSG00000026288, ENSMUSG00000021835, ENSMUSG00000058427, ENSMUSG00000014599, ENSMUSG00000021508, ENSMUSG00000030413, ENSMUSG00000056054, ENSMUSG00000029373, ENSMUSG00000035385, ENSMUSG00000039217	1343	48	9411	2.62779	0.0931876	0.285751	1.26493	0.000199205
GOTERM_BP_FAT	GO:0045893~positive regulation of transcription, DNA-dependent	64	0.0102994	ENSMUSG00000048756, ENSMUSG00000032508, ENSMUSG00000003032, ENSMUSG00000021109, ENSMUSG00000028341, ENSMUSG00000024926, ENSMUSG00000038418, ENSMUSG00000052942, ENSMUSG00000020538, ENSMUSG00000073617, ENSMUSG00000031925, ENSMUSG00000031681, ENSMUSG00000042895, ENSMUSG00000020037, ENSMUSG00000030353, ENSMUSG00000000078, ENSMUSG00000044167, ENSMUSG00000042406, ENSMUSG00000030087, ENSMUSG00000074622,…	1031	262	6830	1.61823	0.195399	0.122699	4.49754	6.76632e-05
KEGG_PATHWAY	mmu04060:Cytokine-cytokine receptor interaction	30	0.0104824	ENSMUSG00000029380, ENSMUSG00000020676, ENSMUSG00000031780, ENSMUSG00000061353, ENSMUSG00000022146, ENSMUSG00000000489, ENSMUSG00000023206, ENSMUSG00000023951, ENSMUSG00000032440, ENSMUSG00000014599, ENSMUSG00000028017, ENSMUSG00000029648, ENSMUSG00000029231, ENSMUSG00000039239, ENSMUSG00000029373, ENSMUSG00000029372, ENSMUSG00000000530, ENSMUSG00000039217, ENSMUSG00000034394, ENSMUSG00000021756,…	450	91	2707	1.98315	0.0311186	0.232293	2.10822	0.000191576
GOTERM_BP_FAT	GO:0045597~positive regulation of cell differentiation	35	0.0107381	ENSMUSG00000037649, ENSMUSG00000048756, ENSMUSG00000021686, ENSMUSG00000021109, ENSMUSG00000020919, ENSMUSG00000024240, ENSMUSG00000036594, ENSMUSG00000032440, ENSMUSG00000036478, ENSMUSG00000030022, ENSMUSG00000014599, ENSMUSG00000031681, ENSMUSG00000024610, ENSMUSG00000026155, ENSMUSG00000005836, ENSMUSG00000039239, ENSMUSG00000053113, ENSMUSG00000027276, ENSMUSG00000024959, ENSMUSG00000006932,…	1031	117	6830	1.98173	0.211416	0.134039	2.45959	7.39207e-05
GOTERM_CC_FAT	GO:0044449~contractile fiber part	21	0.0116732	ENSMUSG00000021870, ENSMUSG00000006932, ENSMUSG00000020067, ENSMUSG00000032643, ENSMUSG00000026208, ENSMUSG00000020717, ENSMUSG00000018830, ENSMUSG00000041731, ENSMUSG00000028834, ENSMUSG00000007877, ENSMUSG00000026950, ENSMUSG00000073617, ENSMUSG00000028464, ENSMUSG00000028273, ENSMUSG00000024803, ENSMUSG00000030470, ENSMUSG00000042895, ENSMUSG00000050315, ENSMUSG00000028116, ENSMUSG00000024049,…	938	59	6272	2.37996	0.0896578	0.298547	1.47576	0.000211067
GOTERM_CC_FAT	GO:0043292~contractile fiber	22	0.0121818	ENSMUSG00000021870, ENSMUSG00000006932, ENSMUSG00000020067, ENSMUSG00000032643, ENSMUSG00000026208, ENSMUSG00000020717, ENSMUSG00000018830, ENSMUSG00000041731, ENSMUSG00000028834, ENSMUSG00000007877, ENSMUSG00000026950, ENSMUSG00000073617, ENSMUSG00000028464, ENSMUSG00000028273, ENSMUSG00000024803, ENSMUSG00000030470, ENSMUSG00000042895, ENSMUSG00000050315, ENSMUSG00000028116, ENSMUSG00000024049,…	938	64	6272	2.29851	0.104443	0.350499	1.54603	0.000247856
GOTERM_BP_FAT	GO:0051254~positive regulation of RNA metabolic process	64	0.0128595	ENSMUSG00000048756, ENSMUSG00000032508, ENSMUSG00000003032, ENSMUSG00000021109, ENSMUSG00000028341, ENSMUSG00000024926, ENSMUSG00000038418, ENSMUSG00000052942, ENSMUSG00000020538, ENSMUSG00000073617, ENSMUSG00000031925, ENSMUSG00000031681, ENSMUSG00000042895, ENSMUSG00000020037, ENSMUSG00000030353, ENSMUSG00000000078, ENSMUSG00000044167, ENSMUSG00000042406, ENSMUSG00000030087, ENSMUSG00000074622,…	1031	265	6830	1.59991	0.267014	0.175263	4.49754	9.66741e-05
GOTERM_BP_FAT	GO:0007565~female pregnancy	15	0.0130885	ENSMUSG00000033863, ENSMUSG00000034394, ENSMUSG00000020919, ENSMUSG00000002900, ENSMUSG00000032440, ENSMUSG00000024713, ENSMUSG00000019987, ENSMUSG00000074743, ENSMUSG00000030353, ENSMUSG00000002250, ENSMUSG00000039910, ENSMUSG00000031613, ENSMUSG00000003534, ENSMUSG00000052837, ENSMUSG00000031278	1031	32	6830	3.1053	0.261417	0.170975	1.05411	9.43069e-05
GOTERM_BP_FAT	GO:0046545~development of primary female sexual characteristics	16	0.0134018	ENSMUSG00000027570, ENSMUSG00000022893, ENSMUSG00000048756, ENSMUSG00000079509, ENSMUSG00000028978, ENSMUSG00000020063, ENSMUSG00000048490, ENSMUSG00000020919, ENSMUSG00000041235, ENSMUSG00000023951, ENSMUSG00000022510, ENSMUSG00000062960, ENSMUSG00000057329, ENSMUSG00000007659, ENSMUSG00000021765, ENSMUSG00000031980	1031	36	6830	2.94428	0.286313	0.190303	1.12439	0.000104978
GOTERM_CC_FAT	GO:0030016~myofibril	21	0.0154651	ENSMUSG00000021870, ENSMUSG00000006932, ENSMUSG00000020067, ENSMUSG00000032643, ENSMUSG00000026208, ENSMUSG00000018830, ENSMUSG00000041731, ENSMUSG00000028834, ENSMUSG00000007877, ENSMUSG00000026950, ENSMUSG00000073617, ENSMUSG00000028464, ENSMUSG00000028273, ENSMUSG00000024803, ENSMUSG00000030470, ENSMUSG00000042895, ENSMUSG00000050315, ENSMUSG00000028116, ENSMUSG00000024049, ENSMUSG00000031636,…	938	61	6272	2.30193	0.144321	0.494872	1.47576	0.000350185
GOTERM_BP_FAT	GO:0045941~positive regulation of transcription	70	0.016538	ENSMUSG00000034430, ENSMUSG00000048756, ENSMUSG00000032508, ENSMUSG00000003032, ENSMUSG00000021109, ENSMUSG00000028341, ENSMUSG00000024926, ENSMUSG00000038418, ENSMUSG00000052942, ENSMUSG00000020538, ENSMUSG00000033373, ENSMUSG00000073617, ENSMUSG00000031925, ENSMUSG00000031681, ENSMUSG00000042895, ENSMUSG00000020037, ENSMUSG00000030353, ENSMUSG00000000078, ENSMUSG00000044167, ENSMUSG00000042406,…	1031	300	6830	1.54575	0.351818	0.244551	4.91918	0.000134938
SP_PIR_KEYWORDS	calcium binding	14	0.0192277	ENSMUSG00000019899, ENSMUSG00000028364, ENSMUSG00000030218, ENSMUSG00000040152, ENSMUSG00000003814, ENSMUSG00000002900, ENSMUSG00000024659, ENSMUSG00000006369, ENSMUSG00000056071, ENSMUSG00000023885, ENSMUSG00000001020, ENSMUSG00000056054, ENSMUSG00000026478, ENSMUSG00000001025	1343	34	9411	2.88542	0.207831	0.679239	0.983837	0.000474389
GOTERM_CC_FAT	GO:0009986~cell surface	36	0.0218501	ENSMUSG00000028413, ENSMUSG00000026656, ENSMUSG00000002981, ENSMUSG00000003814, ENSMUSG00000042284, ENSMUSG00000026864, ENSMUSG00000036594, ENSMUSG00000032440, ENSMUSG00000027435, ENSMUSG00000024610, ENSMUSG00000006800, ENSMUSG00000026712, ENSMUSG00000005087, ENSMUSG00000000530, ENSMUSG00000032125, ENSMUSG00000051839, ENSMUSG00000031790, ENSMUSG00000017009, ENSMUSG00000002944, ENSMUSG00000021756,…	938	135	6272	1.78308	0.215741	0.770535	2.52987	0.000545955
SP_PIR_KEYWORDS	chemotaxis	12	0.0238313	ENSMUSG00000020676, ENSMUSG00000028195, ENSMUSG00000056071, ENSMUSG00000058427, ENSMUSG00000061353, ENSMUSG00000040552, ENSMUSG00000031875, ENSMUSG00000073599, ENSMUSG00000032434, ENSMUSG00000029373, ENSMUSG00000056054, ENSMUSG00000035385	1343	27	9411	3.11442	0.286575	0.982975	0.843289	0.000687499
GOTERM_BP_FAT	GO:0010628~positive regulation of gene expression	70	0.0241597	ENSMUSG00000034430, ENSMUSG00000048756, ENSMUSG00000032508, ENSMUSG00000003032, ENSMUSG00000021109, ENSMUSG00000028341, ENSMUSG00000024926, ENSMUSG00000038418, ENSMUSG00000052942, ENSMUSG00000020538, ENSMUSG00000033373, ENSMUSG00000073617, ENSMUSG00000031925, ENSMUSG00000031681, ENSMUSG00000042895, ENSMUSG00000020037, ENSMUSG00000030353, ENSMUSG00000000078, ENSMUSG00000044167, ENSMUSG00000042406,…	1031	304	6830	1.52541	0.483314	0.372198	4.91918	0.000205494
SP_PIR_KEYWORDS	muscle protein	11	0.0243616	ENSMUSG00000032085, ENSMUSG00000031097, ENSMUSG00000018893, ENSMUSG00000026208, ENSMUSG00000028464, ENSMUSG00000061723, ENSMUSG00000018830, ENSMUSG00000039824, ENSMUSG00000028834, ENSMUSG00000024049, ENSMUSG00000061816	1343	23	9411	3.35139	0.274303	0.933559	0.773015	0.000652786
GOTERM_CC_FAT	GO:0030017~sarcomere	19	0.025653	ENSMUSG00000021870, ENSMUSG00000006932, ENSMUSG00000020067, ENSMUSG00000032643, ENSMUSG00000026208, ENSMUSG00000041731, ENSMUSG00000028834, ENSMUSG00000007877, ENSMUSG00000026950, ENSMUSG00000073617, ENSMUSG00000028273, ENSMUSG00000028464, ENSMUSG00000024803, ENSMUSG00000030470, ENSMUSG00000050315, ENSMUSG00000042895, ENSMUSG00000028116, ENSMUSG00000024049, ENSMUSG00000031636	938	55	6272	2.30991	0.267911	0.987718	1.33521	0.00070055
GOTERM_BP_FAT	GO:0003006~reproductive developmental process	39	0.0260788	ENSMUSG00000027570, ENSMUSG00000028413, ENSMUSG00000028364, ENSMUSG00000079509, ENSMUSG00000048756, ENSMUSG00000061353, ENSMUSG00000020919, ENSMUSG00000046352, ENSMUSG00000024949, ENSMUSG00000031548, ENSMUSG00000030669, ENSMUSG00000023951, ENSMUSG00000026159, ENSMUSG00000014599, ENSMUSG00000021765, ENSMUSG00000057789, ENSMUSG00000029231, ENSMUSG00000005087, ENSMUSG00000028991, ENSMUSG00000006932,…	1031	143	6830	1.80672	0.522837	0.416959	2.74069	0.000230256
GOTERM_BP_FAT	GO:0045596~negative regulation of cell differentiation	33	0.0264942	ENSMUSG00000031760, ENSMUSG00000003032, ENSMUSG00000025809, ENSMUSG00000029634, ENSMUSG00000020919, ENSMUSG00000022951, ENSMUSG00000029512, ENSMUSG00000022528, ENSMUSG00000073617, ENSMUSG00000048546, ENSMUSG00000038146, ENSMUSG00000024610, ENSMUSG00000021765, ENSMUSG00000039239, ENSMUSG00000027803, ENSMUSG00000029373, ENSMUSG00000027276, ENSMUSG00000006932, ENSMUSG00000021025, ENSMUSG00000020063,…	1031	114	6830	1.91766	0.540994	0.438774	2.31904	0.000242328
SP_PIR_KEYWORDS	collagen	15	0.0265892	ENSMUSG00000018906, ENSMUSG00000027570, ENSMUSG00000001435, ENSMUSG00000031502, ENSMUSG00000036887, ENSMUSG00000028339, ENSMUSG00000031503, ENSMUSG00000036905, ENSMUSG00000001119, ENSMUSG00000036896, ENSMUSG00000026043, ENSMUSG00000026042, ENSMUSG00000032332, ENSMUSG00000036103, ENSMUSG00000022371	1343	40	9411	2.62779	0.332513	1.17558	1.05411	0.000822952
GOTERM_BP_FAT	GO:0001763~morphogenesis of a branching structure	28	0.0289477	ENSMUSG00000020676, ENSMUSG00000028413, ENSMUSG00000061353, ENSMUSG00000031548, ENSMUSG00000000489, ENSMUSG00000027439, ENSMUSG00000023951, ENSMUSG00000032440, ENSMUSG00000014599, ENSMUSG00000020611, ENSMUSG00000028017, ENSMUSG00000029648, ENSMUSG00000003534, ENSMUSG00000053113, ENSMUSG00000005087, ENSMUSG00000006932, ENSMUSG00000030790, ENSMUSG00000030123, ENSMUSG00000004791, ENSMUSG00000021835,…	1031	91	6830	2.03835	0.585735	0.496418	1.96767	0.000274238
GOTERM_BP_FAT	GO:0042330~taxis	18	0.0297602	ENSMUSG00000020676, ENSMUSG00000031780, ENSMUSG00000028195, ENSMUSG00000032114, ENSMUSG00000061353, ENSMUSG00000040552, ENSMUSG00000073599, ENSMUSG00000031875, ENSMUSG00000001847, ENSMUSG00000042284, ENSMUSG00000032434, ENSMUSG00000056071, ENSMUSG00000058427, ENSMUSG00000052821, ENSMUSG00000039239, ENSMUSG00000056054, ENSMUSG00000029373, ENSMUSG00000035385	1031	47	6830	2.53709	0.608031	0.527499	1.26493	0.000291452
GOTERM_BP_FAT	GO:0006935~chemotaxis	18	0.0297602	ENSMUSG00000020676, ENSMUSG00000031780, ENSMUSG00000028195, ENSMUSG00000032114, ENSMUSG00000061353, ENSMUSG00000040552, ENSMUSG00000073599, ENSMUSG00000031875, ENSMUSG00000001847, ENSMUSG00000042284, ENSMUSG00000032434, ENSMUSG00000056071, ENSMUSG00000058427, ENSMUSG00000052821, ENSMUSG00000039239, ENSMUSG00000056054, ENSMUSG00000029373, ENSMUSG00000035385	1031	47	6830	2.53709	0.608031	0.527499	1.26493	0.000291452
GOTERM_BP_FAT	GO:0002250~adaptive immune response	17	0.0297713	ENSMUSG00000005370, ENSMUSG00000036887, ENSMUSG00000037649, ENSMUSG00000026656, ENSMUSG00000032508, ENSMUSG00000036905, ENSMUSG00000037405, ENSMUSG00000026288, ENSMUSG00000036896, ENSMUSG00000036594, ENSMUSG00000058952, ENSMUSG00000021453, ENSMUSG00000023951, ENSMUSG00000024610, ENSMUSG00000039748, ENSMUSG00000023224, ENSMUSG00000039217	1031	43	6830	2.61904	0.619835	0.544674	1.19466	0.000300966
GOTERM_BP_FAT	GO:0002460~adaptive immune response based on somatic recombination of immune receptors built from immunoglobulin superfamily domains	17	0.0297713	ENSMUSG00000005370, ENSMUSG00000036887, ENSMUSG00000037649, ENSMUSG00000026656, ENSMUSG00000032508, ENSMUSG00000036905, ENSMUSG00000037405, ENSMUSG00000026288, ENSMUSG00000036896, ENSMUSG00000036594, ENSMUSG00000058952, ENSMUSG00000021453, ENSMUSG00000023951, ENSMUSG00000024610, ENSMUSG00000039748, ENSMUSG00000023224, ENSMUSG00000039217	1031	43	6830	2.61904	0.619835	0.544674	1.19466	0.000300966
GOTERM_BP_FAT	GO:0048754~branching morphogenesis of a tube	23	0.0312899	ENSMUSG00000020676, ENSMUSG00000006932, ENSMUSG00000028413, ENSMUSG00000061353, ENSMUSG00000030123, ENSMUSG00000004791, ENSMUSG00000027439, ENSMUSG00000021835, ENSMUSG00000024515, ENSMUSG00000025810, ENSMUSG00000023951, ENSMUSG00000032440, ENSMUSG00000014599, ENSMUSG00000020611, ENSMUSG00000062960, ENSMUSG00000045382, ENSMUSG00000028017, ENSMUSG00000057329, ENSMUSG00000026814, ENSMUSG00000029648,…	1031	69	6830	2.20821	0.649735	0.590671	1.6163	0.000326453
GOTERM_BP_FAT	GO:0031328~positive regulation of cellular biosynthetic process	74	0.031763	ENSMUSG00000034430, ENSMUSG00000048756, ENSMUSG00000032508, ENSMUSG00000003032, ENSMUSG00000021109, ENSMUSG00000028341, ENSMUSG00000018500, ENSMUSG00000024926, ENSMUSG00000038418, ENSMUSG00000052942, ENSMUSG00000020538, ENSMUSG00000033373, ENSMUSG00000073617, ENSMUSG00000031925, ENSMUSG00000031681, ENSMUSG00000042895, ENSMUSG00000020037, ENSMUSG00000030353, ENSMUSG00000000078, ENSMUSG00000044167,…	1031	331	6830	1.48104	0.666285	0.617839	5.20028	0.000341512
GOTERM_BP_FAT	GO:0046660~female sex differentiation	16	0.0323445	ENSMUSG00000027570, ENSMUSG00000022893, ENSMUSG00000048756, ENSMUSG00000079509, ENSMUSG00000028978, ENSMUSG00000020063, ENSMUSG00000048490, ENSMUSG00000020919, ENSMUSG00000041235, ENSMUSG00000023951, ENSMUSG00000022510, ENSMUSG00000062960, ENSMUSG00000057329, ENSMUSG00000007659, ENSMUSG00000021765, ENSMUSG00000031980	1031	40	6830	2.64985	0.740253	0.758371	1.12439	0.000419472
GOTERM_BP_FAT	GO:0022610~biological adhesion	69	0.0326278	ENSMUSG00000028195, ENSMUSG00000026674, ENSMUSG00000033306, ENSMUSG00000042284, ENSMUSG00000001847, ENSMUSG00000021365, ENSMUSG00000019920, ENSMUSG00000001946, ENSMUSG00000026193, ENSMUSG00000031871, ENSMUSG00000026579, ENSMUSG00000026479, ENSMUSG00000039239, ENSMUSG00000003534, ENSMUSG00000026478, ENSMUSG00000001435, ENSMUSG00000006932, ENSMUSG00000028339, ENSMUSG00000022443, ENSMUSG00000002944,…	1031	306	6830	1.49379	0.751726	0.783685	4.84891	0.000433526
GOTERM_BP_FAT	GO:0007155~cell adhesion	69	0.0326278	ENSMUSG00000028195, ENSMUSG00000026674, ENSMUSG00000033306, ENSMUSG00000042284, ENSMUSG00000001847, ENSMUSG00000021365, ENSMUSG00000019920, ENSMUSG00000001946, ENSMUSG00000026193, ENSMUSG00000031871, ENSMUSG00000026579, ENSMUSG00000026479, ENSMUSG00000039239, ENSMUSG00000003534, ENSMUSG00000026478, ENSMUSG00000001435, ENSMUSG00000006932, ENSMUSG00000028339, ENSMUSG00000022443, ENSMUSG00000002944,…	1031	306	6830	1.49379	0.751726	0.783685	4.84891	0.000433526
GOTERM_BP_FAT	GO:0010557~positive regulation of macromolecule biosynthetic process	72	0.032685	ENSMUSG00000034430, ENSMUSG00000048756, ENSMUSG00000032508, ENSMUSG00000003032, ENSMUSG00000021109, ENSMUSG00000028341, ENSMUSG00000024926, ENSMUSG00000038418, ENSMUSG00000052942, ENSMUSG00000020538, ENSMUSG00000033373, ENSMUSG00000073617, ENSMUSG00000031925, ENSMUSG00000031681, ENSMUSG00000042895, ENSMUSG00000020037, ENSMUSG00000030353, ENSMUSG00000000078, ENSMUSG00000044167, ENSMUSG00000042406,…	1031	322	6830	1.48129	0.735323	0.747833	5.05973	0.000413623
GOTERM_BP_FAT	GO:0045935~positive regulation of nucleobase, nucleoside, nucleotide and nucleic acid metabolic process	72	0.032685	ENSMUSG00000034430, ENSMUSG00000048756, ENSMUSG00000032508, ENSMUSG00000003032, ENSMUSG00000021109, ENSMUSG00000028341, ENSMUSG00000018500, ENSMUSG00000024926, ENSMUSG00000038418, ENSMUSG00000052942, ENSMUSG00000020538, ENSMUSG00000033373, ENSMUSG00000073617, ENSMUSG00000031925, ENSMUSG00000031681, ENSMUSG00000042895, ENSMUSG00000020037, ENSMUSG00000030353, ENSMUSG00000000078, ENSMUSG00000044167,…	1031	322	6830	1.48129	0.735323	0.747833	5.05973	0.000413623
GOTERM_BP_FAT	GO:0016477~cell migration	41	0.0334422	ENSMUSG00000028413, ENSMUSG00000032114, ENSMUSG00000061353, ENSMUSG00000025809, ENSMUSG00000021109, ENSMUSG00000001847, ENSMUSG00000042284, ENSMUSG00000029512, ENSMUSG00000022122, ENSMUSG00000019947, ENSMUSG00000000489, ENSMUSG00000023951, ENSMUSG00000024486, ENSMUSG00000021822, ENSMUSG00000019997, ENSMUSG00000024750, ENSMUSG00000029648, ENSMUSG00000039239, ENSMUSG00000026478, ENSMUSG00000029373,…	1031	157	6830	1.73	0.734609	0.746324	2.88124	0.000412785
GOTERM_BP_FAT	GO:0009891~positive regulation of biosynthetic process	74	0.0338785	ENSMUSG00000034430, ENSMUSG00000048756, ENSMUSG00000032508, ENSMUSG00000003032, ENSMUSG00000021109, ENSMUSG00000028341, ENSMUSG00000018500, ENSMUSG00000024926, ENSMUSG00000038418, ENSMUSG00000052942, ENSMUSG00000020538, ENSMUSG00000033373, ENSMUSG00000073617, ENSMUSG00000031925, ENSMUSG00000031681, ENSMUSG00000042895, ENSMUSG00000020037, ENSMUSG00000030353, ENSMUSG00000000078, ENSMUSG00000044167,…	1031	332	6830	1.47658	0.700697	0.678899	5.20028	0.000375373
GOTERM_BP_FAT	GO:0008585~female gonad development	14	0.033951	ENSMUSG00000027570, ENSMUSG00000022893, ENSMUSG00000079509, ENSMUSG00000048756, ENSMUSG00000028978, ENSMUSG00000020063, ENSMUSG00000048490, ENSMUSG00000020919, ENSMUSG00000023951, ENSMUSG00000062960, ENSMUSG00000057329, ENSMUSG00000007659, ENSMUSG00000021765, ENSMUSG00000031980	1031	32	6830	2.89828	0.730867	0.738475	0.983837	0.000408428
GOTERM_BP_FAT	GO:0051173~positive regulation of nitrogen compound metabolic process	73	0.0345671	ENSMUSG00000034430, ENSMUSG00000048756, ENSMUSG00000032508, ENSMUSG00000003032, ENSMUSG00000021109, ENSMUSG00000028341, ENSMUSG00000018500, ENSMUSG00000024926, ENSMUSG00000038418, ENSMUSG00000052942, ENSMUSG00000020538, ENSMUSG00000033373, ENSMUSG00000073617, ENSMUSG00000031925, ENSMUSG00000031681, ENSMUSG00000042895, ENSMUSG00000020037, ENSMUSG00000030353, ENSMUSG00000000078, ENSMUSG00000044167,…	1031	327	6830	1.47889	0.718165	0.712621	5.13001	0.000394081
GOTERM_BP_FAT	GO:0001542~ovulation from ovarian follicle	6	0.034653	ENSMUSG00000022893, ENSMUSG00000048756, ENSMUSG00000028978, ENSMUSG00000020063, ENSMUSG00000048490, ENSMUSG00000031980	1031	6	6830	6.62464	0.728801	0.734189	0.421644	0.00040605
SMART	SM00199:SCY	9	0.0358772	ENSMUSG00000020676, ENSMUSG00000029380, ENSMUSG00000031780, ENSMUSG00000058427, ENSMUSG00000061353, ENSMUSG00000021508, ENSMUSG00000029373, ENSMUSG00000035385, ENSMUSG00000029372	781	13	4985	4.41889	0.0704673	0.29152	0.632467	0.000214268
SP_PIR_KEYWORDS	transmembrane protein	40	0.0412807	ENSMUSG00000028413, ENSMUSG00000031425, ENSMUSG00000037649, ENSMUSG00000026656, ENSMUSG00000025809, ENSMUSG00000002602, ENSMUSG00000016194, ENSMUSG00000036594, ENSMUSG00000024486, ENSMUSG00000039942, ENSMUSG00000028017, ENSMUSG00000024610, ENSMUSG00000003746, ENSMUSG00000045730, ENSMUSG00000029231, ENSMUSG00000000530, ENSMUSG00000001627, ENSMUSG00000017009, ENSMUSG00000018217, ENSMUSG00000041189,…	1343	170	9411	1.64881	0.511623	2.07471	2.81096	0.00145854
GOTERM_BP_FAT	GO:0007179~transforming growth factor beta receptor signaling pathway	16	0.0417538	ENSMUSG00000024232, ENSMUSG00000025880, ENSMUSG00000027660, ENSMUSG00000029287, ENSMUSG00000031555, ENSMUSG00000000489, ENSMUSG00000024515, ENSMUSG00000001870, ENSMUSG00000032440, ENSMUSG00000031681, ENSMUSG00000040488, ENSMUSG00000026814, ENSMUSG00000036867, ENSMUSG00000031613, ENSMUSG00000035385, ENSMUSG00000000530	1031	41	6830	2.58522	0.840223	1.03033	1.12439	0.000570635
SP_PIR_KEYWORDS	Growth factor binding	7	0.0422115	ENSMUSG00000028195, ENSMUSG00000001870, ENSMUSG00000026185, ENSMUSG00000040488, ENSMUSG00000020427, ENSMUSG00000017493, ENSMUSG00000006205	1343	11	9411	4.45928	0.629148	2.86014	0.491918	0.00201823
SP_PIR_KEYWORDS	transmembrane	372	0.0422814	ENSMUSG00000040441, ENSMUSG00000025792, ENSMUSG00000022505, ENSMUSG00000018500, ENSMUSG00000033272, ENSMUSG00000022122, ENSMUSG00000031111, ENSMUSG00000016194, ENSMUSG00000026198, ENSMUSG00000027864, ENSMUSG00000020261, ENSMUSG00000031647, ENSMUSG00000021518, ENSMUSG00000039942, ENSMUSG00000022261, ENSMUSG00000031785, ENSMUSG00000042190, ENSMUSG00000022265, ENSMUSG00000027314, ENSMUSG00000046480,…	1343	2299	9411	1.13387	0.613425	2.74207	26.142	0.00193383
SP_PIR_KEYWORDS	immune response	22	0.0423417	ENSMUSG00000039005, ENSMUSG00000036887, ENSMUSG00000037649, ENSMUSG00000034453, ENSMUSG00000032508, ENSMUSG00000025139, ENSMUSG00000036905, ENSMUSG00000030142, ENSMUSG00000026288, ENSMUSG00000030742, ENSMUSG00000036896, ENSMUSG00000032076, ENSMUSG00000037523, ENSMUSG00000036594, ENSMUSG00000058952, ENSMUSG00000061780, ENSMUSG00000023973, ENSMUSG00000024610, ENSMUSG00000039748, ENSMUSG00000030413,…	1343	75	9411	2.05552	0.49954	2.00466	1.54603	0.00140884
GOTERM_MF_FAT	GO:0008009~chemokine activity	9	0.0430453	ENSMUSG00000020676, ENSMUSG00000029380, ENSMUSG00000031780, ENSMUSG00000058427, ENSMUSG00000061353, ENSMUSG00000021508, ENSMUSG00000029373, ENSMUSG00000035385, ENSMUSG00000029372	962	13	6520	4.69215	0.123657	0.218859	0.632467	0.00013967
SP_PIR_KEYWORDS	heterodimer	9	0.0442015	ENSMUSG00000036594, ENSMUSG00000056071, ENSMUSG00000024620, ENSMUSG00000021822, ENSMUSG00000025809, ENSMUSG00000056054, ENSMUSG00000018143, ENSMUSG00000038766, ENSMUSG00000060802	1343	18	9411	3.50372	0.613016	2.73906	0.632467	0.00193168
GOTERM_BP_FAT	GO:0045638~negative regulation of myeloid cell differentiation	9	0.0444392	ENSMUSG00000066687, ENSMUSG00000006932, ENSMUSG00000021025, ENSMUSG00000048546, ENSMUSG00000020919, ENSMUSG00000041417, ENSMUSG00000044786, ENSMUSG00000029373, ENSMUSG00000026288	1031	15	6830	3.97478	0.864679	1.12313	0.632467	0.000622309
SP_PIR_KEYWORDS	transcription regulation	170	0.0446539	ENSMUSG00000034430, ENSMUSG00000024968, ENSMUSG00000048756, ENSMUSG00000021109, ENSMUSG00000038718, ENSMUSG00000038418, ENSMUSG00000020889, ENSMUSG00000046179, ENSMUSG00000022708, ENSMUSG00000033373, ENSMUSG00000000942, ENSMUSG00000022500, ENSMUSG00000026058, ENSMUSG00000025612, ENSMUSG00000042197, ENSMUSG00000042895, ENSMUSG00000000078, ENSMUSG00000030256, ENSMUSG00000030087, ENSMUSG00000074622,…	1343	971	9411	1.22684	0.665914	3.15638	11.9466	0.00223042
GOTERM_BP_FAT	GO:0007178~transmembrane receptor protein serine/threonine kinase signaling pathway	21	0.0447575	ENSMUSG00000039004, ENSMUSG00000024232, ENSMUSG00000032508, ENSMUSG00000025880, ENSMUSG00000027660, ENSMUSG00000029287, ENSMUSG00000031555, ENSMUSG00000000489, ENSMUSG00000021835, ENSMUSG00000024515, ENSMUSG00000001870, ENSMUSG00000032440, ENSMUSG00000031681, ENSMUSG00000040488, ENSMUSG00000021765, ENSMUSG00000026814, ENSMUSG00000036867, ENSMUSG00000031613, ENSMUSG00000039239, ENSMUSG00000035385,…	1031	63	6830	2.20821	0.872616	1.15688	1.47576	0.000641111
SP_PIR_KEYWORDS	proteoglycan	13	0.0450039	ENSMUSG00000017009, ENSMUSG00000041559, ENSMUSG00000029287, ENSMUSG00000021614, ENSMUSG00000020077, ENSMUSG00000025810, ENSMUSG00000019929, ENSMUSG00000014599, ENSMUSG00000022261, ENSMUSG00000045382, ENSMUSG00000024610, ENSMUSG00000005087, ENSMUSG00000028763	1343	35	9411	2.60277	0.683744	3.31163	0.913563	0.00234186
SP_PIR_KEYWORDS	membrane	489	0.0452592	ENSMUSG00000040441, ENSMUSG00000025792, ENSMUSG00000018500, ENSMUSG00000033272, ENSMUSG00000035954, ENSMUSG00000022122, ENSMUSG00000016194, ENSMUSG00000026198, ENSMUSG00000020261, ENSMUSG00000020263, ENSMUSG00000021518, ENSMUSG00000039942, ENSMUSG00000022261, ENSMUSG00000022265, ENSMUSG00000027314, ENSMUSG00000046480, ENSMUSG00000043421, ENSMUSG00000025509, ENSMUSG00000035199, ENSMUSG00000035296,…	1343	3093	9411	1.10787	0.603987	2.67342	34.364	0.0018848
SP_PIR_KEYWORDS	receptor	96	0.0459082	ENSMUSG00000026674, ENSMUSG00000028341, ENSMUSG00000002602, ENSMUSG00000010047, ENSMUSG00000031714, ENSMUSG00000018500, ENSMUSG00000042284, ENSMUSG00000031111, ENSMUSG00000020889, ENSMUSG00000022122, ENSMUSG00000067586, ENSMUSG00000027864, ENSMUSG00000032440, ENSMUSG00000039942, ENSMUSG00000038146, ENSMUSG00000042190, ENSMUSG00000031785, ENSMUSG00000029648, ENSMUSG00000036103, ENSMUSG00000029231,…	1343	507	9411	1.32685	0.705324	3.51134	6.74631	0.00248546
GOTERM_BP_FAT	GO:0035295~tube development	45	0.0460479	ENSMUSG00000020676, ENSMUSG00000028413, ENSMUSG00000037211, ENSMUSG00000061353, ENSMUSG00000030218, ENSMUSG00000021109, ENSMUSG00000028341, ENSMUSG00000022528, ENSMUSG00000016194, ENSMUSG00000027439, ENSMUSG00000022995, ENSMUSG00000023951, ENSMUSG00000032440, ENSMUSG00000014599, ENSMUSG00000020611, ENSMUSG00000024529, ENSMUSG00000028017, ENSMUSG00000019997, ENSMUSG00000029648, ENSMUSG00000005836,…	1031	182	6830	1.63796	0.905305	1.32226	3.16233	0.000733342
GOTERM_BP_FAT	GO:0001666~response to hypoxia	17	0.0462135	ENSMUSG00000031760, ENSMUSG00000032942, ENSMUSG00000021109, ENSMUSG00000000489, ENSMUSG00000078566, ENSMUSG00000018893, ENSMUSG00000022383, ENSMUSG00000023951, ENSMUSG00000057530, ENSMUSG00000021822, ENSMUSG00000005413, ENSMUSG00000057329, ENSMUSG00000020681, ENSMUSG00000039910, ENSMUSG00000004328, ENSMUSG00000007655, ENSMUSG00000039217	1031	46	6830	2.44824	0.901574	1.30073	1.19466	0.000721326
SP_PIR_KEYWORDS	duplication	17	0.0465788	ENSMUSG00000031502, ENSMUSG00000046223, ENSMUSG00000031503, ENSMUSG00000028364, ENSMUSG00000026656, ENSMUSG00000021108, ENSMUSG00000025809, ENSMUSG00000025823, ENSMUSG00000024659, ENSMUSG00000005320, ENSMUSG00000038766, ENSMUSG00000062300, ENSMUSG00000026579, ENSMUSG00000028017, ENSMUSG00000031633, ENSMUSG00000026640, ENSMUSG00000006386	1343	52	9411	2.2909	0.576234	2.48038	1.19466	0.00174709
GOTERM_BP_FAT	GO:0045137~development of primary sexual characteristics	20	0.0466459	ENSMUSG00000027570, ENSMUSG00000022893, ENSMUSG00000048756, ENSMUSG00000079509, ENSMUSG00000028978, ENSMUSG00000030189, ENSMUSG00000020063, ENSMUSG00000048490, ENSMUSG00000046352, ENSMUSG00000020919, ENSMUSG00000024949, ENSMUSG00000041235, ENSMUSG00000023951, ENSMUSG00000022510, ENSMUSG00000062960, ENSMUSG00000057329, ENSMUSG00000007659, ENSMUSG00000021765, ENSMUSG00000029231, ENSMUSG00000031980	1031	59	6830	2.24564	0.899027	1.28649	1.40548	0.000713379
GOTERM_BP_FAT	GO:0007566~embryo implantation	8	0.0467937	ENSMUSG00000033863, ENSMUSG00000032440, ENSMUSG00000024713, ENSMUSG00000034394, ENSMUSG00000030353, ENSMUSG00000002250, ENSMUSG00000002900, ENSMUSG00000003534	1031	12	6830	4.41642	0.889694	1.2372	0.562193	0.000685883
SP_PIR_KEYWORDS	Proto-oncogene	18	0.0468989	ENSMUSG00000074622, ENSMUSG00000027699, ENSMUSG00000031442, ENSMUSG00000022895, ENSMUSG00000016087, ENSMUSG00000059895, ENSMUSG00000024235, ENSMUSG00000049470, ENSMUSG00000000489, ENSMUSG00000021250, ENSMUSG00000036478, ENSMUSG00000022500, ENSMUSG00000024014, ENSMUSG00000024621, ENSMUSG00000014361, ENSMUSG00000022346, ENSMUSG00000021215, ENSMUSG00000032035	1343	57	9411	2.21288	0.598541	2.63453	1.26493	0.00185703
GOTERM_BP_FAT	GO:0051252~regulation of RNA metabolic process	142	0.0475001	ENSMUSG00000021127, ENSMUSG00000048756, ENSMUSG00000032508, ENSMUSG00000021109, ENSMUSG00000038718, ENSMUSG00000038418, ENSMUSG00000020889, ENSMUSG00000046179, ENSMUSG00000000942, ENSMUSG00000025612, ENSMUSG00000042895, ENSMUSG00000000078, ENSMUSG00000030256, ENSMUSG00000030087, ENSMUSG00000027763, ENSMUSG00000074622, ENSMUSG00000029167, ENSMUSG00000072872, ENSMUSG00000021738, ENSMUSG00000025880,…	1031	733	6830	1.28335	0.898457	1.28335	9.97892	0.000711626
GOTERM_BP_FAT	GO:0032504~multicellular organism reproduction	50	0.0485382	ENSMUSG00000048756, ENSMUSG00000079509, ENSMUSG00000061353, ENSMUSG00000020530, ENSMUSG00000023977, ENSMUSG00000019878, ENSMUSG00000026159, ENSMUSG00000031681, ENSMUSG00000021590, ENSMUSG00000021765, ENSMUSG00000036840, ENSMUSG00000040850, ENSMUSG00000003131, ENSMUSG00000028978, ENSMUSG00000036545, ENSMUSG00000049470, ENSMUSG00000021835, ENSMUSG00000032076, ENSMUSG00000062300, ENSMUSG00000045382,…	1031	209	6830	1.58484	0.92094	1.42277	3.5137	0.000789462
GOTERM_BP_FAT	GO:0048609~reproductive process in a multicellular organism	50	0.0485382	ENSMUSG00000048756, ENSMUSG00000079509, ENSMUSG00000061353, ENSMUSG00000020530, ENSMUSG00000023977, ENSMUSG00000019878, ENSMUSG00000026159, ENSMUSG00000031681, ENSMUSG00000021590, ENSMUSG00000021765, ENSMUSG00000036840, ENSMUSG00000040850, ENSMUSG00000003131, ENSMUSG00000028978, ENSMUSG00000036545, ENSMUSG00000049470, ENSMUSG00000021835, ENSMUSG00000032076, ENSMUSG00000062300, ENSMUSG00000045382,…	1031	209	6830	1.58484	0.92094	1.42277	3.5137	0.000789462
GOTERM_BP_FAT	GO:0006357~regulation of transcription from RNA polymerase II promoter	84	0.0529799	ENSMUSG00000048756, ENSMUSG00000032508, ENSMUSG00000003032, ENSMUSG00000021109, ENSMUSG00000028341, ENSMUSG00000024926, ENSMUSG00000038418, ENSMUSG00000052942, ENSMUSG00000020538, ENSMUSG00000031925, ENSMUSG00000073617, ENSMUSG00000031681, ENSMUSG00000042895, ENSMUSG00000020037, ENSMUSG00000030353, ENSMUSG00000000078, ENSMUSG00000044167, ENSMUSG00000030256, ENSMUSG00000042406, ENSMUSG00000074622,…	1031	398	6830	1.39816	0.944148	1.61603	5.90302	0.000897527
GOTERM_MF_FAT	GO:0030528~transcription regulator activity	135	0.0531047	ENSMUSG00000034430, ENSMUSG00000024968, ENSMUSG00000048756, ENSMUSG00000021109, ENSMUSG00000038718, ENSMUSG00000038418, ENSMUSG00000020889, ENSMUSG00000046179, ENSMUSG00000033373, ENSMUSG00000000942, ENSMUSG00000025612, ENSMUSG00000042895, ENSMUSG00000000078, ENSMUSG00000030256, ENSMUSG00000030087, ENSMUSG00000074622, ENSMUSG00000029167, ENSMUSG00000072872, ENSMUSG00000000731, ENSMUSG00000025880,…	962	680	6520	1.34554	0.103389	0.180983	9.487	0.000115479
GOTERM_BP_FAT	GO:0007517~muscle organ development	34	0.0535895	ENSMUSG00000026208, ENSMUSG00000028364, ENSMUSG00000061013, ENSMUSG00000018830, ENSMUSG00000025809, ENSMUSG00000039824, ENSMUSG00000022951, ENSMUSG00000019947, ENSMUSG00000027488, ENSMUSG00000032085, ENSMUSG00000079243, ENSMUSG00000030470, ENSMUSG00000034640, ENSMUSG00000024750, ENSMUSG00000005836, ENSMUSG00000039239, ENSMUSG00000026459, ENSMUSG00000027763, ENSMUSG00000028763, ENSMUSG00000022617,…	1031	127	6830	1.77352	0.942966	1.60439	2.38932	0.000891014
GOTERM_MF_FAT	GO:0046983~protein dimerization activity	52	0.0544431	ENSMUSG00000034349, ENSMUSG00000003949, ENSMUSG00000021109, ENSMUSG00000029135, ENSMUSG00000046179, ENSMUSG00000019878, ENSMUSG00000024525, ENSMUSG00000026058, ENSMUSG00000025612, ENSMUSG00000009394, ENSMUSG00000031605, ENSMUSG00000039239, ENSMUSG00000042406, ENSMUSG00000022443, ENSMUSG00000036905, ENSMUSG00000028163, ENSMUSG00000021670, ENSMUSG00000038766, ENSMUSG00000032076, ENSMUSG00000023034,…	962	216	6520	1.63163	0.244145	0.46353	3.65425	0.000296153
GOTERM_BP_FAT	GO:0070482~response to oxygen levels	17	0.0545995	ENSMUSG00000031760, ENSMUSG00000032942, ENSMUSG00000021109, ENSMUSG00000000489, ENSMUSG00000078566, ENSMUSG00000018893, ENSMUSG00000022383, ENSMUSG00000023951, ENSMUSG00000057530, ENSMUSG00000021822, ENSMUSG00000005413, ENSMUSG00000057329, ENSMUSG00000020681, ENSMUSG00000039910, ENSMUSG00000004328, ENSMUSG00000007655, ENSMUSG00000039217	1031	47	6830	2.39615	0.951777	1.69759	1.19466	0.000943196
KEGG_PATHWAY	mmu05222:Small cell lung cancer	20	0.057179	ENSMUSG00000019899, ENSMUSG00000031502, ENSMUSG00000021025, ENSMUSG00000003031, ENSMUSG00000031503, ENSMUSG00000059436, ENSMUSG00000025809, ENSMUSG00000028163, ENSMUSG00000041417, ENSMUSG00000004934, ENSMUSG00000002900, ENSMUSG00000017491, ENSMUSG00000026193, ENSMUSG00000057329, ENSMUSG00000007659, ENSMUSG00000026479, ENSMUSG00000002068, ENSMUSG00000016477, ENSMUSG00000022346, ENSMUSG00000026478	450	59	2707	2.03917	0.297615	2.56539	1.40548	0.00213876
KEGG_PATHWAY	mmu05200:Pathways in cancer	54	0.0582168	ENSMUSG00000005370, ENSMUSG00000031502, ENSMUSG00000003031, ENSMUSG00000031503, ENSMUSG00000059436, ENSMUSG00000021109, ENSMUSG00000001847, ENSMUSG00000000489, ENSMUSG00000004451, ENSMUSG00000032440, ENSMUSG00000035105, ENSMUSG00000028645, ENSMUSG00000028017, ENSMUSG00000026193, ENSMUSG00000026430, ENSMUSG00000026479, ENSMUSG00000044167, ENSMUSG00000029231, ENSMUSG00000023067, ENSMUSG00000039239,…	450	220	2707	1.47655	0.259108	2.18208	3.7948	0.00181593
KEGG_PATHWAY	mmu04510:Focal adhesion	35	0.0604971	ENSMUSG00000019899, ENSMUSG00000031502, ENSMUSG00000052681, ENSMUSG00000028364, ENSMUSG00000031503, ENSMUSG00000025809, ENSMUSG00000040152, ENSMUSG00000001847, ENSMUSG00000021702, ENSMUSG00000042284, ENSMUSG00000000489, ENSMUSG00000023951, ENSMUSG00000028017, ENSMUSG00000026193, ENSMUSG00000029648, ENSMUSG00000026479, ENSMUSG00000034165, ENSMUSG00000029231, ENSMUSG00000026478, ENSMUSG00000024959,…	450	129	2707	1.63213	0.353919	3.16249	2.45959	0.00264396
GOTERM_BP_FAT	GO:0006355~regulation of transcription, DNA-dependent	138	0.0605391	ENSMUSG00000048756, ENSMUSG00000032508, ENSMUSG00000021109, ENSMUSG00000038718, ENSMUSG00000038418, ENSMUSG00000020889, ENSMUSG00000046179, ENSMUSG00000000942, ENSMUSG00000025612, ENSMUSG00000042895, ENSMUSG00000000078, ENSMUSG00000030256, ENSMUSG00000030087, ENSMUSG00000074622, ENSMUSG00000029167, ENSMUSG00000072872, ENSMUSG00000021738, ENSMUSG00000025880, ENSMUSG00000028163, ENSMUSG00000042622,…	1031	716	6830	1.27682	0.969716	1.95552	9.69782	0.00108784
GOTERM_BP_FAT	GO:0007276~gamete generation	40	0.0608108	ENSMUSG00000026790, ENSMUSG00000079509, ENSMUSG00000048756, ENSMUSG00000061353, ENSMUSG00000025809, ENSMUSG00000020530, ENSMUSG00000023977, ENSMUSG00000019878, ENSMUSG00000030669, ENSMUSG00000026159, ENSMUSG00000031681, ENSMUSG00000027433, ENSMUSG00000021590, ENSMUSG00000021765, ENSMUSG00000020694, ENSMUSG00000028991, ENSMUSG00000036840, ENSMUSG00000034401, ENSMUSG00000040850, ENSMUSG00000022893,…	1031	159	6830	1.66658	0.968274	1.92975	2.81096	0.00107338
GOTERM_BP_FAT	GO:0016064~immunoglobulin mediated immune response	13	0.0608742	ENSMUSG00000005370, ENSMUSG00000036887, ENSMUSG00000037649, ENSMUSG00000026656, ENSMUSG00000032508, ENSMUSG00000036905, ENSMUSG00000026288, ENSMUSG00000036896, ENSMUSG00000036594, ENSMUSG00000058952, ENSMUSG00000024610, ENSMUSG00000039748, ENSMUSG00000023224	1031	31	6830	2.77807	0.973819	2.03609	0.913563	0.00113311
GOTERM_BP_FAT	GO:0019724~B cell mediated immunity	13	0.0608742	ENSMUSG00000005370, ENSMUSG00000036887, ENSMUSG00000037649, ENSMUSG00000026656, ENSMUSG00000032508, ENSMUSG00000036905, ENSMUSG00000026288, ENSMUSG00000036896, ENSMUSG00000036594, ENSMUSG00000058952, ENSMUSG00000024610, ENSMUSG00000039748, ENSMUSG00000023224	1031	31	6830	2.77807	0.973819	2.03609	0.913563	0.00113311
GOTERM_BP_FAT	GO:0048608~reproductive structure development	23	0.061397	ENSMUSG00000027570, ENSMUSG00000006932, ENSMUSG00000022893, ENSMUSG00000048756, ENSMUSG00000079509, ENSMUSG00000028364, ENSMUSG00000028978, ENSMUSG00000030189, ENSMUSG00000020063, ENSMUSG00000048490, ENSMUSG00000020919, ENSMUSG00000031548, ENSMUSG00000024949, ENSMUSG00000021835, ENSMUSG00000023951, ENSMUSG00000022510, ENSMUSG00000062960, ENSMUSG00000057329, ENSMUSG00000007659, ENSMUSG00000021765,…	1031	75	6830	2.03156	0.976208	2.089	1.6163	0.00116285
GOTERM_BP_FAT	GO:0048511~rhythmic process	20	0.0614884	ENSMUSG00000022893, ENSMUSG00000022433, ENSMUSG00000048756, ENSMUSG00000079509, ENSMUSG00000003949, ENSMUSG00000028978, ENSMUSG00000020063, ENSMUSG00000048490, ENSMUSG00000020919, ENSMUSG00000055116, ENSMUSG00000020889, ENSMUSG00000068742, ENSMUSG00000020893, ENSMUSG00000056749, ENSMUSG00000023951, ENSMUSG00000062960, ENSMUSG00000057329, ENSMUSG00000007659, ENSMUSG00000023087, ENSMUSG00000031980	1031	61	6830	2.17201	0.973143	2.02198	1.40548	0.00112517
GOTERM_MF_FAT	GO:0003700~transcription factor activity	86	0.0623441	ENSMUSG00000034430, ENSMUSG00000024968, ENSMUSG00000061013, ENSMUSG00000048756, ENSMUSG00000003949, ENSMUSG00000003032, ENSMUSG00000021109, ENSMUSG00000038718, ENSMUSG00000028341, ENSMUSG00000029135, ENSMUSG00000038418, ENSMUSG00000018347, ENSMUSG00000020889, ENSMUSG00000019878, ENSMUSG00000046179, ENSMUSG00000018143, ENSMUSG00000052942, ENSMUSG00000020538, ENSMUSG00000000942, ENSMUSG00000047907,…	962	389	6520	1.49838	0.0623441	0.106793	6.04357	6.81165e-05
GOTERM_BP_FAT	GO:0030728~ovulation	6	0.0644854	ENSMUSG00000022893, ENSMUSG00000048756, ENSMUSG00000028978, ENSMUSG00000020063, ENSMUSG00000048490, ENSMUSG00000031980	1031	7	6830	5.67826	0.981675	2.23327	0.421644	0.00124402
GOTERM_MF_FAT	GO:0042379~chemokine receptor binding	9	0.0648782	ENSMUSG00000020676, ENSMUSG00000029380, ENSMUSG00000031780, ENSMUSG00000058427, ENSMUSG00000061353, ENSMUSG00000021508, ENSMUSG00000029373, ENSMUSG00000035385, ENSMUSG00000029372	962	14	6520	4.35699	0.235332	0.444376	0.632467	0.00028389
SMART	SM00214:VWC	11	0.065656	ENSMUSG00000026043, ENSMUSG00000026042, ENSMUSG00000001930, ENSMUSG00000028195, ENSMUSG00000023885, ENSMUSG00000034687, ENSMUSG00000019997, ENSMUSG00000040152, ENSMUSG00000024074, ENSMUSG00000022816, ENSMUSG00000027276	781	19	4985	3.69533	0.065656	0.270952	0.773015	0.000199132
GOTERM_BP_FAT	GO:0001569~patterning of blood vessels	10	0.0669066	ENSMUSG00000006932, ENSMUSG00000025810, ENSMUSG00000023951, ENSMUSG00000032440, ENSMUSG00000020611, ENSMUSG00000061353, ENSMUSG00000045382, ENSMUSG00000026814, ENSMUSG00000029648, ENSMUSG00000030123	1031	20	6830	3.31232	0.987257	2.43361	0.702741	0.00135692
GOTERM_BP_FAT	GO:0007169~transmembrane receptor protein tyrosine kinase signaling pathway	35	0.067717	ENSMUSG00000020091, ENSMUSG00000025089, ENSMUSG00000026674, ENSMUSG00000020919, ENSMUSG00000002602, ENSMUSG00000031714, ENSMUSG00000019947, ENSMUSG00000023951, ENSMUSG00000024486, ENSMUSG00000034640, ENSMUSG00000028017, ENSMUSG00000019997, ENSMUSG00000024750, ENSMUSG00000029648, ENSMUSG00000044167, ENSMUSG00000029231, ENSMUSG00000003534, ENSMUSG00000006445, ENSMUSG00000038393, ENSMUSG00000040268,…	1031	135	6830	1.7175	0.987059	2.42513	2.45959	0.00135214
GOTERM_BP_FAT	GO:0051674~localization of cell	41	0.0683074	ENSMUSG00000028413, ENSMUSG00000032114, ENSMUSG00000061353, ENSMUSG00000025809, ENSMUSG00000021109, ENSMUSG00000001847, ENSMUSG00000042284, ENSMUSG00000029512, ENSMUSG00000022122, ENSMUSG00000019947, ENSMUSG00000000489, ENSMUSG00000023951, ENSMUSG00000024486, ENSMUSG00000021822, ENSMUSG00000019997, ENSMUSG00000024750, ENSMUSG00000029648, ENSMUSG00000039239, ENSMUSG00000026478, ENSMUSG00000029373,…	1031	166	6830	1.63621	0.986645	2.40779	2.88124	0.00134236
GOTERM_BP_FAT	GO:0048870~cell motility	41	0.0683074	ENSMUSG00000028413, ENSMUSG00000032114, ENSMUSG00000061353, ENSMUSG00000025809, ENSMUSG00000021109, ENSMUSG00000001847, ENSMUSG00000042284, ENSMUSG00000029512, ENSMUSG00000022122, ENSMUSG00000019947, ENSMUSG00000000489, ENSMUSG00000023951, ENSMUSG00000024486, ENSMUSG00000021822, ENSMUSG00000019997, ENSMUSG00000024750, ENSMUSG00000029648, ENSMUSG00000039239, ENSMUSG00000026478, ENSMUSG00000029373,…	1031	166	6830	1.63621	0.986645	2.40779	2.88124	0.00134236
INTERPRO	IPR001811:Small chemokine, interleukin-8-like	9	0.071203	ENSMUSG00000020676, ENSMUSG00000029380, ENSMUSG00000031780, ENSMUSG00000058427, ENSMUSG00000061353, ENSMUSG00000021508, ENSMUSG00000029373, ENSMUSG00000035385, ENSMUSG00000029372	1300	13	8972	4.77799	0.19876	0.209147	0.632467	0.000123306
GOTERM_CC_FAT	GO:0042470~melanosome	19	0.0712544	ENSMUSG00000026880, ENSMUSG00000018830, ENSMUSG00000029767, ENSMUSG00000025809, ENSMUSG00000000753, ENSMUSG00000079477, ENSMUSG00000001847, ENSMUSG00000025823, ENSMUSG00000018326, ENSMUSG00000019173, ENSMUSG00000032412, ENSMUSG00000026864, ENSMUSG00000028645, ENSMUSG00000020611, ENSMUSG00000030062, ENSMUSG00000020142, ENSMUSG00000027248, ENSMUSG00000003458, ENSMUSG00000010095	938	60	6272	2.11741	0.617476	3.01244	1.33521	0.00215714
GOTERM_CC_FAT	GO:0048770~pigment granule	19	0.0712544	ENSMUSG00000026880, ENSMUSG00000018830, ENSMUSG00000029767, ENSMUSG00000025809, ENSMUSG00000000753, ENSMUSG00000079477, ENSMUSG00000001847, ENSMUSG00000025823, ENSMUSG00000018326, ENSMUSG00000019173, ENSMUSG00000032412, ENSMUSG00000026864, ENSMUSG00000028645, ENSMUSG00000020611, ENSMUSG00000030062, ENSMUSG00000020142, ENSMUSG00000027248, ENSMUSG00000003458, ENSMUSG00000010095	938	60	6272	2.11741	0.617476	3.01244	1.33521	0.00215714
GOTERM_BP_FAT	GO:0019216~regulation of lipid metabolic process	14	0.0732246	ENSMUSG00000025509, ENSMUSG00000074064, ENSMUSG00000020919, ENSMUSG00000001847, ENSMUSG00000007827, ENSMUSG00000024949, ENSMUSG00000020538, ENSMUSG00000042429, ENSMUSG00000025889, ENSMUSG00000002289, ENSMUSG00000022383, ENSMUSG00000007655, ENSMUSG00000031980, ENSMUSG00000031278	1031	36	6830	2.57625	0.992302	2.71094	0.983837	0.00151358
GOTERM_CC_FAT	GO:0031674~I band	14	0.0742922	ENSMUSG00000021870, ENSMUSG00000032643, ENSMUSG00000026208, ENSMUSG00000006932, ENSMUSG00000041731, ENSMUSG00000028834, ENSMUSG00000007877, ENSMUSG00000073617, ENSMUSG00000028273, ENSMUSG00000024803, ENSMUSG00000030470, ENSMUSG00000050315, ENSMUSG00000028116, ENSMUSG00000031636	938	38	6272	2.46347	0.66066	3.38153	0.983837	0.00242571
GOTERM_CC_FAT	GO:0030018~Z disc	13	0.0749278	ENSMUSG00000021870, ENSMUSG00000032643, ENSMUSG00000026208, ENSMUSG00000006932, ENSMUSG00000041731, ENSMUSG00000028834, ENSMUSG00000007877, ENSMUSG00000073617, ENSMUSG00000028273, ENSMUSG00000030470, ENSMUSG00000050315, ENSMUSG00000028116, ENSMUSG00000031636	938	34	6272	2.55663	0.68909	3.65025	0.913563	0.00262184
INTERPRO	IPR013032:EGF-like region, conserved site	44	0.0756316	ENSMUSG00000075254, ENSMUSG00000019899, ENSMUSG00000028364, ENSMUSG00000025809, ENSMUSG00000040152, ENSMUSG00000010047, ENSMUSG00000031561, ENSMUSG00000028369, ENSMUSG00000028073, ENSMUSG00000021702, ENSMUSG00000066571, ENSMUSG00000045930, ENSMUSG00000024486, ENSMUSG00000021822, ENSMUSG00000027435, ENSMUSG00000038146, ENSMUSG00000021186, ENSMUSG00000047250, ENSMUSG00000028017, ENSMUSG00000026193,…	1300	163	8972	1.86299	0.0756316	0.0742768	3.09206	4.37634e-05
SP_PIR_KEYWORDS	heparin-binding	12	0.079027	ENSMUSG00000028195, ENSMUSG00000023951, ENSMUSG00000024486, ENSMUSG00000022893, ENSMUSG00000029103, ENSMUSG00000023885, ENSMUSG00000026193, ENSMUSG00000019997, ENSMUSG00000040152, ENSMUSG00000026479, ENSMUSG00000022816, ENSMUSG00000029373	1343	33	9411	2.54816	0.891691	6.29554	0.843289	0.00451678
SP_PIR_KEYWORDS	triple helix	5	0.0818159	ENSMUSG00000026043, ENSMUSG00000001435, ENSMUSG00000031502, ENSMUSG00000031503, ENSMUSG00000001119	1343	6	9411	5.83954	0.908371	6.75286	0.35137	0.0048558
SP_PIR_KEYWORDS	spermatogenesis	13	0.0821235	ENSMUSG00000034401, ENSMUSG00000036840, ENSMUSG00000040850, ENSMUSG00000026790, ENSMUSG00000020530, ENSMUSG00000022037, ENSMUSG00000032076, ENSMUSG00000053470, ENSMUSG00000026159, ENSMUSG00000021590, ENSMUSG00000020694, ENSMUSG00000006418, ENSMUSG00000027793	1343	38	9411	2.39728	0.916681	7.01185	0.913563	0.00504848
SP_PIR_KEYWORDS	differentiation	52	0.0834815	ENSMUSG00000030218, ENSMUSG00000020530, ENSMUSG00000031548, ENSMUSG00000021453, ENSMUSG00000022995, ENSMUSG00000062604, ENSMUSG00000026159, ENSMUSG00000038146, ENSMUSG00000021590, ENSMUSG00000029648, ENSMUSG00000038612, ENSMUSG00000037621, ENSMUSG00000027314, ENSMUSG00000044813, ENSMUSG00000036840, ENSMUSG00000032125, ENSMUSG00000040850, ENSMUSG00000006362, ENSMUSG00000027684, ENSMUSG00000021835,…	1343	252	9411	1.44598	0.926846	7.36512	3.65425	0.0053121
GOTERM_BP_FAT	GO:0045639~positive regulation of myeloid cell differentiation	9	0.084048	ENSMUSG00000014599, ENSMUSG00000048756, ENSMUSG00000034394, ENSMUSG00000021109, ENSMUSG00000026155, ENSMUSG00000020644, ENSMUSG00000026288, ENSMUSG00000032035, ENSMUSG00000027276	1031	17	6830	3.50716	0.996676	3.17114	0.632467	0.00177447
GOTERM_BP_FAT	GO:0003013~circulatory system process	21	0.086173	ENSMUSG00000018932, ENSMUSG00000016087, ENSMUSG00000028978, ENSMUSG00000037580, ENSMUSG00000018500, ENSMUSG00000022122, ENSMUSG00000030669, ENSMUSG00000042429, ENSMUSG00000041235, ENSMUSG00000023951, ENSMUSG00000032350, ENSMUSG00000028124, ENSMUSG00000005413, ENSMUSG00000047250, ENSMUSG00000026579, ENSMUSG00000020681, ENSMUSG00000049112, ENSMUSG00000045730, ENSMUSG00000007655, ENSMUSG00000031980,…	1031	68	6830	2.04584	0.997388	3.30288	1.47576	0.00184937
GOTERM_BP_FAT	GO:0008015~blood circulation	21	0.086173	ENSMUSG00000018932, ENSMUSG00000016087, ENSMUSG00000028978, ENSMUSG00000037580, ENSMUSG00000018500, ENSMUSG00000022122, ENSMUSG00000030669, ENSMUSG00000042429, ENSMUSG00000041235, ENSMUSG00000023951, ENSMUSG00000032350, ENSMUSG00000028124, ENSMUSG00000005413, ENSMUSG00000047250, ENSMUSG00000026579, ENSMUSG00000020681, ENSMUSG00000049112, ENSMUSG00000045730, ENSMUSG00000007655, ENSMUSG00000031980,…	1031	68	6830	2.04584	0.997388	3.30288	1.47576	0.00184937
INTERPRO	IPR001007:von Willebrand factor, type C	11	0.0888194	ENSMUSG00000026043, ENSMUSG00000026042, ENSMUSG00000001930, ENSMUSG00000028195, ENSMUSG00000023885, ENSMUSG00000034687, ENSMUSG00000019997, ENSMUSG00000040152, ENSMUSG00000024074, ENSMUSG00000022816, ENSMUSG00000027276	1300	19	8972	3.99563	0.16975	0.175608	0.773015	0.000103516
GOTERM_CC_FAT	GO:0005886~plasma membrane	256	0.0894123	ENSMUSG00000018500, ENSMUSG00000022122, ENSMUSG00000020261, ENSMUSG00000031647, ENSMUSG00000022500, ENSMUSG00000039942, ENSMUSG00000009394, ENSMUSG00000026193, ENSMUSG00000031785, ENSMUSG00000042190, ENSMUSG00000022265, ENSMUSG00000027314, ENSMUSG00000044813, ENSMUSG00000031790, ENSMUSG00000025509, ENSMUSG00000041189, ENSMUSG00000035296, ENSMUSG00000026748, ENSMUSG00000030123, ENSMUSG00000062232,…	938	1483	6272	1.15426	0.776566	4.65818	17.9902	0.00336207
GOTERM_BP_FAT	GO:0002449~lymphocyte mediated immunity	14	0.0922766	ENSMUSG00000005370, ENSMUSG00000036887, ENSMUSG00000037649, ENSMUSG00000026656, ENSMUSG00000032508, ENSMUSG00000036905, ENSMUSG00000037405, ENSMUSG00000026288, ENSMUSG00000036896, ENSMUSG00000036594, ENSMUSG00000058952, ENSMUSG00000024610, ENSMUSG00000039748, ENSMUSG00000023224	1031	37	6830	2.50662	0.998476	3.59682	0.983837	0.00201684
GOTERM_MF_FAT	GO:0030246~carbohydrate binding	37	0.0952636	ENSMUSG00000027346, ENSMUSG00000028195, ENSMUSG00000060703, ENSMUSG00000039903, ENSMUSG00000040152, ENSMUSG00000027195, ENSMUSG00000003814, ENSMUSG00000045930, ENSMUSG00000023951, ENSMUSG00000024486, ENSMUSG00000053522, ENSMUSG00000019929, ENSMUSG00000027435, ENSMUSG00000019997, ENSMUSG00000026193, ENSMUSG00000026479, ENSMUSG00000030413, ENSMUSG00000036103, ENSMUSG00000026712, ENSMUSG00000029373,…	962	144	6520	1.74145	0.503803	1.15647	2.60014	0.000741293
GOTERM_BP_FAT	GO:0030278~regulation of ossification	13	0.0958948	ENSMUSG00000006932, ENSMUSG00000030218, ENSMUSG00000020077, ENSMUSG00000030669, ENSMUSG00000021835, ENSMUSG00000073617, ENSMUSG00000048546, ENSMUSG00000014599, ENSMUSG00000031681, ENSMUSG00000039942, ENSMUSG00000057329, ENSMUSG00000022265, ENSMUSG00000045730	1031	33	6830	2.60971	0.998946	3.79717	0.913563	0.00213126
GOTERM_BP_FAT	GO:0022602~ovulation cycle process	12	0.0960475	ENSMUSG00000023951, ENSMUSG00000022893, ENSMUSG00000048756, ENSMUSG00000079509, ENSMUSG00000062960, ENSMUSG00000028978, ENSMUSG00000020063, ENSMUSG00000048490, ENSMUSG00000020919, ENSMUSG00000007659, ENSMUSG00000057329, ENSMUSG00000031980	1031	29	6830	2.74123	0.999148	3.91306	0.843289	0.00219755
GOTERM_BP_FAT	GO:0042698~ovulation cycle	12	0.0960475	ENSMUSG00000023951, ENSMUSG00000022893, ENSMUSG00000048756, ENSMUSG00000079509, ENSMUSG00000062960, ENSMUSG00000028978, ENSMUSG00000020063, ENSMUSG00000048490, ENSMUSG00000020919, ENSMUSG00000007659, ENSMUSG00000057329, ENSMUSG00000031980	1031	29	6830	2.74123	0.999148	3.91306	0.843289	0.00219755
GOTERM_BP_FAT	GO:0035239~tube morphogenesis	30	0.0968794	ENSMUSG00000020676, ENSMUSG00000028413, ENSMUSG00000061353, ENSMUSG00000021109, ENSMUSG00000028341, ENSMUSG00000027439, ENSMUSG00000022995, ENSMUSG00000023951, ENSMUSG00000032440, ENSMUSG00000014599, ENSMUSG00000020611, ENSMUSG00000028017, ENSMUSG00000029648, ENSMUSG00000003534, ENSMUSG00000005087, ENSMUSG00000006932, ENSMUSG00000030790, ENSMUSG00000030123, ENSMUSG00000035799, ENSMUSG00000004791,…	1031	113	6830	1.75875	0.999116	3.89274	2.10822	0.00218592
GOTERM_BP_FAT	GO:0002252~immune effector process	19	0.103463	ENSMUSG00000005370, ENSMUSG00000036887, ENSMUSG00000037649, ENSMUSG00000026656, ENSMUSG00000032508, ENSMUSG00000036905, ENSMUSG00000037405, ENSMUSG00000026288, ENSMUSG00000030742, ENSMUSG00000036896, ENSMUSG00000078566, ENSMUSG00000036594, ENSMUSG00000058952, ENSMUSG00000061780, ENSMUSG00000024610, ENSMUSG00000039748, ENSMUSG00000022051, ENSMUSG00000023224, ENSMUSG00000030247	1031	60	6830	2.0978	0.999571	4.28447	1.33521	0.0024105
GOTERM_BP_FAT	GO:0019953~sexual reproduction	43	0.105843	ENSMUSG00000028413, ENSMUSG00000026790, ENSMUSG00000079509, ENSMUSG00000048756, ENSMUSG00000061353, ENSMUSG00000025809, ENSMUSG00000020530, ENSMUSG00000023977, ENSMUSG00000019878, ENSMUSG00000030669, ENSMUSG00000026159, ENSMUSG00000031681, ENSMUSG00000027433, ENSMUSG00000021590, ENSMUSG00000021765, ENSMUSG00000020694, ENSMUSG00000028991, ENSMUSG00000036840, ENSMUSG00000034401, ENSMUSG00000040850,…	1031	182	6830	1.56516	0.999682	4.44685	3.02178	0.00250385
GOTERM_MF_FAT	GO:0005125~cytokine activity	17	0.108474	ENSMUSG00000020676, ENSMUSG00000039004, ENSMUSG00000029380, ENSMUSG00000031780, ENSMUSG00000034394, ENSMUSG00000061353, ENSMUSG00000031875, ENSMUSG00000032434, ENSMUSG00000021835, ENSMUSG00000058427, ENSMUSG00000014599, ENSMUSG00000021508, ENSMUSG00000030413, ENSMUSG00000029373, ENSMUSG00000035385, ENSMUSG00000029372, ENSMUSG00000039217	962	47	6520	2.45145	0.497884	1.13701	1.19466	0.000728755
GOTERM_MF_FAT	GO:0019838~growth factor binding	17	0.108474	ENSMUSG00000031502, ENSMUSG00000028195, ENSMUSG00000021756, ENSMUSG00000029287, ENSMUSG00000020427, ENSMUSG00000024074, ENSMUSG00000001119, ENSMUSG00000017493, ENSMUSG00000006205, ENSMUSG00000026043, ENSMUSG00000001870, ENSMUSG00000026185, ENSMUSG00000062960, ENSMUSG00000040488, ENSMUSG00000019997, ENSMUSG00000026814, ENSMUSG00000029231	962	47	6520	2.45145	0.497884	1.13701	1.19466	0.000728755
SMART	SM00181:EGF	34	0.11251	ENSMUSG00000075254, ENSMUSG00000028364, ENSMUSG00000040152, ENSMUSG00000010047, ENSMUSG00000031561, ENSMUSG00000028369, ENSMUSG00000021702, ENSMUSG00000028073, ENSMUSG00000045930, ENSMUSG00000024486, ENSMUSG00000021822, ENSMUSG00000027435, ENSMUSG00000038146, ENSMUSG00000047250, ENSMUSG00000028017, ENSMUSG00000040488, ENSMUSG00000027314, ENSMUSG00000027276, ENSMUSG00000028763, ENSMUSG00000031555,…	781	124	4985	1.75013	0.300979	1.42041	2.38932	0.00104952
INTERPRO	IPR002473:Small chemokine, C-X-C/Interleukin 8	6	0.113009	ENSMUSG00000029380, ENSMUSG00000058427, ENSMUSG00000061353, ENSMUSG00000021508, ENSMUSG00000029373, ENSMUSG00000029372	1300	6	8972	6.90154	0.450971	0.564912	0.421644	0.000333614
SP_PIR_KEYWORDS	dna-binding	132	0.114	ENSMUSG00000021127, ENSMUSG00000048756, ENSMUSG00000021109, ENSMUSG00000038718, ENSMUSG00000034575, ENSMUSG00000038418, ENSMUSG00000020889, ENSMUSG00000046179, ENSMUSG00000022708, ENSMUSG00000000942, ENSMUSG00000025612, ENSMUSG00000042197, ENSMUSG00000000078, ENSMUSG00000039748, ENSMUSG00000030256, ENSMUSG00000030087, ENSMUSG00000074622, ENSMUSG00000072872, ENSMUSG00000028977, ENSMUSG00000000731,…	1343	755	9411	1.22514	0.976534	10.3956	9.27618	0.0076128
GOTERM_BP_FAT	GO:0010565~regulation of cellular ketone metabolic process	9	0.115176	ENSMUSG00000020538, ENSMUSG00000025889, ENSMUSG00000022383, ENSMUSG00000074064, ENSMUSG00000002769, ENSMUSG00000007827, ENSMUSG00000007655, ENSMUSG00000031980, ENSMUSG00000031278	1031	18	6830	3.31232	0.999868	4.91935	0.632467	0.00277634
INTERPRO	IPR006210:EGF-like	34	0.115976	ENSMUSG00000075254, ENSMUSG00000028364, ENSMUSG00000040152, ENSMUSG00000010047, ENSMUSG00000031561, ENSMUSG00000028369, ENSMUSG00000021702, ENSMUSG00000028073, ENSMUSG00000045930, ENSMUSG00000024486, ENSMUSG00000021822, ENSMUSG00000027435, ENSMUSG00000038146, ENSMUSG00000047250, ENSMUSG00000028017, ENSMUSG00000040488, ENSMUSG00000027314, ENSMUSG00000027276, ENSMUSG00000028763, ENSMUSG00000031555,…	1300	124	8972	1.89236	0.389261	0.46479	2.38932	0.000274356
GOTERM_BP_FAT	GO:0008285~negative regulation of cell proliferation	36	0.117024	ENSMUSG00000028413, ENSMUSG00000037211, ENSMUSG00000003031, ENSMUSG00000026656, ENSMUSG00000003032, ENSMUSG00000024949, ENSMUSG00000033373, ENSMUSG00000073617, ENSMUSG00000079243, ENSMUSG00000042429, ENSMUSG00000000031, ENSMUSG00000032440, ENSMUSG00000036478, ENSMUSG00000031681, ENSMUSG00000040055, ENSMUSG00000031871, ENSMUSG00000023067, ENSMUSG00000039239, ENSMUSG00000003534, ENSMUSG00000052957,…	1031	146	6830	1.63347	0.9999	5.06799	2.52987	0.00286232
GOTERM_BP_FAT	GO:0009266~response to temperature stimulus	12	0.118007	ENSMUSG00000032350, ENSMUSG00000062908, ENSMUSG00000041548, ENSMUSG00000031167, ENSMUSG00000057329, ENSMUSG00000045730, ENSMUSG00000006221, ENSMUSG00000022032, ENSMUSG00000032503, ENSMUSG00000031980, ENSMUSG00000030669, ENSMUSG00000039217	1031	30	6830	2.64985	0.999937	5.31382	0.843289	0.00300481
GOTERM_BP_FAT	GO:0012501~programmed cell death	68	0.118512	ENSMUSG00000020077, ENSMUSG00000021453, ENSMUSG00000035105, ENSMUSG00000022500, ENSMUSG00000024012, ENSMUSG00000026430, ENSMUSG00000030413, ENSMUSG00000038612, ENSMUSG00000029686, ENSMUSG00000039239, ENSMUSG00000044813, ENSMUSG00000019970, ENSMUSG00000036840, ENSMUSG00000024959, ENSMUSG00000006932, ENSMUSG00000072872, ENSMUSG00000056313, ENSMUSG00000028163, ENSMUSG00000030847, ENSMUSG00000032076,…	1031	323	6830	1.39466	0.999959	5.53946	4.77864	0.0031359
GOTERM_BP_FAT	GO:0002684~positive regulation of immune system process	27	0.118603	ENSMUSG00000036887, ENSMUSG00000037649, ENSMUSG00000034453, ENSMUSG00000021686, ENSMUSG00000032508, ENSMUSG00000020919, ENSMUSG00000040152, ENSMUSG00000018500, ENSMUSG00000036594, ENSMUSG00000058952, ENSMUSG00000061780, ENSMUSG00000032440, ENSMUSG00000024610, ENSMUSG00000023067, ENSMUSG00000039239, ENSMUSG00000023224, ENSMUSG00000039217, ENSMUSG00000024959, ENSMUSG00000039005, ENSMUSG00000021025,…	1031	100	6830	1.78865	0.999932	5.27415	1.8974	0.00298179
GOTERM_BP_FAT	GO:0016265~death	72	0.118866	ENSMUSG00000079509, ENSMUSG00000020077, ENSMUSG00000021453, ENSMUSG00000035105, ENSMUSG00000022500, ENSMUSG00000024012, ENSMUSG00000026430, ENSMUSG00000030413, ENSMUSG00000038612, ENSMUSG00000029686, ENSMUSG00000039239, ENSMUSG00000044813, ENSMUSG00000019970, ENSMUSG00000036840, ENSMUSG00000024959, ENSMUSG00000006932, ENSMUSG00000072872, ENSMUSG00000056313, ENSMUSG00000028163, ENSMUSG00000030847,…	1031	345	6830	1.38253	0.999924	5.21857	5.05973	0.00294956
GOTERM_BP_FAT	GO:0008219~cell death	71	0.119132	ENSMUSG00000020077, ENSMUSG00000021453, ENSMUSG00000035105, ENSMUSG00000022500, ENSMUSG00000024012, ENSMUSG00000026430, ENSMUSG00000030413, ENSMUSG00000038612, ENSMUSG00000029686, ENSMUSG00000039239, ENSMUSG00000044813, ENSMUSG00000019970, ENSMUSG00000036840, ENSMUSG00000024959, ENSMUSG00000006932, ENSMUSG00000072872, ENSMUSG00000056313, ENSMUSG00000028163, ENSMUSG00000030847, ENSMUSG00000032076,…	1031	340	6830	1.38338	0.999956	5.50182	4.98946	0.00311401
GOTERM_BP_FAT	GO:0002443~leukocyte mediated immunity	15	0.120521	ENSMUSG00000005370, ENSMUSG00000036887, ENSMUSG00000037649, ENSMUSG00000026656, ENSMUSG00000032508, ENSMUSG00000036905, ENSMUSG00000037405, ENSMUSG00000030742, ENSMUSG00000026288, ENSMUSG00000036896, ENSMUSG00000036594, ENSMUSG00000058952, ENSMUSG00000024610, ENSMUSG00000039748, ENSMUSG00000023224	1031	43	6830	2.31092	0.999955	5.49981	1.05411	0.00311284
SP_PIR_KEYWORDS	basement membrane	9	0.120587	ENSMUSG00000019899, ENSMUSG00000031502, ENSMUSG00000023886, ENSMUSG00000031503, ENSMUSG00000026479, ENSMUSG00000002900, ENSMUSG00000026478, ENSMUSG00000006369, ENSMUSG00000028763	1343	22	9411	2.86668	0.983625	11.3339	0.632467	0.00833979
GOTERM_BP_FAT	GO:0008283~cell proliferation	38	0.125856	ENSMUSG00000052681, ENSMUSG00000061353, ENSMUSG00000001847, ENSMUSG00000043004, ENSMUSG00000000489, ENSMUSG00000020430, ENSMUSG00000046179, ENSMUSG00000023951, ENSMUSG00000020263, ENSMUSG00000020612, ENSMUSG00000024014, ENSMUSG00000029730, ENSMUSG00000024610, ENSMUSG00000021765, ENSMUSG00000057789, ENSMUSG00000029686, ENSMUSG00000034165, ENSMUSG00000056501, ENSMUSG00000037313, ENSMUSG00000039239,…	1031	158	6830	1.59327	0.999981	5.96728	2.67041	0.00338527
INTERPRO	IPR008160:Collagen triple helix repeat	15	0.133502	ENSMUSG00000027570, ENSMUSG00000001435, ENSMUSG00000031502, ENSMUSG00000036887, ENSMUSG00000028339, ENSMUSG00000031503, ENSMUSG00000036905, ENSMUSG00000001119, ENSMUSG00000022032, ENSMUSG00000036896, ENSMUSG00000026043, ENSMUSG00000026042, ENSMUSG00000032332, ENSMUSG00000036103, ENSMUSG00000022371	1300	39	8972	2.65444	0.724636	1.2111	1.05411	0.000717417
GOTERM_BP_FAT	GO:0010604~positive regulation of macromolecule metabolic process	80	0.133742	ENSMUSG00000034430, ENSMUSG00000048756, ENSMUSG00000032508, ENSMUSG00000003032, ENSMUSG00000021109, ENSMUSG00000028341, ENSMUSG00000024926, ENSMUSG00000038418, ENSMUSG00000052942, ENSMUSG00000020538, ENSMUSG00000033373, ENSMUSG00000031925, ENSMUSG00000073617, ENSMUSG00000031681, ENSMUSG00000042895, ENSMUSG00000020037, ENSMUSG00000030353, ENSMUSG00000000078, ENSMUSG00000044167, ENSMUSG00000042406,…	1031	394	6830	1.3451	0.999992	6.43217	5.62193	0.00365746
INTERPRO	IPR006209:EGF	22	0.134231	ENSMUSG00000075254, ENSMUSG00000040152, ENSMUSG00000031561, ENSMUSG00000028369, ENSMUSG00000021614, ENSMUSG00000022324, ENSMUSG00000027188, ENSMUSG00000001870, ENSMUSG00000024486, ENSMUSG00000027435, ENSMUSG00000038146, ENSMUSG00000023885, ENSMUSG00000047250, ENSMUSG00000070047, ENSMUSG00000040488, ENSMUSG00000028017, ENSMUSG00000074743, ENSMUSG00000026580, ENSMUSG00000030605, ENSMUSG00000027314,…	1300	70	8972	2.16905	0.684344	1.08355	1.54603	0.000641475
GOTERM_MF_FAT	GO:0030247~polysaccharide binding	23	0.13718	ENSMUSG00000028195, ENSMUSG00000022893, ENSMUSG00000006342, ENSMUSG00000029287, ENSMUSG00000040152, ENSMUSG00000027195, ENSMUSG00000022816, ENSMUSG00000021614, ENSMUSG00000021835, ENSMUSG00000023951, ENSMUSG00000024486, ENSMUSG00000023886, ENSMUSG00000019929, ENSMUSG00000023885, ENSMUSG00000029103, ENSMUSG00000053475, ENSMUSG00000019997, ENSMUSG00000026193, ENSMUSG00000030413, ENSMUSG00000026479,…	962	77	6520	2.02446	0.692841	1.94022	1.6163	0.00124831
GOTERM_MF_FAT	GO:0001871~pattern binding	23	0.13718	ENSMUSG00000028195, ENSMUSG00000022893, ENSMUSG00000006342, ENSMUSG00000029287, ENSMUSG00000040152, ENSMUSG00000027195, ENSMUSG00000022816, ENSMUSG00000021614, ENSMUSG00000021835, ENSMUSG00000023951, ENSMUSG00000024486, ENSMUSG00000023886, ENSMUSG00000019929, ENSMUSG00000023885, ENSMUSG00000029103, ENSMUSG00000053475, ENSMUSG00000019997, ENSMUSG00000026193, ENSMUSG00000030413, ENSMUSG00000026479,…	962	77	6520	2.02446	0.692841	1.94022	1.6163	0.00124831
GOTERM_BP_FAT	GO:0001775~cell activation	34	0.138108	ENSMUSG00000005370, ENSMUSG00000037649, ENSMUSG00000061353, ENSMUSG00000026656, ENSMUSG00000020919, ENSMUSG00000038418, ENSMUSG00000036353, ENSMUSG00000021453, ENSMUSG00000032440, ENSMUSG00000020611, ENSMUSG00000035673, ENSMUSG00000024610, ENSMUSG00000057789, ENSMUSG00000039748, ENSMUSG00000034165, ENSMUSG00000029373, ENSMUSG00000044813, ENSMUSG00000039005, ENSMUSG00000006932, ENSMUSG00000022443,…	1031	138	6830	1.63216	0.999996	6.8074	2.38932	0.00387808
GOTERM_BP_FAT	GO:0007548~sex differentiation	21	0.139507	ENSMUSG00000027570, ENSMUSG00000028413, ENSMUSG00000022893, ENSMUSG00000048756, ENSMUSG00000079509, ENSMUSG00000028978, ENSMUSG00000030189, ENSMUSG00000020063, ENSMUSG00000048490, ENSMUSG00000046352, ENSMUSG00000020919, ENSMUSG00000024949, ENSMUSG00000041235, ENSMUSG00000023951, ENSMUSG00000022510, ENSMUSG00000062960, ENSMUSG00000057329, ENSMUSG00000007659, ENSMUSG00000021765, ENSMUSG00000029231,…	1031	72	6830	1.93219	0.999996	6.80016	1.47576	0.00387382
KEGG_PATHWAY	mmu04710:Circadian rhythm	7	0.145568	ENSMUSG00000020893, ENSMUSG00000022433, ENSMUSG00000055116, ENSMUSG00000030103, ENSMUSG00000030256, ENSMUSG00000020889, ENSMUSG00000068742	450	12	2707	3.50907	0.715933	8.84289	0.491918	0.00759853
GOTERM_BP_FAT	GO:0048008~platelet-derived growth factor receptor signaling pathway	9	0.146106	ENSMUSG00000038393, ENSMUSG00000040268, ENSMUSG00000034640, ENSMUSG00000024620, ENSMUSG00000024750, ENSMUSG00000031714, ENSMUSG00000029231, ENSMUSG00000032515, ENSMUSG00000019947	1031	19	6830	3.13799	0.999999	7.30134	0.632467	0.0041698
GOTERM_BP_FAT	GO:0050900~leukocyte migration	10	0.14925	ENSMUSG00000056071, ENSMUSG00000028413, ENSMUSG00000058427, ENSMUSG00000032114, ENSMUSG00000026580, ENSMUSG00000042284, ENSMUSG00000039239, ENSMUSG00000016494, ENSMUSG00000025608, ENSMUSG00000029373	1031	23	6830	2.88028	0.999999	7.54977	0.702741	0.00431708
INTERPRO	IPR000742:EGF-like, type 3	30	0.149795	ENSMUSG00000075254, ENSMUSG00000028364, ENSMUSG00000040152, ENSMUSG00000031561, ENSMUSG00000028369, ENSMUSG00000021702, ENSMUSG00000028073, ENSMUSG00000024486, ENSMUSG00000021822, ENSMUSG00000027435, ENSMUSG00000038146, ENSMUSG00000047250, ENSMUSG00000021186, ENSMUSG00000028017, ENSMUSG00000040488, ENSMUSG00000027314, ENSMUSG00000027276, ENSMUSG00000028763, ENSMUSG00000031555, ENSMUSG00000021614,…	1300	109	8972	1.89951	0.67888	1.06751	2.10822	0.000631932
INTERPRO	IPR016186:C-type lectin-like	13	0.15307	ENSMUSG00000001435, ENSMUSG00000060703, ENSMUSG00000028339, ENSMUSG00000025784, ENSMUSG00000021614, ENSMUSG00000030142, ENSMUSG00000045930, ENSMUSG00000027435, ENSMUSG00000074743, ENSMUSG00000026712, ENSMUSG00000036103, ENSMUSG00000026580, ENSMUSG00000005087	1300	30	8972	2.99067	0.63095	0.93739	0.913563	0.000554561
GOTERM_BP_FAT	GO:0060537~muscle tissue development	26	0.15821	ENSMUSG00000028364, ENSMUSG00000018830, ENSMUSG00000025809, ENSMUSG00000039824, ENSMUSG00000022951, ENSMUSG00000027488, ENSMUSG00000079243, ENSMUSG00000034640, ENSMUSG00000030470, ENSMUSG00000024750, ENSMUSG00000005836, ENSMUSG00000039239, ENSMUSG00000026459, ENSMUSG00000027763, ENSMUSG00000028763, ENSMUSG00000031987, ENSMUSG00000025880, ENSMUSG00000029287, ENSMUSG00000017491, ENSMUSG00000035923,…	1031	98	6830	1.75756	1	8.11335	1.82713	0.00465256
INTERPRO	IPR004827:Basic-leucine zipper (bZIP) transcription factor	15	0.158331	ENSMUSG00000026004, ENSMUSG00000074622, ENSMUSG00000026628, ENSMUSG00000003949, ENSMUSG00000029135, ENSMUSG00000018143, ENSMUSG00000042622, ENSMUSG00000056749, ENSMUSG00000021250, ENSMUSG00000025612, ENSMUSG00000071637, ENSMUSG00000051451, ENSMUSG00000056501, ENSMUSG00000052837, ENSMUSG00000042406	1300	40	8972	2.58808	0.821593	1.61537	1.05411	0.000958743
GOTERM_BP_FAT	GO:0048641~regulation of skeletal muscle tissue development	7	0.158991	ENSMUSG00000021835, ENSMUSG00000073617, ENSMUSG00000036478, ENSMUSG00000030189, ENSMUSG00000057329, ENSMUSG00000020427, ENSMUSG00000045730	1031	12	6830	3.86437	1	8.245	0.491918	0.00473122
GOTERM_BP_FAT	GO:0048010~vascular endothelial growth factor receptor signaling pathway	7	0.158991	ENSMUSG00000025810, ENSMUSG00000023951, ENSMUSG00000024620, ENSMUSG00000062960, ENSMUSG00000029648, ENSMUSG00000029231, ENSMUSG00000035385	1031	12	6830	3.86437	1	8.245	0.491918	0.00473122
SMART	SM00338:BRLZ	15	0.159152	ENSMUSG00000026004, ENSMUSG00000074622, ENSMUSG00000026628, ENSMUSG00000003949, ENSMUSG00000029135, ENSMUSG00000018143, ENSMUSG00000042622, ENSMUSG00000056749, ENSMUSG00000021250, ENSMUSG00000025612, ENSMUSG00000071637, ENSMUSG00000051451, ENSMUSG00000056501, ENSMUSG00000052837, ENSMUSG00000042406	781	40	4985	2.39357	0.500114	2.73219	1.05411	0.00203129
GOTERM_BP_FAT	GO:0030029~actin filament-based process	31	0.159287	ENSMUSG00000004530, ENSMUSG00000032643, ENSMUSG00000068270, ENSMUSG00000039960, ENSMUSG00000018830, ENSMUSG00000025809, ENSMUSG00000039824, ENSMUSG00000003814, ENSMUSG00000007877, ENSMUSG00000001847, ENSMUSG00000000489, ENSMUSG00000079243, ENSMUSG00000022995, ENSMUSG00000026596, ENSMUSG00000020593, ENSMUSG00000018387, ENSMUSG00000015766, ENSMUSG00000036106, ENSMUSG00000053931, ENSMUSG00000022443,…	1031	124	6830	1.65616	1	8.35087	2.1785	0.00479454
SP_PIR_KEYWORDS	Transcription	173	0.163419	ENSMUSG00000034430, ENSMUSG00000024968, ENSMUSG00000048756, ENSMUSG00000021109, ENSMUSG00000038718, ENSMUSG00000038418, ENSMUSG00000020889, ENSMUSG00000046179, ENSMUSG00000022708, ENSMUSG00000033373, ENSMUSG00000000942, ENSMUSG00000022500, ENSMUSG00000026058, ENSMUSG00000025612, ENSMUSG00000042197, ENSMUSG00000042895, ENSMUSG00000000078, ENSMUSG00000030256, ENSMUSG00000030087, ENSMUSG00000074622,…	1343	1032	9411	1.1747	0.997228	15.8235	12.1574	0.0119208
GOTERM_BP_FAT	GO:0006915~apoptosis	66	0.167692	ENSMUSG00000020077, ENSMUSG00000021453, ENSMUSG00000035105, ENSMUSG00000022500, ENSMUSG00000024012, ENSMUSG00000026430, ENSMUSG00000030413, ENSMUSG00000038612, ENSMUSG00000029686, ENSMUSG00000039239, ENSMUSG00000044813, ENSMUSG00000019970, ENSMUSG00000036840, ENSMUSG00000024959, ENSMUSG00000006932, ENSMUSG00000072872, ENSMUSG00000056313, ENSMUSG00000028163, ENSMUSG00000030847, ENSMUSG00000032076,…	1031	318	6830	1.37492	1	8.90701	4.63809	0.00512834
GOTERM_BP_FAT	GO:0008406~gonad development	16	0.173834	ENSMUSG00000027570, ENSMUSG00000022893, ENSMUSG00000048756, ENSMUSG00000079509, ENSMUSG00000028978, ENSMUSG00000020063, ENSMUSG00000030189, ENSMUSG00000048490, ENSMUSG00000020919, ENSMUSG00000024949, ENSMUSG00000023951, ENSMUSG00000062960, ENSMUSG00000057329, ENSMUSG00000007659, ENSMUSG00000021765, ENSMUSG00000031980	1031	50	6830	2.11988	1	9.3471	1.12439	0.00539385
GOTERM_BP_FAT	GO:0030036~actin cytoskeleton organization	29	0.178746	ENSMUSG00000004530, ENSMUSG00000032643, ENSMUSG00000068270, ENSMUSG00000039960, ENSMUSG00000018830, ENSMUSG00000025809, ENSMUSG00000003814, ENSMUSG00000007877, ENSMUSG00000001847, ENSMUSG00000000489, ENSMUSG00000079243, ENSMUSG00000022995, ENSMUSG00000026596, ENSMUSG00000020593, ENSMUSG00000018387, ENSMUSG00000015766, ENSMUSG00000036106, ENSMUSG00000053931, ENSMUSG00000022443, ENSMUSG00000046768,…	1031	115	6830	1.67056	1	9.92548	2.03795	0.00574464
GOTERM_BP_FAT	GO:0045765~regulation of angiogenesis	11	0.179896	ENSMUSG00000054364, ENSMUSG00000036478, ENSMUSG00000022893, ENSMUSG00000031503, ENSMUSG00000028978, ENSMUSG00000040152, ENSMUSG00000018500, ENSMUSG00000000753, ENSMUSG00000029373, ENSMUSG00000037411, ENSMUSG00000006386	1031	28	6830	2.60254	1	9.8916	0.773015	0.00572403
GOTERM_CC_FAT	GO:0042641~actomyosin	8	0.180312	ENSMUSG00000073617, ENSMUSG00000032643, ENSMUSG00000022995, ENSMUSG00000068270, ENSMUSG00000022443, ENSMUSG00000018830, ENSMUSG00000031605, ENSMUSG00000037712	938	17	6272	3.14662	0.972096	10.7669	0.562193	0.00801038
GOTERM_BP_FAT	GO:0019217~regulation of fatty acid metabolic process	8	0.180952	ENSMUSG00000020538, ENSMUSG00000025889, ENSMUSG00000022383, ENSMUSG00000074064, ENSMUSG00000007827, ENSMUSG00000007655, ENSMUSG00000031980, ENSMUSG00000031278	1031	16	6830	3.31232	1	9.85098	0.562193	0.00569934
KEGG_PATHWAY	mmu05416:Viral myocarditis	11	0.183971	ENSMUSG00000036594, ENSMUSG00000019899, ENSMUSG00000037649, ENSMUSG00000022443, ENSMUSG00000026596, ENSMUSG00000035296, ENSMUSG00000018830, ENSMUSG00000037405, ENSMUSG00000001847, ENSMUSG00000007655, ENSMUSG00000005610	450	28	2707	2.36325	0.839545	12.594	0.773015	0.0110281
SP_PIR_KEYWORDS	cell membrane	144	0.184543	ENSMUSG00000031442, ENSMUSG00000046718, ENSMUSG00000037762, ENSMUSG00000018500, ENSMUSG00000001847, ENSMUSG00000022122, ENSMUSG00000067586, ENSMUSG00000056429, ENSMUSG00000031647, ENSMUSG00000020261, ENSMUSG00000028645, ENSMUSG00000039942, ENSMUSG00000031871, ENSMUSG00000042190, ENSMUSG00000031785, ENSMUSG00000027584, ENSMUSG00000044813, ENSMUSG00000025509, ENSMUSG00000056515, ENSMUSG00000021733,…	1343	847	9411	1.19135	0.999028	18.3649	10.1195	0.0140274
GOTERM_CC_FAT	GO:0016023~cytoplasmic membrane-bounded vesicle	56	0.185191	ENSMUSG00000026880, ENSMUSG00000048277, ENSMUSG00000020847, ENSMUSG00000020848, ENSMUSG00000020530, ENSMUSG00000079477, ENSMUSG00000001847, ENSMUSG00000025823, ENSMUSG00000029512, ENSMUSG00000019173, ENSMUSG00000039637, ENSMUSG00000056429, ENSMUSG00000028645, ENSMUSG00000026159, ENSMUSG00000009394, ENSMUSG00000026579, ENSMUSG00000045795, ENSMUSG00000030062, ENSMUSG00000033595, ENSMUSG00000022150,…	938	269	6272	1.392	0.969243	10.49	3.93535	0.00779337
GOTERM_MF_FAT	GO:0005021~vascular endothelial growth factor receptor activity	5	0.195656	ENSMUSG00000025810, ENSMUSG00000024620, ENSMUSG00000062960, ENSMUSG00000029648, ENSMUSG00000029231	962	5	6520	6.77755	0.859079	3.20028	0.35137	0.00207145
SP_PIR_KEYWORDS	methylation	26	0.207219	ENSMUSG00000043962, ENSMUSG00000052681, ENSMUSG00000040725, ENSMUSG00000018830, ENSMUSG00000031167, ENSMUSG00000079477, ENSMUSG00000001847, ENSMUSG00000016559, ENSMUSG00000043004, ENSMUSG00000032503, ENSMUSG00000004451, ENSMUSG00000055723, ENSMUSG00000026058, ENSMUSG00000054364, ENSMUSG00000021546, ENSMUSG00000029405, ENSMUSG00000046768, ENSMUSG00000061816, ENSMUSG00000077450, ENSMUSG00000056071,…	1343	114	9411	1.59819	0.999766	21.6941	1.82713	0.0168814
SP_PIR_KEYWORDS	developmental protein	76	0.211835	ENSMUSG00000061013, ENSMUSG00000030218, ENSMUSG00000020530, ENSMUSG00000031548, ENSMUSG00000033373, ENSMUSG00000021453, ENSMUSG00000000942, ENSMUSG00000022995, ENSMUSG00000041773, ENSMUSG00000026159, ENSMUSG00000047907, ENSMUSG00000038146, ENSMUSG00000021590, ENSMUSG00000060475, ENSMUSG00000029648, ENSMUSG00000038612, ENSMUSG00000037621, ENSMUSG00000027314, ENSMUSG00000044813, ENSMUSG00000024427,…	1343	416	9411	1.28021	0.999759	21.6304	5.34083	0.0168257
SP_PIR_KEYWORDS	complement pathway	5	0.212685	ENSMUSG00000058952, ENSMUSG00000036887, ENSMUSG00000036905, ENSMUSG00000023224, ENSMUSG00000036896	1343	8	9411	4.37965	0.999856	22.8045	0.35137	0.0178584
GOTERM_BP_FAT	GO:0045892~negative regulation of transcription, DNA-dependent	44	0.217089	ENSMUSG00000007872, ENSMUSG00000003032, ENSMUSG00000027018, ENSMUSG00000035877, ENSMUSG00000038418, ENSMUSG00000022528, ENSMUSG00000024240, ENSMUSG00000052942, ENSMUSG00000027439, ENSMUSG00000073617, ENSMUSG00000040054, ENSMUSG00000035673, ENSMUSG00000030256, ENSMUSG00000022346, ENSMUSG00000048878, ENSMUSG00000027803, ENSMUSG00000030967, ENSMUSG00000020653, ENSMUSG00000038393, ENSMUSG00000006932,…	1031	198	6830	1.47214	1	12.3042	3.09206	0.00721009
KEGG_PATHWAY	mmu04612:Antigen processing and presentation	9	0.217775	ENSMUSG00000036594, ENSMUSG00000038642, ENSMUSG00000037649, ENSMUSG00000078652, ENSMUSG00000024610, ENSMUSG00000003814, ENSMUSG00000027248, ENSMUSG00000026864, ENSMUSG00000060802	450	21	2707	2.5781	0.914234	16.5303	0.632467	0.0147754
GOTERM_CC_FAT	GO:0031988~membrane-bounded vesicle	56	0.224015	ENSMUSG00000026880, ENSMUSG00000048277, ENSMUSG00000020847, ENSMUSG00000020848, ENSMUSG00000020530, ENSMUSG00000079477, ENSMUSG00000001847, ENSMUSG00000025823, ENSMUSG00000029512, ENSMUSG00000019173, ENSMUSG00000039637, ENSMUSG00000056429, ENSMUSG00000028645, ENSMUSG00000026159, ENSMUSG00000009394, ENSMUSG00000026579, ENSMUSG00000045795, ENSMUSG00000030062, ENSMUSG00000033595, ENSMUSG00000022150,…	938	274	6272	1.3666	0.993733	14.9095	3.93535	0.011334
GOTERM_BP_FAT	GO:0008284~positive regulation of cell proliferation	41	0.22547	ENSMUSG00000028413, ENSMUSG00000003031, ENSMUSG00000026674, ENSMUSG00000032508, ENSMUSG00000025809, ENSMUSG00000020919, ENSMUSG00000029135, ENSMUSG00000022528, ENSMUSG00000000489, ENSMUSG00000033373, ENSMUSG00000023951, ENSMUSG00000024486, ENSMUSG00000032440, ENSMUSG00000014599, ENSMUSG00000028017, ENSMUSG00000045730, ENSMUSG00000047945, ENSMUSG00000023067, ENSMUSG00000039239, ENSMUSG00000022346,…	1031	182	6830	1.49236	1	12.9347	2.88124	0.00760487
GOTERM_CC_FAT	GO:0001725~stress fiber	7	0.232134	ENSMUSG00000032643, ENSMUSG00000022995, ENSMUSG00000068270, ENSMUSG00000022443, ENSMUSG00000018830, ENSMUSG00000031605, ENSMUSG00000037712	938	14	6272	3.34328	0.993387	14.7638	0.491918	0.0112145
UP_SEQ_FEATURE	topological domain:Cytoplasmic	241	0.232704	ENSMUSG00000018500, ENSMUSG00000031111, ENSMUSG00000022122, ENSMUSG00000016194, ENSMUSG00000027864, ENSMUSG00000020261, ENSMUSG00000031647, ENSMUSG00000039942, ENSMUSG00000022261, ENSMUSG00000031785, ENSMUSG00000042190, ENSMUSG00000022265, ENSMUSG00000027314, ENSMUSG00000046480, ENSMUSG00000031790, ENSMUSG00000025509, ENSMUSG00000035199, ENSMUSG00000041189, ENSMUSG00000035296, ENSMUSG00000026748,…	1349	1384	9342	1.20589	0.879856	1.1259	16.9361	0.000619598
SMART	SM00034:CLECT	10	0.233705	ENSMUSG00000060703, ENSMUSG00000045930, ENSMUSG00000027435, ENSMUSG00000025784, ENSMUSG00000074743, ENSMUSG00000026580, ENSMUSG00000036103, ENSMUSG00000026712, ENSMUSG00000030142, ENSMUSG00000021614	781	22	4985	2.90129	0.735772	5.17855	0.702741	0.00389545
SP_PIR_KEYWORDS	activator	60	0.236715	ENSMUSG00000018678, ENSMUSG00000034430, ENSMUSG00000040725, ENSMUSG00000079509, ENSMUSG00000059436, ENSMUSG00000021109, ENSMUSG00000003032, ENSMUSG00000038718, ENSMUSG00000033306, ENSMUSG00000024926, ENSMUSG00000038418, ENSMUSG00000019878, ENSMUSG00000052942, ENSMUSG00000020538, ENSMUSG00000033373, ENSMUSG00000038146, ENSMUSG00000025612, ENSMUSG00000042895, ENSMUSG00000000078, ENSMUSG00000030353,…	1343	320	9411	1.3139	0.999965	25.9391	4.21644	0.0206887
GOTERM_BP_FAT	GO:0060021~palate development	10	0.237266	ENSMUSG00000041235, ENSMUSG00000024515, ENSMUSG00000040268, ENSMUSG00000032440, ENSMUSG00000034640, ENSMUSG00000052957, ENSMUSG00000029287, ENSMUSG00000029231, ENSMUSG00000032515, ENSMUSG00000019947	1031	25	6830	2.64985	1	13.7881	0.702741	0.00814347
GOTERM_BP_FAT	GO:0032101~regulation of response to external stimulus	18	0.245355	ENSMUSG00000028991, ENSMUSG00000039005, ENSMUSG00000026656, ENSMUSG00000061353, ENSMUSG00000040152, ENSMUSG00000020919, ENSMUSG00000018500, ENSMUSG00000030669, ENSMUSG00000045092, ENSMUSG00000042429, ENSMUSG00000022383, ENSMUSG00000032440, ENSMUSG00000035673, ENSMUSG00000045730, ENSMUSG00000026580, ENSMUSG00000028599, ENSMUSG00000044786, ENSMUSG00000023224	1031	62	6830	1.92328	1	14.4263	1.26493	0.00854952
GOTERM_BP_FAT	GO:0051253~negative regulation of RNA metabolic process	44	0.245522	ENSMUSG00000007872, ENSMUSG00000003032, ENSMUSG00000027018, ENSMUSG00000035877, ENSMUSG00000038418, ENSMUSG00000022528, ENSMUSG00000024240, ENSMUSG00000052942, ENSMUSG00000027439, ENSMUSG00000073617, ENSMUSG00000040054, ENSMUSG00000035673, ENSMUSG00000030256, ENSMUSG00000022346, ENSMUSG00000048878, ENSMUSG00000027803, ENSMUSG00000030967, ENSMUSG00000020653, ENSMUSG00000038393, ENSMUSG00000006932,…	1031	200	6830	1.45742	1	14.5728	3.09206	0.00864317
UP_SEQ_FEATURE	mutagenesis site	96	0.252429	ENSMUSG00000022433, ENSMUSG00000003031, ENSMUSG00000032508, ENSMUSG00000020847, ENSMUSG00000001847, ENSMUSG00000032503, ENSMUSG00000046179, ENSMUSG00000022995, ENSMUSG00000022500, ENSMUSG00000024014, ENSMUSG00000038146, ENSMUSG00000023973, ENSMUSG00000026193, ENSMUSG00000026579, ENSMUSG00000026430, ENSMUSG00000026155, ENSMUSG00000044167, ENSMUSG00000026479, ENSMUSG00000021215, ENSMUSG00000074622,…	1349	480	9342	1.38503	0.869513	1.08226	6.74631	0.00059546
GOTERM_BP_FAT	GO:0007507~heart development	37	0.256887	ENSMUSG00000038369, ENSMUSG00000007872, ENSMUSG00000018830, ENSMUSG00000025809, ENSMUSG00000021109, ENSMUSG00000031714, ENSMUSG00000007877, ENSMUSG00000079243, ENSMUSG00000032440, ENSMUSG00000030470, ENSMUSG00000005836, ENSMUSG00000039239, ENSMUSG00000048878, ENSMUSG00000028763, ENSMUSG00000006932, ENSMUSG00000022893, ENSMUSG00000030790, ENSMUSG00000031987, ENSMUSG00000025880, ENSMUSG00000029287,…	1031	162	6830	1.51303	1	15.4365	2.60014	0.00919826
GOTERM_MF_FAT	GO:0005539~glycosaminoglycan binding	21	0.260859	ENSMUSG00000028195, ENSMUSG00000022893, ENSMUSG00000029287, ENSMUSG00000040152, ENSMUSG00000027195, ENSMUSG00000022816, ENSMUSG00000021614, ENSMUSG00000021835, ENSMUSG00000023951, ENSMUSG00000024486, ENSMUSG00000023886, ENSMUSG00000019929, ENSMUSG00000023885, ENSMUSG00000029103, ENSMUSG00000053475, ENSMUSG00000019997, ENSMUSG00000026193, ENSMUSG00000030413, ENSMUSG00000026479, ENSMUSG00000005087,…	962	73	6520	1.94971	0.964025	5.36941	1.47576	0.00351226
SP_PIR_KEYWORDS	isopeptide bond	36	0.262438	ENSMUSG00000003032, ENSMUSG00000021109, ENSMUSG00000055116, ENSMUSG00000019942, ENSMUSG00000024659, ENSMUSG00000040325, ENSMUSG00000073617, ENSMUSG00000032238, ENSMUSG00000035692, ENSMUSG00000071637, ENSMUSG00000026193, ENSMUSG00000029686, ENSMUSG00000038612, ENSMUSG00000060499, ENSMUSG00000020593, ENSMUSG00000056501, ENSMUSG00000074622, ENSMUSG00000038393, ENSMUSG00000036822, ENSMUSG00000021025,…	1343	176	9411	1.43334	0.999993	29.3404	2.52987	0.0238888
GOTERM_MF_FAT	GO:0005201~extracellular matrix structural constituent	8	0.262469	ENSMUSG00000026043, ENSMUSG00000001435, ENSMUSG00000026042, ENSMUSG00000031502, ENSMUSG00000030116, ENSMUSG00000031503, ENSMUSG00000002900, ENSMUSG00000026478	962	15	6520	3.61469	0.952379	4.92786	0.562193	0.00321648
GOTERM_BP_FAT	GO:0030097~hemopoiesis	34	0.262498	ENSMUSG00000038369, ENSMUSG00000032114, ENSMUSG00000037649, ENSMUSG00000031168, ENSMUSG00000021109, ENSMUSG00000020919, ENSMUSG00000003812, ENSMUSG00000038418, ENSMUSG00000021453, ENSMUSG00000023951, ENSMUSG00000032440, ENSMUSG00000034640, ENSMUSG00000024610, ENSMUSG00000057789, ENSMUSG00000039239, ENSMUSG00000037313, ENSMUSG00000020653, ENSMUSG00000006932, ENSMUSG00000022443, ENSMUSG00000031885,…	1031	146	6830	1.54272	1	15.9424	2.38932	0.00952581
SP_PIR_KEYWORDS	LIM domain	13	0.263539	ENSMUSG00000032643, ENSMUSG00000006360, ENSMUSG00000038244, ENSMUSG00000033306, ENSMUSG00000019920, ENSMUSG00000025085, ENSMUSG00000027022, ENSMUSG00000030020, ENSMUSG00000028273, ENSMUSG00000030470, ENSMUSG00000057604, ENSMUSG00000031636, ENSMUSG00000026890	1343	46	9411	1.98037	0.999995	30.0891	0.913563	0.0246126
GOTERM_BP_FAT	GO:0030155~regulation of cell adhesion	18	0.267249	ENSMUSG00000019899, ENSMUSG00000028195, ENSMUSG00000018001, ENSMUSG00000040152, ENSMUSG00000020919, ENSMUSG00000027195, ENSMUSG00000037405, ENSMUSG00000041417, ENSMUSG00000002900, ENSMUSG00000025608, ENSMUSG00000030669, ENSMUSG00000045092, ENSMUSG00000014599, ENSMUSG00000023886, ENSMUSG00000057329, ENSMUSG00000039910, ENSMUSG00000003534, ENSMUSG00000039217	1031	63	6830	1.89275	1	16.8378	1.26493	0.0101103
GOTERM_BP_FAT	GO:0001558~regulation of cell growth	18	0.267249	ENSMUSG00000048787, ENSMUSG00000028195, ENSMUSG00000029634, ENSMUSG00000020427, ENSMUSG00000024074, ENSMUSG00000029512, ENSMUSG00000017493, ENSMUSG00000022838, ENSMUSG00000006205, ENSMUSG00000041241, ENSMUSG00000025810, ENSMUSG00000023905, ENSMUSG00000022510, ENSMUSG00000026185, ENSMUSG00000019997, ENSMUSG00000057329, ENSMUSG00000039239, ENSMUSG00000003534	1031	63	6830	1.89275	1	16.8378	1.26493	0.0101103
GOTERM_BP_FAT	GO:0003018~vascular process in circulatory system	11	0.268294	ENSMUSG00000032350, ENSMUSG00000023951, ENSMUSG00000028124, ENSMUSG00000028978, ENSMUSG00000037580, ENSMUSG00000018500, ENSMUSG00000045730, ENSMUSG00000007655, ENSMUSG00000031980, ENSMUSG00000030669, ENSMUSG00000030247	1031	30	6830	2.42903	1	16.4673	0.773015	0.00986771
GOTERM_BP_FAT	GO:0040007~growth	30	0.269346	ENSMUSG00000020676, ENSMUSG00000079509, ENSMUSG00000048756, ENSMUSG00000029512, ENSMUSG00000000489, ENSMUSG00000019947, ENSMUSG00000039233, ENSMUSG00000024486, ENSMUSG00000014599, ENSMUSG00000027433, ENSMUSG00000039239, ENSMUSG00000039004, ENSMUSG00000030208, ENSMUSG00000034612, ENSMUSG00000040268, ENSMUSG00000046223, ENSMUSG00000030790, ENSMUSG00000052957, ENSMUSG00000020044, ENSMUSG00000029287,…	1031	125	6830	1.58991	1	16.8317	2.10822	0.0101063
GOTERM_BP_FAT	GO:0002541~activation of plasma proteins involved in acute inflammatory response	6	0.270235	ENSMUSG00000061780, ENSMUSG00000058952, ENSMUSG00000036887, ENSMUSG00000036905, ENSMUSG00000023224, ENSMUSG00000036896	1031	10	6830	3.97478	1	16.7432	0.421644	0.0100483
GOTERM_BP_FAT	GO:0006956~complement activation	6	0.270235	ENSMUSG00000061780, ENSMUSG00000058952, ENSMUSG00000036887, ENSMUSG00000036905, ENSMUSG00000023224, ENSMUSG00000036896	1031	10	6830	3.97478	1	16.7432	0.421644	0.0100483
INTERPRO	IPR018048:Small chemokine, C-X-C, conserved site	5	0.271316	ENSMUSG00000029380, ENSMUSG00000058427, ENSMUSG00000061353, ENSMUSG00000021508, ENSMUSG00000029373	1300	5	8972	6.90154	0.969244	3.23602	0.35137	0.00193562
GOTERM_CC_FAT	GO:0032432~actin filament bundle	7	0.273397	ENSMUSG00000032643, ENSMUSG00000022995, ENSMUSG00000068270, ENSMUSG00000022443, ENSMUSG00000018830, ENSMUSG00000031605, ENSMUSG00000037712	938	15	6272	3.1204	0.999355	20.8489	0.491918	0.0163716
GOTERM_CC_FAT	GO:0031410~cytoplasmic vesicle	65	0.274915	ENSMUSG00000026880, ENSMUSG00000048277, ENSMUSG00000020847, ENSMUSG00000020848, ENSMUSG00000020530, ENSMUSG00000079477, ENSMUSG00000001847, ENSMUSG00000025823, ENSMUSG00000029512, ENSMUSG00000019173, ENSMUSG00000039637, ENSMUSG00000020538, ENSMUSG00000056429, ENSMUSG00000028645, ENSMUSG00000026159, ENSMUSG00000009394, ENSMUSG00000045795, ENSMUSG00000026579, ENSMUSG00000030062, ENSMUSG00000033595,…	938	331	6272	1.31307	0.99883	19.3359	4.56781	0.0150558
GOTERM_CC_FAT	GO:0009897~external side of plasma membrane	21	0.276486	ENSMUSG00000032125, ENSMUSG00000031790, ENSMUSG00000051839, ENSMUSG00000026656, ENSMUSG00000021756, ENSMUSG00000002981, ENSMUSG00000037405, ENSMUSG00000003814, ENSMUSG00000042284, ENSMUSG00000031555, ENSMUSG00000045092, ENSMUSG00000036594, ENSMUSG00000001930, ENSMUSG00000032440, ENSMUSG00000034687, ENSMUSG00000024610, ENSMUSG00000026580, ENSMUSG00000030605, ENSMUSG00000016494, ENSMUSG00000005087,…	938	82	6272	1.71241	0.999191	20.2783	1.47576	0.0158726
GOTERM_MF_FAT	GO:0016563~transcription activator activity	39	0.281682	ENSMUSG00000034430, ENSMUSG00000043962, ENSMUSG00000038369, ENSMUSG00000048756, ENSMUSG00000029634, ENSMUSG00000028341, ENSMUSG00000024926, ENSMUSG00000038418, ENSMUSG00000033373, ENSMUSG00000073617, ENSMUSG00000031925, ENSMUSG00000022383, ENSMUSG00000042895, ENSMUSG00000030353, ENSMUSG00000005836, ENSMUSG00000044167, ENSMUSG00000056501, ENSMUSG00000026459, ENSMUSG00000027803, ENSMUSG00000042406,…	962	169	6520	1.56405	0.981129	6.37742	2.74069	0.00419236
SP_PIR_KEYWORDS	cell binding	5	0.28176	ENSMUSG00000031502, ENSMUSG00000031503, ENSMUSG00000002900, ENSMUSG00000001119, ENSMUSG00000026478	1343	9	9411	3.89303	0.999999	34.0523	0.35137	0.0285675
GOTERM_MF_FAT	GO:0004714~transmembrane receptor protein tyrosine kinase activity	14	0.282844	ENSMUSG00000028876, ENSMUSG00000026674, ENSMUSG00000002602, ENSMUSG00000005320, ENSMUSG00000025810, ENSMUSG00000024620, ENSMUSG00000024621, ENSMUSG00000062960, ENSMUSG00000014361, ENSMUSG00000029648, ENSMUSG00000029231, ENSMUSG00000003534, ENSMUSG00000006445, ENSMUSG00000006386	962	41	6520	2.31428	0.986727	6.92269	0.983837	0.00456312
SMART	SM00511:ORANGE	5	0.284566	ENSMUSG00000030103, ENSMUSG00000030256, ENSMUSG00000022528, ENSMUSG00000032744, ENSMUSG00000040289	781	6	4985	5.31904	0.904063	8.93996	0.35137	0.0068505
SP_PIR_KEYWORDS	ubl conjugation	66	0.285041	ENSMUSG00000003031, ENSMUSG00000003032, ENSMUSG00000021109, ENSMUSG00000055850, ENSMUSG00000024926, ENSMUSG00000020430, ENSMUSG00000035476, ENSMUSG00000073617, ENSMUSG00000041773, ENSMUSG00000047907, ENSMUSG00000038612, ENSMUSG00000029686, ENSMUSG00000023067, ENSMUSG00000027314, ENSMUSG00000007682, ENSMUSG00000019970, ENSMUSG00000074622, ENSMUSG00000053253, ENSMUSG00000006932, ENSMUSG00000021025,…	1343	363	9411	1.27408	0.999999	33.7843	4.63809	0.0282931
SP_PIR_KEYWORDS	blood coagulation	6	0.287538	ENSMUSG00000001930, ENSMUSG00000039109, ENSMUSG00000026579, ENSMUSG00000074743, ENSMUSG00000028128, ENSMUSG00000023224	1343	13	9411	3.23421	0.999999	33.4112	0.421644	0.027913
GOTERM_CC_FAT	GO:0016323~basolateral plasma membrane	24	0.287714	ENSMUSG00000030516, ENSMUSG00000006932, ENSMUSG00000021733, ENSMUSG00000068270, ENSMUSG00000055322, ENSMUSG00000021709, ENSMUSG00000039960, ENSMUSG00000041731, ENSMUSG00000031207, ENSMUSG00000020422, ENSMUSG00000037712, ENSMUSG00000024659, ENSMUSG00000027340, ENSMUSG00000030770, ENSMUSG00000019920, ENSMUSG00000032076, ENSMUSG00000042429, ENSMUSG00000039878, ENSMUSG00000022995, ENSMUSG00000052698,…	938	99	6272	1.62099	0.999709	22.8315	1.68658	0.0181316
INTERPRO	IPR001304:C-type lectin	10	0.289218	ENSMUSG00000060703, ENSMUSG00000045930, ENSMUSG00000027435, ENSMUSG00000025784, ENSMUSG00000074743, ENSMUSG00000026580, ENSMUSG00000036103, ENSMUSG00000026712, ENSMUSG00000030142, ENSMUSG00000021614	1300	22	8972	3.13706	0.983372	3.79665	0.702741	0.00227713
GOTERM_BP_FAT	GO:0009792~embryonic development ending in birth or egg hatching	57	0.290632	ENSMUSG00000028195, ENSMUSG00000021109, ENSMUSG00000031714, ENSMUSG00000031548, ENSMUSG00000019920, ENSMUSG00000000942, ENSMUSG00000022995, ENSMUSG00000032440, ENSMUSG00000037434, ENSMUSG00000030353, ENSMUSG00000029231, ENSMUSG00000027763, ENSMUSG00000034612, ENSMUSG00000022443, ENSMUSG00000036617, ENSMUSG00000022150, ENSMUSG00000035569, ENSMUSG00000042622, ENSMUSG00000027684, ENSMUSG00000021835,…	1031	277	6830	1.36319	1	18.5798	4.00562	0.0112646
SP_PIR_KEYWORDS	cyclin	10	0.294171	ENSMUSG00000009555, ENSMUSG00000027829, ENSMUSG00000040957, ENSMUSG00000029385, ENSMUSG00000034165, ENSMUSG00000002068, ENSMUSG00000023067, ENSMUSG00000029068, ENSMUSG00000001025, ENSMUSG00000027793	1343	32	9411	2.18983	1	36.1368	0.702741	0.0307373
SP_PIR_KEYWORDS	innate immunity	10	0.294171	ENSMUSG00000037523, ENSMUSG00000061780, ENSMUSG00000058952, ENSMUSG00000039005, ENSMUSG00000036887, ENSMUSG00000034453, ENSMUSG00000023973, ENSMUSG00000036905, ENSMUSG00000023224, ENSMUSG00000036896	1343	32	9411	2.18983	1	36.1368	0.702741	0.0307373
GOTERM_BP_FAT	GO:0001501~skeletal system development	38	0.297586	ENSMUSG00000048583, ENSMUSG00000030218, ENSMUSG00000021109, ENSMUSG00000019947, ENSMUSG00000000942, ENSMUSG00000073617, ENSMUSG00000032440, ENSMUSG00000034640, ENSMUSG00000031681, ENSMUSG00000019997, ENSMUSG00000024750, ENSMUSG00000029231, ENSMUSG00000039239, ENSMUSG00000026459, ENSMUSG00000022346, ENSMUSG00000027803, ENSMUSG00000006445, ENSMUSG00000070576, ENSMUSG00000028763, ENSMUSG00000039004,…	1031	170	6830	1.4808	1	19.2199	2.67041	0.0116945
SP_PIR_KEYWORDS	Lectin	14	0.299812	ENSMUSG00000060703, ENSMUSG00000039903, ENSMUSG00000025784, ENSMUSG00000021903, ENSMUSG00000003814, ENSMUSG00000021614, ENSMUSG00000030142, ENSMUSG00000045930, ENSMUSG00000027435, ENSMUSG00000053522, ENSMUSG00000021130, ENSMUSG00000026712, ENSMUSG00000036103, ENSMUSG00000026580	1343	53	9411	1.85102	1	37.4486	0.983837	0.0321368
GOTERM_BP_FAT	GO:0048660~regulation of smooth muscle cell proliferation	8	0.300585	ENSMUSG00000021835, ENSMUSG00000023951, ENSMUSG00000024486, ENSMUSG00000032440, ENSMUSG00000032508, ENSMUSG00000028978, ENSMUSG00000024949, ENSMUSG00000045092	1031	18	6830	2.94428	1	19.7531	0.562193	0.0120552
GOTERM_BP_FAT	GO:0019882~antigen processing and presentation	8	0.300585	ENSMUSG00000036594, ENSMUSG00000037649, ENSMUSG00000026656, ENSMUSG00000021686, ENSMUSG00000024610, ENSMUSG00000037405, ENSMUSG00000003814, ENSMUSG00000060802	1031	18	6830	2.94428	1	19.7531	0.562193	0.0120552
GOTERM_BP_FAT	GO:0070167~regulation of biomineral formation	5	0.30096	ENSMUSG00000021835, ENSMUSG00000030218, ENSMUSG00000022265, ENSMUSG00000045730, ENSMUSG00000020077	1031	7	6830	4.73188	1	20.1033	0.35137	0.0122933
GOTERM_BP_FAT	GO:0030500~regulation of bone mineralization	5	0.30096	ENSMUSG00000021835, ENSMUSG00000030218, ENSMUSG00000022265, ENSMUSG00000045730, ENSMUSG00000020077	1031	7	6830	4.73188	1	20.1033	0.35137	0.0122933
GOTERM_BP_FAT	GO:0032844~regulation of homeostatic process	13	0.30201	ENSMUSG00000048756, ENSMUSG00000021109, ENSMUSG00000025880, ENSMUSG00000020919, ENSMUSG00000026288, ENSMUSG00000023951, ENSMUSG00000032350, ENSMUSG00000028124, ENSMUSG00000057329, ENSMUSG00000026155, ENSMUSG00000057789, ENSMUSG00000007655, ENSMUSG00000032035	1031	40	6830	2.15301	1	20.0163	0.913563	0.0122341
GOTERM_BP_FAT	GO:0001701~in utero embryonic development	41	0.302581	ENSMUSG00000028195, ENSMUSG00000038369, ENSMUSG00000025809, ENSMUSG00000021109, ENSMUSG00000024440, ENSMUSG00000031714, ENSMUSG00000022528, ENSMUSG00000037434, ENSMUSG00000024486, ENSMUSG00000032440, ENSMUSG00000020611, ENSMUSG00000024750, ENSMUSG00000030353, ENSMUSG00000005836, ENSMUSG00000029231, ENSMUSG00000056501, ENSMUSG00000053113, ENSMUSG00000027763, ENSMUSG00000000530, ENSMUSG00000030516,…	1031	187	6830	1.45246	1	19.731	2.88124	0.0120402
GOTERM_CC_FAT	GO:0005605~basal lamina	5	0.304331	ENSMUSG00000015085, ENSMUSG00000019899, ENSMUSG00000002900, ENSMUSG00000026478, ENSMUSG00000028763	938	8	6272	4.1791	0.99992	25.9413	0.35137	0.0209788
UP_SEQ_FEATURE	domain:Ig-like C2-type 5	13	0.304913	ENSMUSG00000020598, ENSMUSG00000020717, ENSMUSG00000037405, ENSMUSG00000031111, ENSMUSG00000041734, ENSMUSG00000027864, ENSMUSG00000024620, ENSMUSG00000024621, ENSMUSG00000062960, ENSMUSG00000029648, ENSMUSG00000029231, ENSMUSG00000024049, ENSMUSG00000028763	1349	32	9342	2.81333	0.973674	1.92471	0.913563	0.00106325
UP_SEQ_FEATURE	domain:Ig-like C2-type 2	23	0.305033	ENSMUSG00000037139, ENSMUSG00000001029, ENSMUSG00000020598, ENSMUSG00000032125, ENSMUSG00000020717, ENSMUSG00000026656, ENSMUSG00000002602, ENSMUSG00000037405, ENSMUSG00000031111, ENSMUSG00000005320, ENSMUSG00000041734, ENSMUSG00000032076, ENSMUSG00000027864, ENSMUSG00000062300, ENSMUSG00000024620, ENSMUSG00000024621, ENSMUSG00000062960, ENSMUSG00000014361, ENSMUSG00000029648, ENSMUSG00000029231,…	1349	77	9342	2.06855	0.962184	1.73473	1.6163	0.000957428
UP_SEQ_FEATURE	domain:Ig-like C2-type 1	23	0.305033	ENSMUSG00000037139, ENSMUSG00000001029, ENSMUSG00000020598, ENSMUSG00000032125, ENSMUSG00000020717, ENSMUSG00000026656, ENSMUSG00000002602, ENSMUSG00000037405, ENSMUSG00000031111, ENSMUSG00000005320, ENSMUSG00000041734, ENSMUSG00000032076, ENSMUSG00000027864, ENSMUSG00000062300, ENSMUSG00000024620, ENSMUSG00000024621, ENSMUSG00000062960, ENSMUSG00000014361, ENSMUSG00000029648, ENSMUSG00000029231,…	1349	77	9342	2.06855	0.962184	1.73473	1.6163	0.000957428
GOTERM_CC_FAT	GO:0005667~transcription factor complex	32	0.30508	ENSMUSG00000024382, ENSMUSG00000038369, ENSMUSG00000036376, ENSMUSG00000024968, ENSMUSG00000021109, ENSMUSG00000038718, ENSMUSG00000055116, ENSMUSG00000024926, ENSMUSG00000046179, ENSMUSG00000031666, ENSMUSG00000024803, ENSMUSG00000031681, ENSMUSG00000000346, ENSMUSG00000030353, ENSMUSG00000036867, ENSMUSG00000005836, ENSMUSG00000027803, ENSMUSG00000042406, ENSMUSG00000074622, ENSMUSG00000026628,…	938	144	6272	1.4859	0.999888	25.1452	2.24877	0.0202395
PIR_SUPERFAMILY	PIRSF002522:CXC chemokine	6	0.30645	ENSMUSG00000029380, ENSMUSG00000058427, ENSMUSG00000061353, ENSMUSG00000021508, ENSMUSG00000029373, ENSMUSG00000029372	598	6	3697	6.18227	0.30645	0.83705	0.421644	0.000562814
SMART	SM00353:HLH	20	0.315431	ENSMUSG00000007872, ENSMUSG00000059436, ENSMUSG00000021109, ENSMUSG00000055116, ENSMUSG00000030103, ENSMUSG00000035799, ENSMUSG00000022528, ENSMUSG00000039830, ENSMUSG00000035923, ENSMUSG00000001156, ENSMUSG00000020538, ENSMUSG00000025025, ENSMUSG00000004328, ENSMUSG00000020644, ENSMUSG00000030256, ENSMUSG00000037621, ENSMUSG00000057098, ENSMUSG00000022346, ENSMUSG00000026459, ENSMUSG00000040289	781	68	4985	1.87731	0.897079	8.68396	1.40548	0.00664583
SMART	SM00121:IB	7	0.325609	ENSMUSG00000028195, ENSMUSG00000026185, ENSMUSG00000019997, ENSMUSG00000020427, ENSMUSG00000024074, ENSMUSG00000017493, ENSMUSG00000006205	781	13	4985	3.43692	0.957215	11.8309	0.491918	0.00919955
INTERPRO	IPR001092:Basic helix-loop-helix dimerisation region bHLH	20	0.326228	ENSMUSG00000007872, ENSMUSG00000059436, ENSMUSG00000021109, ENSMUSG00000055116, ENSMUSG00000030103, ENSMUSG00000035799, ENSMUSG00000022528, ENSMUSG00000039830, ENSMUSG00000035923, ENSMUSG00000001156, ENSMUSG00000020538, ENSMUSG00000025025, ENSMUSG00000004328, ENSMUSG00000020644, ENSMUSG00000030256, ENSMUSG00000037621, ENSMUSG00000057098, ENSMUSG00000022346, ENSMUSG00000026459, ENSMUSG00000040289	1300	68	8972	2.02986	0.994102	4.73421	1.40548	0.00285248
GOTERM_BP_FAT	GO:0043009~chordate embryonic development	56	0.327566	ENSMUSG00000028195, ENSMUSG00000021109, ENSMUSG00000031714, ENSMUSG00000031548, ENSMUSG00000019920, ENSMUSG00000000942, ENSMUSG00000022995, ENSMUSG00000032440, ENSMUSG00000037434, ENSMUSG00000030353, ENSMUSG00000029231, ENSMUSG00000027763, ENSMUSG00000034612, ENSMUSG00000022443, ENSMUSG00000036617, ENSMUSG00000022150, ENSMUSG00000035569, ENSMUSG00000042622, ENSMUSG00000027684, ENSMUSG00000021835,…	1031	274	6830	1.35394	1	22.1978	3.93535	0.0137384
GOTERM_BP_FAT	GO:0016481~negative regulation of transcription	50	0.330533	ENSMUSG00000024968, ENSMUSG00000003032, ENSMUSG00000027018, ENSMUSG00000038418, ENSMUSG00000052942, ENSMUSG00000073617, ENSMUSG00000035673, ENSMUSG00000030256, ENSMUSG00000006932, ENSMUSG00000072872, ENSMUSG00000028163, ENSMUSG00000017491, ENSMUSG00000025025, ENSMUSG00000024642, ENSMUSG00000057604, ENSMUSG00000039910, ENSMUSG00000071646, ENSMUSG00000020644, ENSMUSG00000036940, ENSMUSG00000041483,…	1031	240	6830	1.38013	1	22.9408	3.5137	0.0142598
GOTERM_BP_FAT	GO:0042981~regulation of apoptosis	74	0.330884	ENSMUSG00000005370, ENSMUSG00000003031, ENSMUSG00000048756, ENSMUSG00000021109, ENSMUSG00000002289, ENSMUSG00000036478, ENSMUSG00000024014, ENSMUSG00000024012, ENSMUSG00000038612, ENSMUSG00000044167, ENSMUSG00000039239, ENSMUSG00000023067, ENSMUSG00000034612, ENSMUSG00000024959, ENSMUSG00000001435, ENSMUSG00000079037, ENSMUSG00000061878, ENSMUSG00000001131, ENSMUSG00000030847, ENSMUSG00000017491,…	1031	380	6830	1.29006	1	23.1416	5.20028	0.0144015
GOTERM_BP_FAT	GO:0010941~regulation of cell death	75	0.33122	ENSMUSG00000005370, ENSMUSG00000003031, ENSMUSG00000048756, ENSMUSG00000021109, ENSMUSG00000002289, ENSMUSG00000036478, ENSMUSG00000024014, ENSMUSG00000024012, ENSMUSG00000038612, ENSMUSG00000044167, ENSMUSG00000039239, ENSMUSG00000023067, ENSMUSG00000034612, ENSMUSG00000024959, ENSMUSG00000001435, ENSMUSG00000079037, ENSMUSG00000061878, ENSMUSG00000001131, ENSMUSG00000030847, ENSMUSG00000017491,…	1031	386	6830	1.28717	1	23.3412	5.27056	0.0145428
GOTERM_BP_FAT	GO:0002526~acute inflammatory response	10	0.332483	ENSMUSG00000061780, ENSMUSG00000058952, ENSMUSG00000039005, ENSMUSG00000036887, ENSMUSG00000028413, ENSMUSG00000026193, ENSMUSG00000004040, ENSMUSG00000036905, ENSMUSG00000023224, ENSMUSG00000036896	1031	27	6830	2.45357	1	22.7347	0.702741	0.0141147
GOTERM_BP_FAT	GO:0060429~epithelium development	34	0.332536	ENSMUSG00000020676, ENSMUSG00000028413, ENSMUSG00000028364, ENSMUSG00000007872, ENSMUSG00000031548, ENSMUSG00000028463, ENSMUSG00000027439, ENSMUSG00000022995, ENSMUSG00000023951, ENSMUSG00000014599, ENSMUSG00000047250, ENSMUSG00000005836, ENSMUSG00000056501, ENSMUSG00000003534, ENSMUSG00000005087, ENSMUSG00000027276, ENSMUSG00000001435, ENSMUSG00000006932, ENSMUSG00000030790, ENSMUSG00000039457,…	1031	150	6830	1.50158	1	22.9148	2.38932	0.0142415
SP_PIR_KEYWORDS	actin-binding	32	0.337359	ENSMUSG00000004530, ENSMUSG00000022451, ENSMUSG00000068270, ENSMUSG00000001964, ENSMUSG00000018830, ENSMUSG00000042121, ENSMUSG00000025085, ENSMUSG00000027488, ENSMUSG00000029581, ENSMUSG00000079243, ENSMUSG00000022995, ENSMUSG00000028464, ENSMUSG00000041773, ENSMUSG00000042895, ENSMUSG00000045795, ENSMUSG00000029683, ENSMUSG00000031605, ENSMUSG00000018387, ENSMUSG00000031827, ENSMUSG00000002565,…	1343	158	9411	1.41923	1	42.5224	2.24877	0.0378202
UP_SEQ_FEATURE	domain:Ig-like C2-type 4	14	0.342078	ENSMUSG00000037139, ENSMUSG00000020598, ENSMUSG00000020717, ENSMUSG00000037405, ENSMUSG00000031111, ENSMUSG00000041734, ENSMUSG00000027864, ENSMUSG00000024620, ENSMUSG00000024621, ENSMUSG00000062960, ENSMUSG00000029648, ENSMUSG00000029231, ENSMUSG00000024049, ENSMUSG00000028763	1349	37	9342	2.62032	0.990002	2.43077	0.983837	0.00134608
KEGG_PATHWAY	mmu05215:Prostate cancer	17	0.351146	ENSMUSG00000028991, ENSMUSG00000024959, ENSMUSG00000006932, ENSMUSG00000021025, ENSMUSG00000003031, ENSMUSG00000028163, ENSMUSG00000041417, ENSMUSG00000000489, ENSMUSG00000024620, ENSMUSG00000028017, ENSMUSG00000057329, ENSMUSG00000044167, ENSMUSG00000002068, ENSMUSG00000023067, ENSMUSG00000029231, ENSMUSG00000016477, ENSMUSG00000042406	450	60	2707	1.70441	0.994431	31.74	1.19466	0.0309683
SP_PIR_KEYWORDS	hydroxyproline	4	0.356868	ENSMUSG00000001435, ENSMUSG00000031502, ENSMUSG00000031503, ENSMUSG00000001119	1343	6	9411	4.67163	1	45.4963	0.281096	0.0413725
GOTERM_BP_FAT	GO:0002455~humoral immune response mediated by circulating immunoglobulin	6	0.358369	ENSMUSG00000058952, ENSMUSG00000036887, ENSMUSG00000036905, ENSMUSG00000039748, ENSMUSG00000023224, ENSMUSG00000036896	1031	11	6830	3.61344	1	25.5984	0.421644	0.0161647
GOTERM_BP_FAT	GO:0045646~regulation of erythrocyte differentiation	6	0.358369	ENSMUSG00000048756, ENSMUSG00000021109, ENSMUSG00000020919, ENSMUSG00000026155, ENSMUSG00000026288, ENSMUSG00000032035	1031	11	6830	3.61344	1	25.5984	0.421644	0.0161647
GOTERM_BP_FAT	GO:0060323~head morphogenesis	6	0.358369	ENSMUSG00000040268, ENSMUSG00000034640, ENSMUSG00000035569, ENSMUSG00000029231, ENSMUSG00000032515, ENSMUSG00000019947	1031	11	6830	3.61344	1	25.5984	0.421644	0.0161647
GOTERM_BP_FAT	GO:0045449~regulation of transcription	213	0.360111	ENSMUSG00000034430, ENSMUSG00000048756, ENSMUSG00000032508, ENSMUSG00000021109, ENSMUSG00000038418, ENSMUSG00000046179, ENSMUSG00000033373, ENSMUSG00000000942, ENSMUSG00000022500, ENSMUSG00000026058, ENSMUSG00000025612, ENSMUSG00000059474, ENSMUSG00000042197, ENSMUSG00000030256, ENSMUSG00000029167, ENSMUSG00000010461, ENSMUSG00000072872, ENSMUSG00000025880, ENSMUSG00000024642, ENSMUSG00000004328,…	1031	1240	6830	1.13794	1	25.9201	14.9684	0.0163996
KEGG_PATHWAY	mmu04115:p53 signaling pathway	13	0.361168	ENSMUSG00000036840, ENSMUSG00000019851, ENSMUSG00000040152, ENSMUSG00000020427, ENSMUSG00000019942, ENSMUSG00000037411, ENSMUSG00000028893, ENSMUSG00000021453, ENSMUSG00000038332, ENSMUSG00000034165, ENSMUSG00000029385, ENSMUSG00000002068, ENSMUSG00000023067	450	41	2707	1.90737	0.992768	30.4152	0.913563	0.0294324
SP_PIR_KEYWORDS	alternative promoter usage	7	0.363443	ENSMUSG00000001435, ENSMUSG00000022510, ENSMUSG00000018042, ENSMUSG00000010067, ENSMUSG00000031111, ENSMUSG00000021768, ENSMUSG00000027684	1343	19	9411	2.58169	1	46.9663	0.491918	0.0431955
SP_PIR_KEYWORDS	transcription factor	9	0.36479	ENSMUSG00000074622, ENSMUSG00000016087, ENSMUSG00000032238, ENSMUSG00000021109, ENSMUSG00000030256, ENSMUSG00000056501, ENSMUSG00000042406, ENSMUSG00000018143, ENSMUSG00000027544	1343	29	9411	2.17472	1	48.5092	0.632467	0.0451602
GOTERM_CC_FAT	GO:0031982~vesicle	65	0.367351	ENSMUSG00000026880, ENSMUSG00000048277, ENSMUSG00000020847, ENSMUSG00000020848, ENSMUSG00000020530, ENSMUSG00000079477, ENSMUSG00000001847, ENSMUSG00000025823, ENSMUSG00000029512, ENSMUSG00000019173, ENSMUSG00000039637, ENSMUSG00000020538, ENSMUSG00000056429, ENSMUSG00000028645, ENSMUSG00000026159, ENSMUSG00000009394, ENSMUSG00000045795, ENSMUSG00000026579, ENSMUSG00000030062, ENSMUSG00000033595,…	938	341	6272	1.27457	0.999996	32.5289	4.56781	0.0273968
SP_PIR_KEYWORDS	Steroid biosynthesis	8	0.369756	ENSMUSG00000027875, ENSMUSG00000031168, ENSMUSG00000026456, ENSMUSG00000027195, ENSMUSG00000018042, ENSMUSG00000021670, ENSMUSG00000029311, ENSMUSG00000006517	1343	24	9411	2.33582	1	48.405	0.562193	0.0450257
GOTERM_BP_FAT	GO:0051147~regulation of muscle cell differentiation	7	0.370299	ENSMUSG00000021835, ENSMUSG00000073617, ENSMUSG00000036478, ENSMUSG00000057329, ENSMUSG00000020427, ENSMUSG00000022951, ENSMUSG00000024240	1031	15	6830	3.0915	1	26.906	0.491918	0.0171256
GOTERM_BP_FAT	GO:0009991~response to extracellular stimulus	21	0.374778	ENSMUSG00000023828, ENSMUSG00000003617, ENSMUSG00000032114, ENSMUSG00000030218, ENSMUSG00000020063, ENSMUSG00000033124, ENSMUSG00000003032, ENSMUSG00000002602, ENSMUSG00000018500, ENSMUSG00000020538, ENSMUSG00000002289, ENSMUSG00000022383, ENSMUSG00000027875, ENSMUSG00000021250, ENSMUSG00000032440, ENSMUSG00000062908, ENSMUSG00000005413, ENSMUSG00000027602, ENSMUSG00000057329, ENSMUSG00000007041,…	1031	82	6830	1.69655	1	27.4514	1.47576	0.0175312
GOTERM_BP_FAT	GO:0040008~regulation of growth	37	0.374908	ENSMUSG00000028195, ENSMUSG00000032508, ENSMUSG00000029634, ENSMUSG00000021109, ENSMUSG00000020919, ENSMUSG00000024926, ENSMUSG00000029512, ENSMUSG00000007827, ENSMUSG00000021365, ENSMUSG00000024240, ENSMUSG00000041241, ENSMUSG00000032440, ENSMUSG00000014599, ENSMUSG00000019997, ENSMUSG00000045730, ENSMUSG00000039239, ENSMUSG00000003534, ENSMUSG00000053113, ENSMUSG00000036840, ENSMUSG00000048787,…	1031	169	6830	1.45036	1	27.6538	2.60014	0.0176826
GOTERM_BP_FAT	GO:0051172~negative regulation of nitrogen compound metabolic process	53	0.388579	ENSMUSG00000005370, ENSMUSG00000024968, ENSMUSG00000003032, ENSMUSG00000027018, ENSMUSG00000038418, ENSMUSG00000052942, ENSMUSG00000073617, ENSMUSG00000035673, ENSMUSG00000030256, ENSMUSG00000006932, ENSMUSG00000072872, ENSMUSG00000028163, ENSMUSG00000017491, ENSMUSG00000025025, ENSMUSG00000024642, ENSMUSG00000057604, ENSMUSG00000039910, ENSMUSG00000071646, ENSMUSG00000020644, ENSMUSG00000036940,…	1031	261	6830	1.34523	1	28.9454	3.72453	0.0186573
GOTERM_BP_FAT	GO:0043067~regulation of programmed cell death	74	0.391074	ENSMUSG00000005370, ENSMUSG00000003031, ENSMUSG00000048756, ENSMUSG00000021109, ENSMUSG00000002289, ENSMUSG00000036478, ENSMUSG00000024014, ENSMUSG00000024012, ENSMUSG00000038612, ENSMUSG00000044167, ENSMUSG00000039239, ENSMUSG00000023067, ENSMUSG00000034612, ENSMUSG00000024959, ENSMUSG00000001435, ENSMUSG00000079037, ENSMUSG00000061878, ENSMUSG00000001131, ENSMUSG00000030847, ENSMUSG00000017491,…	1031	385	6830	1.27331	1	29.5428	5.20028	0.0191138
GOTERM_BP_FAT	GO:0050778~positive regulation of immune response	16	0.392826	ENSMUSG00000039005, ENSMUSG00000021025, ENSMUSG00000036887, ENSMUSG00000037649, ENSMUSG00000034453, ENSMUSG00000032508, ENSMUSG00000020919, ENSMUSG00000036905, ENSMUSG00000036896, ENSMUSG00000032076, ENSMUSG00000036594, ENSMUSG00000058952, ENSMUSG00000061780, ENSMUSG00000039239, ENSMUSG00000023224, ENSMUSG00000060802	1031	57	6830	1.85955	1	29.4875	1.12439	0.0190715
KEGG_PATHWAY	mmu05220:Chronic myeloid leukemia	15	0.396548	ENSMUSG00000024959, ENSMUSG00000021025, ENSMUSG00000004508, ENSMUSG00000003031, ENSMUSG00000020919, ENSMUSG00000028163, ENSMUSG00000041417, ENSMUSG00000027684, ENSMUSG00000024515, ENSMUSG00000032440, ENSMUSG00000007659, ENSMUSG00000039239, ENSMUSG00000023067, ENSMUSG00000016477, ENSMUSG00000022346	450	52	2707	1.73526	0.998593	38.3097	1.05411	0.0390134
GOTERM_BP_FAT	GO:0007283~spermatogenesis	27	0.39717	ENSMUSG00000026790, ENSMUSG00000079509, ENSMUSG00000020530, ENSMUSG00000023977, ENSMUSG00000019878, ENSMUSG00000030669, ENSMUSG00000026159, ENSMUSG00000027433, ENSMUSG00000021590, ENSMUSG00000020694, ENSMUSG00000034401, ENSMUSG00000036840, ENSMUSG00000040850, ENSMUSG00000003131, ENSMUSG00000030189, ENSMUSG00000020063, ENSMUSG00000028426, ENSMUSG00000036545, ENSMUSG00000049470, ENSMUSG00000032076,…	1031	115	6830	1.55535	1	30.4402	1.8974	0.0198066
GOTERM_BP_FAT	GO:0048232~male gamete generation	27	0.39717	ENSMUSG00000026790, ENSMUSG00000079509, ENSMUSG00000020530, ENSMUSG00000023977, ENSMUSG00000019878, ENSMUSG00000030669, ENSMUSG00000026159, ENSMUSG00000027433, ENSMUSG00000021590, ENSMUSG00000020694, ENSMUSG00000034401, ENSMUSG00000036840, ENSMUSG00000040850, ENSMUSG00000003131, ENSMUSG00000030189, ENSMUSG00000020063, ENSMUSG00000028426, ENSMUSG00000036545, ENSMUSG00000049470, ENSMUSG00000032076,…	1031	115	6830	1.55535	1	30.4402	1.8974	0.0198066
GOTERM_BP_FAT	GO:0007166~cell surface receptor linked signal transduction	118	0.397177	ENSMUSG00000022433, ENSMUSG00000032508, ENSMUSG00000031714, ENSMUSG00000018500, ENSMUSG00000022122, ENSMUSG00000000489, ENSMUSG00000067586, ENSMUSG00000032440, ENSMUSG00000039942, ENSMUSG00000042190, ENSMUSG00000031785, ENSMUSG00000039239, ENSMUSG00000029231, ENSMUSG00000027314, ENSMUSG00000027584, ENSMUSG00000028978, ENSMUSG00000025880, ENSMUSG00000036545, ENSMUSG00000061878, ENSMUSG00000002996,…	1031	652	6830	1.19894	1	30.2417	8.29234	0.0196526
SP_PIR_KEYWORDS	repressor	50	0.403652	ENSMUSG00000040725, ENSMUSG00000024968, ENSMUSG00000059436, ENSMUSG00000039081, ENSMUSG00000020889, ENSMUSG00000046179, ENSMUSG00000018143, ENSMUSG00000005610, ENSMUSG00000052942, ENSMUSG00000073617, ENSMUSG00000025612, ENSMUSG00000035673, ENSMUSG00000030256, ENSMUSG00000074622, ENSMUSG00000072872, ENSMUSG00000006362, ENSMUSG00000066568, ENSMUSG00000022010, ENSMUSG00000002996, ENSMUSG00000068742,…	1343	274	9411	1.27873	1	53.7557	3.5137	0.0522774
GOTERM_CC_FAT	GO:0031226~intrinsic to plasma membrane	51	0.404611	ENSMUSG00000026880, ENSMUSG00000038963, ENSMUSG00000050556, ENSMUSG00000002602, ENSMUSG00000042284, ENSMUSG00000067586, ENSMUSG00000032440, ENSMUSG00000038146, ENSMUSG00000029648, ENSMUSG00000022265, ENSMUSG00000029231, ENSMUSG00000015766, ENSMUSG00000027314, ENSMUSG00000023828, ENSMUSG00000041189, ENSMUSG00000028876, ENSMUSG00000035296, ENSMUSG00000031555, ENSMUSG00000030742, ENSMUSG00000062960,…	938	260	6272	1.3116	1	37.0068	3.58398	0.0321007
SP_PIR_KEYWORDS	tyrosine-specific protein kinase	8	0.414523	ENSMUSG00000024620, ENSMUSG00000024621, ENSMUSG00000062960, ENSMUSG00000002602, ENSMUSG00000029231, ENSMUSG00000003534, ENSMUSG00000005320, ENSMUSG00000006386	1343	25	9411	2.24238	1	55.7069	0.562193	0.0551175
GOTERM_BP_FAT	GO:0045934~negative regulation of nucleobase, nucleoside, nucleotide and nucleic acid metabolic process	52	0.414938	ENSMUSG00000005370, ENSMUSG00000024968, ENSMUSG00000003032, ENSMUSG00000027018, ENSMUSG00000038418, ENSMUSG00000052942, ENSMUSG00000073617, ENSMUSG00000035673, ENSMUSG00000030256, ENSMUSG00000006932, ENSMUSG00000072872, ENSMUSG00000028163, ENSMUSG00000017491, ENSMUSG00000025025, ENSMUSG00000024642, ENSMUSG00000057604, ENSMUSG00000039910, ENSMUSG00000071646, ENSMUSG00000020644, ENSMUSG00000036940,…	1031	257	6830	1.34039	1	32.1226	3.65425	0.0211283
GOTERM_BP_FAT	GO:0045648~positive regulation of erythrocyte differentiation	5	0.418271	ENSMUSG00000048756, ENSMUSG00000021109, ENSMUSG00000026155, ENSMUSG00000026288, ENSMUSG00000032035	1031	8	6830	4.1404	1	32.8146	0.35137	0.0216811
GOTERM_BP_FAT	GO:0006958~complement activation, classical pathway	5	0.418271	ENSMUSG00000058952, ENSMUSG00000036887, ENSMUSG00000036905, ENSMUSG00000023224, ENSMUSG00000036896	1031	8	6830	4.1404	1	32.8146	0.35137	0.0216811
GOTERM_BP_FAT	GO:0048589~developmental growth	18	0.419289	ENSMUSG00000020676, ENSMUSG00000034612, ENSMUSG00000048756, ENSMUSG00000052957, ENSMUSG00000046223, ENSMUSG00000030790, ENSMUSG00000020044, ENSMUSG00000029512, ENSMUSG00000021835, ENSMUSG00000039233, ENSMUSG00000027797, ENSMUSG00000024486, ENSMUSG00000014599, ENSMUSG00000050953, ENSMUSG00000057329, ENSMUSG00000002250, ENSMUSG00000018736, ENSMUSG00000025337	1031	68	6830	1.75358	1	32.6947	1.26493	0.0215849
GOTERM_BP_FAT	GO:0006959~humoral immune response	8	0.421027	ENSMUSG00000061780, ENSMUSG00000058952, ENSMUSG00000036887, ENSMUSG00000000731, ENSMUSG00000036905, ENSMUSG00000039748, ENSMUSG00000023224, ENSMUSG00000036896	1031	20	6830	2.64985	1	33.6655	0.562193	0.022368
GOTERM_BP_FAT	GO:0002520~immune system development	37	0.423247	ENSMUSG00000005370, ENSMUSG00000038369, ENSMUSG00000032114, ENSMUSG00000037649, ENSMUSG00000031168, ENSMUSG00000021109, ENSMUSG00000020919, ENSMUSG00000003812, ENSMUSG00000038418, ENSMUSG00000021453, ENSMUSG00000023951, ENSMUSG00000032440, ENSMUSG00000034640, ENSMUSG00000024610, ENSMUSG00000057789, ENSMUSG00000039748, ENSMUSG00000037313, ENSMUSG00000039239, ENSMUSG00000020653, ENSMUSG00000006932,…	1031	172	6830	1.42507	1	34.2665	2.60014	0.0228583
GOTERM_BP_FAT	GO:0006979~response to oxidative stress	15	0.423364	ENSMUSG00000031760, ENSMUSG00000032802, ENSMUSG00000038393, ENSMUSG00000079037, ENSMUSG00000032942, ENSMUSG00000021109, ENSMUSG00000022037, ENSMUSG00000031714, ENSMUSG00000027187, ENSMUSG00000025889, ENSMUSG00000032350, ENSMUSG00000028124, ENSMUSG00000005413, ENSMUSG00000047250, ENSMUSG00000057329	1031	53	6830	1.8749	1	33.6607	1.05411	0.0223642
GOTERM_BP_FAT	GO:0006928~cell motion	46	0.423678	ENSMUSG00000020598, ENSMUSG00000028413, ENSMUSG00000032114, ENSMUSG00000061353, ENSMUSG00000021109, ENSMUSG00000025809, ENSMUSG00000042284, ENSMUSG00000001847, ENSMUSG00000029512, ENSMUSG00000022122, ENSMUSG00000019947, ENSMUSG00000000489, ENSMUSG00000025085, ENSMUSG00000022995, ENSMUSG00000023951, ENSMUSG00000024486, ENSMUSG00000021822, ENSMUSG00000019997, ENSMUSG00000024750, ENSMUSG00000029648,…	1031	223	6830	1.36652	1	33.481	3.23261	0.0222184
SP_PIR_KEYWORDS	Signal-anchor	39	0.424105	ENSMUSG00000046718, ENSMUSG00000028413, ENSMUSG00000021608, ENSMUSG00000020869, ENSMUSG00000039037, ENSMUSG00000021360, ENSMUSG00000031561, ENSMUSG00000021916, ENSMUSG00000016194, ENSMUSG00000002475, ENSMUSG00000024610, ENSMUSG00000027963, ENSMUSG00000003746, ENSMUSG00000036103, ENSMUSG00000031278, ENSMUSG00000034612, ENSMUSG00000025509, ENSMUSG00000033096, ENSMUSG00000003541, ENSMUSG00000035296,…	1343	207	9411	1.32024	1	57.4966	2.74069	0.0578268
GOTERM_BP_FAT	GO:0050880~regulation of blood vessel size	10	0.425047	ENSMUSG00000032350, ENSMUSG00000028124, ENSMUSG00000028978, ENSMUSG00000037580, ENSMUSG00000018500, ENSMUSG00000045730, ENSMUSG00000007655, ENSMUSG00000031980, ENSMUSG00000030669, ENSMUSG00000030247	1031	29	6830	2.28436	1	34.2176	0.702741	0.0228183
GOTERM_BP_FAT	GO:0016202~regulation of striated muscle tissue development	10	0.425047	ENSMUSG00000021835, ENSMUSG00000073617, ENSMUSG00000036478, ENSMUSG00000032440, ENSMUSG00000030189, ENSMUSG00000050953, ENSMUSG00000057329, ENSMUSG00000020427, ENSMUSG00000045730, ENSMUSG00000035799	1031	29	6830	2.28436	1	34.2176	0.702741	0.0228183
GOTERM_BP_FAT	GO:0035150~regulation of tube size	10	0.425047	ENSMUSG00000032350, ENSMUSG00000028124, ENSMUSG00000028978, ENSMUSG00000037580, ENSMUSG00000018500, ENSMUSG00000045730, ENSMUSG00000007655, ENSMUSG00000031980, ENSMUSG00000030669, ENSMUSG00000030247	1031	29	6830	2.28436	1	34.2176	0.702741	0.0228183
SP_PIR_KEYWORDS	DNA binding	24	0.4257	ENSMUSG00000020755, ENSMUSG00000021127, ENSMUSG00000016087, ENSMUSG00000079509, ENSMUSG00000059436, ENSMUSG00000022010, ENSMUSG00000028163, ENSMUSG00000005198, ENSMUSG00000016559, ENSMUSG00000038418, ENSMUSG00000017491, ENSMUSG00000022528, ENSMUSG00000020914, ENSMUSG00000000942, ENSMUSG00000022383, ENSMUSG00000021250, ENSMUSG00000063060, ENSMUSG00000071637, ENSMUSG00000032238, ENSMUSG00000002250,…	1343	116	9411	1.44982	1	59.0302	1.68658	0.0602342
GOTERM_BP_FAT	GO:0048534~hemopoietic or lymphoid organ development	35	0.428357	ENSMUSG00000038369, ENSMUSG00000032114, ENSMUSG00000037649, ENSMUSG00000031168, ENSMUSG00000021109, ENSMUSG00000020919, ENSMUSG00000003812, ENSMUSG00000038418, ENSMUSG00000021453, ENSMUSG00000023951, ENSMUSG00000032440, ENSMUSG00000034640, ENSMUSG00000024610, ENSMUSG00000057789, ENSMUSG00000039239, ENSMUSG00000037313, ENSMUSG00000020653, ENSMUSG00000006932, ENSMUSG00000022443, ENSMUSG00000031885,…	1031	161	6830	1.44014	1	34.9167	2.45959	0.0233936
KEGG_PATHWAY	mmu04670:Leukocyte transendothelial migration	16	0.428456	ENSMUSG00000006932, ENSMUSG00000020717, ENSMUSG00000052681, ENSMUSG00000061353, ENSMUSG00000025809, ENSMUSG00000071715, ENSMUSG00000037405, ENSMUSG00000041417, ENSMUSG00000001847, ENSMUSG00000031207, ENSMUSG00000001946, ENSMUSG00000045382, ENSMUSG00000015340, ENSMUSG00000031871, ENSMUSG00000026430, ENSMUSG00000022469	450	58	2707	1.65946	0.999603	43.7942	1.12439	0.0463565
GOTERM_CC_FAT	GO:0005901~caveola	8	0.428984	ENSMUSG00000027748, ENSMUSG00000032440, ENSMUSG00000003541, ENSMUSG00000028978, ENSMUSG00000038500, ENSMUSG00000045730, ENSMUSG00000007655, ENSMUSG00000003153	938	22	6272	2.43148	1	40.383	0.562193	0.0358577
KEGG_PATHWAY	mmu04672:Intestinal immune network for IgA production	6	0.429957	ENSMUSG00000036594, ENSMUSG00000037649, ENSMUSG00000061353, ENSMUSG00000045382, ENSMUSG00000039239, ENSMUSG00000023206	450	13	2707	2.77641	0.999782	46.2166	0.421644	0.0498114
SP_PIR_KEYWORDS	Immunoglobulin domain	36	0.430055	ENSMUSG00000020598, ENSMUSG00000037139, ENSMUSG00000029070, ENSMUSG00000026656, ENSMUSG00000002602, ENSMUSG00000031111, ENSMUSG00000001946, ENSMUSG00000027864, ENSMUSG00000031647, ENSMUSG00000029648, ENSMUSG00000029231, ENSMUSG00000023992, ENSMUSG00000028763, ENSMUSG00000046480, ENSMUSG00000001029, ENSMUSG00000032125, ENSMUSG00000020067, ENSMUSG00000020717, ENSMUSG00000049281, ENSMUSG00000021756,…	1343	189	9411	1.33475	1	58.8577	2.52987	0.0599593
UP_SEQ_FEATURE	domain:VWFC	7	0.432106	ENSMUSG00000026043, ENSMUSG00000026042, ENSMUSG00000028195, ENSMUSG00000023885, ENSMUSG00000019997, ENSMUSG00000040152, ENSMUSG00000022816	1349	11	9342	4.4069	0.999361	3.85414	0.491918	0.00214909
KEGG_PATHWAY	mmu04514:Cell adhesion molecules (CAMs)	17	0.433219	ENSMUSG00000001029, ENSMUSG00000020598, ENSMUSG00000017009, ENSMUSG00000020717, ENSMUSG00000037649, ENSMUSG00000025809, ENSMUSG00000037405, ENSMUSG00000021614, ENSMUSG00000001946, ENSMUSG00000032076, ENSMUSG00000036594, ENSMUSG00000062300, ENSMUSG00000022261, ENSMUSG00000031871, ENSMUSG00000026580, ENSMUSG00000016494, ENSMUSG00000016496	450	64	2707	1.59788	0.999887	48.7425	1.19466	0.0535694
GOTERM_BP_FAT	GO:0060322~head development	7	0.434066	ENSMUSG00000040268, ENSMUSG00000034640, ENSMUSG00000024750, ENSMUSG00000035569, ENSMUSG00000029231, ENSMUSG00000032515, ENSMUSG00000019947	1031	16	6830	2.89828	1	35.6239	0.491918	0.0239814
GOTERM_BP_FAT	GO:0001570~vasculogenesis	11	0.436443	ENSMUSG00000021127, ENSMUSG00000032440, ENSMUSG00000034640, ENSMUSG00000062960, ENSMUSG00000026814, ENSMUSG00000025902, ENSMUSG00000039910, ENSMUSG00000006445, ENSMUSG00000052837, ENSMUSG00000007655, ENSMUSG00000040289	1031	34	6830	2.14326	1	36.2474	0.773015	0.0245048
GOTERM_BP_FAT	GO:0060324~face development	6	0.436454	ENSMUSG00000040268, ENSMUSG00000034640, ENSMUSG00000024750, ENSMUSG00000029231, ENSMUSG00000032515, ENSMUSG00000019947	1031	12	6830	3.31232	1	36.0416	0.421644	0.0243315
GOTERM_BP_FAT	GO:0048730~epidermis morphogenesis	6	0.436454	ENSMUSG00000022510, ENSMUSG00000003032, ENSMUSG00000057329, ENSMUSG00000021765, ENSMUSG00000039239, ENSMUSG00000051879	1031	12	6830	3.31232	1	36.0416	0.421644	0.0243315
GOTERM_BP_FAT	GO:0051153~regulation of striated muscle cell differentiation	6	0.436454	ENSMUSG00000021835, ENSMUSG00000073617, ENSMUSG00000036478, ENSMUSG00000057329, ENSMUSG00000020427, ENSMUSG00000024240	1031	12	6830	3.31232	1	36.0416	0.421644	0.0243315
GOTERM_BP_FAT	GO:0048002~antigen processing and presentation of peptide antigen	6	0.436454	ENSMUSG00000036594, ENSMUSG00000037649, ENSMUSG00000026656, ENSMUSG00000024610, ENSMUSG00000003814, ENSMUSG00000060802	1031	12	6830	3.31232	1	36.0416	0.421644	0.0243315
GOTERM_BP_FAT	GO:0010629~negative regulation of gene expression	54	0.436574	ENSMUSG00000024968, ENSMUSG00000031167, ENSMUSG00000003032, ENSMUSG00000027018, ENSMUSG00000038418, ENSMUSG00000052942, ENSMUSG00000073617, ENSMUSG00000035673, ENSMUSG00000030256, ENSMUSG00000006932, ENSMUSG00000072872, ENSMUSG00000028163, ENSMUSG00000017491, ENSMUSG00000021835, ENSMUSG00000025025, ENSMUSG00000024642, ENSMUSG00000057604, ENSMUSG00000039910, ENSMUSG00000071646, ENSMUSG00000020644,…	1031	271	6830	1.32004	1	36.4652	3.7948	0.0246888
GOTERM_BP_FAT	GO:0009890~negative regulation of biosynthetic process	56	0.439989	ENSMUSG00000024968, ENSMUSG00000003032, ENSMUSG00000046814, ENSMUSG00000027018, ENSMUSG00000038418, ENSMUSG00000052942, ENSMUSG00000073617, ENSMUSG00000035673, ENSMUSG00000030256, ENSMUSG00000006932, ENSMUSG00000031490, ENSMUSG00000072872, ENSMUSG00000028163, ENSMUSG00000017491, ENSMUSG00000025025, ENSMUSG00000024642, ENSMUSG00000057604, ENSMUSG00000039910, ENSMUSG00000071646, ENSMUSG00000020644,…	1031	283	6830	1.31088	1	36.9766	3.93535	0.0251231
GOTERM_BP_FAT	GO:0050865~regulation of cell activation	21	0.440167	ENSMUSG00000024959, ENSMUSG00000039005, ENSMUSG00000037649, ENSMUSG00000021686, ENSMUSG00000026656, ENSMUSG00000032508, ENSMUSG00000002981, ENSMUSG00000020919, ENSMUSG00000018500, ENSMUSG00000026288, ENSMUSG00000030742, ENSMUSG00000036594, ENSMUSG00000025889, ENSMUSG00000032440, ENSMUSG00000005413, ENSMUSG00000032238, ENSMUSG00000024610, ENSMUSG00000026580, ENSMUSG00000023067, ENSMUSG00000016496,…	1031	85	6830	1.63667	1	37.404	1.47576	0.0254886
GOTERM_BP_FAT	GO:0006916~anti-apoptosis	17	0.440601	ENSMUSG00000079037, ENSMUSG00000020919, ENSMUSG00000022037, ENSMUSG00000030847, ENSMUSG00000078566, ENSMUSG00000023951, ENSMUSG00000032350, ENSMUSG00000022510, ENSMUSG00000032191, ENSMUSG00000057329, ENSMUSG00000007659, ENSMUSG00000039910, ENSMUSG00000044167, ENSMUSG00000056501, ENSMUSG00000022346, ENSMUSG00000022051, ENSMUSG00000031431	1031	64	6830	1.75967	1	37.2376	1.19466	0.025346
UP_SEQ_FEATURE	domain:VWFA 2	6	0.440751	ENSMUSG00000001930, ENSMUSG00000032332, ENSMUSG00000020953, ENSMUSG00000001119, ENSMUSG00000022324, ENSMUSG00000022371	1349	8	9342	5.19385	0.999707	4.25432	0.421644	0.00237688
SP_PIR_KEYWORDS	ATP	20	0.440811	ENSMUSG00000021693, ENSMUSG00000026674, ENSMUSG00000021108, ENSMUSG00000002602, ENSMUSG00000019942, ENSMUSG00000021701, ENSMUSG00000005320, ENSMUSG00000020914, ENSMUSG00000024620, ENSMUSG00000024621, ENSMUSG00000024014, ENSMUSG00000062960, ENSMUSG00000024042, ENSMUSG00000014361, ENSMUSG00000028127, ENSMUSG00000029648, ENSMUSG00000029231, ENSMUSG00000003534, ENSMUSG00000000530, ENSMUSG00000006386	1343	93	9411	1.50698	1	61.4125	1.40548	0.0641456
UP_SEQ_FEATURE	domain:Helix-loop-helix motif	20	0.444475	ENSMUSG00000007872, ENSMUSG00000059436, ENSMUSG00000021109, ENSMUSG00000055116, ENSMUSG00000030103, ENSMUSG00000035799, ENSMUSG00000022528, ENSMUSG00000039830, ENSMUSG00000035923, ENSMUSG00000001156, ENSMUSG00000020538, ENSMUSG00000025025, ENSMUSG00000004328, ENSMUSG00000020644, ENSMUSG00000030256, ENSMUSG00000037621, ENSMUSG00000022346, ENSMUSG00000026459, ENSMUSG00000032744, ENSMUSG00000040289	1349	68	9342	2.0368	0.999918	4.90146	1.40548	0.00274716
GOTERM_BP_FAT	GO:0010558~negative regulation of macromolecule biosynthetic process	54	0.448683	ENSMUSG00000024968, ENSMUSG00000003032, ENSMUSG00000027018, ENSMUSG00000038418, ENSMUSG00000052942, ENSMUSG00000073617, ENSMUSG00000035673, ENSMUSG00000030256, ENSMUSG00000006932, ENSMUSG00000031490, ENSMUSG00000072872, ENSMUSG00000028163, ENSMUSG00000017491, ENSMUSG00000025025, ENSMUSG00000024642, ENSMUSG00000057604, ENSMUSG00000039910, ENSMUSG00000071646, ENSMUSG00000020644, ENSMUSG00000036940,…	1031	272	6830	1.31519	1	38.3815	3.7948	0.0263336
GOTERM_MF_FAT	GO:0004857~enzyme inhibitor activity	22	0.451904	ENSMUSG00000038393, ENSMUSG00000003031, ENSMUSG00000020044, ENSMUSG00000001131, ENSMUSG00000024074, ENSMUSG00000000753, ENSMUSG00000037411, ENSMUSG00000024659, ENSMUSG00000032501, ENSMUSG00000002289, ENSMUSG00000037458, ENSMUSG00000039220, ENSMUSG00000061718, ENSMUSG00000027447, ENSMUSG00000029484, ENSMUSG00000023067, ENSMUSG00000048878, ENSMUSG00000041550, ENSMUSG00000031980, ENSMUSG00000027442,…	962	84	6520	1.77507	0.999779	13.0409	1.54603	0.00886866
SP_PIR_KEYWORDS	inflammatory response	7	0.452076	ENSMUSG00000020676, ENSMUSG00000029380, ENSMUSG00000039005, ENSMUSG00000058427, ENSMUSG00000032508, ENSMUSG00000025139, ENSMUSG00000035385	1343	21	9411	2.33582	1	63.3289	0.491918	0.0674586
GOTERM_BP_FAT	GO:0045321~leukocyte activation	27	0.453885	ENSMUSG00000005370, ENSMUSG00000037649, ENSMUSG00000026656, ENSMUSG00000061353, ENSMUSG00000020919, ENSMUSG00000038418, ENSMUSG00000021453, ENSMUSG00000032440, ENSMUSG00000024610, ENSMUSG00000035673, ENSMUSG00000057789, ENSMUSG00000034165, ENSMUSG00000039748, ENSMUSG00000044813, ENSMUSG00000039005, ENSMUSG00000006932, ENSMUSG00000022443, ENSMUSG00000031885, ENSMUSG00000041417, ENSMUSG00000030742,…	1031	118	6830	1.51581	1	39.0633	1.8974	0.0269305
UP_SEQ_FEATURE	transmembrane region	367	0.45742	ENSMUSG00000040441, ENSMUSG00000025792, ENSMUSG00000022505, ENSMUSG00000018500, ENSMUSG00000033272, ENSMUSG00000022122, ENSMUSG00000031111, ENSMUSG00000016194, ENSMUSG00000026198, ENSMUSG00000027864, ENSMUSG00000020261, ENSMUSG00000031647, ENSMUSG00000021518, ENSMUSG00000039942, ENSMUSG00000022261, ENSMUSG00000031785, ENSMUSG00000042190, ENSMUSG00000022265, ENSMUSG00000027314, ENSMUSG00000046480,…	1349	2243	9342	1.13309	0.999349	3.84458	25.7906	0.00214366
UP_SEQ_FEATURE	domain:EGF-like 1	19	0.458768	ENSMUSG00000040152, ENSMUSG00000031561, ENSMUSG00000028369, ENSMUSG00000021702, ENSMUSG00000028073, ENSMUSG00000021614, ENSMUSG00000039167, ENSMUSG00000022324, ENSMUSG00000006369, ENSMUSG00000026587, ENSMUSG00000001870, ENSMUSG00000027435, ENSMUSG00000038146, ENSMUSG00000023885, ENSMUSG00000040488, ENSMUSG00000074743, ENSMUSG00000030605, ENSMUSG00000027314, ENSMUSG00000006386	1349	63	9342	2.08853	0.9999	4.80137	1.33521	0.00268974
KEGG_PATHWAY	mmu05210:Colorectal cancer	16	0.459962	ENSMUSG00000024959, ENSMUSG00000049791, ENSMUSG00000005370, ENSMUSG00000006932, ENSMUSG00000026821, ENSMUSG00000041417, ENSMUSG00000001847, ENSMUSG00000036904, ENSMUSG00000024515, ENSMUSG00000021250, ENSMUSG00000032440, ENSMUSG00000024620, ENSMUSG00000057329, ENSMUSG00000039239, ENSMUSG00000029231, ENSMUSG00000022346	450	61	2707	1.57785	0.999992	57.7334	1.12439	0.0684883
GOTERM_BP_FAT	GO:0048729~tissue morphogenesis	33	0.467145	ENSMUSG00000020676, ENSMUSG00000028364, ENSMUSG00000003032, ENSMUSG00000028341, ENSMUSG00000031548, ENSMUSG00000028463, ENSMUSG00000027439, ENSMUSG00000022995, ENSMUSG00000020612, ENSMUSG00000014599, ENSMUSG00000031681, ENSMUSG00000021765, ENSMUSG00000039239, ENSMUSG00000003534, ENSMUSG00000006445, ENSMUSG00000005087, ENSMUSG00000027276, ENSMUSG00000006932, ENSMUSG00000030790, ENSMUSG00000031987,…	1031	152	6830	1.43824	1	40.7006	2.31904	0.0283901
GOTERM_BP_FAT	GO:0050727~regulation of inflammatory response	10	0.469178	ENSMUSG00000042429, ENSMUSG00000026656, ENSMUSG00000035673, ENSMUSG00000020919, ENSMUSG00000018500, ENSMUSG00000045730, ENSMUSG00000028599, ENSMUSG00000044786, ENSMUSG00000023224, ENSMUSG00000030669	1031	30	6830	2.20821	1	40.6767	0.702741	0.0283685
GOTERM_BP_FAT	GO:0051605~protein maturation by peptide bond cleavage	10	0.469178	ENSMUSG00000061780, ENSMUSG00000058952, ENSMUSG00000036887, ENSMUSG00000057530, ENSMUSG00000024713, ENSMUSG00000036545, ENSMUSG00000036905, ENSMUSG00000020077, ENSMUSG00000023224, ENSMUSG00000036896	1031	30	6830	2.20821	1	40.6767	0.702741	0.0283685
GOTERM_BP_FAT	GO:0048634~regulation of muscle development	10	0.469178	ENSMUSG00000021835, ENSMUSG00000073617, ENSMUSG00000036478, ENSMUSG00000032440, ENSMUSG00000030189, ENSMUSG00000050953, ENSMUSG00000057329, ENSMUSG00000020427, ENSMUSG00000045730, ENSMUSG00000035799	1031	30	6830	2.20821	1	40.6767	0.702741	0.0283685
GOTERM_BP_FAT	GO:0045621~positive regulation of lymphocyte differentiation	8	0.475689	ENSMUSG00000036594, ENSMUSG00000024959, ENSMUSG00000032440, ENSMUSG00000037649, ENSMUSG00000021686, ENSMUSG00000024610, ENSMUSG00000020919, ENSMUSG00000026288	1031	21	6830	2.52367	1	41.704	0.562193	0.0293035
KEGG_PATHWAY	mmu05212:Pancreatic cancer	15	0.477117	ENSMUSG00000024959, ENSMUSG00000026821, ENSMUSG00000041417, ENSMUSG00000028163, ENSMUSG00000001847, ENSMUSG00000004451, ENSMUSG00000004791, ENSMUSG00000024515, ENSMUSG00000023951, ENSMUSG00000032440, ENSMUSG00000028017, ENSMUSG00000007659, ENSMUSG00000004040, ENSMUSG00000039239, ENSMUSG00000016477	450	56	2707	1.61131	0.999991	57.6243	1.05411	0.0682906
KEGG_PATHWAY	mmu05221:Acute myeloid leukemia	12	0.478074	ENSMUSG00000028991, ENSMUSG00000066687, ENSMUSG00000024959, ENSMUSG00000031490, ENSMUSG00000024014, ENSMUSG00000020919, ENSMUSG00000004040, ENSMUSG00000002250, ENSMUSG00000041417, ENSMUSG00000028163, ENSMUSG00000022346, ENSMUSG00000027793	450	41	2707	1.76065	0.999984	55.6558	0.843289	0.0647986
GOTERM_BP_FAT	GO:0016485~protein processing	13	0.482173	ENSMUSG00000036887, ENSMUSG00000036545, ENSMUSG00000047193, ENSMUSG00000036905, ENSMUSG00000020077, ENSMUSG00000036896, ENSMUSG00000061780, ENSMUSG00000058952, ENSMUSG00000057530, ENSMUSG00000024713, ENSMUSG00000022346, ENSMUSG00000003458, ENSMUSG00000023224	1031	45	6830	1.91378	1	43.3693	0.913563	0.0308528
GOTERM_BP_FAT	GO:0031327~negative regulation of cellular biosynthetic process	55	0.482474	ENSMUSG00000024968, ENSMUSG00000003032, ENSMUSG00000027018, ENSMUSG00000038418, ENSMUSG00000052942, ENSMUSG00000073617, ENSMUSG00000035673, ENSMUSG00000030256, ENSMUSG00000006932, ENSMUSG00000031490, ENSMUSG00000072872, ENSMUSG00000028163, ENSMUSG00000017491, ENSMUSG00000025025, ENSMUSG00000024642, ENSMUSG00000057604, ENSMUSG00000039910, ENSMUSG00000071646, ENSMUSG00000020644, ENSMUSG00000036940,…	1031	280	6830	1.30127	1	42.5493	3.86507	0.0300846
GOTERM_BP_FAT	GO:0001890~placenta development	14	0.483233	ENSMUSG00000038369, ENSMUSG00000028195, ENSMUSG00000030790, ENSMUSG00000031987, ENSMUSG00000034394, ENSMUSG00000021109, ENSMUSG00000024440, ENSMUSG00000031714, ENSMUSG00000001930, ENSMUSG00000002250, ENSMUSG00000039910, ENSMUSG00000056501, ENSMUSG00000053113, ENSMUSG00000052837	1031	50	6830	1.8549	1	43.2583	0.983837	0.0307482
GOTERM_BP_FAT	GO:0001892~embryonic placenta development	12	0.483668	ENSMUSG00000028195, ENSMUSG00000038369, ENSMUSG00000030790, ENSMUSG00000034394, ENSMUSG00000031987, ENSMUSG00000021109, ENSMUSG00000039910, ENSMUSG00000024440, ENSMUSG00000031714, ENSMUSG00000056501, ENSMUSG00000052837, ENSMUSG00000053113	1031	40	6830	1.98739	1	43.0873	0.843289	0.0305875
INTERPRO	IPR018352:Orange subgroup	5	0.483876	ENSMUSG00000030103, ENSMUSG00000030256, ENSMUSG00000022528, ENSMUSG00000032744, ENSMUSG00000040289	1300	6	8972	5.75128	0.999905	8.37693	0.35137	0.00513962
GOTERM_BP_FAT	GO:0010942~positive regulation of cell death	39	0.484436	ENSMUSG00000024382, ENSMUSG00000005370, ENSMUSG00000028413, ENSMUSG00000019851, ENSMUSG00000048756, ENSMUSG00000007872, ENSMUSG00000037580, ENSMUSG00000041241, ENSMUSG00000078566, ENSMUSG00000024012, ENSMUSG00000057789, ENSMUSG00000021285, ENSMUSG00000045730, ENSMUSG00000023067, ENSMUSG00000056501, ENSMUSG00000039239, ENSMUSG00000022346, ENSMUSG00000041801, ENSMUSG00000039217, ENSMUSG00000020755,…	1031	187	6830	1.38161	1	42.9464	2.74069	0.0304553
SP_PIR_KEYWORDS	stress response	8	0.496789	ENSMUSG00000043421, ENSMUSG00000041548, ENSMUSG00000031167, ENSMUSG00000006221, ENSMUSG00000029657, ENSMUSG00000019878, ENSMUSG00000019970, ENSMUSG00000026864	1343	27	9411	2.07628	1	69.4348	0.562193	0.0792083
GOTERM_BP_FAT	GO:0060675~ureteric bud morphogenesis	7	0.497599	ENSMUSG00000021835, ENSMUSG00000004791, ENSMUSG00000027439, ENSMUSG00000024515, ENSMUSG00000057329, ENSMUSG00000005087, ENSMUSG00000031980	1031	17	6830	2.72779	1	45.044	0.491918	0.0324548
GOTERM_BP_FAT	GO:0001658~branching involved in ureteric bud morphogenesis	7	0.497599	ENSMUSG00000021835, ENSMUSG00000004791, ENSMUSG00000027439, ENSMUSG00000024515, ENSMUSG00000057329, ENSMUSG00000005087, ENSMUSG00000031980	1031	17	6830	2.72779	1	45.044	0.491918	0.0324548
KEGG_PATHWAY	mmu05322:Systemic lupus erythematosus	7	0.498043	ENSMUSG00000036594, ENSMUSG00000036887, ENSMUSG00000037649, ENSMUSG00000026656, ENSMUSG00000036905, ENSMUSG00000016559, ENSMUSG00000036896	450	19	2707	2.21626	0.999999	63.7268	0.491918	0.0801498
SP_PIR_KEYWORDS	osteogenesis	5	0.502372	ENSMUSG00000021835, ENSMUSG00000039004, ENSMUSG00000048583, ENSMUSG00000028108, ENSMUSG00000030218	1343	12	9411	2.91977	1	69.3993	0.35137	0.0791339
GOTERM_CC_FAT	GO:0005887~integral to plasma membrane	48	0.503157	ENSMUSG00000026880, ENSMUSG00000038963, ENSMUSG00000027748, ENSMUSG00000019851, ENSMUSG00000050556, ENSMUSG00000026656, ENSMUSG00000025809, ENSMUSG00000022146, ENSMUSG00000002602, ENSMUSG00000024440, ENSMUSG00000031561, ENSMUSG00000042284, ENSMUSG00000036353, ENSMUSG00000067586, ENSMUSG00000024486, ENSMUSG00000032440, ENSMUSG00000038146, ENSMUSG00000024610, ENSMUSG00000052821, ENSMUSG00000029648,…	938	248	6272	1.29417	1	48.7233	3.37316	0.0460615
SP_PIR_KEYWORDS	sterol biosynthesis	6	0.507048	ENSMUSG00000027875, ENSMUSG00000031168, ENSMUSG00000026456, ENSMUSG00000018042, ENSMUSG00000021670, ENSMUSG00000006517	1343	17	9411	2.47322	1	71.1064	0.421644	0.0828067
GOTERM_BP_FAT	GO:0060325~face morphogenesis	5	0.514165	ENSMUSG00000040268, ENSMUSG00000034640, ENSMUSG00000029231, ENSMUSG00000032515, ENSMUSG00000019947	1031	9	6830	3.68035	1	47.0568	0.35137	0.0344425
GOTERM_BP_FAT	GO:0009409~response to cold	5	0.514165	ENSMUSG00000062908, ENSMUSG00000031167, ENSMUSG00000045730, ENSMUSG00000031980, ENSMUSG00000039217	1031	9	6830	3.68035	1	47.0568	0.35137	0.0344425
GOTERM_BP_FAT	GO:0048742~regulation of skeletal muscle fiber development	5	0.514165	ENSMUSG00000021835, ENSMUSG00000073617, ENSMUSG00000036478, ENSMUSG00000057329, ENSMUSG00000020427	1031	9	6830	3.68035	1	47.0568	0.35137	0.0344425
GOTERM_BP_FAT	GO:0030856~regulation of epithelial cell differentiation	6	0.514995	ENSMUSG00000006932, ENSMUSG00000036478, ENSMUSG00000022510, ENSMUSG00000020919, ENSMUSG00000039239, ENSMUSG00000007655	1031	13	6830	3.05752	1	47.352	0.421644	0.03474
GOTERM_BP_FAT	GO:0019884~antigen processing and presentation of exogenous antigen	6	0.514995	ENSMUSG00000036594, ENSMUSG00000037649, ENSMUSG00000026656, ENSMUSG00000021686, ENSMUSG00000024610, ENSMUSG00000060802	1031	13	6830	3.05752	1	47.352	0.421644	0.03474
GOTERM_CC_FAT	GO:0005581~collagen	5	0.515185	ENSMUSG00000026043, ENSMUSG00000026042, ENSMUSG00000031502, ENSMUSG00000031503, ENSMUSG00000024529	938	10	6272	3.34328	1	51.0504	0.35137	0.0491844
GOTERM_BP_FAT	GO:0009967~positive regulation of signal transduction	26	0.516218	ENSMUSG00000032508, ENSMUSG00000021109, ENSMUSG00000040152, ENSMUSG00000025047, ENSMUSG00000031714, ENSMUSG00000000489, ENSMUSG00000041241, ENSMUSG00000023951, ENSMUSG00000022500, ENSMUSG00000014599, ENSMUSG00000042895, ENSMUSG00000045730, ENSMUSG00000030967, ENSMUSG00000027276, ENSMUSG00000039005, ENSMUSG00000038668, ENSMUSG00000006932, ENSMUSG00000052957, ENSMUSG00000034394, ENSMUSG00000027187,…	1031	115	6830	1.49774	1	47.0372	1.82713	0.0344228
GOTERM_BP_FAT	GO:0007596~blood coagulation	11	0.520097	ENSMUSG00000015085, ENSMUSG00000001930, ENSMUSG00000039109, ENSMUSG00000020611, ENSMUSG00000021686, ENSMUSG00000026579, ENSMUSG00000074743, ENSMUSG00000028128, ENSMUSG00000029373, ENSMUSG00000023224, ENSMUSG00000036353	1031	36	6830	2.02419	1	48.488	0.773015	0.0358998
GOTERM_BP_FAT	GO:0050817~coagulation	11	0.520097	ENSMUSG00000015085, ENSMUSG00000001930, ENSMUSG00000039109, ENSMUSG00000020611, ENSMUSG00000021686, ENSMUSG00000026579, ENSMUSG00000074743, ENSMUSG00000028128, ENSMUSG00000029373, ENSMUSG00000023224, ENSMUSG00000036353	1031	36	6830	2.02419	1	48.488	0.773015	0.0358998
GOTERM_BP_FAT	GO:0030855~epithelial cell differentiation	14	0.52107	ENSMUSG00000001435, ENSMUSG00000028413, ENSMUSG00000006932, ENSMUSG00000007872, ENSMUSG00000039457, ENSMUSG00000045092, ENSMUSG00000023951, ENSMUSG00000022510, ENSMUSG00000062960, ENSMUSG00000047250, ENSMUSG00000050953, ENSMUSG00000005836, ENSMUSG00000056501, ENSMUSG00000031980	1031	51	6830	1.81853	1	48.3682	0.983837	0.0357763
GOTERM_BP_FAT	GO:0007010~cytoskeleton organization	45	0.52308	ENSMUSG00000004530, ENSMUSG00000032643, ENSMUSG00000068270, ENSMUSG00000039960, ENSMUSG00000018830, ENSMUSG00000025809, ENSMUSG00000037234, ENSMUSG00000003814, ENSMUSG00000007877, ENSMUSG00000001847, ENSMUSG00000000489, ENSMUSG00000056752, ENSMUSG00000025085, ENSMUSG00000032085, ENSMUSG00000039233, ENSMUSG00000079243, ENSMUSG00000022995, ENSMUSG00000026159, ENSMUSG00000026596, ENSMUSG00000020593,…	1031	224	6830	1.33084	1	48.3473	3.16233	0.0357548
INTERPRO	IPR000867:Insulin-like growth factor-binding protein, IGFBP	7	0.529269	ENSMUSG00000028195, ENSMUSG00000026185, ENSMUSG00000019997, ENSMUSG00000020427, ENSMUSG00000024074, ENSMUSG00000017493, ENSMUSG00000006205	1300	13	8972	3.71621	0.999988	10.1279	0.491918	0.00626965
SP_PIR_KEYWORDS	FAD	17	0.530745	ENSMUSG00000004610, ENSMUSG00000003526, ENSMUSG00000026003, ENSMUSG00000005514, ENSMUSG00000038244, ENSMUSG00000028978, ENSMUSG00000018042, ENSMUSG00000063558, ENSMUSG00000040181, ENSMUSG00000068742, ENSMUSG00000046949, ENSMUSG00000021831, ENSMUSG00000062908, ENSMUSG00000015340, ENSMUSG00000026456, ENSMUSG00000020988, ENSMUSG00000036940	1343	79	9411	1.50793	1	74.08	1.19466	0.0897156
UP_SEQ_FEATURE	domain:IGFBP N-terminal	7	0.532784	ENSMUSG00000028195, ENSMUSG00000026185, ENSMUSG00000019997, ENSMUSG00000020427, ENSMUSG00000024074, ENSMUSG00000017493, ENSMUSG00000006205	1349	12	9342	4.03966	0.999998	6.67885	0.491918	0.00377653
GOTERM_BP_FAT	GO:0002694~regulation of leukocyte activation	20	0.534591	ENSMUSG00000024959, ENSMUSG00000039005, ENSMUSG00000037649, ENSMUSG00000021686, ENSMUSG00000026656, ENSMUSG00000032508, ENSMUSG00000002981, ENSMUSG00000020919, ENSMUSG00000018500, ENSMUSG00000026288, ENSMUSG00000030742, ENSMUSG00000036594, ENSMUSG00000025889, ENSMUSG00000032440, ENSMUSG00000005413, ENSMUSG00000032238, ENSMUSG00000024610, ENSMUSG00000023067, ENSMUSG00000016496, ENSMUSG00000039217	1031	83	6830	1.5963	1	50.1117	1.40548	0.0376001
SMART	SM00337:BCL	7	0.540486	ENSMUSG00000024959, ENSMUSG00000032191, ENSMUSG00000046607, ENSMUSG00000007659, ENSMUSG00000057329, ENSMUSG00000057789, ENSMUSG00000038612	781	15	4985	2.97866	0.999087	24.3913	0.491918	0.0203136
SMART	SM00209:TSP1	10	0.54084	ENSMUSG00000028195, ENSMUSG00000022894, ENSMUSG00000032625, ENSMUSG00000022893, ENSMUSG00000030022, ENSMUSG00000023885, ENSMUSG00000036040, ENSMUSG00000036545, ENSMUSG00000019997, ENSMUSG00000040152	781	28	4985	2.27959	0.999583	26.7266	0.702741	0.0225672
SMART	SM00385:CYCLIN	9	0.541563	ENSMUSG00000028271, ENSMUSG00000031666, ENSMUSG00000027829, ENSMUSG00000040957, ENSMUSG00000029385, ENSMUSG00000034165, ENSMUSG00000002068, ENSMUSG00000029068, ENSMUSG00000027793	781	24	4985	2.39357	0.999812	29.0194	0.632467	0.0248453
KEGG_PATHWAY	mmu05020:Prion diseases	7	0.543198	ENSMUSG00000036887, ENSMUSG00000079037, ENSMUSG00000036905, ENSMUSG00000038418, ENSMUSG00000026478, ENSMUSG00000026864, ENSMUSG00000036896	450	20	2707	2.10544	1	71.8623	0.491918	0.0991958
SMART	SM00179:EGF_CA	16	0.548728	ENSMUSG00000075254, ENSMUSG00000028369, ENSMUSG00000021702, ENSMUSG00000021614, ENSMUSG00000039167, ENSMUSG00000006369, ENSMUSG00000001870, ENSMUSG00000027435, ENSMUSG00000038146, ENSMUSG00000021186, ENSMUSG00000070047, ENSMUSG00000040488, ENSMUSG00000028017, ENSMUSG00000074743, ENSMUSG00000027314, ENSMUSG00000027276	781	58	4985	1.76078	0.999968	33.8513	1.12439	0.0298786
GOTERM_CC_FAT	GO:0016021~integral to membrane	382	0.549896	ENSMUSG00000040441, ENSMUSG00000025792, ENSMUSG00000022505, ENSMUSG00000018500, ENSMUSG00000033272, ENSMUSG00000022122, ENSMUSG00000031111, ENSMUSG00000016194, ENSMUSG00000026198, ENSMUSG00000027864, ENSMUSG00000020261, ENSMUSG00000031647, ENSMUSG00000021518, ENSMUSG00000039942, ENSMUSG00000022261, ENSMUSG00000031785, ENSMUSG00000042190, ENSMUSG00000022265, ENSMUSG00000027314, ENSMUSG00000046480,…	938	2404	6272	1.06251	1	58.9064	26.8447	0.0608553
GOTERM_CC_FAT	GO:0032777~Piccolo NuA4 histone acetyltransferase complex	3	0.556584	ENSMUSG00000029670, ENSMUSG00000024926, ENSMUSG00000024240	938	3	6272	6.68657	1	58.5263	0.210822	0.0602446
KEGG_PATHWAY	mmu04110:Cell cycle	20	0.55949	ENSMUSG00000003031, ENSMUSG00000019942, ENSMUSG00000018326, ENSMUSG00000031697, ENSMUSG00000033502, ENSMUSG00000021453, ENSMUSG00000024515, ENSMUSG00000031666, ENSMUSG00000022314, ENSMUSG00000029730, ENSMUSG00000022673, ENSMUSG00000026355, ENSMUSG00000034165, ENSMUSG00000029686, ENSMUSG00000039239, ENSMUSG00000002068, ENSMUSG00000023067, ENSMUSG00000016477, ENSMUSG00000022346, ENSMUSG00000027793	450	85	2707	1.41542	1	71.8191	1.40548	0.0990819
GOTERM_BP_FAT	GO:0031667~response to nutrient levels	18	0.559765	ENSMUSG00000023828, ENSMUSG00000003617, ENSMUSG00000032114, ENSMUSG00000030218, ENSMUSG00000020063, ENSMUSG00000033124, ENSMUSG00000003032, ENSMUSG00000020538, ENSMUSG00000002289, ENSMUSG00000022383, ENSMUSG00000027875, ENSMUSG00000032440, ENSMUSG00000062908, ENSMUSG00000005413, ENSMUSG00000027602, ENSMUSG00000057329, ENSMUSG00000007041, ENSMUSG00000006386	1031	73	6830	1.63347	1	53.2259	1.26493	0.041013
GOTERM_CC_FAT	GO:0015629~actin cytoskeleton	27	0.561006	ENSMUSG00000022451, ENSMUSG00000032643, ENSMUSG00000068270, ENSMUSG00000039960, ENSMUSG00000018830, ENSMUSG00000039824, ENSMUSG00000023959, ENSMUSG00000007827, ENSMUSG00000025085, ENSMUSG00000073617, ENSMUSG00000022995, ENSMUSG00000028464, ENSMUSG00000026596, ENSMUSG00000042895, ENSMUSG00000031605, ENSMUSG00000028116, ENSMUSG00000018387, ENSMUSG00000022443, ENSMUSG00000024236, ENSMUSG00000008475,…	938	128	6272	1.41045	1	57.8844	1.8974	0.0592252
GOTERM_BP_FAT	GO:0010647~positive regulation of cell communication	28	0.56112	ENSMUSG00000019899, ENSMUSG00000032508, ENSMUSG00000021109, ENSMUSG00000040152, ENSMUSG00000025047, ENSMUSG00000031714, ENSMUSG00000000489, ENSMUSG00000041241, ENSMUSG00000023951, ENSMUSG00000022500, ENSMUSG00000014599, ENSMUSG00000042895, ENSMUSG00000045730, ENSMUSG00000030967, ENSMUSG00000027276, ENSMUSG00000039005, ENSMUSG00000006932, ENSMUSG00000038668, ENSMUSG00000052957, ENSMUSG00000034394,…	1031	128	6830	1.44914	1	52.9235	1.96767	0.0406722
GOTERM_BP_FAT	GO:0010605~negative regulation of macromolecule metabolic process	64	0.561124	ENSMUSG00000005370, ENSMUSG00000024968, ENSMUSG00000003032, ENSMUSG00000031167, ENSMUSG00000027018, ENSMUSG00000038418, ENSMUSG00000052942, ENSMUSG00000073617, ENSMUSG00000035673, ENSMUSG00000030256, ENSMUSG00000023224, ENSMUSG00000006932, ENSMUSG00000031490, ENSMUSG00000072872, ENSMUSG00000028163, ENSMUSG00000017491, ENSMUSG00000021835, ENSMUSG00000025025, ENSMUSG00000024642, ENSMUSG00000039910,…	1031	339	6830	1.25067	1	53.1422	4.49754	0.0409185
GOTERM_CC_FAT	GO:0031981~nuclear lumen	106	0.566	ENSMUSG00000024968, ENSMUSG00000021109, ENSMUSG00000038718, ENSMUSG00000020075, ENSMUSG00000041057, ENSMUSG00000046179, ENSMUSG00000053801, ENSMUSG00000066306, ENSMUSG00000063200, ENSMUSG00000020263, ENSMUSG00000000346, ENSMUSG00000038612, ENSMUSG00000030256, ENSMUSG00000003848, ENSMUSG00000074622, ENSMUSG00000072872, ENSMUSG00000025880, ENSMUSG00000046204, ENSMUSG00000022838, ENSMUSG00000024785,…	938	614	6272	1.15436	1	61.5756	7.44905	0.0652977
GOTERM_BP_FAT	GO:0051604~protein maturation	13	0.568232	ENSMUSG00000036887, ENSMUSG00000036545, ENSMUSG00000047193, ENSMUSG00000036905, ENSMUSG00000020077, ENSMUSG00000036896, ENSMUSG00000061780, ENSMUSG00000058952, ENSMUSG00000057530, ENSMUSG00000024713, ENSMUSG00000022346, ENSMUSG00000003458, ENSMUSG00000023224	1031	47	6830	1.83235	1	54.2771	0.913563	0.0422136
GOTERM_MF_FAT	GO:0008201~heparin binding	15	0.568328	ENSMUSG00000028195, ENSMUSG00000022893, ENSMUSG00000040152, ENSMUSG00000027195, ENSMUSG00000022816, ENSMUSG00000021835, ENSMUSG00000023951, ENSMUSG00000024486, ENSMUSG00000023886, ENSMUSG00000023885, ENSMUSG00000029103, ENSMUSG00000019997, ENSMUSG00000026193, ENSMUSG00000026479, ENSMUSG00000029373	962	51	6520	1.9934	0.999997	18.8739	1.05411	0.0132462
GOTERM_CC_FAT	GO:0031224~intrinsic to membrane	398	0.568344	ENSMUSG00000040441, ENSMUSG00000032508, ENSMUSG00000025792, ENSMUSG00000018500, ENSMUSG00000033272, ENSMUSG00000022122, ENSMUSG00000016194, ENSMUSG00000026198, ENSMUSG00000020261, ENSMUSG00000021518, ENSMUSG00000022261, ENSMUSG00000039942, ENSMUSG00000022265, ENSMUSG00000027314, ENSMUSG00000046480, ENSMUSG00000043421, ENSMUSG00000025509, ENSMUSG00000035199, ENSMUSG00000035296, ENSMUSG00000023791,…	938	2516	6272	1.05773	1	62.8209	27.9691	0.0674694
GOTERM_BP_FAT	GO:0007599~hemostasis	11	0.568889	ENSMUSG00000015085, ENSMUSG00000001930, ENSMUSG00000039109, ENSMUSG00000020611, ENSMUSG00000021686, ENSMUSG00000026579, ENSMUSG00000074743, ENSMUSG00000028128, ENSMUSG00000029373, ENSMUSG00000023224, ENSMUSG00000036353	1031	37	6830	1.96949	1	54.7737	0.773015	0.0427899
GOTERM_BP_FAT	GO:0002274~myeloid leukocyte activation	7	0.569894	ENSMUSG00000025889, ENSMUSG00000039005, ENSMUSG00000032440, ENSMUSG00000026656, ENSMUSG00000035673, ENSMUSG00000005125, ENSMUSG00000030742	1031	18	6830	2.57625	1	54.6576	0.491918	0.0426547
GOTERM_BP_FAT	GO:0043068~positive regulation of programmed cell death	38	0.570287	ENSMUSG00000024382, ENSMUSG00000005370, ENSMUSG00000028413, ENSMUSG00000019851, ENSMUSG00000048756, ENSMUSG00000007872, ENSMUSG00000037580, ENSMUSG00000041241, ENSMUSG00000078566, ENSMUSG00000024012, ENSMUSG00000057789, ENSMUSG00000021285, ENSMUSG00000045730, ENSMUSG00000023067, ENSMUSG00000056501, ENSMUSG00000039239, ENSMUSG00000022346, ENSMUSG00000041801, ENSMUSG00000039217, ENSMUSG00000020755,…	1031	186	6830	1.35342	1	55.1266	2.67041	0.043203
GOTERM_CC_FAT	GO:0044459~plasma membrane part	151	0.57124	ENSMUSG00000031442, ENSMUSG00000033306, ENSMUSG00000018042, ENSMUSG00000001847, ENSMUSG00000067586, ENSMUSG00000022500, ENSMUSG00000032440, ENSMUSG00000028645, ENSMUSG00000009394, ENSMUSG00000031871, ENSMUSG00000026193, ENSMUSG00000022265, ENSMUSG00000029231, ENSMUSG00000027314, ENSMUSG00000015766, ENSMUSG00000044813, ENSMUSG00000023828, ENSMUSG00000031790, ENSMUSG00000033595, ENSMUSG00000056515,…	938	896	6272	1.12687	1	57.7926	10.6114	0.0590805
GOTERM_CC_FAT	GO:0045121~membrane raft	15	0.572471	ENSMUSG00000026880, ENSMUSG00000027748, ENSMUSG00000079037, ENSMUSG00000020717, ENSMUSG00000027377, ENSMUSG00000002944, ENSMUSG00000003541, ENSMUSG00000038500, ENSMUSG00000028978, ENSMUSG00000032440, ENSMUSG00000045730, ENSMUSG00000028599, ENSMUSG00000007655, ENSMUSG00000040659, ENSMUSG00000003153	938	62	6272	1.61772	1	64.2201	1.05411	0.0699915
SMART	SM00281:LamB	4	0.576801	ENSMUSG00000019899, ENSMUSG00000026479, ENSMUSG00000026478, ENSMUSG00000028763	781	5	4985	5.10627	0.999967	33.7853	0.281096	0.0298076
GOTERM_CC_FAT	GO:0005922~connexon complex	4	0.578457	ENSMUSG00000040055, ENSMUSG00000050953, ENSMUSG00000046352, ENSMUSG00000056966	938	7	6272	3.8209	1	65.7791	0.281096	0.0729119
GOTERM_BP_FAT	GO:0014706~striated muscle tissue development	21	0.578838	ENSMUSG00000028364, ENSMUSG00000031987, ENSMUSG00000025880, ENSMUSG00000025809, ENSMUSG00000018830, ENSMUSG00000039824, ENSMUSG00000029287, ENSMUSG00000022951, ENSMUSG00000017491, ENSMUSG00000035923, ENSMUSG00000027488, ENSMUSG00000079243, ENSMUSG00000030470, ENSMUSG00000062908, ENSMUSG00000005836, ENSMUSG00000039239, ENSMUSG00000007655, ENSMUSG00000026459, ENSMUSG00000031636, ENSMUSG00000027763,…	1031	90	6830	1.54575	1	56.1887	1.47576	0.0444653
UP_SEQ_FEATURE	domain:C-type lectin	9	0.583617	ENSMUSG00000060703, ENSMUSG00000045930, ENSMUSG00000027435, ENSMUSG00000025784, ENSMUSG00000074743, ENSMUSG00000026580, ENSMUSG00000036103, ENSMUSG00000030142, ENSMUSG00000021614	1349	20	9342	3.11631	1	8.08152	0.632467	0.00460204
INTERPRO	IPR000152:EGF-type aspartate/asparagine hydroxylation conserved site	17	0.598624	ENSMUSG00000075254, ENSMUSG00000028369, ENSMUSG00000021614, ENSMUSG00000039167, ENSMUSG00000022324, ENSMUSG00000006369, ENSMUSG00000045930, ENSMUSG00000001870, ENSMUSG00000027435, ENSMUSG00000038146, ENSMUSG00000021186, ENSMUSG00000070047, ENSMUSG00000040488, ENSMUSG00000028017, ENSMUSG00000074743, ENSMUSG00000027314, ENSMUSG00000027276	1300	59	8972	1.98858	1	12.8898	1.19466	0.00809488
GOTERM_BP_FAT	GO:0017015~regulation of transforming growth factor beta receptor signaling pathway	8	0.598967	ENSMUSG00000034612, ENSMUSG00000025880, ENSMUSG00000026814, ENSMUSG00000040152, ENSMUSG00000027660, ENSMUSG00000039910, ENSMUSG00000026864, ENSMUSG00000006205	1031	23	6830	2.30422	1	58.4044	0.562193	0.0471945
GOTERM_BP_FAT	GO:0015807~L-amino acid transport	6	0.59935	ENSMUSG00000027075, ENSMUSG00000038178, ENSMUSG00000020261, ENSMUSG00000022180, ENSMUSG00000027748, ENSMUSG00000031633	1031	14	6830	2.83913	1	58.6567	0.421644	0.047514
GOTERM_BP_FAT	GO:0030595~leukocyte chemotaxis	6	0.59935	ENSMUSG00000056071, ENSMUSG00000058427, ENSMUSG00000032114, ENSMUSG00000042284, ENSMUSG00000039239, ENSMUSG00000029373	1031	14	6830	2.83913	1	58.6567	0.421644	0.047514
GOTERM_BP_FAT	GO:0060326~cell chemotaxis	6	0.59935	ENSMUSG00000056071, ENSMUSG00000058427, ENSMUSG00000032114, ENSMUSG00000042284, ENSMUSG00000039239, ENSMUSG00000029373	1031	14	6830	2.83913	1	58.6567	0.421644	0.047514
GOTERM_BP_FAT	GO:0030198~extracellular matrix organization	17	0.600092	ENSMUSG00000001435, ENSMUSG00000028195, ENSMUSG00000028413, ENSMUSG00000036545, ENSMUSG00000018830, ENSMUSG00000027195, ENSMUSG00000006369, ENSMUSG00000026043, ENSMUSG00000026042, ENSMUSG00000023886, ENSMUSG00000021186, ENSMUSG00000024529, ENSMUSG00000039239, ENSMUSG00000029231, ENSMUSG00000026478, ENSMUSG00000031980, ENSMUSG00000028763	1031	69	6830	1.63216	1	59.1556	1.19466	0.0481511
GOTERM_BP_FAT	GO:0045671~negative regulation of osteoclast differentiation	4	0.600508	ENSMUSG00000006932, ENSMUSG00000048546, ENSMUSG00000041417, ENSMUSG00000026288	1031	6	6830	4.41642	1	58.9852	0.281096	0.0479326
GOTERM_BP_FAT	GO:0002504~antigen processing and presentation of peptide or polysaccharide antigen via MHC class II	4	0.600508	ENSMUSG00000036594, ENSMUSG00000037649, ENSMUSG00000026656, ENSMUSG00000024610	1031	6	6830	4.41642	1	58.9852	0.281096	0.0479326
GOTERM_BP_FAT	GO:0002495~antigen processing and presentation of peptide antigen via MHC class II	4	0.600508	ENSMUSG00000036594, ENSMUSG00000037649, ENSMUSG00000026656, ENSMUSG00000024610	1031	6	6830	4.41642	1	58.9852	0.281096	0.0479326
GOTERM_BP_FAT	GO:0006085~acetyl-CoA biosynthetic process	4	0.600508	ENSMUSG00000074064, ENSMUSG00000027605, ENSMUSG00000000168, ENSMUSG00000019577	1031	6	6830	4.41642	1	58.9852	0.281096	0.0479326
GOTERM_BP_FAT	GO:0019886~antigen processing and presentation of exogenous peptide antigen via MHC class II	4	0.600508	ENSMUSG00000036594, ENSMUSG00000037649, ENSMUSG00000026656, ENSMUSG00000024610	1031	6	6830	4.41642	1	58.9852	0.281096	0.0479326
GOTERM_CC_FAT	GO:0070161~anchoring junction	18	0.60424	ENSMUSG00000030516, ENSMUSG00000006932, ENSMUSG00000055322, ENSMUSG00000019851, ENSMUSG00000022443, ENSMUSG00000039960, ENSMUSG00000039457, ENSMUSG00000039546, ENSMUSG00000041731, ENSMUSG00000020422, ENSMUSG00000037712, ENSMUSG00000019920, ENSMUSG00000001946, ENSMUSG00000030770, ENSMUSG00000079243, ENSMUSG00000062300, ENSMUSG00000022995, ENSMUSG00000052698	938	80	6272	1.50448	1	69.2779	1.26493	0.0799444
GOTERM_BP_FAT	GO:0001894~tissue homeostasis	9	0.608858	ENSMUSG00000006932, ENSMUSG00000023951, ENSMUSG00000024620, ENSMUSG00000014599, ENSMUSG00000062960, ENSMUSG00000057329, ENSMUSG00000045730, ENSMUSG00000001847, ENSMUSG00000035569	1031	28	6830	2.12935	1	60.2418	0.632467	0.049564
GOTERM_BP_FAT	GO:0048738~cardiac muscle tissue development	12	0.60936	ENSMUSG00000079243, ENSMUSG00000030470, ENSMUSG00000062908, ENSMUSG00000031987, ENSMUSG00000018830, ENSMUSG00000025880, ENSMUSG00000025809, ENSMUSG00000029287, ENSMUSG00000005836, ENSMUSG00000039239, ENSMUSG00000017491, ENSMUSG00000028763	1031	43	6830	1.84874	1	60.5021	0.843289	0.049908
GOTERM_BP_FAT	GO:0031532~actin cytoskeleton reorganization	5	0.611159	ENSMUSG00000050310, ENSMUSG00000056071, ENSMUSG00000022443, ENSMUSG00000020593, ENSMUSG00000015766	1031	10	6830	3.31232	1	61.0992	0.35137	0.0507053
GOTERM_BP_FAT	GO:0002478~antigen processing and presentation of exogenous peptide antigen	5	0.611159	ENSMUSG00000036594, ENSMUSG00000037649, ENSMUSG00000026656, ENSMUSG00000024610, ENSMUSG00000060802	1031	10	6830	3.31232	1	61.0992	0.35137	0.0507053
GOTERM_BP_FAT	GO:0031069~hair follicle morphogenesis	5	0.611159	ENSMUSG00000022510, ENSMUSG00000057329, ENSMUSG00000021765, ENSMUSG00000039239, ENSMUSG00000051879	1031	10	6830	3.31232	1	61.0992	0.35137	0.0507053
GOTERM_BP_FAT	GO:0048871~multicellular organismal homeostasis	11	0.611915	ENSMUSG00000042429, ENSMUSG00000006932, ENSMUSG00000023951, ENSMUSG00000024620, ENSMUSG00000014599, ENSMUSG00000062960, ENSMUSG00000057329, ENSMUSG00000004040, ENSMUSG00000045730, ENSMUSG00000001847, ENSMUSG00000035569	1031	38	6830	1.91766	1	60.9667	0.773015	0.0505274
SMART	SM00210:TSPN	7	0.61193	ENSMUSG00000001435, ENSMUSG00000032332, ENSMUSG00000028339, ENSMUSG00000023885, ENSMUSG00000040152, ENSMUSG00000021702, ENSMUSG00000022371	781	17	4985	2.62823	0.999998	41.1071	0.491918	0.0381167
GOTERM_BP_FAT	GO:0048568~embryonic organ development	29	0.630278	ENSMUSG00000038369, ENSMUSG00000028195, ENSMUSG00000021109, ENSMUSG00000028341, ENSMUSG00000024440, ENSMUSG00000031714, ENSMUSG00000023959, ENSMUSG00000007877, ENSMUSG00000000942, ENSMUSG00000023951, ENSMUSG00000032440, ENSMUSG00000040055, ENSMUSG00000056501, ENSMUSG00000022346, ENSMUSG00000053113, ENSMUSG00000006445, ENSMUSG00000028763, ENSMUSG00000074622, ENSMUSG00000034612, ENSMUSG00000052957,…	1031	137	6830	1.4023	1	63.2183	2.03795	0.0536314
GOTERM_BP_FAT	GO:0022612~gland morphogenesis	14	0.63308	ENSMUSG00000020676, ENSMUSG00000028364, ENSMUSG00000030123, ENSMUSG00000000489, ENSMUSG00000031548, ENSMUSG00000021835, ENSMUSG00000025810, ENSMUSG00000032440, ENSMUSG00000014599, ENSMUSG00000022510, ENSMUSG00000057329, ENSMUSG00000007655, ENSMUSG00000003534, ENSMUSG00000005087	1031	54	6830	1.7175	1	63.7045	0.983837	0.0543253
GOTERM_BP_FAT	GO:0030099~myeloid cell differentiation	14	0.63308	ENSMUSG00000038369, ENSMUSG00000006932, ENSMUSG00000022443, ENSMUSG00000031885, ENSMUSG00000006362, ENSMUSG00000029287, ENSMUSG00000001131, ENSMUSG00000003812, ENSMUSG00000021835, ENSMUSG00000018893, ENSMUSG00000023951, ENSMUSG00000032440, ENSMUSG00000038280, ENSMUSG00000020644	1031	54	6830	1.7175	1	63.7045	0.983837	0.0543253
GOTERM_BP_FAT	GO:0009408~response to heat	7	0.633316	ENSMUSG00000032350, ENSMUSG00000041548, ENSMUSG00000057329, ENSMUSG00000006221, ENSMUSG00000022032, ENSMUSG00000032503, ENSMUSG00000030669	1031	19	6830	2.44066	1	63.9331	0.491918	0.0546545
GOTERM_BP_FAT	GO:0045582~positive regulation of T cell differentiation	7	0.633316	ENSMUSG00000036594, ENSMUSG00000024959, ENSMUSG00000032440, ENSMUSG00000037649, ENSMUSG00000021686, ENSMUSG00000024610, ENSMUSG00000020919	1031	19	6830	2.44066	1	63.9331	0.491918	0.0546545
GOTERM_BP_FAT	GO:0010927~cellular component assembly involved in morphogenesis	7	0.633316	ENSMUSG00000079243, ENSMUSG00000018217, ENSMUSG00000026159, ENSMUSG00000018830, ENSMUSG00000025809, ENSMUSG00000007877, ENSMUSG00000026950	1031	19	6830	2.44066	1	63.9331	0.491918	0.0546545
INTERPRO	IPR009134:Vascular endothelial growth factor receptor, VEGFR, N-terminal	4	0.642026	ENSMUSG00000024620, ENSMUSG00000062960, ENSMUSG00000029648, ENSMUSG00000029231	1300	4	8972	6.90154	1	16.8409	0.281096	0.010803
INTERPRO	IPR001089:Small chemokine, C-X-C	4	0.642026	ENSMUSG00000029380, ENSMUSG00000058427, ENSMUSG00000029373, ENSMUSG00000029372	1300	4	8972	6.90154	1	16.8409	0.281096	0.010803
GOTERM_BP_FAT	GO:0043065~positive regulation of apoptosis	37	0.642334	ENSMUSG00000024382, ENSMUSG00000005370, ENSMUSG00000028413, ENSMUSG00000019851, ENSMUSG00000048756, ENSMUSG00000007872, ENSMUSG00000037580, ENSMUSG00000041241, ENSMUSG00000078566, ENSMUSG00000024012, ENSMUSG00000057789, ENSMUSG00000021285, ENSMUSG00000045730, ENSMUSG00000056501, ENSMUSG00000039239, ENSMUSG00000022346, ENSMUSG00000041801, ENSMUSG00000039217, ENSMUSG00000020755, ENSMUSG00000028211,…	1031	184	6830	1.33213	1	65.0381	2.60014	0.0562744
GOTERM_BP_FAT	GO:0051271~negative regulation of cell motion	8	0.653547	ENSMUSG00000032125, ENSMUSG00000042429, ENSMUSG00000003031, ENSMUSG00000029287, ENSMUSG00000057329, ENSMUSG00000039202, ENSMUSG00000027314, ENSMUSG00000000489	1031	24	6830	2.20821	1	66.3601	0.562193	0.058277
GOTERM_BP_FAT	GO:0001816~cytokine production	8	0.653547	ENSMUSG00000067586, ENSMUSG00000021453, ENSMUSG00000039005, ENSMUSG00000032114, ENSMUSG00000024713, ENSMUSG00000032508, ENSMUSG00000039217, ENSMUSG00000027544	1031	24	6830	2.20821	1	66.3601	0.562193	0.058277
INTERPRO	IPR001824:Receptor tyrosine kinase, class III, conserved site	5	0.655655	ENSMUSG00000024620, ENSMUSG00000024621, ENSMUSG00000062960, ENSMUSG00000029648, ENSMUSG00000029231	1300	7	8972	4.92967	1	16.5823	0.35137	0.0106221
INTERPRO	IPR003650:Orange	5	0.655655	ENSMUSG00000030103, ENSMUSG00000030256, ENSMUSG00000022528, ENSMUSG00000032744, ENSMUSG00000040289	1300	7	8972	4.92967	1	16.5823	0.35137	0.0106221
GOTERM_BP_FAT	GO:0046942~carboxylic acid transport	15	0.657321	ENSMUSG00000027748, ENSMUSG00000035199, ENSMUSG00000024935, ENSMUSG00000024659, ENSMUSG00000027340, ENSMUSG00000027075, ENSMUSG00000020261, ENSMUSG00000038178, ENSMUSG00000022180, ENSMUSG00000002250, ENSMUSG00000031633, ENSMUSG00000027932, ENSMUSG00000020142, ENSMUSG00000010095, ENSMUSG00000036814	1031	60	6830	1.65616	1	66.9372	1.05411	0.0591747
GOTERM_BP_FAT	GO:0015849~organic acid transport	15	0.657321	ENSMUSG00000027748, ENSMUSG00000035199, ENSMUSG00000024935, ENSMUSG00000024659, ENSMUSG00000027340, ENSMUSG00000027075, ENSMUSG00000020261, ENSMUSG00000038178, ENSMUSG00000022180, ENSMUSG00000002250, ENSMUSG00000031633, ENSMUSG00000027932, ENSMUSG00000020142, ENSMUSG00000010095, ENSMUSG00000036814	1031	60	6830	1.65616	1	66.9372	1.05411	0.0591747
SMART	SM00132:LIM	13	0.658821	ENSMUSG00000032643, ENSMUSG00000006360, ENSMUSG00000038244, ENSMUSG00000033306, ENSMUSG00000019920, ENSMUSG00000025085, ENSMUSG00000027022, ENSMUSG00000030020, ENSMUSG00000028273, ENSMUSG00000030470, ENSMUSG00000057604, ENSMUSG00000031636, ENSMUSG00000026890	781	46	4985	1.80385	1	47.5045	0.913563	0.0462013
GOTERM_BP_FAT	GO:0048771~tissue remodeling	9	0.659001	ENSMUSG00000006932, ENSMUSG00000023951, ENSMUSG00000028978, ENSMUSG00000021109, ENSMUSG00000057789, ENSMUSG00000045730, ENSMUSG00000001847, ENSMUSG00000039239, ENSMUSG00000007655	1031	29	6830	2.05592	1	67.3039	0.632467	0.0597529
GOTERM_BP_FAT	GO:0001817~regulation of cytokine production	17	0.661202	ENSMUSG00000039005, ENSMUSG00000018932, ENSMUSG00000032114, ENSMUSG00000034453, ENSMUSG00000032508, ENSMUSG00000061878, ENSMUSG00000020919, ENSMUSG00000028163, ENSMUSG00000018500, ENSMUSG00000020077, ENSMUSG00000026288, ENSMUSG00000067586, ENSMUSG00000037523, ENSMUSG00000005413, ENSMUSG00000056501, ENSMUSG00000039217, ENSMUSG00000018899	1031	71	6830	1.58618	1	67.7211	1.19466	0.0604181
INTERPRO	IPR013783:Immunoglobulin-like fold	43	0.663812	ENSMUSG00000020598, ENSMUSG00000037139, ENSMUSG00000027346, ENSMUSG00000029070, ENSMUSG00000037649, ENSMUSG00000026656, ENSMUSG00000002602, ENSMUSG00000031111, ENSMUSG00000001946, ENSMUSG00000036594, ENSMUSG00000027864, ENSMUSG00000031647, ENSMUSG00000029648, ENSMUSG00000029231, ENSMUSG00000023992, ENSMUSG00000028763, ENSMUSG00000046480, ENSMUSG00000001029, ENSMUSG00000032125, ENSMUSG00000020067,…	1300	204	8972	1.45474	1	16.0616	3.02178	0.0102594
GOTERM_BP_FAT	GO:0032609~interferon-gamma production	3	0.664882	ENSMUSG00000021453, ENSMUSG00000039005, ENSMUSG00000039217	1031	3	6830	6.62464	1	68.2836	0.210822	0.0613281
INTERPRO	IPR018378:C-type lectin, conserved site	9	0.67014	ENSMUSG00000060703, ENSMUSG00000045930, ENSMUSG00000027435, ENSMUSG00000025784, ENSMUSG00000026580, ENSMUSG00000036103, ENSMUSG00000026712, ENSMUSG00000030142, ENSMUSG00000021614	1300	23	8972	2.7006	1	18.9072	0.632467	0.0122679
GOTERM_BP_FAT	GO:0031032~actomyosin structure organization	6	0.671331	ENSMUSG00000079243, ENSMUSG00000053931, ENSMUSG00000018830, ENSMUSG00000025809, ENSMUSG00000007877, ENSMUSG00000026950	1031	15	6830	2.64985	1	69.1191	0.421644	0.0627081
GOTERM_BP_FAT	GO:0031329~regulation of cellular catabolic process	6	0.671331	ENSMUSG00000028991, ENSMUSG00000073617, ENSMUSG00000025509, ENSMUSG00000032350, ENSMUSG00000074064, ENSMUSG00000031555	1031	15	6830	2.64985	1	69.1191	0.421644	0.0627081
GOTERM_BP_FAT	GO:0010171~body morphogenesis	6	0.671331	ENSMUSG00000040268, ENSMUSG00000034640, ENSMUSG00000035569, ENSMUSG00000029231, ENSMUSG00000032515, ENSMUSG00000019947	1031	15	6830	2.64985	1	69.1191	0.421644	0.0627081
GOTERM_BP_FAT	GO:0000122~negative regulation of transcription from RNA polymerase II promoter	30	0.67327	ENSMUSG00000007872, ENSMUSG00000022528, ENSMUSG00000038418, ENSMUSG00000024240, ENSMUSG00000052942, ENSMUSG00000027439, ENSMUSG00000073617, ENSMUSG00000030256, ENSMUSG00000022346, ENSMUSG00000048878, ENSMUSG00000027803, ENSMUSG00000038393, ENSMUSG00000006932, ENSMUSG00000028423, ENSMUSG00000000317, ENSMUSG00000072872, ENSMUSG00000048490, ENSMUSG00000027660, ENSMUSG00000004934, ENSMUSG00000017491,…	1031	145	6830	1.37061	1	69.6968	2.10822	0.0636831
GOTERM_BP_FAT	GO:0048872~homeostasis of number of cells	16	0.673976	ENSMUSG00000032114, ENSMUSG00000079509, ENSMUSG00000001131, ENSMUSG00000027660, ENSMUSG00000020919, ENSMUSG00000029287, ENSMUSG00000003812, ENSMUSG00000027684, ENSMUSG00000021835, ENSMUSG00000018893, ENSMUSG00000023951, ENSMUSG00000014599, ENSMUSG00000057329, ENSMUSG00000057789, ENSMUSG00000020644, ENSMUSG00000039239	1031	66	6830	1.60597	1	69.5747	1.12439	0.0634756
GOTERM_CC_FAT	GO:0005654~nucleoplasm	72	0.675105	ENSMUSG00000036376, ENSMUSG00000024968, ENSMUSG00000021109, ENSMUSG00000038718, ENSMUSG00000028809, ENSMUSG00000024926, ENSMUSG00000020430, ENSMUSG00000046179, ENSMUSG00000031925, ENSMUSG00000073617, ENSMUSG00000020263, ENSMUSG00000028016, ENSMUSG00000027829, ENSMUSG00000031681, ENSMUSG00000060475, ENSMUSG00000000346, ENSMUSG00000030353, ENSMUSG00000036867, ENSMUSG00000038612, ENSMUSG00000030256,…	938	411	6272	1.17137	1	76.9425	5.05973	0.0983986
GOTERM_MF_FAT	GO:0043565~sequence-specific DNA binding	52	0.681272	ENSMUSG00000048756, ENSMUSG00000003949, ENSMUSG00000061013, ENSMUSG00000003032, ENSMUSG00000038718, ENSMUSG00000029135, ENSMUSG00000028341, ENSMUSG00000020889, ENSMUSG00000018143, ENSMUSG00000019878, ENSMUSG00000020538, ENSMUSG00000000942, ENSMUSG00000047907, ENSMUSG00000025612, ENSMUSG00000044167, ENSMUSG00000042406, ENSMUSG00000074622, ENSMUSG00000000731, ENSMUSG00000017491, ENSMUSG00000021972,…	962	264	6520	1.33497	1	30.2746	3.65425	0.0227271
SMART	SM00251:SAM_PNT	4	0.685037	ENSMUSG00000022895, ENSMUSG00000016087, ENSMUSG00000032035, ENSMUSG00000040732	781	6	4985	4.25523	1	52.2177	0.281096	0.0527646
GOTERM_BP_FAT	GO:0009791~post-embryonic development	15	0.686392	ENSMUSG00000036840, ENSMUSG00000034612, ENSMUSG00000040268, ENSMUSG00000032114, ENSMUSG00000079509, ENSMUSG00000003032, ENSMUSG00000032515, ENSMUSG00000019947, ENSMUSG00000027684, ENSMUSG00000021835, ENSMUSG00000039233, ENSMUSG00000034640, ENSMUSG00000062908, ENSMUSG00000057329, ENSMUSG00000057789	1031	61	6830	1.62901	1	71.3713	1.05411	0.0666119
INTERPRO	IPR000712:Apoptosis regulator Bcl-2, BH	7	0.687457	ENSMUSG00000024959, ENSMUSG00000032191, ENSMUSG00000046607, ENSMUSG00000007659, ENSMUSG00000057329, ENSMUSG00000057789, ENSMUSG00000038612	1300	15	8972	3.22072	1	21.4742	0.491918	0.0141374
GOTERM_MF_FAT	GO:0042803~protein homodimerization activity	28	0.687616	ENSMUSG00000024843, ENSMUSG00000046179, ENSMUSG00000019878, ENSMUSG00000023951, ENSMUSG00000024525, ENSMUSG00000014599, ENSMUSG00000071637, ENSMUSG00000031605, ENSMUSG00000045730, ENSMUSG00000039239, ENSMUSG00000056501, ENSMUSG00000021576, ENSMUSG00000027803, ENSMUSG00000051839, ENSMUSG00000022443, ENSMUSG00000036905, ENSMUSG00000028163, ENSMUSG00000021670, ENSMUSG00000039830, ENSMUSG00000038766,…	962	123	6520	1.54286	1	26.5824	1.96767	0.0195071
GOTERM_BP_FAT	GO:0048469~cell maturation	12	0.688144	ENSMUSG00000020598, ENSMUSG00000006932, ENSMUSG00000023951, ENSMUSG00000031425, ENSMUSG00000048756, ENSMUSG00000031885, ENSMUSG00000062960, ENSMUSG00000050953, ENSMUSG00000001131, ENSMUSG00000022528, ENSMUSG00000030669, ENSMUSG00000026890	1031	45	6830	1.76657	1	71.3559	0.843289	0.0665843
GOTERM_BP_FAT	GO:0045087~innate immune response	12	0.688144	ENSMUSG00000037523, ENSMUSG00000061780, ENSMUSG00000023341, ENSMUSG00000058952, ENSMUSG00000039005, ENSMUSG00000036887, ENSMUSG00000034453, ENSMUSG00000032508, ENSMUSG00000023973, ENSMUSG00000036905, ENSMUSG00000023224, ENSMUSG00000036896	1031	45	6830	1.76657	1	71.3559	0.843289	0.0665843
INTERPRO	IPR011598:Helix-loop-helix DNA-binding	15	0.68998	ENSMUSG00000059436, ENSMUSG00000055116, ENSMUSG00000030103, ENSMUSG00000035799, ENSMUSG00000022528, ENSMUSG00000039830, ENSMUSG00000035923, ENSMUSG00000001156, ENSMUSG00000025025, ENSMUSG00000037621, ENSMUSG00000030256, ENSMUSG00000022346, ENSMUSG00000026459, ENSMUSG00000032744, ENSMUSG00000040289	1300	53	8972	1.95327	1	24.1659	1.05411	0.0161607
GOTERM_MF_FAT	GO:0005044~scavenger receptor activity	6	0.69188	ENSMUSG00000033880, ENSMUSG00000058952, ENSMUSG00000006342, ENSMUSG00000034205, ENSMUSG00000028776, ENSMUSG00000022032	962	12	6520	3.38877	1	29.6536	0.421644	0.0221745
GOTERM_BP_FAT	GO:0031589~cell-substrate adhesion	11	0.694011	ENSMUSG00000001930, ENSMUSG00000006932, ENSMUSG00000023905, ENSMUSG00000026193, ENSMUSG00000025809, ENSMUSG00000019997, ENSMUSG00000057329, ENSMUSG00000002250, ENSMUSG00000031980, ENSMUSG00000019920, ENSMUSG00000006386	1031	40	6830	1.82177	1	72.4912	0.773015	0.0686624
GOTERM_BP_FAT	GO:0002761~regulation of myeloid leukocyte differentiation	7	0.694958	ENSMUSG00000006932, ENSMUSG00000048546, ENSMUSG00000014599, ENSMUSG00000034394, ENSMUSG00000041417, ENSMUSG00000020644, ENSMUSG00000026288	1031	20	6830	2.31862	1	72.3995	0.491918	0.0684916
GOTERM_BP_FAT	GO:0045088~regulation of innate immune response	7	0.694958	ENSMUSG00000032076, ENSMUSG00000039005, ENSMUSG00000021025, ENSMUSG00000034453, ENSMUSG00000032508, ENSMUSG00000020919, ENSMUSG00000023224	1031	20	6830	2.31862	1	72.3995	0.491918	0.0684916
GOTERM_BP_FAT	GO:0048663~neuron fate commitment	7	0.694958	ENSMUSG00000021835, ENSMUSG00000024515, ENSMUSG00000038146, ENSMUSG00000039239, ENSMUSG00000022528, ENSMUSG00000039830, ENSMUSG00000026890	1031	20	6830	2.31862	1	72.3995	0.491918	0.0684916
GOTERM_BP_FAT	GO:0048745~smooth muscle tissue development	5	0.701741	ENSMUSG00000022510, ENSMUSG00000034640, ENSMUSG00000024620, ENSMUSG00000024750, ENSMUSG00000026814	1031	11	6830	3.0112	1	73.4299	0.35137	0.0704428
GOTERM_BP_FAT	GO:0030239~myofibril assembly	5	0.701741	ENSMUSG00000079243, ENSMUSG00000018830, ENSMUSG00000025809, ENSMUSG00000007877, ENSMUSG00000026950	1031	11	6830	3.0112	1	73.4299	0.35137	0.0704428
GOTERM_BP_FAT	GO:0010551~regulation of specific transcription from RNA polymerase II promoter	9	0.701861	ENSMUSG00000020893, ENSMUSG00000073617, ENSMUSG00000020063, ENSMUSG00000039910, ENSMUSG00000028163, ENSMUSG00000005836, ENSMUSG00000036940, ENSMUSG00000022346, ENSMUSG00000022528	1031	30	6830	1.98739	1	73.8022	0.632467	0.0711654
GOTERM_BP_FAT	GO:0001657~ureteric bud development	9	0.701861	ENSMUSG00000021835, ENSMUSG00000004791, ENSMUSG00000027439, ENSMUSG00000024515, ENSMUSG00000037211, ENSMUSG00000057329, ENSMUSG00000017491, ENSMUSG00000005087, ENSMUSG00000031980	1031	30	6830	1.98739	1	73.8022	0.632467	0.0711654
GOTERM_BP_FAT	GO:0060711~labyrinthine layer development	8	0.701951	ENSMUSG00000028195, ENSMUSG00000038369, ENSMUSG00000030790, ENSMUSG00000031987, ENSMUSG00000024440, ENSMUSG00000031714, ENSMUSG00000052837, ENSMUSG00000053113	1031	25	6830	2.11988	1	73.6313	0.562193	0.0708326
GOTERM_MF_FAT	GO:0005520~insulin-like growth factor binding	7	0.70259	ENSMUSG00000028195, ENSMUSG00000026185, ENSMUSG00000019997, ENSMUSG00000020427, ENSMUSG00000024074, ENSMUSG00000017493, ENSMUSG00000006205	962	16	6520	2.96518	1	28.978	0.491918	0.0215785
INTERPRO	IPR000884:Thrombospondin, type 1 repeat	10	0.702756	ENSMUSG00000028195, ENSMUSG00000022894, ENSMUSG00000032625, ENSMUSG00000022893, ENSMUSG00000030022, ENSMUSG00000023885, ENSMUSG00000036040, ENSMUSG00000036545, ENSMUSG00000019997, ENSMUSG00000040152	1300	28	8972	2.46484	1	21.3932	0.702741	0.0140776
INTERPRO	IPR006670:Cyclin	9	0.703813	ENSMUSG00000028271, ENSMUSG00000031666, ENSMUSG00000027829, ENSMUSG00000040957, ENSMUSG00000029385, ENSMUSG00000034165, ENSMUSG00000002068, ENSMUSG00000029068, ENSMUSG00000027793	1300	24	8972	2.58808	1	24.1117	0.632467	0.0161193
INTERPRO	IPR001881:EGF-like calcium-binding	16	0.713084	ENSMUSG00000075254, ENSMUSG00000028369, ENSMUSG00000021702, ENSMUSG00000021614, ENSMUSG00000039167, ENSMUSG00000006369, ENSMUSG00000001870, ENSMUSG00000027435, ENSMUSG00000038146, ENSMUSG00000021186, ENSMUSG00000070047, ENSMUSG00000040488, ENSMUSG00000028017, ENSMUSG00000074743, ENSMUSG00000027314, ENSMUSG00000027276	1300	58	8972	1.90387	1	23.7629	1.12439	0.0158535
GOTERM_BP_FAT	GO:0006350~transcription	172	0.715275	ENSMUSG00000034430, ENSMUSG00000024968, ENSMUSG00000021109, ENSMUSG00000038718, ENSMUSG00000038418, ENSMUSG00000020889, ENSMUSG00000046179, ENSMUSG00000022708, ENSMUSG00000033373, ENSMUSG00000000942, ENSMUSG00000022500, ENSMUSG00000026058, ENSMUSG00000025612, ENSMUSG00000042197, ENSMUSG00000042895, ENSMUSG00000000078, ENSMUSG00000030256, ENSMUSG00000030087, ENSMUSG00000074622, ENSMUSG00000029167,…	1031	1029	6830	1.10733	1	75.6279	12.0871	0.074856
GOTERM_BP_FAT	GO:0045884~regulation of survival gene product expression	4	0.716112	ENSMUSG00000078566, ENSMUSG00000020919, ENSMUSG00000022346, ENSMUSG00000022051	1031	7	6830	3.78551	1	75.535	0.281096	0.0746621
GOTERM_BP_FAT	GO:0002762~negative regulation of myeloid leukocyte differentiation	4	0.716112	ENSMUSG00000006932, ENSMUSG00000048546, ENSMUSG00000041417, ENSMUSG00000026288	1031	7	6830	3.78551	1	75.535	0.281096	0.0746621
GOTERM_BP_FAT	GO:0051149~positive regulation of muscle cell differentiation	4	0.716112	ENSMUSG00000036478, ENSMUSG00000057329, ENSMUSG00000020427, ENSMUSG00000024240	1031	7	6830	3.78551	1	75.535	0.281096	0.0746621
GOTERM_BP_FAT	GO:0030279~negative regulation of ossification	4	0.716112	ENSMUSG00000057329, ENSMUSG00000045730, ENSMUSG00000020077, ENSMUSG00000030669	1031	7	6830	3.78551	1	75.535	0.281096	0.0746621
GOTERM_BP_FAT	GO:0045446~endothelial cell differentiation	4	0.716112	ENSMUSG00000001435, ENSMUSG00000062960, ENSMUSG00000031980, ENSMUSG00000045092	1031	7	6830	3.78551	1	75.535	0.281096	0.0746621
GOTERM_BP_FAT	GO:0045576~mast cell activation	4	0.716112	ENSMUSG00000039005, ENSMUSG00000026656, ENSMUSG00000005125, ENSMUSG00000030742	1031	7	6830	3.78551	1	75.535	0.281096	0.0746621
GOTERM_BP_FAT	GO:0021700~developmental maturation	15	0.717835	ENSMUSG00000020598, ENSMUSG00000006932, ENSMUSG00000031425, ENSMUSG00000048756, ENSMUSG00000031885, ENSMUSG00000001131, ENSMUSG00000022528, ENSMUSG00000030669, ENSMUSG00000023951, ENSMUSG00000062960, ENSMUSG00000031871, ENSMUSG00000050953, ENSMUSG00000002250, ENSMUSG00000039239, ENSMUSG00000026890	1031	62	6830	1.60273	1	75.5267	1.05411	0.0746447
GOTERM_BP_FAT	GO:0030323~respiratory tube development	18	0.728616	ENSMUSG00000006932, ENSMUSG00000030218, ENSMUSG00000028978, ENSMUSG00000008763, ENSMUSG00000036545, ENSMUSG00000022528, ENSMUSG00000020422, ENSMUSG00000005320, ENSMUSG00000016194, ENSMUSG00000021835, ENSMUSG00000023951, ENSMUSG00000032440, ENSMUSG00000024713, ENSMUSG00000062960, ENSMUSG00000024529, ENSMUSG00000019997, ENSMUSG00000005836, ENSMUSG00000029231	1031	79	6830	1.50941	1	77.0769	1.26493	0.077976
GOTERM_BP_FAT	GO:0051241~negative regulation of multicellular organismal process	14	0.729398	ENSMUSG00000032114, ENSMUSG00000028978, ENSMUSG00000018500, ENSMUSG00000028163, ENSMUSG00000007827, ENSMUSG00000020077, ENSMUSG00000026288, ENSMUSG00000030669, ENSMUSG00000042429, ENSMUSG00000023951, ENSMUSG00000032440, ENSMUSG00000005413, ENSMUSG00000074743, ENSMUSG00000045730	1031	57	6830	1.6271	1	77.3195	0.983837	0.0785165
GOTERM_BP_FAT	GO:0050867~positive regulation of cell activation	14	0.729398	ENSMUSG00000039005, ENSMUSG00000024959, ENSMUSG00000037649, ENSMUSG00000021686, ENSMUSG00000032508, ENSMUSG00000020919, ENSMUSG00000018500, ENSMUSG00000026288, ENSMUSG00000036594, ENSMUSG00000032440, ENSMUSG00000024610, ENSMUSG00000026580, ENSMUSG00000023067, ENSMUSG00000039217	1031	57	6830	1.6271	1	77.3195	0.983837	0.0785165
INTERPRO	IPR017891:Insulin-like growth factor binding protein, N-terminal	5	0.731227	ENSMUSG00000028195, ENSMUSG00000026185, ENSMUSG00000019997, ENSMUSG00000020427, ENSMUSG00000017493	1300	8	8972	4.31346	1	27.5851	0.35137	0.0188305
GOTERM_BP_FAT	GO:0031348~negative regulation of defense response	6	0.735957	ENSMUSG00000042429, ENSMUSG00000026656, ENSMUSG00000045730, ENSMUSG00000028599, ENSMUSG00000044786, ENSMUSG00000023224	1031	16	6830	2.48424	1	78.1077	0.421644	0.0803112
GOTERM_BP_FAT	GO:0008217~regulation of blood pressure	10	0.740715	ENSMUSG00000042429, ENSMUSG00000005413, ENSMUSG00000047250, ENSMUSG00000020681, ENSMUSG00000037580, ENSMUSG00000049112, ENSMUSG00000045730, ENSMUSG00000022122, ENSMUSG00000031980, ENSMUSG00000030669	1031	36	6830	1.84018	1	78.72	0.702741	0.0817478
GOTERM_BP_FAT	GO:0007398~ectoderm development	15	0.745782	ENSMUSG00000006932, ENSMUSG00000036545, ENSMUSG00000003032, ENSMUSG00000039457, ENSMUSG00000031714, ENSMUSG00000026042, ENSMUSG00000022383, ENSMUSG00000022510, ENSMUSG00000047250, ENSMUSG00000034687, ENSMUSG00000057329, ENSMUSG00000021765, ENSMUSG00000002250, ENSMUSG00000039239, ENSMUSG00000051879	1031	63	6830	1.57729	1	79.3563	1.05411	0.0832829
GOTERM_BP_FAT	GO:0001776~leukocyte homeostasis	7	0.746226	ENSMUSG00000032114, ENSMUSG00000020919, ENSMUSG00000057329, ENSMUSG00000027660, ENSMUSG00000057789, ENSMUSG00000039239, ENSMUSG00000027684	1031	21	6830	2.20821	1	79.7145	0.491918	0.0841668
GOTERM_BP_FAT	GO:0001649~osteoblast differentiation	9	0.746392	ENSMUSG00000021835, ENSMUSG00000039004, ENSMUSG00000073617, ENSMUSG00000048583, ENSMUSG00000026185, ENSMUSG00000031681, ENSMUSG00000031885, ENSMUSG00000020427, ENSMUSG00000027803	1031	31	6830	1.92328	1	79.5722	0.632467	0.083814
GOTERM_BP_FAT	GO:0007188~G-protein signaling, coupled to cAMP nucleotide second messenger	8	0.747565	ENSMUSG00000067586, ENSMUSG00000042429, ENSMUSG00000039942, ENSMUSG00000018500, ENSMUSG00000045730, ENSMUSG00000030669, ENSMUSG00000045092, ENSMUSG00000036353	1031	26	6830	2.03835	1	79.9951	0.562193	0.0848695
GOTERM_BP_FAT	GO:0009725~response to hormone stimulus	21	0.74944	ENSMUSG00000028991, ENSMUSG00000020091, ENSMUSG00000031490, ENSMUSG00000030218, ENSMUSG00000020044, ENSMUSG00000020919, ENSMUSG00000022951, ENSMUSG00000041417, ENSMUSG00000031555, ENSMUSG00000027875, ENSMUSG00000032350, ENSMUSG00000032440, ENSMUSG00000038894, ENSMUSG00000005413, ENSMUSG00000057329, ENSMUSG00000004040, ENSMUSG00000044167, ENSMUSG00000020593, ENSMUSG00000007655, ENSMUSG00000026457,…	1031	97	6830	1.4342	1	80.323	1.47576	0.0857028
GOTERM_BP_FAT	GO:0048584~positive regulation of response to stimulus	21	0.74944	ENSMUSG00000039005, ENSMUSG00000021025, ENSMUSG00000036887, ENSMUSG00000037649, ENSMUSG00000034453, ENSMUSG00000061353, ENSMUSG00000032508, ENSMUSG00000040152, ENSMUSG00000020919, ENSMUSG00000036905, ENSMUSG00000018500, ENSMUSG00000036896, ENSMUSG00000045092, ENSMUSG00000032076, ENSMUSG00000036594, ENSMUSG00000058952, ENSMUSG00000061780, ENSMUSG00000039239, ENSMUSG00000025878, ENSMUSG00000023224,…	1031	97	6830	1.4342	1	80.323	1.47576	0.0857028
GOTERM_BP_FAT	GO:0010033~response to organic substance	46	0.75417	ENSMUSG00000020091, ENSMUSG00000028195, ENSMUSG00000032114, ENSMUSG00000032508, ENSMUSG00000007872, ENSMUSG00000030218, ENSMUSG00000031167, ENSMUSG00000020919, ENSMUSG00000022951, ENSMUSG00000038418, ENSMUSG00000026473, ENSMUSG00000032440, ENSMUSG00000038612, ENSMUSG00000044167, ENSMUSG00000020593, ENSMUSG00000003534, ENSMUSG00000015766, ENSMUSG00000022346, ENSMUSG00000026457, ENSMUSG00000019970,…	1031	245	6830	1.24381	1	80.9105	3.23261	0.0872289
GOTERM_BP_FAT	GO:0008544~epidermis development	14	0.755294	ENSMUSG00000036545, ENSMUSG00000003032, ENSMUSG00000039457, ENSMUSG00000031714, ENSMUSG00000026042, ENSMUSG00000022383, ENSMUSG00000022510, ENSMUSG00000034687, ENSMUSG00000047250, ENSMUSG00000057329, ENSMUSG00000021765, ENSMUSG00000002250, ENSMUSG00000039239, ENSMUSG00000051879	1031	58	6830	1.59905	1	81.1638	0.983837	0.0879008
GOTERM_MF_FAT	GO:0005198~structural molecule activity	32	0.765141	ENSMUSG00000031502, ENSMUSG00000026208, ENSMUSG00000031425, ENSMUSG00000026790, ENSMUSG00000031503, ENSMUSG00000020932, ENSMUSG00000018830, ENSMUSG00000039824, ENSMUSG00000040152, ENSMUSG00000021702, ENSMUSG00000028464, ENSMUSG00000030116, ENSMUSG00000030611, ENSMUSG00000060499, ENSMUSG00000026478, ENSMUSG00000001435, ENSMUSG00000028339, ENSMUSG00000026728, ENSMUSG00000004891, ENSMUSG00000002900,…	962	151	6520	1.4363	1	39.6496	2.24877	0.0316822
GOTERM_BP_FAT	GO:0001822~kidney development	17	0.765954	ENSMUSG00000022893, ENSMUSG00000037211, ENSMUSG00000017491, ENSMUSG00000019947, ENSMUSG00000004791, ENSMUSG00000066687, ENSMUSG00000027439, ENSMUSG00000021835, ENSMUSG00000024515, ENSMUSG00000034640, ENSMUSG00000024620, ENSMUSG00000024713, ENSMUSG00000057329, ENSMUSG00000027803, ENSMUSG00000005087, ENSMUSG00000031980, ENSMUSG00000030247	1031	75	6830	1.50158	1	82.2789	1.19466	0.0909631
GOTERM_BP_FAT	GO:0007281~germ cell development	13	0.771109	ENSMUSG00000028991, ENSMUSG00000079509, ENSMUSG00000048756, ENSMUSG00000061353, ENSMUSG00000049470, ENSMUSG00000030669, ENSMUSG00000021835, ENSMUSG00000066687, ENSMUSG00000062300, ENSMUSG00000026159, ENSMUSG00000045382, ENSMUSG00000057329, ENSMUSG00000007659	1031	53	6830	1.62491	1	82.886	0.913563	0.092708
GOTERM_BP_FAT	GO:0045834~positive regulation of lipid metabolic process	5	0.772529	ENSMUSG00000020538, ENSMUSG00000025509, ENSMUSG00000002289, ENSMUSG00000001847, ENSMUSG00000031980	1031	12	6830	2.76027	1	83.1545	0.35137	0.0934984
GOTERM_BP_FAT	GO:0045598~regulation of fat cell differentiation	5	0.772529	ENSMUSG00000020063, ENSMUSG00000039286, ENSMUSG00000002250, ENSMUSG00000020593, ENSMUSG00000027803	1031	12	6830	2.76027	1	83.1545	0.35137	0.0934984
UP_SEQ_FEATURE	domain:EGF-like 6; calcium-binding	8	0.773439	ENSMUSG00000001870, ENSMUSG00000038146, ENSMUSG00000021186, ENSMUSG00000040488, ENSMUSG00000074743, ENSMUSG00000028369, ENSMUSG00000027276, ENSMUSG00000006369	1349	18	9342	3.07784	1	16.0154	0.562193	0.00950828
GOTERM_BP_FAT	GO:0045927~positive regulation of growth	10	0.773859	ENSMUSG00000041235, ENSMUSG00000032440, ENSMUSG00000023905, ENSMUSG00000014599, ENSMUSG00000030189, ENSMUSG00000020919, ENSMUSG00000057329, ENSMUSG00000045730, ENSMUSG00000039239, ENSMUSG00000031980	1031	37	6830	1.79044	1	83.4128	0.702741	0.09427
GOTERM_BP_FAT	GO:0051336~regulation of hydrolase activity	28	0.775803	ENSMUSG00000052302, ENSMUSG00000037211, ENSMUSG00000033083, ENSMUSG00000022951, ENSMUSG00000041241, ENSMUSG00000002289, ENSMUSG00000026159, ENSMUSG00000024012, ENSMUSG00000026155, ENSMUSG00000020591, ENSMUSG00000057789, ENSMUSG00000021576, ENSMUSG00000022346, ENSMUSG00000039318, ENSMUSG00000028991, ENSMUSG00000024959, ENSMUSG00000028978, ENSMUSG00000003134, ENSMUSG00000020715, ENSMUSG00000039976,…	1031	139	6830	1.33446	1	83.7229	1.96767	0.0952117
GOTERM_BP_FAT	GO:0051726~regulation of cell cycle	29	0.776891	ENSMUSG00000003031, ENSMUSG00000025809, ENSMUSG00000020919, ENSMUSG00000019942, ENSMUSG00000003814, ENSMUSG00000021453, ENSMUSG00000057789, ENSMUSG00000034165, ENSMUSG00000037313, ENSMUSG00000023067, ENSMUSG00000039239, ENSMUSG00000022346, ENSMUSG00000048878, ENSMUSG00000025878, ENSMUSG00000054364, ENSMUSG00000048787, ENSMUSG00000052957, ENSMUSG00000034394, ENSMUSG00000040957, ENSMUSG00000024042,…	1031	145	6830	1.32493	1	83.9553	2.03795	0.0959284
GOTERM_MF_FAT	GO:0015293~symporter activity	17	0.777129	ENSMUSG00000035506, ENSMUSG00000021733, ENSMUSG00000001151, ENSMUSG00000037762, ENSMUSG00000027397, ENSMUSG00000024935, ENSMUSG00000027661, ENSMUSG00000033272, ENSMUSG00000027340, ENSMUSG00000025557, ENSMUSG00000020261, ENSMUSG00000028645, ENSMUSG00000027894, ENSMUSG00000025161, ENSMUSG00000020142, ENSMUSG00000036814, ENSMUSG00000003153	962	67	6520	1.71968	1	39.2466	1.19466	0.0312712
GOTERM_BP_FAT	GO:0019933~cAMP-mediated signaling	9	0.780231	ENSMUSG00000020091, ENSMUSG00000067586, ENSMUSG00000042429, ENSMUSG00000039942, ENSMUSG00000018500, ENSMUSG00000045730, ENSMUSG00000030669, ENSMUSG00000045092, ENSMUSG00000036353	1031	32	6830	1.86318	1	84.515	0.632467	0.097696
GOTERM_BP_FAT	GO:0043066~negative regulation of apoptosis	32	0.780799	ENSMUSG00000003031, ENSMUSG00000020919, ENSMUSG00000078566, ENSMUSG00000002289, ENSMUSG00000042429, ENSMUSG00000023951, ENSMUSG00000024014, ENSMUSG00000024610, ENSMUSG00000044167, ENSMUSG00000023067, ENSMUSG00000056501, ENSMUSG00000022346, ENSMUSG00000034612, ENSMUSG00000079037, ENSMUSG00000030189, ENSMUSG00000061878, ENSMUSG00000001131, ENSMUSG00000041417, ENSMUSG00000022037, ENSMUSG00000030847,…	1031	163	6830	1.30054	1	84.4314	2.24877	0.0974282
UP_SEQ_FEATURE	domain:Leucine-zipper	21	0.782855	ENSMUSG00000074622, ENSMUSG00000026628, ENSMUSG00000003949, ENSMUSG00000059436, ENSMUSG00000022010, ENSMUSG00000029135, ENSMUSG00000018143, ENSMUSG00000042622, ENSMUSG00000020538, ENSMUSG00000056749, ENSMUSG00000021250, ENSMUSG00000025612, ENSMUSG00000071637, ENSMUSG00000051451, ENSMUSG00000056501, ENSMUSG00000052837, ENSMUSG00000016477, ENSMUSG00000018076, ENSMUSG00000022346, ENSMUSG00000031431,…	1349	80	9342	1.81785	1	14.3624	1.47576	0.00845095
UP_SEQ_FEATURE	domain:Fibronectin type-III 4	11	0.783895	ENSMUSG00000020598, ENSMUSG00000037139, ENSMUSG00000032332, ENSMUSG00000028364, ENSMUSG00000026193, ENSMUSG00000039286, ENSMUSG00000022146, ENSMUSG00000021756, ENSMUSG00000024049, ENSMUSG00000049313, ENSMUSG00000022371	1349	31	9342	2.4573	1	15.7941	0.773015	0.00936558
UP_SEQ_FEATURE	domain:Fibronectin type-III 5	9	0.785174	ENSMUSG00000037139, ENSMUSG00000032332, ENSMUSG00000028364, ENSMUSG00000026193, ENSMUSG00000039286, ENSMUSG00000021756, ENSMUSG00000024049, ENSMUSG00000049313, ENSMUSG00000022371	1349	22	9342	2.83301	1	15.1558	0.632467	0.00895602
UP_SEQ_FEATURE	domain:EGF-like 3	13	0.785459	ENSMUSG00000028364, ENSMUSG00000040152, ENSMUSG00000031561, ENSMUSG00000028073, ENSMUSG00000022324, ENSMUSG00000026587, ENSMUSG00000023885, ENSMUSG00000038146, ENSMUSG00000028017, ENSMUSG00000040488, ENSMUSG00000027314, ENSMUSG00000027276, ENSMUSG00000006386	1349	41	9342	2.19577	1	17.9133	0.913563	0.0107468
GOTERM_MF_FAT	GO:0060090~molecular adaptor activity	7	0.787911	ENSMUSG00000018126, ENSMUSG00000026058, ENSMUSG00000059013, ENSMUSG00000021576, ENSMUSG00000025372, ENSMUSG00000030742, ENSMUSG00000044813	962	18	6520	2.63571	1	46.0855	0.491918	0.0386187
GOTERM_MF_FAT	GO:0004866~endopeptidase inhibitor activity	11	0.789914	ENSMUSG00000027447, ENSMUSG00000020044, ENSMUSG00000001131, ENSMUSG00000024074, ENSMUSG00000000753, ENSMUSG00000041550, ENSMUSG00000037411, ENSMUSG00000031980, ENSMUSG00000023224, ENSMUSG00000027442, ENSMUSG00000021585	962	37	6520	2.01495	1	44.8797	0.773015	0.0372621
GOTERM_MF_FAT	GO:0030414~peptidase inhibitor activity	11	0.789914	ENSMUSG00000027447, ENSMUSG00000020044, ENSMUSG00000001131, ENSMUSG00000024074, ENSMUSG00000000753, ENSMUSG00000041550, ENSMUSG00000037411, ENSMUSG00000031980, ENSMUSG00000023224, ENSMUSG00000027442, ENSMUSG00000021585	962	37	6520	2.01495	1	44.8797	0.773015	0.0372621
UP_SEQ_FEATURE	domain:VWFA 1	5	0.791583	ENSMUSG00000032332, ENSMUSG00000020953, ENSMUSG00000001119, ENSMUSG00000022324, ENSMUSG00000022371	1349	7	9342	4.94652	1	17.5294	0.35137	0.0104941
UP_SEQ_FEATURE	domain:Orange	5	0.791583	ENSMUSG00000030103, ENSMUSG00000030256, ENSMUSG00000022528, ENSMUSG00000032744, ENSMUSG00000040289	1349	7	9342	4.94652	1	17.5294	0.35137	0.0104941
SMART	SM00409:IG	28	0.791901	ENSMUSG00000037139, ENSMUSG00000020598, ENSMUSG00000029070, ENSMUSG00000026656, ENSMUSG00000002602, ENSMUSG00000031111, ENSMUSG00000001946, ENSMUSG00000027864, ENSMUSG00000029648, ENSMUSG00000029231, ENSMUSG00000023992, ENSMUSG00000046480, ENSMUSG00000028763, ENSMUSG00000032125, ENSMUSG00000020067, ENSMUSG00000020717, ENSMUSG00000049281, ENSMUSG00000037405, ENSMUSG00000021614, ENSMUSG00000041734,…	781	131	4985	1.36427	1	65.5671	1.96767	0.0752732
SMART	SM00524:DWB	4	0.801559	ENSMUSG00000024515, ENSMUSG00000031681, ENSMUSG00000025880, ENSMUSG00000036867	781	7	4985	3.64734	1	68.7468	0.281096	0.0818263
SMART	SM00037:CNX	4	0.801559	ENSMUSG00000040055, ENSMUSG00000050953, ENSMUSG00000046352, ENSMUSG00000056966	781	7	4985	3.64734	1	68.7468	0.281096	0.0818263
GOTERM_MF_FAT	GO:0005275~amine transmembrane transporter activity	10	0.802355	ENSMUSG00000023828, ENSMUSG00000027075, ENSMUSG00000028412, ENSMUSG00000038178, ENSMUSG00000020261, ENSMUSG00000022180, ENSMUSG00000024935, ENSMUSG00000020142, ENSMUSG00000010095, ENSMUSG00000036814	962	32	6520	2.11798	1	44.6806	0.702741	0.0370407
INTERPRO	IPR018031:Laminin B	4	0.802874	ENSMUSG00000019899, ENSMUSG00000026479, ENSMUSG00000026478, ENSMUSG00000028763	1300	5	8972	5.52123	1	33.917	0.281096	0.0241041
UP_SEQ_FEATURE	domain:EGF-like	11	0.805514	ENSMUSG00000045930, ENSMUSG00000024486, ENSMUSG00000021822, ENSMUSG00000047250, ENSMUSG00000010047, ENSMUSG00000031555, ENSMUSG00000026580, ENSMUSG00000024180, ENSMUSG00000049313, ENSMUSG00000027188, ENSMUSG00000028763	1349	32	9342	2.38051	1	19.6461	0.773015	0.0119014
GOTERM_MF_FAT	GO:0003677~DNA binding	166	0.811057	ENSMUSG00000034430, ENSMUSG00000021127, ENSMUSG00000024968, ENSMUSG00000048756, ENSMUSG00000021109, ENSMUSG00000038718, ENSMUSG00000034575, ENSMUSG00000038418, ENSMUSG00000020889, ENSMUSG00000046179, ENSMUSG00000022708, ENSMUSG00000000942, ENSMUSG00000025612, ENSMUSG00000042197, ENSMUSG00000000078, ENSMUSG00000039748, ENSMUSG00000030256, ENSMUSG00000030087, ENSMUSG00000074622, ENSMUSG00000029167,…	962	998	6520	1.12733	1	52.6111	11.6655	0.0464934
GOTERM_MF_FAT	GO:0015149~hexose transmembrane transporter activity	4	0.813314	ENSMUSG00000032114, ENSMUSG00000028645, ENSMUSG00000027661, ENSMUSG00000003153	962	6	6520	4.51836	1	51.534	0.281096	0.0451262
GOTERM_MF_FAT	GO:0048407~platelet-derived growth factor binding	4	0.813314	ENSMUSG00000026043, ENSMUSG00000031502, ENSMUSG00000029231, ENSMUSG00000001119	962	6	6520	4.51836	1	51.534	0.281096	0.0451262
GOTERM_MF_FAT	GO:0015294~solute:cation symporter activity	11	0.818493	ENSMUSG00000020261, ENSMUSG00000001151, ENSMUSG00000028645, ENSMUSG00000027894, ENSMUSG00000024935, ENSMUSG00000027661, ENSMUSG00000020142, ENSMUSG00000033272, ENSMUSG00000027340, ENSMUSG00000036814, ENSMUSG00000003153	962	38	6520	1.96192	1	50.7434	0.773015	0.0441406
INTERPRO	IPR002475:BCL2-like apoptosis inhibitor	5	0.819916	ENSMUSG00000032191, ENSMUSG00000007659, ENSMUSG00000057329, ENSMUSG00000057789, ENSMUSG00000038612	1300	9	8972	3.83419	1	40.4475	0.35137	0.0300666
INTERPRO	IPR001781:Zinc finger, LIM-type	13	0.821167	ENSMUSG00000032643, ENSMUSG00000006360, ENSMUSG00000038244, ENSMUSG00000033306, ENSMUSG00000019920, ENSMUSG00000025085, ENSMUSG00000027022, ENSMUSG00000030020, ENSMUSG00000028273, ENSMUSG00000030470, ENSMUSG00000057604, ENSMUSG00000031636, ENSMUSG00000026890	1300	46	8972	1.95043	1	37.6016	0.913563	0.0273962
GOTERM_MF_FAT	GO:0016564~transcription repressor activity	30	0.821338	ENSMUSG00000041483, ENSMUSG00000033565, ENSMUSG00000024968, ENSMUSG00000003032, ENSMUSG00000022528, ENSMUSG00000073617, ENSMUSG00000024803, ENSMUSG00000035673, ENSMUSG00000030256, ENSMUSG00000048878, ENSMUSG00000027803, ENSMUSG00000030967, ENSMUSG00000026628, ENSMUSG00000000317, ENSMUSG00000072872, ENSMUSG00000020063, ENSMUSG00000048490, ENSMUSG00000027660, ENSMUSG00000028163, ENSMUSG00000030103,…	962	145	6520	1.40225	1	55.087	2.10822	0.0497497
INTERPRO	IPR018097:EGF-like calcium-binding, conserved site	15	0.826587	ENSMUSG00000075254, ENSMUSG00000028369, ENSMUSG00000021702, ENSMUSG00000021614, ENSMUSG00000039167, ENSMUSG00000006369, ENSMUSG00000001870, ENSMUSG00000027435, ENSMUSG00000038146, ENSMUSG00000021186, ENSMUSG00000070047, ENSMUSG00000040488, ENSMUSG00000028017, ENSMUSG00000074743, ENSMUSG00000027276	1300	57	8972	1.81619	1	40.1405	1.05411	0.0297729
INTERPRO	IPR003129:Laminin G, thrombospondin-type, N-terminal	7	0.82828	ENSMUSG00000001435, ENSMUSG00000032332, ENSMUSG00000028339, ENSMUSG00000023885, ENSMUSG00000040152, ENSMUSG00000021702, ENSMUSG00000022371	1300	17	8972	2.84181	1	37.2558	0.491918	0.0270795
INTERPRO	IPR013091:EGF calcium-binding	13	0.830858	ENSMUSG00000075254, ENSMUSG00000028369, ENSMUSG00000021702, ENSMUSG00000039167, ENSMUSG00000006369, ENSMUSG00000001870, ENSMUSG00000027435, ENSMUSG00000038146, ENSMUSG00000021186, ENSMUSG00000070047, ENSMUSG00000028017, ENSMUSG00000040488, ENSMUSG00000074743	1300	47	8972	1.90894	1	42.5384	0.913563	0.0321063
INTERPRO	IPR014716:Fibrinogen, alpha/beta/gamma chain, C-terminal globular, subdomain 1	6	0.835058	ENSMUSG00000002289, ENSMUSG00000028989, ENSMUSG00000026841, ENSMUSG00000028364, ENSMUSG00000038742, ENSMUSG00000039899	1300	13	8972	3.18533	1	39.9992	0.421644	0.0296381
INTERPRO	IPR003599:Immunoglobulin subtype	28	0.84019	ENSMUSG00000037139, ENSMUSG00000020598, ENSMUSG00000029070, ENSMUSG00000026656, ENSMUSG00000002602, ENSMUSG00000031111, ENSMUSG00000001946, ENSMUSG00000027864, ENSMUSG00000029648, ENSMUSG00000029231, ENSMUSG00000023992, ENSMUSG00000046480, ENSMUSG00000028763, ENSMUSG00000032125, ENSMUSG00000020067, ENSMUSG00000020717, ENSMUSG00000049281, ENSMUSG00000037405, ENSMUSG00000021614, ENSMUSG00000041734,…	1300	131	8972	1.47514	1	44.5159	1.96767	0.0341007
GOTERM_MF_FAT	GO:0004305~ethanolamine kinase activity	3	0.851402	ENSMUSG00000024843, ENSMUSG00000022617, ENSMUSG00000030275	962	3	6520	6.77755	1	61.3014	0.210822	0.0587289
GOTERM_MF_FAT	GO:0051119~sugar transmembrane transporter activity	6	0.855641	ENSMUSG00000001151, ENSMUSG00000032114, ENSMUSG00000028645, ENSMUSG00000027661, ENSMUSG00000033272, ENSMUSG00000003153	962	15	6520	2.71102	1	60.6098	0.421644	0.0576653
GOTERM_MF_FAT	GO:0015295~solute:hydrogen symporter activity	6	0.855641	ENSMUSG00000020261, ENSMUSG00000001151, ENSMUSG00000028645, ENSMUSG00000027661, ENSMUSG00000033272, ENSMUSG00000003153	962	15	6520	2.71102	1	60.6098	0.421644	0.0576653
GOTERM_MF_FAT	GO:0042277~peptide binding	13	0.866057	ENSMUSG00000037649, ENSMUSG00000079355, ENSMUSG00000040552, ENSMUSG00000002778, ENSMUSG00000022122, ENSMUSG00000036594, ENSMUSG00000024713, ENSMUSG00000045382, ENSMUSG00000020591, ENSMUSG00000020681, ENSMUSG00000049112, ENSMUSG00000027584, ENSMUSG00000074037	962	52	6520	1.69439	1	68.8985	0.913563	0.0717526
GOTERM_MF_FAT	GO:0005200~structural constituent of cytoskeleton	6	0.867353	ENSMUSG00000026208, ENSMUSG00000052698, ENSMUSG00000026790, ENSMUSG00000028464, ENSMUSG00000024049, ENSMUSG00000051879	962	16	6520	2.54158	1	70.0936	0.421644	0.0740684
GOTERM_MF_FAT	GO:0015145~monosaccharide transmembrane transporter activity	4	0.868857	ENSMUSG00000032114, ENSMUSG00000028645, ENSMUSG00000027661, ENSMUSG00000003153	962	7	6520	3.87288	1	68.2244	0.281096	0.0704827
INTERPRO	IPR013763:Cyclin-related	8	0.869904	ENSMUSG00000028271, ENSMUSG00000031666, ENSMUSG00000027829, ENSMUSG00000029385, ENSMUSG00000034165, ENSMUSG00000002068, ENSMUSG00000029068, ENSMUSG00000027793	1300	23	8972	2.40054	1	49.0551	0.562193	0.0389442
GOTERM_MF_FAT	GO:0042802~identical protein binding	36	0.872672	ENSMUSG00000024843, ENSMUSG00000019878, ENSMUSG00000046179, ENSMUSG00000041241, ENSMUSG00000024525, ENSMUSG00000023951, ENSMUSG00000014599, ENSMUSG00000071637, ENSMUSG00000026430, ENSMUSG00000029648, ENSMUSG00000031605, ENSMUSG00000045730, ENSMUSG00000021576, ENSMUSG00000056501, ENSMUSG00000039239, ENSMUSG00000027803, ENSMUSG00000026457, ENSMUSG00000051839, ENSMUSG00000022443, ENSMUSG00000036905,…	962	185	6520	1.31887	1	66.5364	2.52987	0.0674105
GOTERM_MF_FAT	GO:0005518~collagen binding	5	0.873672	ENSMUSG00000024515, ENSMUSG00000001930, ENSMUSG00000025880, ENSMUSG00000027195, ENSMUSG00000000489	962	11	6520	3.0807	1	65.512	0.35137	0.0656161
GOTERM_MF_FAT	GO:0046982~protein heterodimerization activity	17	0.874702	ENSMUSG00000034349, ENSMUSG00000021109, ENSMUSG00000023034, ENSMUSG00000042429, ENSMUSG00000032350, ENSMUSG00000022383, ENSMUSG00000021250, ENSMUSG00000026058, ENSMUSG00000028124, ENSMUSG00000071637, ENSMUSG00000057329, ENSMUSG00000007659, ENSMUSG00000002250, ENSMUSG00000020349, ENSMUSG00000056501, ENSMUSG00000026457, ENSMUSG00000039318	962	74	6520	1.557	1	67.9453	1.19466	0.0699644
GOTERM_MF_FAT	GO:0003714~transcription corepressor activity	13	0.884055	ENSMUSG00000033565, ENSMUSG00000072872, ENSMUSG00000024968, ENSMUSG00000020063, ENSMUSG00000048490, ENSMUSG00000004934, ENSMUSG00000073617, ENSMUSG00000024803, ENSMUSG00000024642, ENSMUSG00000057604, ENSMUSG00000030256, ENSMUSG00000027803, ENSMUSG00000030967	962	53	6520	1.66242	1	73.3739	0.913563	0.0809012
COG_ONTOLOGY	Cytoskeleton	5	0.885322	ENSMUSG00000032085, ENSMUSG00000053931, ENSMUSG00000047193, ENSMUSG00000056752, ENSMUSG00000026547	122	16	1065	2.72797	0.885322	54.899	0.35137	0.0979858
INTERPRO	IPR000034:Laminin B type IV	4	0.88892	ENSMUSG00000019899, ENSMUSG00000026479, ENSMUSG00000026478, ENSMUSG00000028763	1300	6	8972	4.60103	1	52.6425	0.281096	0.0430685
INTERPRO	IPR003118:Sterile alpha motif/pointed	4	0.88892	ENSMUSG00000022895, ENSMUSG00000016087, ENSMUSG00000032035, ENSMUSG00000040732	1300	6	8972	4.60103	1	52.6425	0.281096	0.0430685
UP_SEQ_FEATURE	domain:Fibronectin type-III 1	18	0.891189	ENSMUSG00000037139, ENSMUSG00000020598, ENSMUSG00000032125, ENSMUSG00000028364, ENSMUSG00000028876, ENSMUSG00000022146, ENSMUSG00000021756, ENSMUSG00000039286, ENSMUSG00000002602, ENSMUSG00000049313, ENSMUSG00000026587, ENSMUSG00000032332, ENSMUSG00000014361, ENSMUSG00000026193, ENSMUSG00000024049, ENSMUSG00000006445, ENSMUSG00000022371, ENSMUSG00000006386	1349	69	9342	1.80656	1	26.5202	1.26493	0.0167265
GOTERM_MF_FAT	GO:0019955~cytokine binding	9	0.892461	ENSMUSG00000079355, ENSMUSG00000024621, ENSMUSG00000045382, ENSMUSG00000024610, ENSMUSG00000022146, ENSMUSG00000021756, ENSMUSG00000029287, ENSMUSG00000026814, ENSMUSG00000028599	962	32	6520	1.90619	1	76.3906	0.632467	0.0879201
BIOCARTA	m_lymphocytePathway:Adhesion Molecules on Lymphocyte	4	0.893047	ENSMUSG00000020717, ENSMUSG00000025809, ENSMUSG00000037405, ENSMUSG00000005087	172	4	740	4.30233	0.999869	40.7471	0.281096	0.0403676
UP_SEQ_FEATURE	domain:TSP N-terminal	7	0.895188	ENSMUSG00000001435, ENSMUSG00000032332, ENSMUSG00000028339, ENSMUSG00000023885, ENSMUSG00000040152, ENSMUSG00000021702, ENSMUSG00000022371	1349	16	9342	3.02974	1	30.3418	0.491918	0.019597
UP_SEQ_FEATURE	domain:EGF-like 9	7	0.895188	ENSMUSG00000038146, ENSMUSG00000028364, ENSMUSG00000028017, ENSMUSG00000028369, ENSMUSG00000028073, ENSMUSG00000027276, ENSMUSG00000022324	1349	16	9342	3.02974	1	30.3418	0.491918	0.019597
UP_SEQ_FEATURE	domain:EGF-like 2	13	0.896362	ENSMUSG00000028364, ENSMUSG00000031561, ENSMUSG00000028073, ENSMUSG00000022324, ENSMUSG00000001870, ENSMUSG00000026587, ENSMUSG00000027435, ENSMUSG00000038146, ENSMUSG00000074743, ENSMUSG00000030605, ENSMUSG00000027314, ENSMUSG00000027276, ENSMUSG00000006386	1349	44	9342	2.04606	1	29.6202	0.913563	0.0190438
GOTERM_MF_FAT	GO:0016538~cyclin-dependent protein kinase regulator activity	5	0.896965	ENSMUSG00000003031, ENSMUSG00000040957, ENSMUSG00000002068, ENSMUSG00000023067, ENSMUSG00000048878	962	12	6520	2.82398	1	76.1527	0.35137	0.0873369
UP_SEQ_FEATURE	domain:Laminin EGF-like 7	5	0.899136	ENSMUSG00000019899, ENSMUSG00000026479, ENSMUSG00000002900, ENSMUSG00000026478, ENSMUSG00000028763	1349	8	9342	4.32821	1	29.0512	0.35137	0.0186113
UP_SEQ_FEATURE	domain:Laminin EGF-like 6	5	0.899136	ENSMUSG00000019899, ENSMUSG00000026479, ENSMUSG00000002900, ENSMUSG00000026478, ENSMUSG00000028763	1349	8	9342	4.32821	1	29.0512	0.35137	0.0186113
UP_SEQ_FEATURE	cross-link:Glycyl lysine isopeptide (Lys-Gly) (interchain with G-Cter in SUMO)	16	0.902489	ENSMUSG00000074622, ENSMUSG00000036822, ENSMUSG00000021025, ENSMUSG00000021109, ENSMUSG00000055116, ENSMUSG00000004934, ENSMUSG00000073617, ENSMUSG00000021250, ENSMUSG00000022510, ENSMUSG00000071637, ENSMUSG00000032238, ENSMUSG00000022391, ENSMUSG00000020593, ENSMUSG00000056501, ENSMUSG00000032035, ENSMUSG00000018899	1349	60	9342	1.8467	1	31.9946	1.12439	0.0208848
GOTERM_MF_FAT	GO:0005529~sugar binding	14	0.90456	ENSMUSG00000060703, ENSMUSG00000039903, ENSMUSG00000025784, ENSMUSG00000021903, ENSMUSG00000003814, ENSMUSG00000021614, ENSMUSG00000030142, ENSMUSG00000045930, ENSMUSG00000027435, ENSMUSG00000053522, ENSMUSG00000021130, ENSMUSG00000026712, ENSMUSG00000036103, ENSMUSG00000026580	962	60	6520	1.58143	1	78.9819	0.983837	0.0946555
UP_SEQ_FEATURE	domain:Ig-like C2-type 3	15	0.905965	ENSMUSG00000037139, ENSMUSG00000020598, ENSMUSG00000020717, ENSMUSG00000037405, ENSMUSG00000031111, ENSMUSG00000005320, ENSMUSG00000041734, ENSMUSG00000027864, ENSMUSG00000024620, ENSMUSG00000024621, ENSMUSG00000062960, ENSMUSG00000029648, ENSMUSG00000029231, ENSMUSG00000024049, ENSMUSG00000028763	1349	54	9342	1.92365	1	28.8989	1.05411	0.0184962
BIOCARTA	m_monocytePathway:Monocyte and its Surface Molecules	5	0.916115	ENSMUSG00000020717, ENSMUSG00000025809, ENSMUSG00000037405, ENSMUSG00000026580, ENSMUSG00000005087	172	5	740	4.30233	0.916115	13.5028	0.35137	0.0113558
BIOCARTA	m_gcrPathway:Corticosteroids and cardioprotection	5	0.918185	ENSMUSG00000028978, ENSMUSG00000041417, ENSMUSG00000028163, ENSMUSG00000045730, ENSMUSG00000024659	172	8	740	2.68895	1	69.0304	0.35137	0.0881568
BIOCARTA	m_prionPathway:Prion Pathway	5	0.918185	ENSMUSG00000079037, ENSMUSG00000020932, ENSMUSG00000057329, ENSMUSG00000026478, ENSMUSG00000026864	172	8	740	2.68895	1	69.0304	0.35137	0.0881568
BIOCARTA	m_nkcellsPathway:Ras-Independent pathway in NK cell-mediated cytotoxicity	6	0.9206	ENSMUSG00000025809, ENSMUSG00000041417, ENSMUSG00000001847, ENSMUSG00000030742, ENSMUSG00000039217, ENSMUSG00000060802	172	10	740	2.5814	0.999997	52.354	0.421644	0.0566991
UP_SEQ_FEATURE	domain:EGF-like 4; calcium-binding	8	0.921398	ENSMUSG00000001870, ENSMUSG00000027435, ENSMUSG00000038146, ENSMUSG00000021186, ENSMUSG00000040488, ENSMUSG00000028369, ENSMUSG00000027276, ENSMUSG00000006369	1349	21	9342	2.63814	1	35.2658	0.562193	0.0235234
BIOCARTA	m_vitCBPathway:Vitamin C in the Brain	4	0.933863	ENSMUSG00000028645, ENSMUSG00000031503, ENSMUSG00000027340, ENSMUSG00000003153	172	5	740	3.44186	1	67.1364	0.281096	0.0838853
BIOCARTA	m_cardiacegfPathway:Role of EGF Receptor Transactivation by GPCRs in Cardiac Hypertrophy	7	0.93421	ENSMUSG00000021250, ENSMUSG00000028017, ENSMUSG00000035877, ENSMUSG00000028163, ENSMUSG00000022122, ENSMUSG00000022346, ENSMUSG00000031980	172	12	740	2.50969	0.999715	37.9879	0.491918	0.0369226
INTERPRO	IPR002573:Choline/ethanolamine kinase	3	0.941542	ENSMUSG00000024843, ENSMUSG00000022617, ENSMUSG00000030275	1300	3	8972	6.90154	1	62.9394	0.210822	0.0567876
INTERPRO	IPR017452:GPCR, rhodopsin-like superfamily	19	0.943771	ENSMUSG00000038668, ENSMUSG00000079355, ENSMUSG00000040552, ENSMUSG00000044337, ENSMUSG00000018500, ENSMUSG00000022122, ENSMUSG00000036353, ENSMUSG00000045092, ENSMUSG00000067586, ENSMUSG00000042429, ENSMUSG00000039942, ENSMUSG00000045382, ENSMUSG00000052821, ENSMUSG00000042190, ENSMUSG00000020591, ENSMUSG00000049112, ENSMUSG00000045730, ENSMUSG00000027584, ENSMUSG00000074037	1300	85	8972	1.5427	1	64.4206	1.33521	0.0590508
UP_SEQ_FEATURE	domain:Fibronectin type-III 2	17	0.949113	ENSMUSG00000037139, ENSMUSG00000020598, ENSMUSG00000032125, ENSMUSG00000028364, ENSMUSG00000028876, ENSMUSG00000022146, ENSMUSG00000021756, ENSMUSG00000039286, ENSMUSG00000002602, ENSMUSG00000049313, ENSMUSG00000032332, ENSMUSG00000026193, ENSMUSG00000014361, ENSMUSG00000024049, ENSMUSG00000006445, ENSMUSG00000022371, ENSMUSG00000006386	1349	68	9342	1.73128	1	42.7055	1.19466	0.0300271
BIOCARTA	m_aktPathway:AKT Signaling Pathway	7	0.949648	ENSMUSG00000024959, ENSMUSG00000021025, ENSMUSG00000048756, ENSMUSG00000041417, ENSMUSG00000044167, ENSMUSG00000028163, ENSMUSG00000020349	172	14	740	2.15116	1	64.9921	0.491918	0.0793149
BIOCARTA	m_RacCycDPathway:Influence of Ras and Rho proteins on G1 to S Transition	7	0.949648	ENSMUSG00000021025, ENSMUSG00000003031, ENSMUSG00000041417, ENSMUSG00000028163, ENSMUSG00000002068, ENSMUSG00000023067, ENSMUSG00000001847	172	14	740	2.15116	1	64.9921	0.491918	0.0793149
UP_SEQ_FEATURE	short sequence motif:BH1	5	0.951917	ENSMUSG00000032191, ENSMUSG00000007659, ENSMUSG00000057329, ENSMUSG00000057789, ENSMUSG00000038612	1349	9	9342	3.84729	1	42.3827	0.35137	0.0297288
UP_SEQ_FEATURE	short sequence motif:BH2	5	0.951917	ENSMUSG00000032191, ENSMUSG00000007659, ENSMUSG00000057329, ENSMUSG00000057789, ENSMUSG00000038612	1349	9	9342	3.84729	1	42.3827	0.35137	0.0297288
UP_SEQ_FEATURE	short sequence motif:BH3	6	0.953836	ENSMUSG00000024959, ENSMUSG00000046607, ENSMUSG00000007659, ENSMUSG00000057329, ENSMUSG00000057789, ENSMUSG00000038612	1349	13	9342	3.19621	1	41.8597	0.421644	0.0292487
UP_SEQ_FEATURE	domain:TSP type-1 3	6	0.953836	ENSMUSG00000032625, ENSMUSG00000022893, ENSMUSG00000023885, ENSMUSG00000036040, ENSMUSG00000036545, ENSMUSG00000040152	1349	13	9342	3.19621	1	41.8597	0.421644	0.0292487
INTERPRO	IPR000500:Connexins	4	0.956499	ENSMUSG00000040055, ENSMUSG00000050953, ENSMUSG00000046352, ENSMUSG00000056966	1300	7	8972	3.94374	1	69.4189	0.281096	0.0674033
INTERPRO	IPR019570:Gap junction protein, cysteine-rich domain	4	0.956499	ENSMUSG00000040055, ENSMUSG00000050953, ENSMUSG00000046352, ENSMUSG00000056966	1300	7	8972	3.94374	1	69.4189	0.281096	0.0674033
INTERPRO	IPR013019:MAD homology, MH1	4	0.956499	ENSMUSG00000024515, ENSMUSG00000031681, ENSMUSG00000025880, ENSMUSG00000036867	1300	7	8972	3.94374	1	69.4189	0.281096	0.0674033
INTERPRO	IPR001132:SMAD domain, Dwarfin-type	4	0.956499	ENSMUSG00000024515, ENSMUSG00000031681, ENSMUSG00000025880, ENSMUSG00000036867	1300	7	8972	3.94374	1	69.4189	0.281096	0.0674033
INTERPRO	IPR017991:Connexin region	4	0.956499	ENSMUSG00000040055, ENSMUSG00000050953, ENSMUSG00000046352, ENSMUSG00000056966	1300	7	8972	3.94374	1	69.4189	0.281096	0.0674033
INTERPRO	IPR013790:Dwarfin	4	0.956499	ENSMUSG00000024515, ENSMUSG00000031681, ENSMUSG00000025880, ENSMUSG00000036867	1300	7	8972	3.94374	1	69.4189	0.281096	0.0674033
INTERPRO	IPR013092:Connexin, N-terminal	4	0.956499	ENSMUSG00000040055, ENSMUSG00000050953, ENSMUSG00000046352, ENSMUSG00000056966	1300	7	8972	3.94374	1	69.4189	0.281096	0.0674033
INTERPRO	IPR017990:Connexin, conserved site	4	0.956499	ENSMUSG00000040055, ENSMUSG00000050953, ENSMUSG00000046352, ENSMUSG00000056966	1300	7	8972	3.94374	1	69.4189	0.281096	0.0674033
INTERPRO	IPR013151:Immunoglobulin	20	0.957529	ENSMUSG00000037139, ENSMUSG00000020598, ENSMUSG00000020717, ENSMUSG00000026656, ENSMUSG00000002602, ENSMUSG00000037405, ENSMUSG00000031111, ENSMUSG00000005320, ENSMUSG00000041734, ENSMUSG00000032076, ENSMUSG00000027864, ENSMUSG00000062300, ENSMUSG00000024620, ENSMUSG00000024621, ENSMUSG00000062960, ENSMUSG00000014361, ENSMUSG00000029648, ENSMUSG00000029231, ENSMUSG00000024049, ENSMUSG00000028763	1300	92	8972	1.50033	1	68.7764	1.40548	0.0662607
UP_SEQ_FEATURE	domain:Ig-like C2-type 6	7	0.963729	ENSMUSG00000020598, ENSMUSG00000027864, ENSMUSG00000020717, ENSMUSG00000062960, ENSMUSG00000029648, ENSMUSG00000031111, ENSMUSG00000028763	1349	18	9342	2.69311	1	48.0938	0.491918	0.0352569
UP_SEQ_FEATURE	domain:TSP type-1 2	7	0.963729	ENSMUSG00000022894, ENSMUSG00000032625, ENSMUSG00000022893, ENSMUSG00000023885, ENSMUSG00000036040, ENSMUSG00000036545, ENSMUSG00000040152	1349	18	9342	2.69311	1	48.0938	0.491918	0.0352569
UP_SEQ_FEATURE	domain:TSP type-1 1	7	0.963729	ENSMUSG00000022894, ENSMUSG00000032625, ENSMUSG00000022893, ENSMUSG00000023885, ENSMUSG00000036040, ENSMUSG00000036545, ENSMUSG00000040152	1349	18	9342	2.69311	1	48.0938	0.491918	0.0352569
UP_SEQ_FEATURE	compositionally biased region:Poly-Ser	52	0.965353	ENSMUSG00000021127, ENSMUSG00000036376, ENSMUSG00000050556, ENSMUSG00000028341, ENSMUSG00000029512, ENSMUSG00000020889, ENSMUSG00000035476, ENSMUSG00000033502, ENSMUSG00000030020, ENSMUSG00000026197, ENSMUSG00000063663, ENSMUSG00000009394, ENSMUSG00000035673, ENSMUSG00000021590, ENSMUSG00000015766, ENSMUSG00000024427, ENSMUSG00000007880, ENSMUSG00000027936, ENSMUSG00000049339, ENSMUSG00000021738,…	1349	276	9342	1.30473	1	47.629	3.65425	0.034786
INTERPRO	IPR002181:Fibrinogen, alpha/beta/gamma chain, C-terminal globular	6	0.969547	ENSMUSG00000002289, ENSMUSG00000028989, ENSMUSG00000026841, ENSMUSG00000028364, ENSMUSG00000038742, ENSMUSG00000039899	1300	17	8972	2.43584	1	78.7851	0.421644	0.087275
INTERPRO	IPR008266:Tyrosine protein kinase, active site	15	0.970445	ENSMUSG00000028876, ENSMUSG00000026674, ENSMUSG00000002602, ENSMUSG00000005320, ENSMUSG00000024620, ENSMUSG00000024621, ENSMUSG00000026596, ENSMUSG00000074305, ENSMUSG00000062960, ENSMUSG00000014361, ENSMUSG00000029648, ENSMUSG00000029231, ENSMUSG00000003534, ENSMUSG00000006445, ENSMUSG00000006386	1300	65	8972	1.59266	1	75.2764	1.05411	0.0790097
INTERPRO	IPR000626:Ubiquitin	8	0.970641	ENSMUSG00000031770, ENSMUSG00000025171, ENSMUSG00000028426, ENSMUSG00000047879, ENSMUSG00000041827, ENSMUSG00000035692, ENSMUSG00000024817, ENSMUSG00000002129	1300	27	8972	2.0449	1	77.6882	0.562193	0.0845608
INTERPRO	IPR012340:Nucleic acid-binding, OB-fold	9	0.970731	ENSMUSG00000034211, ENSMUSG00000029730, ENSMUSG00000030189, ENSMUSG00000022673, ENSMUSG00000078812, ENSMUSG00000026355, ENSMUSG00000025047, ENSMUSG00000026356, ENSMUSG00000008393	1300	32	8972	1.94106	1	76.1798	0.632467	0.0810266
INTERPRO	IPR000571:Zinc finger, CCCH-type	9	0.970731	ENSMUSG00000039220, ENSMUSG00000021127, ENSMUSG00000034640, ENSMUSG00000015127, ENSMUSG00000038500, ENSMUSG00000078765, ENSMUSG00000044786, ENSMUSG00000027763, ENSMUSG00000024604	1300	32	8972	1.94106	1	76.1798	0.632467	0.0810266
INTERPRO	IPR005829:Sugar transporter, conserved site	5	0.970739	ENSMUSG00000023828, ENSMUSG00000032125, ENSMUSG00000028645, ENSMUSG00000038267, ENSMUSG00000003153	1300	12	8972	2.87564	1	76.9639	0.35137	0.0828366
INTERPRO	IPR017927:Ferredoxin reductase-type FAD-binding domain	5	0.970739	ENSMUSG00000005514, ENSMUSG00000015340, ENSMUSG00000028978, ENSMUSG00000026456, ENSMUSG00000018042	1300	12	8972	2.87564	1	76.9639	0.35137	0.0828366
INTERPRO	IPR003347:Transcription factor jumonji/aspartyl beta-hydroxylase	7	0.971467	ENSMUSG00000053470, ENSMUSG00000030752, ENSMUSG00000025332, ENSMUSG00000028397, ENSMUSG00000038773, ENSMUSG00000046791, ENSMUSG00000037876	1300	22	8972	2.19594	1	78.6856	0.491918	0.0870233
INTERPRO	IPR000276:7TM GPCR, rhodopsin-like	19	0.971716	ENSMUSG00000038668, ENSMUSG00000079355, ENSMUSG00000040552, ENSMUSG00000044337, ENSMUSG00000018500, ENSMUSG00000022122, ENSMUSG00000036353, ENSMUSG00000045092, ENSMUSG00000067586, ENSMUSG00000042429, ENSMUSG00000039942, ENSMUSG00000045382, ENSMUSG00000052821, ENSMUSG00000042190, ENSMUSG00000020591, ENSMUSG00000049112, ENSMUSG00000045730, ENSMUSG00000027584, ENSMUSG00000074037	1300	88	8972	1.4901	1	74.8714	1.33521	0.078128
INTERPRO	IPR007110:Immunoglobulin-like	35	0.974089	ENSMUSG00000020598, ENSMUSG00000037139, ENSMUSG00000029070, ENSMUSG00000037649, ENSMUSG00000026656, ENSMUSG00000002602, ENSMUSG00000031111, ENSMUSG00000001946, ENSMUSG00000036594, ENSMUSG00000027864, ENSMUSG00000031647, ENSMUSG00000029648, ENSMUSG00000029231, ENSMUSG00000028763, ENSMUSG00000046480, ENSMUSG00000032125, ENSMUSG00000020067, ENSMUSG00000020717, ENSMUSG00000049281, ENSMUSG00000037405,…	1300	188	8972	1.28486	1	82.1961	2.45959	0.0966493
INTERPRO	IPR013111:EGF, extracellular	11	0.975453	ENSMUSG00000001870, ENSMUSG00000021822, ENSMUSG00000038146, ENSMUSG00000028364, ENSMUSG00000025809, ENSMUSG00000031561, ENSMUSG00000028369, ENSMUSG00000031555, ENSMUSG00000028073, ENSMUSG00000027314, ENSMUSG00000006386	1300	44	8972	1.72538	1	81.3857	0.773015	0.094278
INTERPRO	IPR017448:Speract/scavenger receptor related	4	0.975851	ENSMUSG00000033880, ENSMUSG00000058952, ENSMUSG00000034205, ENSMUSG00000022032	1300	8	8972	3.45077	1	82.1618	0.281096	0.096547
INTERPRO	IPR001190:Speract/scavenger receptor	4	0.975851	ENSMUSG00000033880, ENSMUSG00000058952, ENSMUSG00000034205, ENSMUSG00000022032	1300	8	8972	3.45077	1	82.1618	0.281096	0.096547
INTERPRO	IPR013273:Peptidase M12B, ADAM-TS	4	0.975851	ENSMUSG00000022894, ENSMUSG00000022893, ENSMUSG00000036040, ENSMUSG00000036545	1300	8	8972	3.45077	1	82.1618	0.281096	0.096547
UP_SEQ_FEATURE	domain:LIM zinc-binding 1	9	0.97993	ENSMUSG00000030020, ENSMUSG00000032643, ENSMUSG00000028273, ENSMUSG00000030470, ENSMUSG00000057604, ENSMUSG00000033306, ENSMUSG00000019920, ENSMUSG00000025085, ENSMUSG00000026890	1349	29	9342	2.14918	1	59.2633	0.632467	0.0479683
UP_SEQ_FEATURE	domain:LIM zinc-binding 2	9	0.97993	ENSMUSG00000030020, ENSMUSG00000032643, ENSMUSG00000028273, ENSMUSG00000030470, ENSMUSG00000057604, ENSMUSG00000033306, ENSMUSG00000019920, ENSMUSG00000025085, ENSMUSG00000026890	1349	29	9342	2.14918	1	59.2633	0.632467	0.0479683
UP_SEQ_FEATURE	domain:PNT	4	0.98026	ENSMUSG00000022895, ENSMUSG00000016087, ENSMUSG00000032035, ENSMUSG00000040732	1349	6	9342	4.61675	1	54.9311	0.281096	0.042687
UP_SEQ_FEATURE	region of interest:A	4	0.98026	ENSMUSG00000033502, ENSMUSG00000048583, ENSMUSG00000009394, ENSMUSG00000027397	1349	6	9342	4.61675	1	54.9311	0.281096	0.042687
UP_SEQ_FEATURE	region of interest:Linker 12	5	0.980651	ENSMUSG00000026208, ENSMUSG00000020932, ENSMUSG00000026728, ENSMUSG00000004891, ENSMUSG00000051879	1349	10	9342	3.46256	1	56.05	0.35137	0.0440035
UP_SEQ_FEATURE	domain:EGF-like 3; calcium-binding	8	0.981117	ENSMUSG00000001870, ENSMUSG00000027435, ENSMUSG00000021186, ENSMUSG00000074743, ENSMUSG00000028369, ENSMUSG00000021702, ENSMUSG00000039167, ENSMUSG00000006369	1349	24	9342	2.30838	1	58.9689	0.562193	0.0475929
UP_SEQ_FEATURE	domain:EGF-like 5	8	0.981117	ENSMUSG00000038146, ENSMUSG00000028364, ENSMUSG00000028017, ENSMUSG00000074743, ENSMUSG00000031561, ENSMUSG00000028073, ENSMUSG00000027314, ENSMUSG00000022324	1349	24	9342	2.30838	1	58.9689	0.562193	0.0475929
UP_SEQ_FEATURE	domain:EGF-like 8	7	0.981204	ENSMUSG00000028364, ENSMUSG00000031561, ENSMUSG00000028369, ENSMUSG00000028073, ENSMUSG00000027314, ENSMUSG00000027276, ENSMUSG00000022324	1349	19	9342	2.55136	1	57.2331	0.491918	0.0454304
UP_SEQ_FEATURE	domain:EGF-like 2; calcium-binding	10	0.982372	ENSMUSG00000023885, ENSMUSG00000021186, ENSMUSG00000040488, ENSMUSG00000028017, ENSMUSG00000040152, ENSMUSG00000028369, ENSMUSG00000021702, ENSMUSG00000021614, ENSMUSG00000039167, ENSMUSG00000006369	1349	34	9342	2.0368	1	58.7158	0.702741	0.0472723
BIOCARTA	m_ctcfPathway:CTCF: First Multivalent Nuclear Factor	8	0.982809	ENSMUSG00000028991, ENSMUSG00000024515, ENSMUSG00000032440, ENSMUSG00000003031, ENSMUSG00000031681, ENSMUSG00000041417, ENSMUSG00000020349, ENSMUSG00000022346	172	15	740	2.29457	0.999704	37.8532	0.562193	0.036758
UP_SEQ_FEATURE	short sequence motif:LXXLL motif 1	6	0.985919	ENSMUSG00000038369, ENSMUSG00000048490, ENSMUSG00000000731, ENSMUSG00000042548, ENSMUSG00000040661, ENSMUSG00000018076	1349	15	9342	2.77005	1	63.2947	0.421644	0.0533833
UP_SEQ_FEATURE	short sequence motif:LXXLL motif 2	6	0.985919	ENSMUSG00000038369, ENSMUSG00000048490, ENSMUSG00000000731, ENSMUSG00000042548, ENSMUSG00000040661, ENSMUSG00000018076	1349	15	9342	2.77005	1	63.2947	0.421644	0.0533833
UP_SEQ_FEATURE	zinc finger region:C6-type	3	0.987879	ENSMUSG00000053470, ENSMUSG00000038773, ENSMUSG00000037876	1349	3	9342	6.92513	1	65.3912	0.210822	0.0564259
UP_SEQ_FEATURE	domain:SRCR	3	0.987879	ENSMUSG00000033880, ENSMUSG00000058952, ENSMUSG00000022032	1349	3	9342	6.92513	1	65.3912	0.210822	0.0564259
UP_SEQ_FEATURE	domain:Fibronectin type-III 3	12	0.988981	ENSMUSG00000020598, ENSMUSG00000037139, ENSMUSG00000032332, ENSMUSG00000028364, ENSMUSG00000026193, ENSMUSG00000039286, ENSMUSG00000022146, ENSMUSG00000021756, ENSMUSG00000024049, ENSMUSG00000049313, ENSMUSG00000006386, ENSMUSG00000022371	1349	46	9342	1.80656	1	66.9803	0.843289	0.0588505
UP_SEQ_FEATURE	domain:FAD-binding FR-type	5	0.990089	ENSMUSG00000005514, ENSMUSG00000015340, ENSMUSG00000028978, ENSMUSG00000026456, ENSMUSG00000018042	1349	11	9342	3.14779	1	68.6128	0.35137	0.061459
UP_SEQ_FEATURE	domain:MH2	4	0.992751	ENSMUSG00000024515, ENSMUSG00000031681, ENSMUSG00000025880, ENSMUSG00000036867	1349	7	9342	3.95722	1	71.738	0.281096	0.0668317
UP_SEQ_FEATURE	domain:Laminin EGF-like 11	4	0.992751	ENSMUSG00000019899, ENSMUSG00000002900, ENSMUSG00000026478, ENSMUSG00000028763	1349	7	9342	3.95722	1	71.738	0.281096	0.0668317
UP_SEQ_FEATURE	domain:Laminin EGF-like 10	4	0.992751	ENSMUSG00000019899, ENSMUSG00000002900, ENSMUSG00000026478, ENSMUSG00000028763	1349	7	9342	3.95722	1	71.738	0.281096	0.0668317
UP_SEQ_FEATURE	domain:MH1	4	0.992751	ENSMUSG00000024515, ENSMUSG00000031681, ENSMUSG00000025880, ENSMUSG00000036867	1349	7	9342	3.95722	1	71.738	0.281096	0.0668317
UP_SEQ_FEATURE	domain:Fibrinogen C-terminal	6	0.993052	ENSMUSG00000002289, ENSMUSG00000028989, ENSMUSG00000026841, ENSMUSG00000028364, ENSMUSG00000038742, ENSMUSG00000039899	1349	16	9342	2.59692	1	72.7757	0.421644	0.0687406
UP_SEQ_FEATURE	repeat:1	17	0.994627	ENSMUSG00000025089, ENSMUSG00000079037, ENSMUSG00000005198, ENSMUSG00000029134, ENSMUSG00000020077, ENSMUSG00000027544, ENSMUSG00000056429, ENSMUSG00000025889, ENSMUSG00000028271, ENSMUSG00000022995, ENSMUSG00000024474, ENSMUSG00000028108, ENSMUSG00000011884, ENSMUSG00000049521, ENSMUSG00000005125, ENSMUSG00000015501, ENSMUSG00000033016	1349	76	9342	1.54904	1	75.2492	1.19466	0.0735835
UP_SEQ_FEATURE	domain:Fibronectin type-III 6	6	0.996694	ENSMUSG00000032332, ENSMUSG00000028364, ENSMUSG00000026193, ENSMUSG00000039286, ENSMUSG00000049313, ENSMUSG00000022371	1349	17	9342	2.44416	1	80.7602	0.421644	0.0862684
UP_SEQ_FEATURE	domain:Collagen-like	5	0.996772	ENSMUSG00000036887, ENSMUSG00000053310, ENSMUSG00000036905, ENSMUSG00000022032, ENSMUSG00000036896	1349	12	9342	2.88547	1	79.0517	0.35137	0.0820033
UP_SEQ_FEATURE	domain:JmjC	7	0.996954	ENSMUSG00000053470, ENSMUSG00000030752, ENSMUSG00000025332, ENSMUSG00000028397, ENSMUSG00000038773, ENSMUSG00000046791, ENSMUSG00000037876	1349	22	9342	2.20345	1	80.617	0.491918	0.0858976
UP_SEQ_FEATURE	propeptide:Removed in mature form	23	0.997007	ENSMUSG00000028040, ENSMUSG00000054364, ENSMUSG00000046718, ENSMUSG00000025089, ENSMUSG00000079037, ENSMUSG00000052681, ENSMUSG00000052957, ENSMUSG00000046223, ENSMUSG00000034842, ENSMUSG00000010047, ENSMUSG00000001847, ENSMUSG00000043004, ENSMUSG00000046768, ENSMUSG00000000489, ENSMUSG00000049313, ENSMUSG00000055723, ENSMUSG00000004451, ENSMUSG00000077450, ENSMUSG00000023755, ENSMUSG00000027602,…	1349	113	9342	1.40954	1	80.1062	1.6163	0.0845951
UP_SEQ_FEATURE	region of interest:Triple-helical region	4	0.998084	ENSMUSG00000026043, ENSMUSG00000031502, ENSMUSG00000031503, ENSMUSG00000001119	1349	8	9342	3.46256	1	84.1029	0.281096	0.095764
PIR_SUPERFAMILY	PIRSF001630:serpin	4	1	ENSMUSG00000000753, ENSMUSG00000041550, ENSMUSG00000037411, ENSMUSG00000031980	598	7	3697	3.53273	1	74.9033	0.281096	0.0884312
PIR_SUPERFAMILY	PIRSF000126:11beta-hydroxysteroid dehydrogenase	3	1	ENSMUSG00000027195, ENSMUSG00000016194, ENSMUSG00000029311	598	3	3697	6.18227	1	66.0157	0.210822	0.0697334
PIR_SUPERFAMILY	PIRSF037286:Smad protein	4	1	ENSMUSG00000024515, ENSMUSG00000031681, ENSMUSG00000025880, ENSMUSG00000036867	598	6	3697	4.12152	1	58.5287	0.281096	0.0572454

## Sheet: >=2+u
functional enrichment among 550 genes upregulated in >=2 experiments, only unambiguous genes included
Category	Term	Count	Benjamini	Genes	List Total	Pop Hits	Pop Total	Fold Enrichment	Bonferroni	FDR	%	PValue
SP_PIR_KEYWORDS	disulfide bond	112	1.354e-10	ENSMUSG00000029380, ENSMUSG00000031502, ENSMUSG00000031503, ENSMUSG00000039037, ENSMUSG00000022122, ENSMUSG00000020077, ENSMUSG00000027864, ENSMUSG00000032440, ENSMUSG00000021822, ENSMUSG00000030116, ENSMUSG00000036040, ENSMUSG00000047250, ENSMUSG00000042190, ENSMUSG00000029231, ENSMUSG00000027314, ENSMUSG00000029373, ENSMUSG00000023224, ENSMUSG00000079037, ENSMUSG00000041189, ENSMUSG00000020303,…	522	1013	9411	1.99331	1.354e-10	5.14122e-10	20.3636	3.74052e-13
UP_SEQ_FEATURE	disulfide bond	107	1.11096e-08	ENSMUSG00000029380, ENSMUSG00000031502, ENSMUSG00000031503, ENSMUSG00000039037, ENSMUSG00000022122, ENSMUSG00000020077, ENSMUSG00000027864, ENSMUSG00000032440, ENSMUSG00000021822, ENSMUSG00000036040, ENSMUSG00000047250, ENSMUSG00000042190, ENSMUSG00000029231, ENSMUSG00000027314, ENSMUSG00000029373, ENSMUSG00000023224, ENSMUSG00000079037, ENSMUSG00000041189, ENSMUSG00000025784, ENSMUSG00000036545,…	528	973	9342	1.9457	1.11096e-08	1.19157e-08	19.4545	7.13981e-12
SP_PIR_KEYWORDS	signal	127	1.05832e-07	ENSMUSG00000029380, ENSMUSG00000031502, ENSMUSG00000031503, ENSMUSG00000022122, ENSMUSG00000020077, ENSMUSG00000027864, ENSMUSG00000032440, ENSMUSG00000021822, ENSMUSG00000030116, ENSMUSG00000036040, ENSMUSG00000047250, ENSMUSG00000031871, ENSMUSG00000006800, ENSMUSG00000029231, ENSMUSG00000027314, ENSMUSG00000029373, ENSMUSG00000023224, ENSMUSG00000079037, ENSMUSG00000041189, ENSMUSG00000020303,…	522	1351	9411	1.69478	2.11664e-07	8.03699e-07	23.0909	5.84707e-10
SP_PIR_KEYWORDS	glycoprotein	151	1.30534e-07	ENSMUSG00000046718, ENSMUSG00000031502, ENSMUSG00000031503, ENSMUSG00000039037, ENSMUSG00000022848, ENSMUSG00000022122, ENSMUSG00000020077, ENSMUSG00000027864, ENSMUSG00000032440, ENSMUSG00000021822, ENSMUSG00000028645, ENSMUSG00000030116, ENSMUSG00000036040, ENSMUSG00000047250, ENSMUSG00000031871, ENSMUSG00000006800, ENSMUSG00000042190, ENSMUSG00000029231, ENSMUSG00000027314, ENSMUSG00000029373,…	522	1721	9411	1.58184	3.91601e-07	1.48693e-06	27.4545	1.08177e-09
UP_SEQ_FEATURE	signal peptide	127	1.55981e-06	ENSMUSG00000029380, ENSMUSG00000031502, ENSMUSG00000031503, ENSMUSG00000022122, ENSMUSG00000020077, ENSMUSG00000027864, ENSMUSG00000032440, ENSMUSG00000021822, ENSMUSG00000030116, ENSMUSG00000036040, ENSMUSG00000047250, ENSMUSG00000031871, ENSMUSG00000006800, ENSMUSG00000029231, ENSMUSG00000027314, ENSMUSG00000029373, ENSMUSG00000023224, ENSMUSG00000079037, ENSMUSG00000041189, ENSMUSG00000020303,…	528	1351	9342	1.66324	3.11963e-06	3.34599e-06	23.0909	2.0049e-09
GOTERM_BP_FAT	GO:0001944~vasculature development	35	3.214e-06	ENSMUSG00000042677, ENSMUSG00000028195, ENSMUSG00000061353, ENSMUSG00000023951, ENSMUSG00000032440, ENSMUSG00000034640, ENSMUSG00000020611, ENSMUSG00000019997, ENSMUSG00000031871, ENSMUSG00000029648, ENSMUSG00000044167, ENSMUSG00000053113, ENSMUSG00000027314, ENSMUSG00000006445, ENSMUSG00000044813, ENSMUSG00000000530, ENSMUSG00000032125, ENSMUSG00000001435, ENSMUSG00000054364, ENSMUSG00000006932,…	413	184	6830	3.14573	6.42798e-06	4.8407e-06	6.36364	2.76711e-09
GOTERM_BP_FAT	GO:0001568~blood vessel development	35	4.10723e-06	ENSMUSG00000042677, ENSMUSG00000028195, ENSMUSG00000061353, ENSMUSG00000023951, ENSMUSG00000032440, ENSMUSG00000034640, ENSMUSG00000020611, ENSMUSG00000019997, ENSMUSG00000031871, ENSMUSG00000029648, ENSMUSG00000044167, ENSMUSG00000053113, ENSMUSG00000027314, ENSMUSG00000006445, ENSMUSG00000044813, ENSMUSG00000000530, ENSMUSG00000032125, ENSMUSG00000001435, ENSMUSG00000054364, ENSMUSG00000006932,…	413	181	6830	3.19786	4.10723e-06	3.09302e-06	6.36364	1.76808e-09
GOTERM_CC_FAT	GO:0044421~extracellular region part	46	3.28748e-05	ENSMUSG00000029380, ENSMUSG00000019899, ENSMUSG00000031502, ENSMUSG00000003617, ENSMUSG00000041445, ENSMUSG00000028364, ENSMUSG00000031503, ENSMUSG00000061353, ENSMUSG00000030218, ENSMUSG00000040152, ENSMUSG00000020077, ENSMUSG00000023206, ENSMUSG00000061808, ENSMUSG00000058952, ENSMUSG00000002289, ENSMUSG00000023951, ENSMUSG00000030116, ENSMUSG00000036040, ENSMUSG00000028017, ENSMUSG00000019997,…	361	345	6272	2.31653	3.28748e-05	0.00014983	8.36364	1.12587e-07
UP_SEQ_FEATURE	glycosylation site:N-linked (GlcNAc...)	141	3.44557e-05	ENSMUSG00000046718, ENSMUSG00000031502, ENSMUSG00000031503, ENSMUSG00000039037, ENSMUSG00000022848, ENSMUSG00000022122, ENSMUSG00000027864, ENSMUSG00000032440, ENSMUSG00000028645, ENSMUSG00000030116, ENSMUSG00000036040, ENSMUSG00000047250, ENSMUSG00000031871, ENSMUSG00000006800, ENSMUSG00000042190, ENSMUSG00000029231, ENSMUSG00000027314, ENSMUSG00000023224, ENSMUSG00000023828, ENSMUSG00000025509,…	528	1639	9342	1.52211	0.000103364	0.000110869	25.6364	6.64324e-08
GOTERM_BP_FAT	GO:0001525~angiogenesis	23	3.74133e-05	ENSMUSG00000032125, ENSMUSG00000001435, ENSMUSG00000042677, ENSMUSG00000054364, ENSMUSG00000028195, ENSMUSG00000006932, ENSMUSG00000061353, ENSMUSG00000028978, ENSMUSG00000045092, ENSMUSG00000004791, ENSMUSG00000023951, ENSMUSG00000025810, ENSMUSG00000023905, ENSMUSG00000032440, ENSMUSG00000005413, ENSMUSG00000020611, ENSMUSG00000062960, ENSMUSG00000019997, ENSMUSG00000026814, ENSMUSG00000029648,…	413	99	6830	3.84205	0.000149645	0.000112701	4.18182	6.44236e-08
GOTERM_BP_FAT	GO:0048514~blood vessel morphogenesis	29	3.89798e-05	ENSMUSG00000042677, ENSMUSG00000028195, ENSMUSG00000061353, ENSMUSG00000023951, ENSMUSG00000032440, ENSMUSG00000034640, ENSMUSG00000020611, ENSMUSG00000019997, ENSMUSG00000029648, ENSMUSG00000027314, ENSMUSG00000006445, ENSMUSG00000044813, ENSMUSG00000000530, ENSMUSG00000032125, ENSMUSG00000001435, ENSMUSG00000054364, ENSMUSG00000006932, ENSMUSG00000028978, ENSMUSG00000045092, ENSMUSG00000004791,…	413	149	6830	3.21871	0.000116935	8.80647e-05	5.27273	5.03408e-08
SP_PIR_KEYWORDS	Secreted	60	8.8902e-05	ENSMUSG00000029380, ENSMUSG00000031502, ENSMUSG00000028195, ENSMUSG00000031503, ENSMUSG00000061353, ENSMUSG00000030218, ENSMUSG00000047368, ENSMUSG00000020077, ENSMUSG00000031548, ENSMUSG00000002289, ENSMUSG00000030116, ENSMUSG00000021822, ENSMUSG00000036040, ENSMUSG00000040488, ENSMUSG00000026579, ENSMUSG00000026479, ENSMUSG00000029373, ENSMUSG00000023224, ENSMUSG00000001435, ENSMUSG00000025784,…	522	560	9411	1.93165	0.000355561	0.00135031	10.9091	9.82386e-07
SP_PIR_KEYWORDS	angiogenesis	14	9.21867e-05	ENSMUSG00000042677, ENSMUSG00000054364, ENSMUSG00000032125, ENSMUSG00000031502, ENSMUSG00000031503, ENSMUSG00000004791, ENSMUSG00000023951, ENSMUSG00000025810, ENSMUSG00000023905, ENSMUSG00000062960, ENSMUSG00000029648, ENSMUSG00000030605, ENSMUSG00000006445, ENSMUSG00000044813	522	48	9411	5.25838	0.000460849	0.00175025	2.54545	1.27335e-06
GOTERM_CC_FAT	GO:0044420~extracellular matrix part	14	0.000593905	ENSMUSG00000019899, ENSMUSG00000001435, ENSMUSG00000031502, ENSMUSG00000022893, ENSMUSG00000041445, ENSMUSG00000031503, ENSMUSG00000028364, ENSMUSG00000002900, ENSMUSG00000015085, ENSMUSG00000026042, ENSMUSG00000023951, ENSMUSG00000023886, ENSMUSG00000030116, ENSMUSG00000026479	361	53	6272	4.58935	0.00178066	0.00812227	2.54545	6.10356e-06
GOTERM_CC_FAT	GO:0005576~extracellular region	66	0.000686694	ENSMUSG00000029380, ENSMUSG00000031502, ENSMUSG00000028195, ENSMUSG00000031503, ENSMUSG00000061353, ENSMUSG00000030218, ENSMUSG00000047368, ENSMUSG00000020077, ENSMUSG00000031548, ENSMUSG00000002289, ENSMUSG00000030116, ENSMUSG00000021822, ENSMUSG00000036040, ENSMUSG00000006800, ENSMUSG00000040488, ENSMUSG00000026579, ENSMUSG00000028017, ENSMUSG00000026479, ENSMUSG00000029373, ENSMUSG00000023224,…	361	655	6272	1.75066	0.00137292	0.00626118	12	4.70499e-06
GOTERM_CC_FAT	GO:0005604~basement membrane	12	0.00119107	ENSMUSG00000015085, ENSMUSG00000001435, ENSMUSG00000019899, ENSMUSG00000031502, ENSMUSG00000023951, ENSMUSG00000022893, ENSMUSG00000023886, ENSMUSG00000041445, ENSMUSG00000031503, ENSMUSG00000028364, ENSMUSG00000026479, ENSMUSG00000002900	361	42	6272	4.96399	0.00475579	0.0217239	2.18182	1.63257e-05
SP_PIR_KEYWORDS	heterodimer	8	0.00171989	ENSMUSG00000036594, ENSMUSG00000056071, ENSMUSG00000021822, ENSMUSG00000025809, ENSMUSG00000056054, ENSMUSG00000018143, ENSMUSG00000038766, ENSMUSG00000060802	522	18	9411	8.01277	0.0102751	0.0392092	1.45455	2.85307e-05
GOTERM_BP_FAT	GO:0001542~ovulation from ovarian follicle	6	0.00206578	ENSMUSG00000022893, ENSMUSG00000048756, ENSMUSG00000028978, ENSMUSG00000020063, ENSMUSG00000048490, ENSMUSG00000031980	413	6	6830	16.5375	0.0102863	0.00778608	1.09091	4.45096e-06
SP_PIR_KEYWORDS	egf-like domain	20	0.00217765	ENSMUSG00000075254, ENSMUSG00000028364, ENSMUSG00000040152, ENSMUSG00000010047, ENSMUSG00000028073, ENSMUSG00000031555, ENSMUSG00000021614, ENSMUSG00000039167, ENSMUSG00000027188, ENSMUSG00000045930, ENSMUSG00000001870, ENSMUSG00000027435, ENSMUSG00000021822, ENSMUSG00000023885, ENSMUSG00000047250, ENSMUSG00000040488, ENSMUSG00000028017, ENSMUSG00000074743, ENSMUSG00000030605, ENSMUSG00000027314	522	123	9411	2.9315	0.0151443	0.0579268	3.63636	4.21542e-05
KEGG_PATHWAY	mmu04610:Complement and coagulation cascades	11	0.00239757	ENSMUSG00000058952, ENSMUSG00000001930, ENSMUSG00000021822, ENSMUSG00000046223, ENSMUSG00000040552, ENSMUSG00000026579, ENSMUSG00000074743, ENSMUSG00000028128, ENSMUSG00000041550, ENSMUSG00000037411, ENSMUSG00000023224	189	30	2707	5.25168	0.00239757	0.0212329	2	1.8185e-05
SP_PIR_KEYWORDS	calcium binding	10	0.00310804	ENSMUSG00000019899, ENSMUSG00000056071, ENSMUSG00000028364, ENSMUSG00000023885, ENSMUSG00000030218, ENSMUSG00000040152, ENSMUSG00000002900, ENSMUSG00000056054, ENSMUSG00000001025, ENSMUSG00000024659	522	34	9411	5.30257	0.0245955	0.0945133	1.81818	6.87905e-05
GOTERM_CC_FAT	GO:0009986~cell surface	21	0.00367852	ENSMUSG00000032125, ENSMUSG00000051839, ENSMUSG00000017009, ENSMUSG00000002944, ENSMUSG00000026656, ENSMUSG00000029287, ENSMUSG00000037405, ENSMUSG00000031555, ENSMUSG00000022032, ENSMUSG00000045092, ENSMUSG00000026864, ENSMUSG00000036594, ENSMUSG00000001930, ENSMUSG00000023905, ENSMUSG00000032440, ENSMUSG00000027435, ENSMUSG00000006800, ENSMUSG00000024610, ENSMUSG00000030605, ENSMUSG00000026712,…	361	135	6272	2.70262	0.0218691	0.100724	3.81818	7.57225e-05
GOTERM_CC_FAT	GO:0005578~proteinaceous extracellular matrix	24	0.00378845	ENSMUSG00000001435, ENSMUSG00000019899, ENSMUSG00000031502, ENSMUSG00000022893, ENSMUSG00000041445, ENSMUSG00000028364, ENSMUSG00000031503, ENSMUSG00000025784, ENSMUSG00000036545, ENSMUSG00000029287, ENSMUSG00000021614, ENSMUSG00000002900, ENSMUSG00000015085, ENSMUSG00000002289, ENSMUSG00000026042, ENSMUSG00000001870, ENSMUSG00000023951, ENSMUSG00000001930, ENSMUSG00000030116, ENSMUSG00000023886,…	361	166	6272	2.5119	0.0187993	0.086456	4.36364	6.49918e-05
SP_PIR_KEYWORDS	duplication	12	0.00410784	ENSMUSG00000031502, ENSMUSG00000046223, ENSMUSG00000031503, ENSMUSG00000028364, ENSMUSG00000026656, ENSMUSG00000026579, ENSMUSG00000028017, ENSMUSG00000025809, ENSMUSG00000031633, ENSMUSG00000024659, ENSMUSG00000026640, ENSMUSG00000038766	522	52	9411	4.16048	0.0363688	0.140569	2.18182	0.000102334
SP_PIR_KEYWORDS	extracellular matrix	19	0.00493684	ENSMUSG00000001435, ENSMUSG00000019899, ENSMUSG00000031502, ENSMUSG00000022893, ENSMUSG00000041445, ENSMUSG00000031503, ENSMUSG00000028364, ENSMUSG00000036545, ENSMUSG00000029287, ENSMUSG00000021614, ENSMUSG00000002900, ENSMUSG00000002289, ENSMUSG00000026042, ENSMUSG00000001930, ENSMUSG00000030116, ENSMUSG00000023886, ENSMUSG00000040488, ENSMUSG00000019997, ENSMUSG00000026479	522	123	9411	2.78493	0.0482859	0.187742	3.45455	0.000136705
GOTERM_CC_FAT	GO:0031012~extracellular matrix	24	0.0051565	ENSMUSG00000001435, ENSMUSG00000019899, ENSMUSG00000031502, ENSMUSG00000022893, ENSMUSG00000041445, ENSMUSG00000028364, ENSMUSG00000031503, ENSMUSG00000025784, ENSMUSG00000036545, ENSMUSG00000029287, ENSMUSG00000021614, ENSMUSG00000002900, ENSMUSG00000015085, ENSMUSG00000002289, ENSMUSG00000026042, ENSMUSG00000001870, ENSMUSG00000023951, ENSMUSG00000001930, ENSMUSG00000030116, ENSMUSG00000023886,…	361	173	6272	2.41026	0.0355419	0.164795	4.36364	0.000123927
GOTERM_BP_FAT	GO:0030728~ovulation	6	0.00571574	ENSMUSG00000022893, ENSMUSG00000048756, ENSMUSG00000028978, ENSMUSG00000020063, ENSMUSG00000048490, ENSMUSG00000031980	413	7	6830	14.175	0.0338081	0.0258967	1.09091	1.48052e-05
GOTERM_BP_FAT	GO:0009611~response to wounding	26	0.00577599	ENSMUSG00000035356, ENSMUSG00000029380, ENSMUSG00000018932, ENSMUSG00000032508, ENSMUSG00000040152, ENSMUSG00000033373, ENSMUSG00000058952, ENSMUSG00000022383, ENSMUSG00000032440, ENSMUSG00000020611, ENSMUSG00000026579, ENSMUSG00000000078, ENSMUSG00000029373, ENSMUSG00000023224, ENSMUSG00000039005, ENSMUSG00000020717, ENSMUSG00000046223, ENSMUSG00000025139, ENSMUSG00000061878, ENSMUSG00000017493,…	413	166	6830	2.59022	0.039738	0.0305315	4.72727	1.74554e-05
GOTERM_CC_FAT	GO:0005615~extracellular space	26	0.00580287	ENSMUSG00000029380, ENSMUSG00000003617, ENSMUSG00000041445, ENSMUSG00000030218, ENSMUSG00000061353, ENSMUSG00000040152, ENSMUSG00000020077, ENSMUSG00000023206, ENSMUSG00000061808, ENSMUSG00000002289, ENSMUSG00000058952, ENSMUSG00000023951, ENSMUSG00000006800, ENSMUSG00000026579, ENSMUSG00000028017, ENSMUSG00000029373, ENSMUSG00000023224, ENSMUSG00000025784, ENSMUSG00000020427, ENSMUSG00000031555,…	361	199	6272	2.26996	0.0454909	0.211964	4.72727	0.000159433
SP_PIR_KEYWORDS	Growth factor binding	6	0.00585202	ENSMUSG00000028195, ENSMUSG00000001870, ENSMUSG00000040488, ENSMUSG00000020427, ENSMUSG00000017493, ENSMUSG00000006205	522	11	9411	9.83386	0.0625214	0.244842	1.09091	0.00017833
SP_PIR_KEYWORDS	cell adhesion	25	0.00658784	ENSMUSG00000019899, ENSMUSG00000028195, ENSMUSG00000028364, ENSMUSG00000025809, ENSMUSG00000040152, ENSMUSG00000021365, ENSMUSG00000027435, ENSMUSG00000031871, ENSMUSG00000019997, ENSMUSG00000026479, ENSMUSG00000001029, ENSMUSG00000054364, ENSMUSG00000001435, ENSMUSG00000006932, ENSMUSG00000020717, ENSMUSG00000002944, ENSMUSG00000037405, ENSMUSG00000002900, ENSMUSG00000032076, ENSMUSG00000001930,…	522	197	9411	2.28791	0.0762517	0.300712	4.54545	0.00021908
SP_PIR_KEYWORDS	Proto-oncogene	12	0.00674787	ENSMUSG00000074622, ENSMUSG00000031442, ENSMUSG00000022895, ENSMUSG00000022500, ENSMUSG00000036478, ENSMUSG00000024014, ENSMUSG00000024235, ENSMUSG00000049470, ENSMUSG00000014361, ENSMUSG00000021215, ENSMUSG00000022346, ENSMUSG00000032035	522	57	9411	3.79552	0.084257	0.333657	2.18182	0.000243118
GOTERM_BP_FAT	GO:0042060~wound healing	15	0.0100523	ENSMUSG00000020717, ENSMUSG00000046223, ENSMUSG00000033373, ENSMUSG00000015085, ENSMUSG00000022383, ENSMUSG00000001930, ENSMUSG00000032440, ENSMUSG00000020611, ENSMUSG00000026579, ENSMUSG00000050953, ENSMUSG00000028128, ENSMUSG00000074743, ENSMUSG00000000078, ENSMUSG00000029373, ENSMUSG00000023224	413	67	6830	3.70243	0.0776449	0.060848	2.72727	3.47928e-05
GOTERM_BP_FAT	GO:0045596~negative regulation of cell differentiation	20	0.0101189	ENSMUSG00000006932, ENSMUSG00000021025, ENSMUSG00000020063, ENSMUSG00000025809, ENSMUSG00000029634, ENSMUSG00000027660, ENSMUSG00000029287, ENSMUSG00000022951, ENSMUSG00000041417, ENSMUSG00000035799, ENSMUSG00000022528, ENSMUSG00000026288, ENSMUSG00000066687, ENSMUSG00000025810, ENSMUSG00000022510, ENSMUSG00000024610, ENSMUSG00000044786, ENSMUSG00000007655, ENSMUSG00000027803, ENSMUSG00000029373	413	114	6830	2.90132	0.096704	0.0765611	3.63636	4.37808e-05
GOTERM_BP_FAT	GO:0042127~regulation of cell proliferation	41	0.0105506	ENSMUSG00000037211, ENSMUSG00000026656, ENSMUSG00000032508, ENSMUSG00000025809, ENSMUSG00000029135, ENSMUSG00000022528, ENSMUSG00000037411, ENSMUSG00000024659, ENSMUSG00000024949, ENSMUSG00000033373, ENSMUSG00000079243, ENSMUSG00000023951, ENSMUSG00000032440, ENSMUSG00000036478, ENSMUSG00000021822, ENSMUSG00000047250, ENSMUSG00000028017, ENSMUSG00000031871, ENSMUSG00000044167, ENSMUSG00000023067,…	413	345	6830	1.96533	0.0910451	0.0718616	7.45455	4.10925e-05
INTERPRO	IPR013032:EGF-like region, conserved site	25	0.0110047	ENSMUSG00000019899, ENSMUSG00000075254, ENSMUSG00000028364, ENSMUSG00000025809, ENSMUSG00000040152, ENSMUSG00000010047, ENSMUSG00000028073, ENSMUSG00000045930, ENSMUSG00000027435, ENSMUSG00000021822, ENSMUSG00000047250, ENSMUSG00000040488, ENSMUSG00000028017, ENSMUSG00000026479, ENSMUSG00000027314, ENSMUSG00000006445, ENSMUSG00000031555, ENSMUSG00000002900, ENSMUSG00000021614, ENSMUSG00000039167,…	505	163	8972	2.7249	0.0110047	0.0193886	4.54545	1.24613e-05
SP_PIR_KEYWORDS	transmembrane protein	22	0.0113903	ENSMUSG00000017009, ENSMUSG00000052957, ENSMUSG00000041189, ENSMUSG00000026656, ENSMUSG00000025809, ENSMUSG00000002602, ENSMUSG00000036594, ENSMUSG00000028713, ENSMUSG00000062960, ENSMUSG00000050953, ENSMUSG00000028017, ENSMUSG00000024610, ENSMUSG00000028128, ENSMUSG00000003746, ENSMUSG00000031633, ENSMUSG00000020681, ENSMUSG00000028599, ENSMUSG00000029231, ENSMUSG00000010095, ENSMUSG00000026640,…	522	170	9411	2.33313	0.14818	0.607118	4	0.000442939
UP_SEQ_FEATURE	DNA-binding region:Basic motif	18	0.014859	ENSMUSG00000074622, ENSMUSG00000026628, ENSMUSG00000059436, ENSMUSG00000029135, ENSMUSG00000055116, ENSMUSG00000030103, ENSMUSG00000035799, ENSMUSG00000022528, ENSMUSG00000018143, ENSMUSG00000042622, ENSMUSG00000001156, ENSMUSG00000056749, ENSMUSG00000025612, ENSMUSG00000071637, ENSMUSG00000056501, ENSMUSG00000030256, ENSMUSG00000052837, ENSMUSG00000022346	528	100	9342	3.18477	0.0581242	0.0642062	3.27273	3.84837e-05
GOTERM_CC_FAT	GO:0005886~plasma membrane	113	0.016591	ENSMUSG00000031442, ENSMUSG00000046718, ENSMUSG00000037762, ENSMUSG00000001847, ENSMUSG00000022122, ENSMUSG00000032440, ENSMUSG00000022500, ENSMUSG00000028645, ENSMUSG00000031871, ENSMUSG00000042190, ENSMUSG00000022265, ENSMUSG00000029231, ENSMUSG00000027314, ENSMUSG00000015766, ENSMUSG00000044813, ENSMUSG00000023828, ENSMUSG00000056515, ENSMUSG00000025509, ENSMUSG00000079037, ENSMUSG00000041189,…	361	1483	6272	1.32384	0.139784	0.683882	20.5455	0.000515523
SP_PIR_KEYWORDS	differentiation	28	0.0175144	ENSMUSG00000042677, ENSMUSG00000030218, ENSMUSG00000031548, ENSMUSG00000021453, ENSMUSG00000023951, ENSMUSG00000030470, ENSMUSG00000021590, ENSMUSG00000029648, ENSMUSG00000056501, ENSMUSG00000027314, ENSMUSG00000044813, ENSMUSG00000001627, ENSMUSG00000036840, ENSMUSG00000032125, ENSMUSG00000054364, ENSMUSG00000020063, ENSMUSG00000035799, ENSMUSG00000032076, ENSMUSG00000004791, ENSMUSG00000053470,…	522	252	9411	2.00319	0.232827	1.00134	5.09091	0.000731896
GOTERM_MF_FAT	GO:0030528~transcription regulator activity	65	0.0175866	ENSMUSG00000048756, ENSMUSG00000061013, ENSMUSG00000059436, ENSMUSG00000028341, ENSMUSG00000029135, ENSMUSG00000024926, ENSMUSG00000018347, ENSMUSG00000046179, ENSMUSG00000018143, ENSMUSG00000033373, ENSMUSG00000031925, ENSMUSG00000025612, ENSMUSG00000042895, ENSMUSG00000035673, ENSMUSG00000030353, ENSMUSG00000000078, ENSMUSG00000036867, ENSMUSG00000044167, ENSMUSG00000030256, ENSMUSG00000030087,…	383	680	6520	1.62725	0.0348638	0.0923787	11.8182	6.31405e-05
KEGG_PATHWAY	mmu04512:ECM-receptor interaction	13	0.01795	ENSMUSG00000019899, ENSMUSG00000017009, ENSMUSG00000031502, ENSMUSG00000031503, ENSMUSG00000028364, ENSMUSG00000002944, ENSMUSG00000025809, ENSMUSG00000040152, ENSMUSG00000002900, ENSMUSG00000026042, ENSMUSG00000001930, ENSMUSG00000023885, ENSMUSG00000026479	189	55	2707	3.38538	0.0355779	0.319955	2.36364	0.000274403
KEGG_PATHWAY	mmu04510:Focal adhesion	21	0.0184373	ENSMUSG00000019899, ENSMUSG00000031502, ENSMUSG00000006932, ENSMUSG00000031503, ENSMUSG00000028364, ENSMUSG00000025809, ENSMUSG00000040152, ENSMUSG00000041417, ENSMUSG00000001847, ENSMUSG00000002900, ENSMUSG00000004791, ENSMUSG00000026042, ENSMUSG00000023951, ENSMUSG00000001930, ENSMUSG00000023885, ENSMUSG00000062960, ENSMUSG00000028017, ENSMUSG00000029648, ENSMUSG00000026479, ENSMUSG00000029231,…	189	129	2707	2.33161	0.0542983	0.492655	3.81818	0.000422851
GOTERM_BP_FAT	GO:0030334~regulation of cell migration	14	0.0188661	ENSMUSG00000032125, ENSMUSG00000019899, ENSMUSG00000001435, ENSMUSG00000020717, ENSMUSG00000061353, ENSMUSG00000040152, ENSMUSG00000029287, ENSMUSG00000041417, ENSMUSG00000001847, ENSMUSG00000002900, ENSMUSG00000045092, ENSMUSG00000020611, ENSMUSG00000027314, ENSMUSG00000036106	413	64	6830	3.61758	0.189018	0.15765	2.54545	9.01851e-05
GOTERM_BP_FAT	GO:0051270~regulation of cell motion	15	0.0194577	ENSMUSG00000032125, ENSMUSG00000001435, ENSMUSG00000019899, ENSMUSG00000020717, ENSMUSG00000061353, ENSMUSG00000040152, ENSMUSG00000029287, ENSMUSG00000041417, ENSMUSG00000001847, ENSMUSG00000002900, ENSMUSG00000045092, ENSMUSG00000025810, ENSMUSG00000020611, ENSMUSG00000027314, ENSMUSG00000036106	413	74	6830	3.3522	0.225427	0.19218	2.72727	0.000109957
GOTERM_CC_FAT	GO:0045121~membrane raft	12	0.0198924	ENSMUSG00000026880, ENSMUSG00000079037, ENSMUSG00000027748, ENSMUSG00000020717, ENSMUSG00000032440, ENSMUSG00000027377, ENSMUSG00000003541, ENSMUSG00000002944, ENSMUSG00000028978, ENSMUSG00000028599, ENSMUSG00000007655, ENSMUSG00000040659	361	62	6272	3.3627	0.18203	0.911557	2.18182	0.000687877
GOTERM_BP_FAT	GO:0001569~patterning of blood vessels	8	0.0206307	ENSMUSG00000006932, ENSMUSG00000025810, ENSMUSG00000023951, ENSMUSG00000032440, ENSMUSG00000020611, ENSMUSG00000061353, ENSMUSG00000026814, ENSMUSG00000029648	413	20	6830	6.61501	0.221322	0.188208	1.45455	0.000107682
GOTERM_BP_FAT	GO:0045638~negative regulation of myeloid cell differentiation	7	0.02094	ENSMUSG00000066687, ENSMUSG00000006932, ENSMUSG00000021025, ENSMUSG00000041417, ENSMUSG00000044786, ENSMUSG00000029373, ENSMUSG00000026288	413	15	6830	7.71751	0.28723	0.254661	1.27273	0.000145748
GOTERM_BP_FAT	GO:0048608~reproductive structure development	15	0.0210009	ENSMUSG00000006932, ENSMUSG00000022893, ENSMUSG00000048756, ENSMUSG00000028364, ENSMUSG00000028978, ENSMUSG00000020063, ENSMUSG00000030189, ENSMUSG00000048490, ENSMUSG00000024949, ENSMUSG00000031548, ENSMUSG00000023951, ENSMUSG00000022510, ENSMUSG00000062960, ENSMUSG00000007659, ENSMUSG00000031980	413	75	6830	3.30751	0.257063	0.223518	2.72727	0.000127906
GOTERM_BP_FAT	GO:0007167~enzyme linked receptor protein signaling pathway	27	0.0217186	ENSMUSG00000032508, ENSMUSG00000002602, ENSMUSG00000019947, ENSMUSG00000023951, ENSMUSG00000032440, ENSMUSG00000034640, ENSMUSG00000040488, ENSMUSG00000019997, ENSMUSG00000028017, ENSMUSG00000036867, ENSMUSG00000029648, ENSMUSG00000044167, ENSMUSG00000029231, ENSMUSG00000006445, ENSMUSG00000000530, ENSMUSG00000031490, ENSMUSG00000040268, ENSMUSG00000027660, ENSMUSG00000029287, ENSMUSG00000041417,…	413	199	6830	2.24379	0.280623	0.247729	4.90909	0.000141776
SP_PIR_KEYWORDS	receptor	46	0.0222575	ENSMUSG00000028967, ENSMUSG00000049791, ENSMUSG00000043962, ENSMUSG00000027748, ENSMUSG00000026656, ENSMUSG00000025809, ENSMUSG00000022146, ENSMUSG00000055116, ENSMUSG00000002602, ENSMUSG00000028341, ENSMUSG00000010047, ENSMUSG00000022122, ENSMUSG00000023206, ENSMUSG00000027864, ENSMUSG00000022383, ENSMUSG00000032440, ENSMUSG00000027435, ENSMUSG00000042190, ENSMUSG00000029648, ENSMUSG00000029231,…	522	507	9411	1.63574	0.31795	1.44245	8.36364	0.00105649
GOTERM_BP_FAT	GO:0045137~development of primary sexual characteristics	13	0.0223695	ENSMUSG00000022893, ENSMUSG00000048756, ENSMUSG00000028978, ENSMUSG00000020063, ENSMUSG00000030189, ENSMUSG00000048490, ENSMUSG00000024949, ENSMUSG00000023951, ENSMUSG00000022510, ENSMUSG00000062960, ENSMUSG00000007659, ENSMUSG00000029231, ENSMUSG00000031980	413	59	6830	3.64386	0.319277	0.289209	2.36364	0.000165548
SP_PIR_KEYWORDS	transcription regulation	77	0.0226332	ENSMUSG00000048756, ENSMUSG00000059436, ENSMUSG00000028341, ENSMUSG00000024926, ENSMUSG00000018347, ENSMUSG00000046179, ENSMUSG00000018143, ENSMUSG00000033373, ENSMUSG00000022500, ENSMUSG00000027829, ENSMUSG00000025612, ENSMUSG00000042197, ENSMUSG00000035673, ENSMUSG00000042895, ENSMUSG00000030353, ENSMUSG00000000078, ENSMUSG00000036867, ENSMUSG00000044167, ENSMUSG00000030256, ENSMUSG00000029068,…	522	971	9411	1.42967	0.3067	1.3812	14	0.00101135
INTERPRO	IPR006210:EGF-like	20	0.0250787	ENSMUSG00000075254, ENSMUSG00000028364, ENSMUSG00000040152, ENSMUSG00000010047, ENSMUSG00000028073, ENSMUSG00000031555, ENSMUSG00000021614, ENSMUSG00000039167, ENSMUSG00000027188, ENSMUSG00000045930, ENSMUSG00000001870, ENSMUSG00000027435, ENSMUSG00000021822, ENSMUSG00000023885, ENSMUSG00000047250, ENSMUSG00000040488, ENSMUSG00000028017, ENSMUSG00000074743, ENSMUSG00000030605, ENSMUSG00000027314	505	124	8972	2.86554	0.0495284	0.088972	3.63636	5.72022e-05
GOTERM_BP_FAT	GO:0006955~immune response	24	0.0264395	ENSMUSG00000029380, ENSMUSG00000039005, ENSMUSG00000061353, ENSMUSG00000026656, ENSMUSG00000032508, ENSMUSG00000025139, ENSMUSG00000037405, ENSMUSG00000026288, ENSMUSG00000032076, ENSMUSG00000078566, ENSMUSG00000036594, ENSMUSG00000058952, ENSMUSG00000021453, ENSMUSG00000023951, ENSMUSG00000041827, ENSMUSG00000035673, ENSMUSG00000024610, ENSMUSG00000021508, ENSMUSG00000028776, ENSMUSG00000028599,…	413	172	6830	2.30756	0.430333	0.422855	4.36364	0.000242202
GOTERM_BP_FAT	GO:0048511~rhythmic process	13	0.0264556	ENSMUSG00000022893, ENSMUSG00000048756, ENSMUSG00000028978, ENSMUSG00000020063, ENSMUSG00000048490, ENSMUSG00000055116, ENSMUSG00000020893, ENSMUSG00000056749, ENSMUSG00000023951, ENSMUSG00000062960, ENSMUSG00000007659, ENSMUSG00000023087, ENSMUSG00000031980	413	61	6830	3.52439	0.415054	0.403006	2.36364	0.000230811
GOTERM_BP_FAT	GO:0051252~regulation of RNA metabolic process	68	0.0265233	ENSMUSG00000061013, ENSMUSG00000048756, ENSMUSG00000032508, ENSMUSG00000028341, ENSMUSG00000029135, ENSMUSG00000024926, ENSMUSG00000018347, ENSMUSG00000046179, ENSMUSG00000018143, ENSMUSG00000031925, ENSMUSG00000025612, ENSMUSG00000035673, ENSMUSG00000042895, ENSMUSG00000030353, ENSMUSG00000000078, ENSMUSG00000036867, ENSMUSG00000044167, ENSMUSG00000030256, ENSMUSG00000030087, ENSMUSG00000074622,…	413	733	6830	1.53418	0.461126	0.464517	12.3636	0.000266117
GOTERM_BP_FAT	GO:0046545~development of primary female sexual characteristics	10	0.026944	ENSMUSG00000023951, ENSMUSG00000022893, ENSMUSG00000022510, ENSMUSG00000048756, ENSMUSG00000062960, ENSMUSG00000028978, ENSMUSG00000020063, ENSMUSG00000048490, ENSMUSG00000007659, ENSMUSG00000031980	413	36	6830	4.59376	0.388381	0.369557	1.81818	0.00021162
GOTERM_BP_FAT	GO:0045637~regulation of myeloid cell differentiation	10	0.026944	ENSMUSG00000066687, ENSMUSG00000006932, ENSMUSG00000021025, ENSMUSG00000048756, ENSMUSG00000041417, ENSMUSG00000020644, ENSMUSG00000044786, ENSMUSG00000029373, ENSMUSG00000026288, ENSMUSG00000032035	413	36	6830	4.59376	0.388381	0.369557	1.81818	0.00021162
GOTERM_BP_FAT	GO:0040012~regulation of locomotion	15	0.0271728	ENSMUSG00000032125, ENSMUSG00000001435, ENSMUSG00000019899, ENSMUSG00000020717, ENSMUSG00000061353, ENSMUSG00000040152, ENSMUSG00000029287, ENSMUSG00000041417, ENSMUSG00000001847, ENSMUSG00000002900, ENSMUSG00000045092, ENSMUSG00000025889, ENSMUSG00000020611, ENSMUSG00000027314, ENSMUSG00000036106	413	80	6830	3.10079	0.454511	0.455373	2.72727	0.000260867
GOTERM_BP_FAT	GO:0043066~negative regulation of apoptosis	23	0.027525	ENSMUSG00000079037, ENSMUSG00000030189, ENSMUSG00000061878, ENSMUSG00000041417, ENSMUSG00000030847, ENSMUSG00000020423, ENSMUSG00000078566, ENSMUSG00000002289, ENSMUSG00000025889, ENSMUSG00000023951, ENSMUSG00000032350, ENSMUSG00000022510, ENSMUSG00000024014, ENSMUSG00000024610, ENSMUSG00000007659, ENSMUSG00000039910, ENSMUSG00000044167, ENSMUSG00000056501, ENSMUSG00000023067, ENSMUSG00000022346,…	413	163	6830	2.33352	0.48822	0.503179	4.18182	0.000288319
GOTERM_BP_FAT	GO:0022602~ovulation cycle process	9	0.0275271	ENSMUSG00000023951, ENSMUSG00000022893, ENSMUSG00000048756, ENSMUSG00000062960, ENSMUSG00000028978, ENSMUSG00000020063, ENSMUSG00000048490, ENSMUSG00000007659, ENSMUSG00000031980	413	29	6830	5.13234	0.4116	0.39859	1.63636	0.000228277
GOTERM_BP_FAT	GO:0042698~ovulation cycle	9	0.0275271	ENSMUSG00000023951, ENSMUSG00000022893, ENSMUSG00000048756, ENSMUSG00000062960, ENSMUSG00000028978, ENSMUSG00000020063, ENSMUSG00000048490, ENSMUSG00000007659, ENSMUSG00000031980	413	29	6830	5.13234	0.4116	0.39859	1.63636	0.000228277
GOTERM_BP_FAT	GO:0032504~multicellular organism reproduction	27	0.0277079	ENSMUSG00000048756, ENSMUSG00000061353, ENSMUSG00000025809, ENSMUSG00000023951, ENSMUSG00000027433, ENSMUSG00000021590, ENSMUSG00000036840, ENSMUSG00000022893, ENSMUSG00000003131, ENSMUSG00000030189, ENSMUSG00000020063, ENSMUSG00000028978, ENSMUSG00000048490, ENSMUSG00000049470, ENSMUSG00000036545, ENSMUSG00000032076, ENSMUSG00000066687, ENSMUSG00000053470, ENSMUSG00000061718, ENSMUSG00000062960,…	413	209	6830	2.13643	0.518368	0.548659	4.90909	0.000314447
GOTERM_BP_FAT	GO:0048609~reproductive process in a multicellular organism	27	0.0277079	ENSMUSG00000048756, ENSMUSG00000061353, ENSMUSG00000025809, ENSMUSG00000023951, ENSMUSG00000027433, ENSMUSG00000021590, ENSMUSG00000036840, ENSMUSG00000022893, ENSMUSG00000003131, ENSMUSG00000030189, ENSMUSG00000020063, ENSMUSG00000028978, ENSMUSG00000048490, ENSMUSG00000049470, ENSMUSG00000036545, ENSMUSG00000032076, ENSMUSG00000066687, ENSMUSG00000053470, ENSMUSG00000061718, ENSMUSG00000062960,…	413	209	6830	2.13643	0.518368	0.548659	4.90909	0.000314447
GOTERM_BP_FAT	GO:0003006~reproductive developmental process	21	0.0285413	ENSMUSG00000006932, ENSMUSG00000022893, ENSMUSG00000048756, ENSMUSG00000028364, ENSMUSG00000028978, ENSMUSG00000020063, ENSMUSG00000030189, ENSMUSG00000061353, ENSMUSG00000049470, ENSMUSG00000048490, ENSMUSG00000031548, ENSMUSG00000024949, ENSMUSG00000066687, ENSMUSG00000023951, ENSMUSG00000022510, ENSMUSG00000062960, ENSMUSG00000007659, ENSMUSG00000039910, ENSMUSG00000029231, ENSMUSG00000052837,…	413	143	6830	2.42859	0.54243	0.587036	3.81818	0.000336502
GOTERM_BP_FAT	GO:0001763~morphogenesis of a branching structure	16	0.0287433	ENSMUSG00000006932, ENSMUSG00000030790, ENSMUSG00000061353, ENSMUSG00000031548, ENSMUSG00000004791, ENSMUSG00000023951, ENSMUSG00000025810, ENSMUSG00000032440, ENSMUSG00000022510, ENSMUSG00000020611, ENSMUSG00000062960, ENSMUSG00000028017, ENSMUSG00000026814, ENSMUSG00000029648, ENSMUSG00000053113, ENSMUSG00000031980	413	91	6830	2.9077	0.517662	0.547563	2.90909	0.000313817
GOTERM_BP_FAT	GO:0043069~negative regulation of programmed cell death	23	0.029539	ENSMUSG00000079037, ENSMUSG00000030189, ENSMUSG00000061878, ENSMUSG00000041417, ENSMUSG00000030847, ENSMUSG00000020423, ENSMUSG00000078566, ENSMUSG00000002289, ENSMUSG00000025889, ENSMUSG00000023951, ENSMUSG00000032350, ENSMUSG00000022510, ENSMUSG00000024014, ENSMUSG00000024610, ENSMUSG00000007659, ENSMUSG00000039910, ENSMUSG00000044167, ENSMUSG00000056501, ENSMUSG00000023067, ENSMUSG00000022346,…	413	166	6830	2.29134	0.580854	0.652679	4.18182	0.000374246
GOTERM_BP_FAT	GO:0060548~negative regulation of cell death	23	0.029539	ENSMUSG00000079037, ENSMUSG00000030189, ENSMUSG00000061878, ENSMUSG00000041417, ENSMUSG00000030847, ENSMUSG00000020423, ENSMUSG00000078566, ENSMUSG00000002289, ENSMUSG00000025889, ENSMUSG00000023951, ENSMUSG00000032350, ENSMUSG00000022510, ENSMUSG00000024014, ENSMUSG00000024610, ENSMUSG00000007659, ENSMUSG00000039910, ENSMUSG00000044167, ENSMUSG00000056501, ENSMUSG00000023067, ENSMUSG00000022346,…	413	166	6830	2.29134	0.580854	0.652679	4.18182	0.000374246
GOTERM_BP_FAT	GO:0006916~anti-apoptosis	13	0.0301624	ENSMUSG00000079037, ENSMUSG00000030847, ENSMUSG00000078566, ENSMUSG00000023951, ENSMUSG00000032350, ENSMUSG00000022510, ENSMUSG00000007659, ENSMUSG00000039910, ENSMUSG00000044167, ENSMUSG00000056501, ENSMUSG00000022346, ENSMUSG00000022051, ENSMUSG00000031431	413	64	6830	3.35919	0.575798	0.643707	2.36364	0.000369086
GOTERM_BP_FAT	GO:0006355~regulation of transcription, DNA-dependent	66	0.0305088	ENSMUSG00000048756, ENSMUSG00000061013, ENSMUSG00000032508, ENSMUSG00000028341, ENSMUSG00000029135, ENSMUSG00000024926, ENSMUSG00000018347, ENSMUSG00000046179, ENSMUSG00000018143, ENSMUSG00000031925, ENSMUSG00000025612, ENSMUSG00000035673, ENSMUSG00000042895, ENSMUSG00000030353, ENSMUSG00000000078, ENSMUSG00000036867, ENSMUSG00000044167, ENSMUSG00000030256, ENSMUSG00000030087, ENSMUSG00000074622,…	413	716	6830	1.52441	0.605256	0.697543	12	0.000400057
INTERPRO	IPR000742:EGF-like, type 3	18	0.0324203	ENSMUSG00000075254, ENSMUSG00000028364, ENSMUSG00000040152, ENSMUSG00000028073, ENSMUSG00000031555, ENSMUSG00000021614, ENSMUSG00000039167, ENSMUSG00000027188, ENSMUSG00000001870, ENSMUSG00000027435, ENSMUSG00000021822, ENSMUSG00000023885, ENSMUSG00000047250, ENSMUSG00000040488, ENSMUSG00000028017, ENSMUSG00000074743, ENSMUSG00000030605, ENSMUSG00000027314	505	109	8972	2.93389	0.0941419	0.173104	3.27273	0.000111337
GOTERM_BP_FAT	GO:0016477~cell migration	22	0.0329079	ENSMUSG00000004508, ENSMUSG00000055322, ENSMUSG00000061353, ENSMUSG00000025809, ENSMUSG00000001847, ENSMUSG00000035799, ENSMUSG00000022122, ENSMUSG00000019947, ENSMUSG00000025608, ENSMUSG00000025810, ENSMUSG00000056071, ENSMUSG00000027797, ENSMUSG00000023951, ENSMUSG00000023905, ENSMUSG00000021822, ENSMUSG00000062960, ENSMUSG00000050953, ENSMUSG00000019997, ENSMUSG00000029648, ENSMUSG00000029373,…	413	157	6830	2.31736	0.645593	0.778118	4	0.000446439
GOTERM_BP_FAT	GO:0060021~palate development	8	0.0334916	ENSMUSG00000040268, ENSMUSG00000032440, ENSMUSG00000034640, ENSMUSG00000052957, ENSMUSG00000029287, ENSMUSG00000029231, ENSMUSG00000032515, ENSMUSG00000019947	413	25	6830	5.29201	0.696473	0.89385	1.45455	0.000513121
GOTERM_BP_FAT	GO:0045944~positive regulation of transcription from RNA polymerase II promoter	28	0.0336093	ENSMUSG00000043962, ENSMUSG00000048756, ENSMUSG00000032508, ENSMUSG00000028341, ENSMUSG00000055116, ENSMUSG00000024926, ENSMUSG00000022528, ENSMUSG00000031925, ENSMUSG00000023951, ENSMUSG00000022383, ENSMUSG00000071637, ENSMUSG00000042895, ENSMUSG00000030353, ENSMUSG00000000078, ENSMUSG00000044167, ENSMUSG00000056501, ENSMUSG00000022346, ENSMUSG00000027803, ENSMUSG00000074622, ENSMUSG00000006932,…	413	227	6830	2.03987	0.687252	0.871512	5.09091	0.000500245
GOTERM_BP_FAT	GO:0008585~female gonad development	9	0.0340252	ENSMUSG00000023951, ENSMUSG00000022893, ENSMUSG00000048756, ENSMUSG00000062960, ENSMUSG00000028978, ENSMUSG00000020063, ENSMUSG00000048490, ENSMUSG00000007659, ENSMUSG00000031980	413	32	6830	4.65118	0.669702	0.830746	1.63636	0.000476753
GOTERM_MF_FAT	GO:0019838~growth factor binding	12	0.0342732	ENSMUSG00000031502, ENSMUSG00000028195, ENSMUSG00000001870, ENSMUSG00000062960, ENSMUSG00000040488, ENSMUSG00000019997, ENSMUSG00000029287, ENSMUSG00000026814, ENSMUSG00000020427, ENSMUSG00000029231, ENSMUSG00000017493, ENSMUSG00000006205	383	47	6520	4.34643	0.0342732	0.0907869	2.18182	6.2052e-05
GOTERM_BP_FAT	GO:0046660~female sex differentiation	10	0.034294	ENSMUSG00000023951, ENSMUSG00000022893, ENSMUSG00000022510, ENSMUSG00000048756, ENSMUSG00000062960, ENSMUSG00000028978, ENSMUSG00000020063, ENSMUSG00000048490, ENSMUSG00000007659, ENSMUSG00000031980	413	40	6830	4.13438	0.683857	0.863451	1.81818	0.000495599
GOTERM_BP_FAT	GO:0035295~tube development	24	0.0350838	ENSMUSG00000006932, ENSMUSG00000037211, ENSMUSG00000030790, ENSMUSG00000030218, ENSMUSG00000061353, ENSMUSG00000028978, ENSMUSG00000036545, ENSMUSG00000028341, ENSMUSG00000035799, ENSMUSG00000022528, ENSMUSG00000004791, ENSMUSG00000023951, ENSMUSG00000025810, ENSMUSG00000032440, ENSMUSG00000022510, ENSMUSG00000020611, ENSMUSG00000062960, ENSMUSG00000050953, ENSMUSG00000028017, ENSMUSG00000019997,…	413	182	6830	2.18077	0.723544	0.963547	4.36364	0.000553314
GOTERM_BP_FAT	GO:0001775~cell activation	20	0.0355048	ENSMUSG00000039005, ENSMUSG00000006932, ENSMUSG00000061353, ENSMUSG00000026656, ENSMUSG00000031885, ENSMUSG00000041417, ENSMUSG00000015085, ENSMUSG00000021453, ENSMUSG00000025889, ENSMUSG00000001930, ENSMUSG00000032440, ENSMUSG00000020611, ENSMUSG00000007476, ENSMUSG00000024610, ENSMUSG00000035673, ENSMUSG00000005125, ENSMUSG00000029373, ENSMUSG00000031980, ENSMUSG00000044813, ENSMUSG00000018899	413	138	6830	2.39674	0.737516	1.00222	3.63636	0.000575626
SP_PIR_KEYWORDS	heparin-binding	8	0.0366641	ENSMUSG00000028195, ENSMUSG00000023951, ENSMUSG00000022893, ENSMUSG00000023885, ENSMUSG00000019997, ENSMUSG00000040152, ENSMUSG00000026479, ENSMUSG00000029373	522	33	9411	4.3706	0.489496	2.52066	1.45455	0.00185562
GOTERM_BP_FAT	GO:0008406~gonad development	11	0.0398027	ENSMUSG00000023951, ENSMUSG00000022893, ENSMUSG00000048756, ENSMUSG00000062960, ENSMUSG00000028978, ENSMUSG00000020063, ENSMUSG00000030189, ENSMUSG00000048490, ENSMUSG00000007659, ENSMUSG00000024949, ENSMUSG00000031980	413	50	6830	3.63826	0.786353	1.15557	2	0.000664191
SMART	SM00181:EGF	20	0.0438895	ENSMUSG00000075254, ENSMUSG00000028364, ENSMUSG00000040152, ENSMUSG00000010047, ENSMUSG00000028073, ENSMUSG00000031555, ENSMUSG00000021614, ENSMUSG00000039167, ENSMUSG00000027188, ENSMUSG00000045930, ENSMUSG00000001870, ENSMUSG00000027435, ENSMUSG00000021822, ENSMUSG00000023885, ENSMUSG00000047250, ENSMUSG00000040488, ENSMUSG00000028017, ENSMUSG00000074743, ENSMUSG00000030605, ENSMUSG00000027314	314	124	4985	2.56061	0.0438895	0.280878	3.63636	0.000224384
UP_SEQ_FEATURE	short sequence motif:Cell attachment site	12	0.0441378	ENSMUSG00000028040, ENSMUSG00000027864, ENSMUSG00000001435, ENSMUSG00000026042, ENSMUSG00000001930, ENSMUSG00000030116, ENSMUSG00000023885, ENSMUSG00000036545, ENSMUSG00000040152, ENSMUSG00000037405, ENSMUSG00000026479, ENSMUSG00000030605	528	53	9342	4.006	0.202049	0.241792	2.18182	0.000145046
GOTERM_MF_FAT	GO:0030246~carbohydrate binding	21	0.0456981	ENSMUSG00000027346, ENSMUSG00000028195, ENSMUSG00000060703, ENSMUSG00000022893, ENSMUSG00000025784, ENSMUSG00000039903, ENSMUSG00000021903, ENSMUSG00000029287, ENSMUSG00000040152, ENSMUSG00000021614, ENSMUSG00000023951, ENSMUSG00000045930, ENSMUSG00000027435, ENSMUSG00000023886, ENSMUSG00000023885, ENSMUSG00000053475, ENSMUSG00000019997, ENSMUSG00000026479, ENSMUSG00000028776, ENSMUSG00000026712,…	383	144	6520	2.48259	0.130925	0.364803	3.81818	0.000249658
SP_PIR_KEYWORDS	Apoptosis	26	0.0473259	ENSMUSG00000042677, ENSMUSG00000020077, ENSMUSG00000054499, ENSMUSG00000020108, ENSMUSG00000078566, ENSMUSG00000021453, ENSMUSG00000022500, ENSMUSG00000035105, ENSMUSG00000006445, ENSMUSG00000019970, ENSMUSG00000044813, ENSMUSG00000020653, ENSMUSG00000036840, ENSMUSG00000054364, ENSMUSG00000028211, ENSMUSG00000020063, ENSMUSG00000030847, ENSMUSG00000032515, ENSMUSG00000026288, ENSMUSG00000032076,…	522	247	9411	1.89776	0.601945	3.43725	4.72727	0.00254142
GOTERM_BP_FAT	GO:0002460~adaptive immune response based on somatic recombination of immune receptors built from immunoglobulin superfamily domains	10	0.0505226	ENSMUSG00000036594, ENSMUSG00000021453, ENSMUSG00000058952, ENSMUSG00000023951, ENSMUSG00000032508, ENSMUSG00000026656, ENSMUSG00000024610, ENSMUSG00000037405, ENSMUSG00000026288, ENSMUSG00000023224	413	43	6830	3.84594	0.867596	1.51109	1.81818	0.000870004
GOTERM_BP_FAT	GO:0002250~adaptive immune response	10	0.0505226	ENSMUSG00000036594, ENSMUSG00000021453, ENSMUSG00000058952, ENSMUSG00000023951, ENSMUSG00000032508, ENSMUSG00000026656, ENSMUSG00000024610, ENSMUSG00000037405, ENSMUSG00000026288, ENSMUSG00000023224	413	43	6830	3.84594	0.867596	1.51109	1.81818	0.000870004
GOTERM_CC_FAT	GO:0048770~pigment granule	11	0.0507945	ENSMUSG00000026880, ENSMUSG00000028645, ENSMUSG00000020611, ENSMUSG00000025809, ENSMUSG00000079477, ENSMUSG00000001847, ENSMUSG00000027248, ENSMUSG00000019173, ENSMUSG00000010095, ENSMUSG00000026864, ENSMUSG00000032412	361	60	6272	3.18523	0.436411	2.57956	2	0.00196187
GOTERM_CC_FAT	GO:0042470~melanosome	11	0.0507945	ENSMUSG00000026880, ENSMUSG00000028645, ENSMUSG00000020611, ENSMUSG00000025809, ENSMUSG00000079477, ENSMUSG00000001847, ENSMUSG00000027248, ENSMUSG00000019173, ENSMUSG00000010095, ENSMUSG00000026864, ENSMUSG00000032412	361	60	6272	3.18523	0.436411	2.57956	2	0.00196187
GOTERM_BP_FAT	GO:0048870~cell motility	22	0.0532028	ENSMUSG00000004508, ENSMUSG00000055322, ENSMUSG00000061353, ENSMUSG00000025809, ENSMUSG00000001847, ENSMUSG00000035799, ENSMUSG00000022122, ENSMUSG00000019947, ENSMUSG00000025608, ENSMUSG00000025810, ENSMUSG00000056071, ENSMUSG00000027797, ENSMUSG00000023951, ENSMUSG00000023905, ENSMUSG00000021822, ENSMUSG00000062960, ENSMUSG00000050953, ENSMUSG00000019997, ENSMUSG00000029648, ENSMUSG00000029373,…	413	166	6830	2.19172	0.887726	1.63333	4	0.000940933
GOTERM_BP_FAT	GO:0051674~localization of cell	22	0.0532028	ENSMUSG00000004508, ENSMUSG00000055322, ENSMUSG00000061353, ENSMUSG00000025809, ENSMUSG00000001847, ENSMUSG00000035799, ENSMUSG00000022122, ENSMUSG00000019947, ENSMUSG00000025608, ENSMUSG00000025810, ENSMUSG00000056071, ENSMUSG00000027797, ENSMUSG00000023951, ENSMUSG00000023905, ENSMUSG00000021822, ENSMUSG00000062960, ENSMUSG00000050953, ENSMUSG00000019997, ENSMUSG00000029648, ENSMUSG00000029373,…	413	166	6830	2.19172	0.887726	1.63333	4	0.000940933
GOTERM_BP_FAT	GO:0045893~positive regulation of transcription, DNA-dependent	30	0.0561579	ENSMUSG00000043962, ENSMUSG00000048756, ENSMUSG00000032508, ENSMUSG00000029634, ENSMUSG00000055116, ENSMUSG00000028341, ENSMUSG00000024926, ENSMUSG00000022528, ENSMUSG00000031925, ENSMUSG00000022383, ENSMUSG00000023951, ENSMUSG00000071637, ENSMUSG00000042895, ENSMUSG00000000078, ENSMUSG00000030353, ENSMUSG00000044167, ENSMUSG00000056501, ENSMUSG00000022346, ENSMUSG00000027803, ENSMUSG00000030087,…	413	262	6830	1.89361	0.906487	1.76867	5.45455	0.00101956
GOTERM_BP_FAT	GO:0045765~regulation of angiogenesis	8	0.0580045	ENSMUSG00000054364, ENSMUSG00000036478, ENSMUSG00000022893, ENSMUSG00000031503, ENSMUSG00000028978, ENSMUSG00000040152, ENSMUSG00000029373, ENSMUSG00000037411	413	28	6830	4.72501	0.918707	1.87222	1.45455	0.00107979
GOTERM_BP_FAT	GO:0030335~positive regulation of cell migration	7	0.0580999	ENSMUSG00000001435, ENSMUSG00000061353, ENSMUSG00000040152, ENSMUSG00000041417, ENSMUSG00000002900, ENSMUSG00000036106, ENSMUSG00000045092	413	21	6830	5.51251	0.932358	2.00796	1.27273	0.00115883
GOTERM_BP_FAT	GO:0035239~tube morphogenesis	17	0.0582522	ENSMUSG00000006932, ENSMUSG00000030790, ENSMUSG00000061353, ENSMUSG00000028341, ENSMUSG00000035799, ENSMUSG00000004791, ENSMUSG00000023951, ENSMUSG00000025810, ENSMUSG00000032440, ENSMUSG00000022510, ENSMUSG00000020611, ENSMUSG00000062960, ENSMUSG00000050953, ENSMUSG00000028017, ENSMUSG00000026814, ENSMUSG00000029648, ENSMUSG00000031980	413	113	6830	2.48795	0.928695	1.96904	3.09091	0.00113615
GOTERM_BP_FAT	GO:0007548~sex differentiation	13	0.0584451	ENSMUSG00000022893, ENSMUSG00000048756, ENSMUSG00000028978, ENSMUSG00000020063, ENSMUSG00000030189, ENSMUSG00000048490, ENSMUSG00000024949, ENSMUSG00000023951, ENSMUSG00000022510, ENSMUSG00000062960, ENSMUSG00000007659, ENSMUSG00000029231, ENSMUSG00000031980	413	72	6830	2.98594	0.924948	1.93123	2.36364	0.00111413
GOTERM_BP_FAT	GO:0051254~positive regulation of RNA metabolic process	30	0.0597687	ENSMUSG00000043962, ENSMUSG00000048756, ENSMUSG00000032508, ENSMUSG00000029634, ENSMUSG00000055116, ENSMUSG00000028341, ENSMUSG00000024926, ENSMUSG00000022528, ENSMUSG00000031925, ENSMUSG00000022383, ENSMUSG00000023951, ENSMUSG00000071637, ENSMUSG00000042895, ENSMUSG00000000078, ENSMUSG00000030353, ENSMUSG00000044167, ENSMUSG00000056501, ENSMUSG00000022346, ENSMUSG00000027803, ENSMUSG00000030087,…	413	265	6830	1.87217	0.941279	2.11227	5.45455	0.00121964
GOTERM_BP_FAT	GO:0060325~face morphogenesis	5	0.0605275	ENSMUSG00000040268, ENSMUSG00000034640, ENSMUSG00000029231, ENSMUSG00000032515, ENSMUSG00000019947	413	9	6830	9.18752	0.950062	2.23163	0.909091	0.0012893
GOTERM_BP_FAT	GO:0042981~regulation of apoptosis	39	0.0609383	ENSMUSG00000048756, ENSMUSG00000054499, ENSMUSG00000078566, ENSMUSG00000002289, ENSMUSG00000023951, ENSMUSG00000036478, ENSMUSG00000024014, ENSMUSG00000024610, ENSMUSG00000044167, ENSMUSG00000023067, ENSMUSG00000056501, ENSMUSG00000022346, ENSMUSG00000001435, ENSMUSG00000028211, ENSMUSG00000048787, ENSMUSG00000079037, ENSMUSG00000052957, ENSMUSG00000020063, ENSMUSG00000030189, ENSMUSG00000061878,…	413	380	6830	1.69727	0.947926	2.20079	7.09091	0.00127129
GOTERM_BP_FAT	GO:0007276~gamete generation	21	0.0610333	ENSMUSG00000036840, ENSMUSG00000022893, ENSMUSG00000003131, ENSMUSG00000048756, ENSMUSG00000061353, ENSMUSG00000028978, ENSMUSG00000020063, ENSMUSG00000030189, ENSMUSG00000049470, ENSMUSG00000048490, ENSMUSG00000025809, ENSMUSG00000036545, ENSMUSG00000032076, ENSMUSG00000066687, ENSMUSG00000053470, ENSMUSG00000027433, ENSMUSG00000021590, ENSMUSG00000007659, ENSMUSG00000041550, ENSMUSG00000031980,…	413	159	6830	2.1842	0.954306	2.29701	3.81818	0.00132748
SP_PIR_KEYWORDS	Transcription	78	0.0611624	ENSMUSG00000048756, ENSMUSG00000059436, ENSMUSG00000028341, ENSMUSG00000024926, ENSMUSG00000018347, ENSMUSG00000046179, ENSMUSG00000018143, ENSMUSG00000033373, ENSMUSG00000022500, ENSMUSG00000027829, ENSMUSG00000025612, ENSMUSG00000042197, ENSMUSG00000035673, ENSMUSG00000042895, ENSMUSG00000030353, ENSMUSG00000000078, ENSMUSG00000036867, ENSMUSG00000044167, ENSMUSG00000030256, ENSMUSG00000029068,…	522	1032	9411	1.36264	0.716985	4.6798	14.1818	0.00348082
UP_SEQ_FEATURE	mutagenesis site	47	0.0631437	ENSMUSG00000035356, ENSMUSG00000042677, ENSMUSG00000021608, ENSMUSG00000032508, ENSMUSG00000025809, ENSMUSG00000055116, ENSMUSG00000028862, ENSMUSG00000001847, ENSMUSG00000046179, ENSMUSG00000022383, ENSMUSG00000067279, ENSMUSG00000022500, ENSMUSG00000024014, ENSMUSG00000024610, ENSMUSG00000026579, ENSMUSG00000044167, ENSMUSG00000026479, ENSMUSG00000020593, ENSMUSG00000006445, ENSMUSG00000027803,…	528	480	9342	1.73246	0.323858	0.418869	8.54545	0.00025148
SMART	SM00338:BRLZ	10	0.0631853	ENSMUSG00000074622, ENSMUSG00000056749, ENSMUSG00000026628, ENSMUSG00000025612, ENSMUSG00000071637, ENSMUSG00000029135, ENSMUSG00000056501, ENSMUSG00000052837, ENSMUSG00000018143, ENSMUSG00000042622	314	40	4985	3.96895	0.122378	0.814752	1.81818	0.000652485
INTERPRO	IPR004827:Basic-leucine zipper (bZIP) transcription factor	10	0.0636931	ENSMUSG00000074622, ENSMUSG00000056749, ENSMUSG00000026628, ENSMUSG00000025612, ENSMUSG00000071637, ENSMUSG00000029135, ENSMUSG00000056501, ENSMUSG00000052837, ENSMUSG00000018143, ENSMUSG00000042622	505	40	8972	4.44158	0.231449	0.460227	1.81818	0.000296406
GOTERM_BP_FAT	GO:0007517~muscle organ development	18	0.0682222	ENSMUSG00000028364, ENSMUSG00000061013, ENSMUSG00000020063, ENSMUSG00000031987, ENSMUSG00000025809, ENSMUSG00000029287, ENSMUSG00000022951, ENSMUSG00000019947, ENSMUSG00000027488, ENSMUSG00000032085, ENSMUSG00000079243, ENSMUSG00000022510, ENSMUSG00000034640, ENSMUSG00000030470, ENSMUSG00000026814, ENSMUSG00000007655, ENSMUSG00000031636, ENSMUSG00000026547	413	127	6830	2.3439	0.970784	2.62553	3.27273	0.00151974
GOTERM_BP_FAT	GO:0043067~regulation of programmed cell death	39	0.0710028	ENSMUSG00000048756, ENSMUSG00000054499, ENSMUSG00000078566, ENSMUSG00000002289, ENSMUSG00000023951, ENSMUSG00000036478, ENSMUSG00000024014, ENSMUSG00000024610, ENSMUSG00000044167, ENSMUSG00000023067, ENSMUSG00000056501, ENSMUSG00000022346, ENSMUSG00000001435, ENSMUSG00000028211, ENSMUSG00000048787, ENSMUSG00000079037, ENSMUSG00000052957, ENSMUSG00000020063, ENSMUSG00000030189, ENSMUSG00000061878,…	413	385	6830	1.67523	0.976626	2.78898	7.09091	0.00161562
GOTERM_BP_FAT	GO:0010941~regulation of cell death	39	0.0729571	ENSMUSG00000048756, ENSMUSG00000054499, ENSMUSG00000078566, ENSMUSG00000002289, ENSMUSG00000023951, ENSMUSG00000036478, ENSMUSG00000024014, ENSMUSG00000024610, ENSMUSG00000044167, ENSMUSG00000023067, ENSMUSG00000056501, ENSMUSG00000022346, ENSMUSG00000001435, ENSMUSG00000028211, ENSMUSG00000048787, ENSMUSG00000079037, ENSMUSG00000052957, ENSMUSG00000020063, ENSMUSG00000030189, ENSMUSG00000061878,…	413	386	6830	1.67089	0.980538	2.92297	7.09091	0.00169434
SP_PIR_KEYWORDS	blood coagulation	5	0.0739373	ENSMUSG00000001930, ENSMUSG00000026579, ENSMUSG00000074743, ENSMUSG00000028128, ENSMUSG00000023224	522	13	9411	6.93413	0.800727	5.94114	0.909091	0.00444611
GOTERM_BP_FAT	GO:0045449~regulation of transcription	99	0.0769608	ENSMUSG00000048756, ENSMUSG00000032508, ENSMUSG00000046179, ENSMUSG00000033373, ENSMUSG00000022500, ENSMUSG00000025612, ENSMUSG00000042895, ENSMUSG00000042197, ENSMUSG00000000078, ENSMUSG00000030256, ENSMUSG00000030087, ENSMUSG00000074622, ENSMUSG00000002996, ENSMUSG00000042622, ENSMUSG00000037876, ENSMUSG00000052837, ENSMUSG00000032035, ENSMUSG00000021134, ENSMUSG00000043962, ENSMUSG00000029634,…	413	1240	6830	1.32034	0.985656	3.14579	18	0.00182547
GOTERM_MF_FAT	GO:0003700~transcription factor activity	40	0.0787413	ENSMUSG00000048756, ENSMUSG00000061013, ENSMUSG00000055116, ENSMUSG00000029135, ENSMUSG00000028341, ENSMUSG00000035877, ENSMUSG00000018347, ENSMUSG00000046179, ENSMUSG00000018143, ENSMUSG00000022383, ENSMUSG00000063060, ENSMUSG00000025612, ENSMUSG00000071637, ENSMUSG00000000078, ENSMUSG00000030353, ENSMUSG00000036867, ENSMUSG00000044167, ENSMUSG00000056501, ENSMUSG00000022346, ENSMUSG00000020653,…	383	389	6520	1.75049	0.279678	0.850767	7.27273	0.000583562
INTERPRO	IPR006209:EGF	13	0.0792146	ENSMUSG00000075254, ENSMUSG00000040152, ENSMUSG00000021614, ENSMUSG00000027188, ENSMUSG00000001870, ENSMUSG00000027435, ENSMUSG00000023885, ENSMUSG00000047250, ENSMUSG00000028017, ENSMUSG00000040488, ENSMUSG00000074743, ENSMUSG00000030605, ENSMUSG00000027314	505	70	8972	3.29946	0.3381	0.720463	2.36364	0.000464578
GOTERM_BP_FAT	GO:0051272~positive regulation of cell motion	7	0.080341	ENSMUSG00000001435, ENSMUSG00000061353, ENSMUSG00000040152, ENSMUSG00000041417, ENSMUSG00000002900, ENSMUSG00000036106, ENSMUSG00000045092	413	23	6830	5.03316	0.98914	3.34849	1.27273	0.001945
SP_PIR_KEYWORDS	basement membrane	6	0.092142	ENSMUSG00000019899, ENSMUSG00000031502, ENSMUSG00000023886, ENSMUSG00000031503, ENSMUSG00000026479, ENSMUSG00000002900	522	22	9411	4.91693	0.891754	8.09563	1.09091	0.00612302
SP_PIR_KEYWORDS	cell membrane	65	0.0936862	ENSMUSG00000031442, ENSMUSG00000026880, ENSMUSG00000046718, ENSMUSG00000037762, ENSMUSG00000039903, ENSMUSG00000010047, ENSMUSG00000029134, ENSMUSG00000001847, ENSMUSG00000022122, ENSMUSG00000019173, ENSMUSG00000026883, ENSMUSG00000027488, ENSMUSG00000037434, ENSMUSG00000028645, ENSMUSG00000031871, ENSMUSG00000042190, ENSMUSG00000044813, ENSMUSG00000056515, ENSMUSG00000025509, ENSMUSG00000038668,…	522	847	9411	1.38355	0.885151	7.88876	11.8182	0.00596044
GOTERM_BP_FAT	GO:0048754~branching morphogenesis of a tube	12	0.102786	ENSMUSG00000004791, ENSMUSG00000006932, ENSMUSG00000025810, ENSMUSG00000023951, ENSMUSG00000032440, ENSMUSG00000020611, ENSMUSG00000062960, ENSMUSG00000061353, ENSMUSG00000028017, ENSMUSG00000026814, ENSMUSG00000029648, ENSMUSG00000031980	413	69	6830	2.87609	0.997434	4.39289	2.18182	0.00256466
GOTERM_BP_FAT	GO:0007179~transforming growth factor beta receptor signaling pathway	9	0.1056	ENSMUSG00000001870, ENSMUSG00000032440, ENSMUSG00000040488, ENSMUSG00000029287, ENSMUSG00000026814, ENSMUSG00000027660, ENSMUSG00000036867, ENSMUSG00000031555, ENSMUSG00000000530	413	41	6830	3.63019	0.998069	4.59739	1.63636	0.00268674
KEGG_PATHWAY	mmu04060:Cytokine-cytokine receptor interaction	15	0.106493	ENSMUSG00000029380, ENSMUSG00000061353, ENSMUSG00000022146, ENSMUSG00000023206, ENSMUSG00000023951, ENSMUSG00000023905, ENSMUSG00000032440, ENSMUSG00000062960, ENSMUSG00000028017, ENSMUSG00000021508, ENSMUSG00000029648, ENSMUSG00000028599, ENSMUSG00000029231, ENSMUSG00000029373, ENSMUSG00000000530	189	91	2707	2.36089	0.36263	3.9061	2.72727	0.00340635
GOTERM_BP_FAT	GO:0060323~head morphogenesis	5	0.110324	ENSMUSG00000040268, ENSMUSG00000034640, ENSMUSG00000029231, ENSMUSG00000032515, ENSMUSG00000019947	413	11	6830	7.51706	0.9992	5.22832	0.909091	0.00306494
GOTERM_BP_FAT	GO:0019953~sexual reproduction	22	0.11144	ENSMUSG00000036840, ENSMUSG00000022893, ENSMUSG00000003131, ENSMUSG00000048756, ENSMUSG00000061353, ENSMUSG00000028978, ENSMUSG00000020063, ENSMUSG00000030189, ENSMUSG00000049470, ENSMUSG00000048490, ENSMUSG00000025809, ENSMUSG00000036545, ENSMUSG00000032076, ENSMUSG00000066687, ENSMUSG00000053470, ENSMUSG00000027433, ENSMUSG00000021590, ENSMUSG00000007659, ENSMUSG00000030605, ENSMUSG00000041550,…	413	182	6830	1.99904	0.999061	5.11421	4	0.00299637
GOTERM_BP_FAT	GO:0006357~regulation of transcription from RNA polymerase II promoter	39	0.111852	ENSMUSG00000043962, ENSMUSG00000048756, ENSMUSG00000032508, ENSMUSG00000055116, ENSMUSG00000028341, ENSMUSG00000024926, ENSMUSG00000022528, ENSMUSG00000031925, ENSMUSG00000022383, ENSMUSG00000023951, ENSMUSG00000063060, ENSMUSG00000024803, ENSMUSG00000042895, ENSMUSG00000071637, ENSMUSG00000000078, ENSMUSG00000030353, ENSMUSG00000044167, ENSMUSG00000030256, ENSMUSG00000056501, ENSMUSG00000027803,…	413	398	6830	1.62051	0.998842	4.96414	7.09091	0.0029063
GOTERM_BP_FAT	GO:0030855~epithelial cell differentiation	10	0.11186	ENSMUSG00000001435, ENSMUSG00000006932, ENSMUSG00000023951, ENSMUSG00000022510, ENSMUSG00000047250, ENSMUSG00000062960, ENSMUSG00000050953, ENSMUSG00000056501, ENSMUSG00000031980, ENSMUSG00000045092	413	51	6830	3.24265	0.999189	5.21886	1.81818	0.00305926
GOTERM_BP_FAT	GO:0001501~skeletal system development	21	0.112576	ENSMUSG00000006932, ENSMUSG00000040268, ENSMUSG00000052957, ENSMUSG00000030218, ENSMUSG00000031885, ENSMUSG00000025784, ENSMUSG00000036617, ENSMUSG00000020427, ENSMUSG00000032515, ENSMUSG00000019947, ENSMUSG00000066687, ENSMUSG00000026042, ENSMUSG00000032440, ENSMUSG00000022510, ENSMUSG00000034640, ENSMUSG00000019997, ENSMUSG00000029231, ENSMUSG00000022346, ENSMUSG00000027803, ENSMUSG00000006445,…	413	170	6830	2.04287	0.999019	5.08283	3.81818	0.00297752
SMART	SM00034:CLECT	7	0.115891	ENSMUSG00000060703, ENSMUSG00000045930, ENSMUSG00000027435, ENSMUSG00000025784, ENSMUSG00000074743, ENSMUSG00000026712, ENSMUSG00000021614	314	22	4985	5.05139	0.308937	2.28919	1.27273	0.00184592
GOTERM_BP_FAT	GO:0010033~response to organic substance	27	0.116773	ENSMUSG00000028195, ENSMUSG00000030218, ENSMUSG00000032508, ENSMUSG00000031167, ENSMUSG00000022951, ENSMUSG00000026473, ENSMUSG00000032440, ENSMUSG00000044167, ENSMUSG00000020593, ENSMUSG00000022346, ENSMUSG00000015766, ENSMUSG00000019970, ENSMUSG00000039005, ENSMUSG00000021025, ENSMUSG00000031490, ENSMUSG00000031770, ENSMUSG00000041417, ENSMUSG00000031555, ENSMUSG00000027875, ENSMUSG00000032350,…	413	245	6830	1.8225	0.999547	5.63276	4.90909	0.00330863
GOTERM_BP_FAT	GO:0006952~defense response	20	0.11729	ENSMUSG00000035356, ENSMUSG00000029380, ENSMUSG00000018932, ENSMUSG00000039005, ENSMUSG00000026656, ENSMUSG00000032508, ENSMUSG00000025139, ENSMUSG00000061878, ENSMUSG00000040152, ENSMUSG00000017493, ENSMUSG00000078566, ENSMUSG00000036594, ENSMUSG00000058952, ENSMUSG00000024610, ENSMUSG00000028599, ENSMUSG00000007041, ENSMUSG00000031827, ENSMUSG00000022051, ENSMUSG00000023224, ENSMUSG00000060802	413	160	6830	2.06719	0.999614	5.74716	3.63636	0.00337774
GOTERM_BP_FAT	GO:0048660~regulation of smooth muscle cell proliferation	6	0.118469	ENSMUSG00000023951, ENSMUSG00000032440, ENSMUSG00000032508, ENSMUSG00000028978, ENSMUSG00000024949, ENSMUSG00000045092	413	18	6830	5.51251	0.999687	5.8963	1.09091	0.00346795
GOTERM_BP_FAT	GO:0002274~myeloid leukocyte activation	6	0.118469	ENSMUSG00000025889, ENSMUSG00000039005, ENSMUSG00000032440, ENSMUSG00000026656, ENSMUSG00000035673, ENSMUSG00000005125	413	18	6830	5.51251	0.999687	5.8963	1.09091	0.00346795
GOTERM_BP_FAT	GO:0030036~actin cytoskeleton organization	16	0.118753	ENSMUSG00000004530, ENSMUSG00000032643, ENSMUSG00000053931, ENSMUSG00000039960, ENSMUSG00000025809, ENSMUSG00000001847, ENSMUSG00000007877, ENSMUSG00000046768, ENSMUSG00000050310, ENSMUSG00000079243, ENSMUSG00000056071, ENSMUSG00000020593, ENSMUSG00000018387, ENSMUSG00000015766, ENSMUSG00000036106, ENSMUSG00000031636	413	115	6830	2.30087	0.99979	6.17925	2.90909	0.00363948
GOTERM_CC_FAT	GO:0031674~I band	8	0.119308	ENSMUSG00000006932, ENSMUSG00000032643, ENSMUSG00000024803, ENSMUSG00000030470, ENSMUSG00000050315, ENSMUSG00000028834, ENSMUSG00000007877, ENSMUSG00000031636	361	38	6272	3.65768	0.782283	6.71231	1.45455	0.00520749
GOTERM_BP_FAT	GO:0032101~regulation of response to external stimulus	11	0.120434	ENSMUSG00000039005, ENSMUSG00000022383, ENSMUSG00000032440, ENSMUSG00000061353, ENSMUSG00000026656, ENSMUSG00000035673, ENSMUSG00000040152, ENSMUSG00000028599, ENSMUSG00000044786, ENSMUSG00000023224, ENSMUSG00000045092	413	62	6830	2.93408	0.99979	6.17896	2	0.0036393
GOTERM_BP_FAT	GO:0001570~vasculogenesis	8	0.12048	ENSMUSG00000032440, ENSMUSG00000034640, ENSMUSG00000062960, ENSMUSG00000026814, ENSMUSG00000039910, ENSMUSG00000006445, ENSMUSG00000052837, ENSMUSG00000007655	413	34	6830	3.89118	0.999762	6.09069	1.45455	0.00358574
SP_PIR_KEYWORDS	developmental protein	36	0.121132	ENSMUSG00000049791, ENSMUSG00000042677, ENSMUSG00000028796, ENSMUSG00000037211, ENSMUSG00000061013, ENSMUSG00000030218, ENSMUSG00000031548, ENSMUSG00000033373, ENSMUSG00000021453, ENSMUSG00000023951, ENSMUSG00000030470, ENSMUSG00000041773, ENSMUSG00000021590, ENSMUSG00000029648, ENSMUSG00000027314, ENSMUSG00000044813, ENSMUSG00000001627, ENSMUSG00000024427, ENSMUSG00000036840, ENSMUSG00000032125,…	522	416	9411	1.56018	0.9549	11.1007	6.54545	0.00852391
GOTERM_CC_FAT	GO:0044449~contractile fiber part	10	0.126266	ENSMUSG00000006932, ENSMUSG00000032643, ENSMUSG00000020717, ENSMUSG00000024803, ENSMUSG00000030470, ENSMUSG00000050315, ENSMUSG00000042895, ENSMUSG00000028834, ENSMUSG00000007877, ENSMUSG00000031636	361	59	6272	2.94474	0.827046	7.68579	1.81818	0.00599133
GOTERM_BP_FAT	GO:0001701~in utero embryonic development	22	0.128619	ENSMUSG00000028195, ENSMUSG00000030790, ENSMUSG00000031987, ENSMUSG00000030189, ENSMUSG00000025809, ENSMUSG00000027660, ENSMUSG00000029287, ENSMUSG00000022150, ENSMUSG00000022528, ENSMUSG00000042622, ENSMUSG00000032440, ENSMUSG00000037434, ENSMUSG00000020611, ENSMUSG00000050953, ENSMUSG00000030353, ENSMUSG00000007659, ENSMUSG00000039910, ENSMUSG00000056501, ENSMUSG00000029231, ENSMUSG00000052837,…	413	187	6830	1.94559	0.999935	7.00042	4	0.00414005
GOTERM_BP_FAT	GO:0045941~positive regulation of transcription	31	0.129135	ENSMUSG00000043962, ENSMUSG00000048756, ENSMUSG00000032508, ENSMUSG00000029634, ENSMUSG00000055116, ENSMUSG00000028341, ENSMUSG00000024926, ENSMUSG00000022528, ENSMUSG00000033373, ENSMUSG00000031925, ENSMUSG00000022383, ENSMUSG00000023951, ENSMUSG00000071637, ENSMUSG00000042895, ENSMUSG00000000078, ENSMUSG00000030353, ENSMUSG00000044167, ENSMUSG00000056501, ENSMUSG00000022346, ENSMUSG00000027803,…	413	300	6830	1.70888	0.999917	6.83566	5.63636	0.00403929
GOTERM_BP_FAT	GO:0030155~regulation of cell adhesion	11	0.129168	ENSMUSG00000019899, ENSMUSG00000028195, ENSMUSG00000023886, ENSMUSG00000018001, ENSMUSG00000040152, ENSMUSG00000039910, ENSMUSG00000041417, ENSMUSG00000037405, ENSMUSG00000002900, ENSMUSG00000025608, ENSMUSG00000045092	413	63	6830	2.88751	0.999928	6.93445	2	0.00409969
GOTERM_MF_FAT	GO:0005201~extracellular matrix structural constituent	6	0.129942	ENSMUSG00000001435, ENSMUSG00000026042, ENSMUSG00000031502, ENSMUSG00000030116, ENSMUSG00000031503, ENSMUSG00000002900	383	15	6520	6.8094	0.501412	1.7963	1.09091	0.00123762
GOTERM_BP_FAT	GO:0051173~positive regulation of nitrogen compound metabolic process	33	0.130196	ENSMUSG00000043962, ENSMUSG00000048756, ENSMUSG00000032508, ENSMUSG00000029634, ENSMUSG00000055116, ENSMUSG00000028341, ENSMUSG00000024926, ENSMUSG00000022528, ENSMUSG00000033373, ENSMUSG00000031925, ENSMUSG00000022383, ENSMUSG00000023951, ENSMUSG00000042895, ENSMUSG00000071637, ENSMUSG00000000078, ENSMUSG00000030353, ENSMUSG00000044167, ENSMUSG00000056501, ENSMUSG00000022346, ENSMUSG00000027803,…	413	327	6830	1.66893	0.99995	7.18671	6	0.00425419
INTERPRO	IPR016186:C-type lectin-like	8	0.131597	ENSMUSG00000001435, ENSMUSG00000060703, ENSMUSG00000045930, ENSMUSG00000027435, ENSMUSG00000025784, ENSMUSG00000074743, ENSMUSG00000026712, ENSMUSG00000021614	505	30	8972	4.73769	0.627567	1.71585	1.45455	0.00111165
GOTERM_BP_FAT	GO:0048010~vascular endothelial growth factor receptor signaling pathway	5	0.132075	ENSMUSG00000025810, ENSMUSG00000023951, ENSMUSG00000062960, ENSMUSG00000029648, ENSMUSG00000029231	413	12	6830	6.89064	0.999963	7.39281	0.909091	0.00438072
GOTERM_BP_FAT	GO:0060324~face development	5	0.132075	ENSMUSG00000040268, ENSMUSG00000034640, ENSMUSG00000029231, ENSMUSG00000032515, ENSMUSG00000019947	413	12	6830	6.89064	0.999963	7.39281	0.909091	0.00438072
GOTERM_MF_FAT	GO:0005021~vascular endothelial growth factor receptor activity	4	0.136492	ENSMUSG00000025810, ENSMUSG00000062960, ENSMUSG00000029648, ENSMUSG00000029231	383	5	6520	13.6188	0.642017	2.63999	0.727273	0.00182621
GOTERM_MF_FAT	GO:0030247~polysaccharide binding	13	0.137546	ENSMUSG00000028195, ENSMUSG00000022893, ENSMUSG00000040152, ENSMUSG00000029287, ENSMUSG00000021614, ENSMUSG00000023951, ENSMUSG00000023886, ENSMUSG00000023885, ENSMUSG00000053475, ENSMUSG00000019997, ENSMUSG00000026479, ENSMUSG00000028776, ENSMUSG00000029373	383	77	6520	2.8741	0.588456	2.2858	2.36364	0.00157854
GOTERM_MF_FAT	GO:0001871~pattern binding	13	0.137546	ENSMUSG00000028195, ENSMUSG00000022893, ENSMUSG00000040152, ENSMUSG00000029287, ENSMUSG00000021614, ENSMUSG00000023951, ENSMUSG00000023886, ENSMUSG00000023885, ENSMUSG00000053475, ENSMUSG00000019997, ENSMUSG00000026479, ENSMUSG00000028776, ENSMUSG00000029373	383	77	6520	2.8741	0.588456	2.2858	2.36364	0.00157854
GOTERM_BP_FAT	GO:0040017~positive regulation of locomotion	7	0.137739	ENSMUSG00000001435, ENSMUSG00000061353, ENSMUSG00000040152, ENSMUSG00000041417, ENSMUSG00000002900, ENSMUSG00000036106, ENSMUSG00000045092	413	27	6830	4.28751	0.99998	7.82395	1.27273	0.00464627
GOTERM_CC_FAT	GO:0031226~intrinsic to plasma membrane	26	0.141378	ENSMUSG00000026880, ENSMUSG00000027748, ENSMUSG00000003617, ENSMUSG00000026656, ENSMUSG00000022146, ENSMUSG00000025809, ENSMUSG00000002602, ENSMUSG00000032440, ENSMUSG00000024610, ENSMUSG00000022265, ENSMUSG00000029648, ENSMUSG00000029231, ENSMUSG00000027314, ENSMUSG00000015766, ENSMUSG00000006445, ENSMUSG00000023828, ENSMUSG00000001029, ENSMUSG00000051839, ENSMUSG00000021759, ENSMUSG00000052957,…	361	260	6272	1.7374	0.881634	9.26764	4.72727	0.00728149
GOTERM_BP_FAT	GO:0010628~positive regulation of gene expression	31	0.143576	ENSMUSG00000043962, ENSMUSG00000048756, ENSMUSG00000032508, ENSMUSG00000029634, ENSMUSG00000055116, ENSMUSG00000028341, ENSMUSG00000024926, ENSMUSG00000022528, ENSMUSG00000033373, ENSMUSG00000031925, ENSMUSG00000022383, ENSMUSG00000023951, ENSMUSG00000071637, ENSMUSG00000042895, ENSMUSG00000000078, ENSMUSG00000030353, ENSMUSG00000044167, ENSMUSG00000056501, ENSMUSG00000022346, ENSMUSG00000027803,…	413	304	6830	1.68639	0.99999	8.27457	5.63636	0.00492507
INTERPRO	IPR001304:C-type lectin	7	0.144077	ENSMUSG00000060703, ENSMUSG00000045930, ENSMUSG00000027435, ENSMUSG00000025784, ENSMUSG00000074743, ENSMUSG00000026712, ENSMUSG00000021614	505	22	8972	5.65293	0.606806	1.62238	1.27273	0.00105063
GOTERM_BP_FAT	GO:0007596~blood coagulation	8	0.144181	ENSMUSG00000015085, ENSMUSG00000001930, ENSMUSG00000020611, ENSMUSG00000026579, ENSMUSG00000074743, ENSMUSG00000028128, ENSMUSG00000029373, ENSMUSG00000023224	413	36	6830	3.67501	0.999992	8.41815	1.45455	0.00501417
GOTERM_BP_FAT	GO:0050817~coagulation	8	0.144181	ENSMUSG00000015085, ENSMUSG00000001930, ENSMUSG00000020611, ENSMUSG00000026579, ENSMUSG00000074743, ENSMUSG00000028128, ENSMUSG00000029373, ENSMUSG00000023224	413	36	6830	3.67501	0.999992	8.41815	1.45455	0.00501417
GOTERM_BP_FAT	GO:0019216~regulation of lipid metabolic process	8	0.144181	ENSMUSG00000025889, ENSMUSG00000025509, ENSMUSG00000002289, ENSMUSG00000022383, ENSMUSG00000001847, ENSMUSG00000007655, ENSMUSG00000024949, ENSMUSG00000031980	413	36	6830	3.67501	0.999992	8.41815	1.45455	0.00501417
GOTERM_BP_FAT	GO:0031328~positive regulation of cellular biosynthetic process	33	0.144715	ENSMUSG00000043962, ENSMUSG00000048756, ENSMUSG00000032508, ENSMUSG00000029634, ENSMUSG00000055116, ENSMUSG00000028341, ENSMUSG00000024926, ENSMUSG00000022528, ENSMUSG00000033373, ENSMUSG00000031925, ENSMUSG00000022383, ENSMUSG00000023951, ENSMUSG00000042895, ENSMUSG00000071637, ENSMUSG00000000078, ENSMUSG00000030353, ENSMUSG00000044167, ENSMUSG00000056501, ENSMUSG00000022346, ENSMUSG00000027803,…	413	331	6830	1.64876	0.999993	8.55817	6	0.00510119
GOTERM_BP_FAT	GO:0007155~cell adhesion	31	0.149413	ENSMUSG00000019899, ENSMUSG00000028195, ENSMUSG00000028364, ENSMUSG00000025809, ENSMUSG00000040152, ENSMUSG00000001847, ENSMUSG00000021365, ENSMUSG00000022528, ENSMUSG00000027435, ENSMUSG00000019997, ENSMUSG00000026579, ENSMUSG00000031871, ENSMUSG00000026479, ENSMUSG00000001029, ENSMUSG00000001435, ENSMUSG00000054364, ENSMUSG00000006932, ENSMUSG00000020717, ENSMUSG00000002944, ENSMUSG00000037405,…	413	306	6830	1.67537	0.999997	9.06786	5.63636	0.00541903
GOTERM_BP_FAT	GO:0022610~biological adhesion	31	0.149413	ENSMUSG00000019899, ENSMUSG00000028195, ENSMUSG00000028364, ENSMUSG00000025809, ENSMUSG00000040152, ENSMUSG00000001847, ENSMUSG00000021365, ENSMUSG00000022528, ENSMUSG00000027435, ENSMUSG00000019997, ENSMUSG00000026579, ENSMUSG00000031871, ENSMUSG00000026479, ENSMUSG00000001029, ENSMUSG00000001435, ENSMUSG00000054364, ENSMUSG00000006932, ENSMUSG00000020717, ENSMUSG00000002944, ENSMUSG00000037405,…	413	306	6830	1.67537	0.999997	9.06786	5.63636	0.00541903
GOTERM_BP_FAT	GO:0009891~positive regulation of biosynthetic process	33	0.149599	ENSMUSG00000043962, ENSMUSG00000048756, ENSMUSG00000032508, ENSMUSG00000029634, ENSMUSG00000055116, ENSMUSG00000028341, ENSMUSG00000024926, ENSMUSG00000022528, ENSMUSG00000033373, ENSMUSG00000031925, ENSMUSG00000022383, ENSMUSG00000023951, ENSMUSG00000042895, ENSMUSG00000071637, ENSMUSG00000000078, ENSMUSG00000030353, ENSMUSG00000044167, ENSMUSG00000056501, ENSMUSG00000022346, ENSMUSG00000027803,…	413	332	6830	1.64379	0.999996	8.96853	6	0.00535696
GOTERM_BP_FAT	GO:0001666~response to hypoxia	9	0.153133	ENSMUSG00000078566, ENSMUSG00000022383, ENSMUSG00000023951, ENSMUSG00000032942, ENSMUSG00000021822, ENSMUSG00000005413, ENSMUSG00000020681, ENSMUSG00000039910, ENSMUSG00000007655	413	46	6830	3.2356	0.999998	9.41514	1.63636	0.00563655
KEGG_PATHWAY	mmu05222:Small cell lung cancer	11	0.156906	ENSMUSG00000019899, ENSMUSG00000031502, ENSMUSG00000021025, ENSMUSG00000031503, ENSMUSG00000025809, ENSMUSG00000059436, ENSMUSG00000007659, ENSMUSG00000041417, ENSMUSG00000026479, ENSMUSG00000002900, ENSMUSG00000022346	189	59	2707	2.67034	0.57403	7.27141	2	0.0064442
GOTERM_BP_FAT	GO:0002449~lymphocyte mediated immunity	8	0.157165	ENSMUSG00000036594, ENSMUSG00000058952, ENSMUSG00000032508, ENSMUSG00000026656, ENSMUSG00000024610, ENSMUSG00000037405, ENSMUSG00000026288, ENSMUSG00000023224	413	37	6830	3.57568	0.999999	9.78818	1.45455	0.00587109
GOTERM_BP_FAT	GO:0007599~hemostasis	8	0.157165	ENSMUSG00000015085, ENSMUSG00000001930, ENSMUSG00000020611, ENSMUSG00000026579, ENSMUSG00000074743, ENSMUSG00000028128, ENSMUSG00000029373, ENSMUSG00000023224	413	37	6830	3.57568	0.999999	9.78818	1.45455	0.00587109
GOTERM_BP_FAT	GO:0010557~positive regulation of macromolecule biosynthetic process	32	0.162522	ENSMUSG00000043962, ENSMUSG00000048756, ENSMUSG00000032508, ENSMUSG00000029634, ENSMUSG00000055116, ENSMUSG00000028341, ENSMUSG00000024926, ENSMUSG00000022528, ENSMUSG00000033373, ENSMUSG00000031925, ENSMUSG00000022383, ENSMUSG00000023951, ENSMUSG00000042895, ENSMUSG00000071637, ENSMUSG00000000078, ENSMUSG00000030353, ENSMUSG00000044167, ENSMUSG00000056501, ENSMUSG00000022346, ENSMUSG00000027803,…	413	322	6830	1.64348	0.999999	10.254	5.81818	0.00616525
GOTERM_BP_FAT	GO:0045935~positive regulation of nucleobase, nucleoside, nucleotide and nucleic acid metabolic process	32	0.162522	ENSMUSG00000043962, ENSMUSG00000048756, ENSMUSG00000032508, ENSMUSG00000029634, ENSMUSG00000055116, ENSMUSG00000028341, ENSMUSG00000024926, ENSMUSG00000022528, ENSMUSG00000033373, ENSMUSG00000031925, ENSMUSG00000022383, ENSMUSG00000023951, ENSMUSG00000042895, ENSMUSG00000071637, ENSMUSG00000000078, ENSMUSG00000030353, ENSMUSG00000044167, ENSMUSG00000056501, ENSMUSG00000022346, ENSMUSG00000027803,…	413	322	6830	1.64348	0.999999	10.254	5.81818	0.00616525
INTERPRO	IPR018048:Small chemokine, C-X-C, conserved site	4	0.164544	ENSMUSG00000029380, ENSMUSG00000061353, ENSMUSG00000021508, ENSMUSG00000029373	505	5	8972	14.2131	0.76265	2.4887	0.727273	0.0016183
GOTERM_BP_FAT	GO:0045446~endothelial cell differentiation	4	0.165207	ENSMUSG00000001435, ENSMUSG00000062960, ENSMUSG00000031980, ENSMUSG00000045092	413	7	6830	9.45002	1	10.5513	0.727273	0.00635375
GOTERM_BP_FAT	GO:0070482~response to oxygen levels	9	0.16553	ENSMUSG00000078566, ENSMUSG00000022383, ENSMUSG00000023951, ENSMUSG00000032942, ENSMUSG00000021822, ENSMUSG00000005413, ENSMUSG00000020681, ENSMUSG00000039910, ENSMUSG00000007655	413	47	6830	3.16676	1	10.6945	1.63636	0.00644472
GOTERM_BP_FAT	GO:0008285~negative regulation of cell proliferation	18	0.167431	ENSMUSG00000037211, ENSMUSG00000052957, ENSMUSG00000026656, ENSMUSG00000028978, ENSMUSG00000029287, ENSMUSG00000020427, ENSMUSG00000024949, ENSMUSG00000026288, ENSMUSG00000066687, ENSMUSG00000033373, ENSMUSG00000079243, ENSMUSG00000032440, ENSMUSG00000036478, ENSMUSG00000005413, ENSMUSG00000031871, ENSMUSG00000023067, ENSMUSG00000007655, ENSMUSG00000031980	413	146	6830	2.03887	1	10.9447	3.27273	0.00660407
GOTERM_BP_FAT	GO:0051094~positive regulation of developmental process	18	0.167431	ENSMUSG00000054364, ENSMUSG00000006932, ENSMUSG00000048756, ENSMUSG00000002944, ENSMUSG00000028978, ENSMUSG00000020427, ENSMUSG00000026288, ENSMUSG00000036594, ENSMUSG00000002489, ENSMUSG00000023905, ENSMUSG00000032440, ENSMUSG00000036478, ENSMUSG00000050953, ENSMUSG00000024610, ENSMUSG00000020644, ENSMUSG00000052837, ENSMUSG00000053113, ENSMUSG00000032035	413	146	6830	2.03887	1	10.9447	3.27273	0.00660407
GOTERM_BP_FAT	GO:0002684~positive regulation of immune system process	14	0.169325	ENSMUSG00000039005, ENSMUSG00000021025, ENSMUSG00000032508, ENSMUSG00000040152, ENSMUSG00000026288, ENSMUSG00000032076, ENSMUSG00000036594, ENSMUSG00000058952, ENSMUSG00000032440, ENSMUSG00000024610, ENSMUSG00000023067, ENSMUSG00000030798, ENSMUSG00000023224, ENSMUSG00000060802	413	100	6830	2.31525	1	11.197	2.54545	0.00676516
GOTERM_BP_FAT	GO:0007169~transmembrane receptor protein tyrosine kinase signaling pathway	17	0.172971	ENSMUSG00000040268, ENSMUSG00000031490, ENSMUSG00000002602, ENSMUSG00000041417, ENSMUSG00000032515, ENSMUSG00000019947, ENSMUSG00000002489, ENSMUSG00000023951, ENSMUSG00000025810, ENSMUSG00000034640, ENSMUSG00000062960, ENSMUSG00000019997, ENSMUSG00000028017, ENSMUSG00000029648, ENSMUSG00000044167, ENSMUSG00000029231, ENSMUSG00000006445	413	135	6830	2.0825	1	11.5733	3.09091	0.00700622
GOTERM_BP_FAT	GO:0003013~circulatory system process	11	0.173991	ENSMUSG00000018932, ENSMUSG00000032350, ENSMUSG00000023951, ENSMUSG00000005413, ENSMUSG00000047250, ENSMUSG00000028978, ENSMUSG00000026579, ENSMUSG00000020681, ENSMUSG00000022122, ENSMUSG00000007655, ENSMUSG00000031980	413	68	6830	2.67519	1	11.771	2	0.0071333
GOTERM_BP_FAT	GO:0008015~blood circulation	11	0.173991	ENSMUSG00000018932, ENSMUSG00000032350, ENSMUSG00000023951, ENSMUSG00000005413, ENSMUSG00000047250, ENSMUSG00000028978, ENSMUSG00000026579, ENSMUSG00000020681, ENSMUSG00000022122, ENSMUSG00000007655, ENSMUSG00000031980	413	68	6830	2.67519	1	11.771	2	0.0071333
SP_PIR_KEYWORDS	membrane	196	0.177056	ENSMUSG00000022122, ENSMUSG00000027864, ENSMUSG00000022500, ENSMUSG00000047250, ENSMUSG00000042190, ENSMUSG00000022265, ENSMUSG00000027314, ENSMUSG00000044813, ENSMUSG00000043421, ENSMUSG00000025509, ENSMUSG00000041189, ENSMUSG00000026748, ENSMUSG00000062232, ENSMUSG00000013846, ENSMUSG00000025608, ENSMUSG00000039167, ENSMUSG00000077450, ENSMUSG00000007659, ENSMUSG00000022391, ENSMUSG00000007655,…	522	3093	9411	1.14246	0.99234	16.8879	35.6364	0.0133676
GOTERM_BP_FAT	GO:0030029~actin filament-based process	16	0.177696	ENSMUSG00000004530, ENSMUSG00000032643, ENSMUSG00000053931, ENSMUSG00000039960, ENSMUSG00000025809, ENSMUSG00000001847, ENSMUSG00000007877, ENSMUSG00000046768, ENSMUSG00000050310, ENSMUSG00000079243, ENSMUSG00000056071, ENSMUSG00000020593, ENSMUSG00000018387, ENSMUSG00000015766, ENSMUSG00000036106, ENSMUSG00000031636	413	124	6830	2.13387	1	12.1601	2.90909	0.00738406
GOTERM_BP_FAT	GO:0043009~chordate embryonic development	28	0.178114	ENSMUSG00000028195, ENSMUSG00000025809, ENSMUSG00000007877, ENSMUSG00000022528, ENSMUSG00000031548, ENSMUSG00000032440, ENSMUSG00000037434, ENSMUSG00000020611, ENSMUSG00000030353, ENSMUSG00000029231, ENSMUSG00000056501, ENSMUSG00000053113, ENSMUSG00000006445, ENSMUSG00000000530, ENSMUSG00000052957, ENSMUSG00000030790, ENSMUSG00000030189, ENSMUSG00000031987, ENSMUSG00000027660, ENSMUSG00000036617,…	413	274	6830	1.68997	1	12.3192	5.09091	0.00748696
SP_PIR_KEYWORDS	transmembrane	150	0.180698	ENSMUSG00000046718, ENSMUSG00000028381, ENSMUSG00000037762, ENSMUSG00000039037, ENSMUSG00000022848, ENSMUSG00000022122, ENSMUSG00000028982, ENSMUSG00000027864, ENSMUSG00000049047, ENSMUSG00000032440, ENSMUSG00000028645, ENSMUSG00000031871, ENSMUSG00000021590, ENSMUSG00000042190, ENSMUSG00000022265, ENSMUSG00000029231, ENSMUSG00000027314, ENSMUSG00000043421, ENSMUSG00000023828, ENSMUSG00000025509,…	522	2299	9411	1.1763	0.994382	17.861	27.2727	0.0142126
GOTERM_CC_FAT	GO:0043292~contractile fiber	10	0.181116	ENSMUSG00000006932, ENSMUSG00000032643, ENSMUSG00000020717, ENSMUSG00000024803, ENSMUSG00000030470, ENSMUSG00000050315, ENSMUSG00000042895, ENSMUSG00000028834, ENSMUSG00000007877, ENSMUSG00000031636	361	64	6272	2.71468	0.950073	12.7678	1.81818	0.0102118
SP_PIR_KEYWORDS	chemotaxis	6	0.182872	ENSMUSG00000028195, ENSMUSG00000056071, ENSMUSG00000061353, ENSMUSG00000040552, ENSMUSG00000029373, ENSMUSG00000056054	522	27	9411	4.00639	0.995716	18.7021	1.09091	0.0149504
GOTERM_BP_FAT	GO:0006928~cell motion	24	0.18399	ENSMUSG00000004508, ENSMUSG00000055322, ENSMUSG00000003131, ENSMUSG00000052957, ENSMUSG00000061353, ENSMUSG00000025809, ENSMUSG00000001847, ENSMUSG00000035799, ENSMUSG00000022122, ENSMUSG00000019947, ENSMUSG00000025608, ENSMUSG00000025810, ENSMUSG00000056071, ENSMUSG00000027797, ENSMUSG00000023951, ENSMUSG00000023905, ENSMUSG00000021822, ENSMUSG00000062960, ENSMUSG00000050953, ENSMUSG00000019997,…	413	223	6830	1.77982	1	12.8734	4.36364	0.00784664
GOTERM_BP_FAT	GO:0030162~regulation of proteolysis	5	0.186349	ENSMUSG00000032350, ENSMUSG00000040488, ENSMUSG00000031555, ENSMUSG00000041550, ENSMUSG00000023224	413	14	6830	5.90626	1	13.1791	0.909091	0.00804598
UP_SEQ_FEATURE	topological domain:Extracellular	79	0.187139	ENSMUSG00000046718, ENSMUSG00000037762, ENSMUSG00000039903, ENSMUSG00000002602, ENSMUSG00000029134, ENSMUSG00000022122, ENSMUSG00000027864, ENSMUSG00000037434, ENSMUSG00000032440, ENSMUSG00000028645, ENSMUSG00000031871, ENSMUSG00000028017, ENSMUSG00000042190, ENSMUSG00000022265, ENSMUSG00000029648, ENSMUSG00000029231, ENSMUSG00000027314, ENSMUSG00000038668, ENSMUSG00000017009, ENSMUSG00000041189,…	528	980	9342	1.42629	0.765515	1.54357	14.3636	0.000931677
GOTERM_CC_FAT	GO:0030017~sarcomere	9	0.193065	ENSMUSG00000006932, ENSMUSG00000032643, ENSMUSG00000024803, ENSMUSG00000030470, ENSMUSG00000050315, ENSMUSG00000042895, ENSMUSG00000028834, ENSMUSG00000007877, ENSMUSG00000031636	361	55	6272	2.84301	0.973923	15.3122	1.63636	0.012411
GOTERM_CC_FAT	GO:0030018~Z disc	7	0.193951	ENSMUSG00000006932, ENSMUSG00000032643, ENSMUSG00000030470, ENSMUSG00000050315, ENSMUSG00000028834, ENSMUSG00000007877, ENSMUSG00000031636	361	34	6272	3.57699	0.968247	14.5487	1.27273	0.0117447
SP_PIR_KEYWORDS	repressor	25	0.195368	ENSMUSG00000059436, ENSMUSG00000035877, ENSMUSG00000022528, ENSMUSG00000046179, ENSMUSG00000024949, ENSMUSG00000018143, ENSMUSG00000005610, ENSMUSG00000063060, ENSMUSG00000025612, ENSMUSG00000035673, ENSMUSG00000030256, ENSMUSG00000048878, ENSMUSG00000020653, ENSMUSG00000074622, ENSMUSG00000026628, ENSMUSG00000028423, ENSMUSG00000030189, ENSMUSG00000035401, ENSMUSG00000048490, ENSMUSG00000042548,…	522	274	9411	1.64496	0.998171	21.2865	4.54545	0.0172629
SP_PIR_KEYWORDS	hydroxylysine	3	0.199177	ENSMUSG00000001435, ENSMUSG00000031502, ENSMUSG00000031503	522	4	9411	13.5216	0.998009	21.0335	0.545455	0.0170334
GOTERM_BP_FAT	GO:0009792~embryonic development ending in birth or egg hatching	28	0.199268	ENSMUSG00000028195, ENSMUSG00000025809, ENSMUSG00000007877, ENSMUSG00000022528, ENSMUSG00000031548, ENSMUSG00000032440, ENSMUSG00000037434, ENSMUSG00000020611, ENSMUSG00000030353, ENSMUSG00000029231, ENSMUSG00000056501, ENSMUSG00000053113, ENSMUSG00000006445, ENSMUSG00000000530, ENSMUSG00000052957, ENSMUSG00000030790, ENSMUSG00000030189, ENSMUSG00000031987, ENSMUSG00000027660, ENSMUSG00000036617,…	413	277	6830	1.67166	1	14.2698	5.09091	0.00876255
GOTERM_MF_FAT	GO:0005539~glycosaminoglycan binding	12	0.202412	ENSMUSG00000028195, ENSMUSG00000023951, ENSMUSG00000022893, ENSMUSG00000023886, ENSMUSG00000023885, ENSMUSG00000053475, ENSMUSG00000019997, ENSMUSG00000029287, ENSMUSG00000040152, ENSMUSG00000026479, ENSMUSG00000021614, ENSMUSG00000029373	383	73	6520	2.79838	0.836231	4.60292	2.18182	0.00321422
UP_SEQ_FEATURE	domain:Ig-like C2-type 1	13	0.20315	ENSMUSG00000037139, ENSMUSG00000001029, ENSMUSG00000032125, ENSMUSG00000020717, ENSMUSG00000026656, ENSMUSG00000002602, ENSMUSG00000037405, ENSMUSG00000027864, ENSMUSG00000032076, ENSMUSG00000062960, ENSMUSG00000014361, ENSMUSG00000029648, ENSMUSG00000029231	528	77	9342	2.98716	0.83744	1.92966	2.36364	0.00116687
UP_SEQ_FEATURE	domain:Ig-like C2-type 2	13	0.20315	ENSMUSG00000037139, ENSMUSG00000001029, ENSMUSG00000032125, ENSMUSG00000020717, ENSMUSG00000026656, ENSMUSG00000002602, ENSMUSG00000037405, ENSMUSG00000027864, ENSMUSG00000032076, ENSMUSG00000062960, ENSMUSG00000014361, ENSMUSG00000029648, ENSMUSG00000029231	528	77	9342	2.98716	0.83744	1.92966	2.36364	0.00116687
GOTERM_BP_FAT	GO:0002252~immune effector process	10	0.20639	ENSMUSG00000036594, ENSMUSG00000078566, ENSMUSG00000058952, ENSMUSG00000032508, ENSMUSG00000026656, ENSMUSG00000024610, ENSMUSG00000037405, ENSMUSG00000026288, ENSMUSG00000022051, ENSMUSG00000023224	413	60	6830	2.75626	1	14.947	1.81818	0.00921179
SMART	SM00121:IB	5	0.206893	ENSMUSG00000028195, ENSMUSG00000019997, ENSMUSG00000020427, ENSMUSG00000017493, ENSMUSG00000006205	314	13	4985	6.10608	0.75112	8.34697	0.909091	0.00692979
GOTERM_BP_FAT	GO:0016064~immunoglobulin mediated immune response	7	0.208656	ENSMUSG00000036594, ENSMUSG00000058952, ENSMUSG00000032508, ENSMUSG00000026656, ENSMUSG00000024610, ENSMUSG00000026288, ENSMUSG00000023224	413	31	6830	3.73428	1	15.2665	1.27273	0.00942498
GOTERM_BP_FAT	GO:0019724~B cell mediated immunity	7	0.208656	ENSMUSG00000036594, ENSMUSG00000058952, ENSMUSG00000032508, ENSMUSG00000026656, ENSMUSG00000024610, ENSMUSG00000026288, ENSMUSG00000023224	413	31	6830	3.73428	1	15.2665	1.27273	0.00942498
GOTERM_BP_FAT	GO:0009991~response to extracellular stimulus	12	0.213215	ENSMUSG00000023828, ENSMUSG00000002289, ENSMUSG00000022383, ENSMUSG00000027875, ENSMUSG00000003617, ENSMUSG00000032440, ENSMUSG00000005413, ENSMUSG00000030218, ENSMUSG00000033124, ENSMUSG00000020063, ENSMUSG00000002602, ENSMUSG00000007041	413	82	6830	2.42013	1	15.7647	2.18182	0.0097588
GOTERM_BP_FAT	GO:0010171~body morphogenesis	5	0.222579	ENSMUSG00000040268, ENSMUSG00000034640, ENSMUSG00000029231, ENSMUSG00000032515, ENSMUSG00000019947	413	15	6830	5.51251	1	16.7992	0.909091	0.0104581
GOTERM_BP_FAT	GO:0045597~positive regulation of cell differentiation	15	0.223522	ENSMUSG00000006932, ENSMUSG00000048756, ENSMUSG00000002944, ENSMUSG00000020427, ENSMUSG00000026288, ENSMUSG00000036594, ENSMUSG00000002489, ENSMUSG00000023905, ENSMUSG00000032440, ENSMUSG00000036478, ENSMUSG00000024610, ENSMUSG00000020644, ENSMUSG00000053113, ENSMUSG00000052837, ENSMUSG00000032035	413	117	6830	2.1202	1	16.7144	2.72727	0.0104004
GOTERM_BP_FAT	GO:0017015~regulation of transforming growth factor beta receptor signaling pathway	6	0.223549	ENSMUSG00000026814, ENSMUSG00000040152, ENSMUSG00000027660, ENSMUSG00000039910, ENSMUSG00000026864, ENSMUSG00000006205	413	23	6830	4.31414	1	17.0333	1.09091	0.0106174
GOTERM_BP_FAT	GO:0007565~female pregnancy	7	0.229058	ENSMUSG00000033863, ENSMUSG00000032440, ENSMUSG00000074743, ENSMUSG00000030353, ENSMUSG00000039910, ENSMUSG00000002900, ENSMUSG00000052837	413	32	6830	3.61758	1	17.6297	1.27273	0.0110253
GOTERM_BP_FAT	GO:0045321~leukocyte activation	15	0.229738	ENSMUSG00000039005, ENSMUSG00000006932, ENSMUSG00000061353, ENSMUSG00000026656, ENSMUSG00000031885, ENSMUSG00000041417, ENSMUSG00000025889, ENSMUSG00000021453, ENSMUSG00000032440, ENSMUSG00000007476, ENSMUSG00000024610, ENSMUSG00000035673, ENSMUSG00000005125, ENSMUSG00000044813, ENSMUSG00000018899	413	118	6830	2.10223	1	17.8455	2.72727	0.0111736
SMART	SM00214:VWC	6	0.232841	ENSMUSG00000026042, ENSMUSG00000001930, ENSMUSG00000028195, ENSMUSG00000023885, ENSMUSG00000019997, ENSMUSG00000040152	314	19	4985	5.01341	0.653629	6.4286	1.09091	0.0052872
SP_PIR_KEYWORDS	immune response	10	0.236286	ENSMUSG00000032076, ENSMUSG00000036594, ENSMUSG00000058952, ENSMUSG00000039005, ENSMUSG00000032508, ENSMUSG00000024610, ENSMUSG00000025139, ENSMUSG00000026288, ENSMUSG00000023224, ENSMUSG00000060802	522	75	9411	2.40383	0.999692	26.4395	1.81818	0.0220917
GOTERM_BP_FAT	GO:0031667~response to nutrient levels	11	0.236599	ENSMUSG00000023828, ENSMUSG00000002289, ENSMUSG00000022383, ENSMUSG00000027875, ENSMUSG00000003617, ENSMUSG00000032440, ENSMUSG00000005413, ENSMUSG00000030218, ENSMUSG00000033124, ENSMUSG00000020063, ENSMUSG00000007041	413	73	6830	2.49196	1	18.5629	2	0.0116693
SMART	SM00209:TSP1	7	0.238097	ENSMUSG00000028195, ENSMUSG00000022893, ENSMUSG00000023885, ENSMUSG00000036040, ENSMUSG00000036545, ENSMUSG00000019997, ENSMUSG00000040152	314	28	4985	3.96895	0.743258	8.16816	1.27273	0.00677536
GOTERM_CC_FAT	GO:0009897~external side of plasma membrane	11	0.246266	ENSMUSG00000036594, ENSMUSG00000032125, ENSMUSG00000051839, ENSMUSG00000001930, ENSMUSG00000032440, ENSMUSG00000026656, ENSMUSG00000024610, ENSMUSG00000037405, ENSMUSG00000031555, ENSMUSG00000030605, ENSMUSG00000045092	361	82	6272	2.33065	0.995353	21.7148	2	0.0182277
UP_SEQ_FEATURE	domain:Leucine-zipper	13	0.247135	ENSMUSG00000074622, ENSMUSG00000026628, ENSMUSG00000059436, ENSMUSG00000029135, ENSMUSG00000018143, ENSMUSG00000042622, ENSMUSG00000056749, ENSMUSG00000025612, ENSMUSG00000071637, ENSMUSG00000056501, ENSMUSG00000022346, ENSMUSG00000052837, ENSMUSG00000031431	528	80	9342	2.87514	0.922294	2.703	2.36364	0.00164057
GOTERM_BP_FAT	GO:0001558~regulation of cell growth	10	0.250529	ENSMUSG00000048787, ENSMUSG00000028195, ENSMUSG00000025810, ENSMUSG00000023905, ENSMUSG00000022510, ENSMUSG00000029634, ENSMUSG00000019997, ENSMUSG00000020427, ENSMUSG00000017493, ENSMUSG00000006205	413	63	6830	2.625	1	19.8699	1.81818	0.0125829
GOTERM_BP_FAT	GO:0007178~transmembrane receptor protein serine/threonine kinase signaling pathway	10	0.250529	ENSMUSG00000001870, ENSMUSG00000032440, ENSMUSG00000032508, ENSMUSG00000040488, ENSMUSG00000029287, ENSMUSG00000026814, ENSMUSG00000027660, ENSMUSG00000036867, ENSMUSG00000031555, ENSMUSG00000000530	413	63	6830	2.625	1	19.8699	1.81818	0.0125829
GOTERM_CC_FAT	GO:0031224~intrinsic to membrane	165	0.251131	ENSMUSG00000046718, ENSMUSG00000028381, ENSMUSG00000037762, ENSMUSG00000032508, ENSMUSG00000039037, ENSMUSG00000022848, ENSMUSG00000022122, ENSMUSG00000028982, ENSMUSG00000027864, ENSMUSG00000049047, ENSMUSG00000032440, ENSMUSG00000028645, ENSMUSG00000031871, ENSMUSG00000021590, ENSMUSG00000042190, ENSMUSG00000022265, ENSMUSG00000029231, ENSMUSG00000027314, ENSMUSG00000015766, ENSMUSG00000043421,…	361	2516	6272	1.13939	0.994513	21.1197	30	0.0176689
GOTERM_BP_FAT	GO:0060322~head development	5	0.252127	ENSMUSG00000040268, ENSMUSG00000034640, ENSMUSG00000029231, ENSMUSG00000032515, ENSMUSG00000019947	413	16	6830	5.16798	1	20.8715	0.909091	0.0132926
GOTERM_BP_FAT	GO:0040008~regulation of growth	19	0.2523	ENSMUSG00000036840, ENSMUSG00000048787, ENSMUSG00000028195, ENSMUSG00000032508, ENSMUSG00000030189, ENSMUSG00000029634, ENSMUSG00000020427, ENSMUSG00000024926, ENSMUSG00000021365, ENSMUSG00000017493, ENSMUSG00000006205, ENSMUSG00000029670, ENSMUSG00000025810, ENSMUSG00000023905, ENSMUSG00000032440, ENSMUSG00000022510, ENSMUSG00000019997, ENSMUSG00000053113, ENSMUSG00000031980	413	169	6830	1.85925	1	20.3648	3.45455	0.0129326
GOTERM_BP_FAT	GO:0010604~positive regulation of macromolecule metabolic process	36	0.252607	ENSMUSG00000043962, ENSMUSG00000048756, ENSMUSG00000032508, ENSMUSG00000029634, ENSMUSG00000055116, ENSMUSG00000028341, ENSMUSG00000024926, ENSMUSG00000022528, ENSMUSG00000033373, ENSMUSG00000031925, ENSMUSG00000022383, ENSMUSG00000023951, ENSMUSG00000042895, ENSMUSG00000071637, ENSMUSG00000000078, ENSMUSG00000030353, ENSMUSG00000044167, ENSMUSG00000056501, ENSMUSG00000022346, ENSMUSG00000027803,…	413	394	6830	1.51104	1	20.2157	6.54545	0.012827
GOTERM_BP_FAT	GO:0002443~leukocyte mediated immunity	8	0.253028	ENSMUSG00000036594, ENSMUSG00000058952, ENSMUSG00000032508, ENSMUSG00000026656, ENSMUSG00000024610, ENSMUSG00000037405, ENSMUSG00000026288, ENSMUSG00000023224	413	43	6830	3.07675	1	21.1218	1.45455	0.0134713
GOTERM_BP_FAT	GO:0009725~response to hormone stimulus	13	0.254071	ENSMUSG00000031490, ENSMUSG00000030218, ENSMUSG00000022951, ENSMUSG00000041417, ENSMUSG00000031555, ENSMUSG00000027875, ENSMUSG00000032350, ENSMUSG00000032440, ENSMUSG00000005413, ENSMUSG00000020593, ENSMUSG00000044167, ENSMUSG00000007655, ENSMUSG00000019970	413	97	6830	2.21637	1	20.8628	2.36364	0.0132864
INTERPRO	IPR001007:von Willebrand factor, type C	6	0.254587	ENSMUSG00000026042, ENSMUSG00000001930, ENSMUSG00000028195, ENSMUSG00000023885, ENSMUSG00000019997, ENSMUSG00000040152	505	19	8972	5.61042	0.947037	5.01826	1.09091	0.00330328
GOTERM_BP_FAT	GO:0008284~positive regulation of cell proliferation	20	0.255386	ENSMUSG00000001435, ENSMUSG00000039005, ENSMUSG00000006932, ENSMUSG00000052957, ENSMUSG00000030790, ENSMUSG00000032508, ENSMUSG00000025809, ENSMUSG00000061878, ENSMUSG00000029135, ENSMUSG00000022528, ENSMUSG00000045092, ENSMUSG00000033373, ENSMUSG00000023951, ENSMUSG00000032440, ENSMUSG00000022510, ENSMUSG00000062960, ENSMUSG00000028017, ENSMUSG00000007659, ENSMUSG00000023067, ENSMUSG00000022346	413	182	6830	1.81731	1	20.7984	3.63636	0.0132406
GOTERM_BP_FAT	GO:0007166~cell surface receptor linked signal transduction	54	0.256038	ENSMUSG00000032508, ENSMUSG00000002602, ENSMUSG00000022122, ENSMUSG00000031548, ENSMUSG00000031925, ENSMUSG00000032440, ENSMUSG00000040488, ENSMUSG00000028017, ENSMUSG00000042190, ENSMUSG00000036867, ENSMUSG00000029648, ENSMUSG00000044167, ENSMUSG00000029231, ENSMUSG00000027314, ENSMUSG00000006932, ENSMUSG00000031490, ENSMUSG00000021025, ENSMUSG00000038668, ENSMUSG00000028978, ENSMUSG00000061878,…	413	652	6830	1.36967	1	21.5553	9.81818	0.013782
GOTERM_BP_FAT	GO:0060537~muscle tissue development	13	0.262971	ENSMUSG00000028364, ENSMUSG00000031987, ENSMUSG00000025809, ENSMUSG00000029287, ENSMUSG00000022951, ENSMUSG00000027488, ENSMUSG00000079243, ENSMUSG00000034640, ENSMUSG00000030470, ENSMUSG00000022510, ENSMUSG00000026814, ENSMUSG00000007655, ENSMUSG00000031636	413	98	6830	2.19375	1	22.3345	2.36364	0.0143447
SP_PIR_KEYWORDS	Lectin	8	0.263875	ENSMUSG00000060703, ENSMUSG00000045930, ENSMUSG00000027435, ENSMUSG00000025784, ENSMUSG00000039903, ENSMUSG00000021903, ENSMUSG00000026712, ENSMUSG00000021614	522	53	9411	2.72132	0.999925	30.2746	1.45455	0.0258937
INTERPRO	IPR002473:Small chemokine, C-X-C/Interleukin 8	4	0.263995	ENSMUSG00000029380, ENSMUSG00000061353, ENSMUSG00000021508, ENSMUSG00000029373	505	6	8972	11.8442	0.936624	4.71903	0.727273	0.00310178
SP_PIR_KEYWORDS	cyclin	6	0.275052	ENSMUSG00000027829, ENSMUSG00000029385, ENSMUSG00000023067, ENSMUSG00000029068, ENSMUSG00000001025, ENSMUSG00000027793	522	32	9411	3.38039	0.999982	33.9829	1.09091	0.029759
INTERPRO	IPR000884:Thrombospondin, type 1 repeat	7	0.275357	ENSMUSG00000028195, ENSMUSG00000022893, ENSMUSG00000023885, ENSMUSG00000036040, ENSMUSG00000036545, ENSMUSG00000019997, ENSMUSG00000040152	505	28	8972	4.44158	0.971069	6.01933	1.27273	0.00398173
GOTERM_CC_FAT	GO:0030016~myofibril	9	0.280645	ENSMUSG00000006932, ENSMUSG00000032643, ENSMUSG00000024803, ENSMUSG00000030470, ENSMUSG00000050315, ENSMUSG00000042895, ENSMUSG00000028834, ENSMUSG00000007877, ENSMUSG00000031636	361	61	6272	2.56337	0.998623	25.9367	1.63636	0.0223091
SP_PIR_KEYWORDS	dna-binding	55	0.281777	ENSMUSG00000048756, ENSMUSG00000061013, ENSMUSG00000059436, ENSMUSG00000029135, ENSMUSG00000028341, ENSMUSG00000018347, ENSMUSG00000018143, ENSMUSG00000046179, ENSMUSG00000025612, ENSMUSG00000042197, ENSMUSG00000000078, ENSMUSG00000030353, ENSMUSG00000044167, ENSMUSG00000030256, ENSMUSG00000030087, ENSMUSG00000074622, ENSMUSG00000033863, ENSMUSG00000002996, ENSMUSG00000021972, ENSMUSG00000042622,…	522	755	9411	1.31335	0.999982	33.9476	10	0.0297212
SP_PIR_KEYWORDS	tandem repeat	4	0.284368	ENSMUSG00000028364, ENSMUSG00000026579, ENSMUSG00000028017, ENSMUSG00000005198	522	13	9411	5.5473	0.999992	35.8957	0.727273	0.0318321
SP_PIR_KEYWORDS	dioxygenase	7	0.286492	ENSMUSG00000018906, ENSMUSG00000053470, ENSMUSG00000035105, ENSMUSG00000047250, ENSMUSG00000031987, ENSMUSG00000046791, ENSMUSG00000037876	522	44	9411	2.86821	0.999995	36.9616	1.27273	0.0330125
SP_PIR_KEYWORDS	ubl conjugation	30	0.286495	ENSMUSG00000055116, ENSMUSG00000024926, ENSMUSG00000016559, ENSMUSG00000041773, ENSMUSG00000071637, ENSMUSG00000020593, ENSMUSG00000023067, ENSMUSG00000056501, ENSMUSG00000027314, ENSMUSG00000019970, ENSMUSG00000025878, ENSMUSG00000074622, ENSMUSG00000053253, ENSMUSG00000006932, ENSMUSG00000021025, ENSMUSG00000040661, ENSMUSG00000041417, ENSMUSG00000037405, ENSMUSG00000030103, ENSMUSG00000020893,…	522	363	9411	1.48998	0.99998	33.6457	5.45455	0.0293992
KEGG_PATHWAY	mmu05200:Pathways in cancer	25	0.286524	ENSMUSG00000019899, ENSMUSG00000049791, ENSMUSG00000031502, ENSMUSG00000031503, ENSMUSG00000025809, ENSMUSG00000026821, ENSMUSG00000059436, ENSMUSG00000001847, ENSMUSG00000023951, ENSMUSG00000032440, ENSMUSG00000035105, ENSMUSG00000028645, ENSMUSG00000028017, ENSMUSG00000044167, ENSMUSG00000026479, ENSMUSG00000029231, ENSMUSG00000023067, ENSMUSG00000022346, ENSMUSG00000021025, ENSMUSG00000006932,…	189	220	2707	1.62759	0.868091	16.4057	4.54545	0.0152286
GOTERM_BP_FAT	GO:0006954~inflammatory response	12	0.288951	ENSMUSG00000035356, ENSMUSG00000029380, ENSMUSG00000058952, ENSMUSG00000039005, ENSMUSG00000018932, ENSMUSG00000032508, ENSMUSG00000061878, ENSMUSG00000025139, ENSMUSG00000040152, ENSMUSG00000028599, ENSMUSG00000023224, ENSMUSG00000017493	413	88	6830	2.25512	1	24.8027	2.18182	0.0161627
GOTERM_BP_FAT	GO:0002053~positive regulation of mesenchymal cell proliferation	5	0.29292	ENSMUSG00000023951, ENSMUSG00000032440, ENSMUSG00000022510, ENSMUSG00000052957, ENSMUSG00000062960	413	17	6830	4.86398	1	25.3488	0.909091	0.0165725
INTERPRO	IPR000867:Insulin-like growth factor-binding protein, IGFBP	5	0.293501	ENSMUSG00000028195, ENSMUSG00000019997, ENSMUSG00000020427, ENSMUSG00000017493, ENSMUSG00000006205	505	13	8972	6.83321	0.984535	7.04521	0.909091	0.00468404
GOTERM_BP_FAT	GO:0048469~cell maturation	8	0.298731	ENSMUSG00000006932, ENSMUSG00000023951, ENSMUSG00000048756, ENSMUSG00000031885, ENSMUSG00000062960, ENSMUSG00000050953, ENSMUSG00000022528, ENSMUSG00000026890	413	45	6830	2.94001	1	26.0644	1.45455	0.0171139
GOTERM_BP_FAT	GO:0007507~heart development	18	0.302622	ENSMUSG00000006932, ENSMUSG00000022893, ENSMUSG00000030790, ENSMUSG00000031987, ENSMUSG00000025809, ENSMUSG00000029287, ENSMUSG00000007877, ENSMUSG00000021614, ENSMUSG00000079243, ENSMUSG00000025810, ENSMUSG00000032440, ENSMUSG00000030470, ENSMUSG00000050953, ENSMUSG00000026814, ENSMUSG00000039910, ENSMUSG00000020644, ENSMUSG00000048878, ENSMUSG00000031636	413	162	6830	1.8375	1	26.812	3.27273	0.0176847
INTERPRO	IPR000152:EGF-type aspartate/asparagine hydroxylation conserved site	10	0.30343	ENSMUSG00000075254, ENSMUSG00000045930, ENSMUSG00000001870, ENSMUSG00000027435, ENSMUSG00000040488, ENSMUSG00000028017, ENSMUSG00000074743, ENSMUSG00000021614, ENSMUSG00000027314, ENSMUSG00000039167	505	59	8972	3.01124	0.99091	7.90679	1.81818	0.00527951
GOTERM_BP_FAT	GO:0048568~embryonic organ development	16	0.304067	ENSMUSG00000074622, ENSMUSG00000028195, ENSMUSG00000052957, ENSMUSG00000030790, ENSMUSG00000031987, ENSMUSG00000028341, ENSMUSG00000007877, ENSMUSG00000023959, ENSMUSG00000023951, ENSMUSG00000032440, ENSMUSG00000039910, ENSMUSG00000056501, ENSMUSG00000052837, ENSMUSG00000022346, ENSMUSG00000006445, ENSMUSG00000053113	413	137	6830	1.93139	1	26.7436	2.90909	0.0176323
UP_SEQ_FEATURE	domain:EGF-like 1	11	0.304324	ENSMUSG00000001870, ENSMUSG00000027435, ENSMUSG00000023885, ENSMUSG00000040488, ENSMUSG00000074743, ENSMUSG00000040152, ENSMUSG00000030605, ENSMUSG00000028073, ENSMUSG00000021614, ENSMUSG00000027314, ENSMUSG00000039167	528	63	9342	3.08929	0.98153	4.19086	2	0.002562
UP_SEQ_FEATURE	domain:VWFC	5	0.31228	ENSMUSG00000026042, ENSMUSG00000028195, ENSMUSG00000023885, ENSMUSG00000019997, ENSMUSG00000040152	528	11	9342	8.04236	0.976335	3.93583	0.909091	0.00240311
GOTERM_CC_FAT	GO:0005887~integral to plasma membrane	23	0.314108	ENSMUSG00000023828, ENSMUSG00000001029, ENSMUSG00000026880, ENSMUSG00000051839, ENSMUSG00000027748, ENSMUSG00000021759, ENSMUSG00000041189, ENSMUSG00000026656, ENSMUSG00000022146, ENSMUSG00000025809, ENSMUSG00000002602, ENSMUSG00000022032, ENSMUSG00000032440, ENSMUSG00000062960, ENSMUSG00000024610, ENSMUSG00000022265, ENSMUSG00000029648, ENSMUSG00000029231, ENSMUSG00000007655, ENSMUSG00000027314,…	361	248	6272	1.61129	0.999636	30.2918	4.18182	0.0267512
SP_PIR_KEYWORDS	LIM domain	7	0.315137	ENSMUSG00000030020, ENSMUSG00000032643, ENSMUSG00000006360, ENSMUSG00000030470, ENSMUSG00000038244, ENSMUSG00000031636, ENSMUSG00000026890	522	46	9411	2.7435	1	42.9108	1.27273	0.0399612
SP_PIR_KEYWORDS	hydroxyproline	3	0.319119	ENSMUSG00000001435, ENSMUSG00000031502, ENSMUSG00000031503	522	6	9411	9.01437	1	42.5696	0.545455	0.0395449
SP_PIR_KEYWORDS	triple helix	3	0.319119	ENSMUSG00000001435, ENSMUSG00000031502, ENSMUSG00000031503	522	6	9411	9.01437	1	42.5696	0.545455	0.0395449
GOTERM_BP_FAT	GO:0050878~regulation of body fluid levels	8	0.319133	ENSMUSG00000015085, ENSMUSG00000001930, ENSMUSG00000020611, ENSMUSG00000026579, ENSMUSG00000074743, ENSMUSG00000028128, ENSMUSG00000029373, ENSMUSG00000023224	413	46	6830	2.87609	1	28.7289	1.45455	0.0191739
GOTERM_BP_FAT	GO:0031532~actin cytoskeleton reorganization	4	0.31924	ENSMUSG00000050310, ENSMUSG00000056071, ENSMUSG00000020593, ENSMUSG00000015766	413	10	6830	6.61501	1	28.5321	0.727273	0.0190192
GOTERM_BP_FAT	GO:0002478~antigen processing and presentation of exogenous peptide antigen	4	0.31924	ENSMUSG00000036594, ENSMUSG00000026656, ENSMUSG00000024610, ENSMUSG00000060802	413	10	6830	6.61501	1	28.5321	0.727273	0.0190192
SP_PIR_KEYWORDS	proteoglycan	6	0.321404	ENSMUSG00000017009, ENSMUSG00000025810, ENSMUSG00000024610, ENSMUSG00000029287, ENSMUSG00000021614, ENSMUSG00000020077	522	35	9411	3.09064	1	44.5057	1.09091	0.0419382
SP_PIR_KEYWORDS	vitamin c	4	0.321643	ENSMUSG00000018906, ENSMUSG00000035105, ENSMUSG00000031987, ENSMUSG00000026335	522	14	9411	5.15107	0.999999	42.0285	0.727273	0.0388894
GOTERM_BP_FAT	GO:0008634~negative regulation of survival gene product expression	3	0.329201	ENSMUSG00000078566, ENSMUSG00000022346, ENSMUSG00000022051	413	4	6830	12.4031	1	29.8694	0.545455	0.0200779
GOTERM_BP_FAT	GO:0010464~regulation of mesenchymal cell proliferation	5	0.330139	ENSMUSG00000023951, ENSMUSG00000032440, ENSMUSG00000022510, ENSMUSG00000052957, ENSMUSG00000062960	413	18	6830	4.59376	1	30.1677	0.909091	0.0203166
GOTERM_BP_FAT	GO:0019882~antigen processing and presentation	5	0.330139	ENSMUSG00000036594, ENSMUSG00000026656, ENSMUSG00000024610, ENSMUSG00000037405, ENSMUSG00000060802	413	18	6830	4.59376	1	30.1677	0.909091	0.0203166
GOTERM_BP_FAT	GO:0010565~regulation of cellular ketone metabolic process	5	0.330139	ENSMUSG00000025889, ENSMUSG00000022383, ENSMUSG00000002769, ENSMUSG00000007655, ENSMUSG00000031980	413	18	6830	4.59376	1	30.1677	0.909091	0.0203166
GOTERM_BP_FAT	GO:0048232~male gamete generation	14	0.331465	ENSMUSG00000036840, ENSMUSG00000003131, ENSMUSG00000020063, ENSMUSG00000030189, ENSMUSG00000036545, ENSMUSG00000049470, ENSMUSG00000032076, ENSMUSG00000066687, ENSMUSG00000053470, ENSMUSG00000027433, ENSMUSG00000021590, ENSMUSG00000007659, ENSMUSG00000041550, ENSMUSG00000027793	413	115	6830	2.01326	1	30.5026	2.54545	0.0205859
GOTERM_BP_FAT	GO:0007283~spermatogenesis	14	0.331465	ENSMUSG00000036840, ENSMUSG00000003131, ENSMUSG00000020063, ENSMUSG00000030189, ENSMUSG00000036545, ENSMUSG00000049470, ENSMUSG00000032076, ENSMUSG00000066687, ENSMUSG00000053470, ENSMUSG00000027433, ENSMUSG00000021590, ENSMUSG00000007659, ENSMUSG00000041550, ENSMUSG00000027793	413	115	6830	2.01326	1	30.5026	2.54545	0.0205859
GOTERM_BP_FAT	GO:0010605~negative regulation of macromolecule metabolic process	31	0.335902	ENSMUSG00000031167, ENSMUSG00000035877, ENSMUSG00000022528, ENSMUSG00000078566, ENSMUSG00000035673, ENSMUSG00000030256, ENSMUSG00000022346, ENSMUSG00000048878, ENSMUSG00000027803, ENSMUSG00000025878, ENSMUSG00000023224, ENSMUSG00000020653, ENSMUSG00000006932, ENSMUSG00000031490, ENSMUSG00000028423, ENSMUSG00000000317, ENSMUSG00000020063, ENSMUSG00000048490, ENSMUSG00000027660, ENSMUSG00000020427,…	413	339	6830	1.51228	1	31.1321	5.63636	0.0210952
SP_PIR_KEYWORDS	lipoprotein	28	0.357619	ENSMUSG00000046718, ENSMUSG00000026880, ENSMUSG00000031504, ENSMUSG00000039960, ENSMUSG00000034842, ENSMUSG00000010047, ENSMUSG00000079477, ENSMUSG00000001847, ENSMUSG00000022122, ENSMUSG00000019173, ENSMUSG00000030020, ENSMUSG00000020611, ENSMUSG00000028040, ENSMUSG00000056515, ENSMUSG00000054364, ENSMUSG00000079037, ENSMUSG00000038668, ENSMUSG00000002944, ENSMUSG00000046223, ENSMUSG00000052957,…	522	349	9411	1.44643	1	49.7919	5.09091	0.0488902
UP_SEQ_FEATURE	domain:IGFBP N-terminal	5	0.360786	ENSMUSG00000028195, ENSMUSG00000019997, ENSMUSG00000020427, ENSMUSG00000017493, ENSMUSG00000006205	528	12	9342	7.37216	0.995347	5.59711	0.909091	0.00344533
GOTERM_CC_FAT	GO:0005901~caveola	5	0.371009	ENSMUSG00000027748, ENSMUSG00000032440, ENSMUSG00000003541, ENSMUSG00000028978, ENSMUSG00000007655	361	22	6272	3.94863	0.999963	37.1782	0.909091	0.0343285
SP_PIR_KEYWORDS	inflammation	3	0.376676	ENSMUSG00000056071, ENSMUSG00000056054, ENSMUSG00000024659	522	7	9411	7.7266	1	52.9437	0.545455	0.0533656
GOTERM_BP_FAT	GO:0048008~platelet-derived growth factor receptor signaling pathway	5	0.376935	ENSMUSG00000040268, ENSMUSG00000034640, ENSMUSG00000029231, ENSMUSG00000032515, ENSMUSG00000019947	413	19	6830	4.35198	1	35.2515	0.909091	0.0245405
INTERPRO	IPR017891:Insulin-like growth factor binding protein, N-terminal	4	0.377669	ENSMUSG00000028195, ENSMUSG00000019997, ENSMUSG00000020427, ENSMUSG00000017493	505	8	8972	8.88317	0.999187	11.7205	0.727273	0.00797953
SP_PIR_KEYWORDS	hydroxylation	6	0.381514	ENSMUSG00000001435, ENSMUSG00000026042, ENSMUSG00000031502, ENSMUSG00000079037, ENSMUSG00000001870, ENSMUSG00000031503	522	38	9411	2.84664	1	55.19	1.09091	0.0567283
SP_PIR_KEYWORDS	glycosyltransferase	12	0.384532	ENSMUSG00000034640, ENSMUSG00000028381, ENSMUSG00000039037, ENSMUSG00000061731, ENSMUSG00000021903, ENSMUSG00000022793, ENSMUSG00000034842, ENSMUSG00000021360, ENSMUSG00000021916, ENSMUSG00000013846, ENSMUSG00000035845, ENSMUSG00000043998	522	116	9411	1.86504	1	54.728	2.18182	0.0560241
GOTERM_BP_FAT	GO:0007389~pattern specification process	17	0.385368	ENSMUSG00000074622, ENSMUSG00000006932, ENSMUSG00000052957, ENSMUSG00000061353, ENSMUSG00000007877, ENSMUSG00000022528, ENSMUSG00000020423, ENSMUSG00000031548, ENSMUSG00000066687, ENSMUSG00000023951, ENSMUSG00000025810, ENSMUSG00000032440, ENSMUSG00000022510, ENSMUSG00000020611, ENSMUSG00000026814, ENSMUSG00000039910, ENSMUSG00000029648	413	156	6830	1.80217	1	36.291	3.09091	0.0254426
SP_PIR_KEYWORDS	GTP binding	5	0.38853	ENSMUSG00000031504, ENSMUSG00000020611, ENSMUSG00000079477, ENSMUSG00000001847, ENSMUSG00000019173	522	27	9411	3.33865	1	56.8496	0.909091	0.0593146
INTERPRO	IPR018378:C-type lectin, conserved site	6	0.396833	ENSMUSG00000060703, ENSMUSG00000045930, ENSMUSG00000027435, ENSMUSG00000025784, ENSMUSG00000026712, ENSMUSG00000021614	505	23	8972	4.6347	0.999156	11.6642	1.09091	0.00793887
UP_SEQ_FEATURE	domain:C-type lectin	6	0.401748	ENSMUSG00000060703, ENSMUSG00000045930, ENSMUSG00000027435, ENSMUSG00000025784, ENSMUSG00000074743, ENSMUSG00000021614	528	20	9342	5.30795	0.998743	6.91273	1.09091	0.00428301
GOTERM_BP_FAT	GO:0007292~female gamete generation	6	0.411143	ENSMUSG00000022893, ENSMUSG00000048756, ENSMUSG00000028978, ENSMUSG00000020063, ENSMUSG00000048490, ENSMUSG00000031980	413	29	6830	3.42156	1	39.0133	1.09091	0.0278723
GOTERM_BP_FAT	GO:0016202~regulation of striated muscle tissue development	6	0.411143	ENSMUSG00000036478, ENSMUSG00000032440, ENSMUSG00000030189, ENSMUSG00000050953, ENSMUSG00000020427, ENSMUSG00000035799	413	29	6830	3.42156	1	39.0133	1.09091	0.0278723
UP_SEQ_FEATURE	domain:TSP type-1 3	5	0.411381	ENSMUSG00000022893, ENSMUSG00000023885, ENSMUSG00000036040, ENSMUSG00000036545, ENSMUSG00000040152	528	13	9342	6.80507	0.999401	7.64961	0.909091	0.00475707
GOTERM_BP_FAT	GO:0008283~cell proliferation	17	0.412993	ENSMUSG00000006932, ENSMUSG00000061353, ENSMUSG00000029287, ENSMUSG00000001847, ENSMUSG00000046179, ENSMUSG00000004791, ENSMUSG00000023951, ENSMUSG00000022510, ENSMUSG00000024014, ENSMUSG00000024610, ENSMUSG00000024817, ENSMUSG00000007659, ENSMUSG00000056501, ENSMUSG00000028599, ENSMUSG00000037313, ENSMUSG00000031980, ENSMUSG00000044813	413	158	6830	1.77935	1	39.4357	3.09091	0.0282585
GOTERM_BP_FAT	GO:0030097~hemopoiesis	16	0.414332	ENSMUSG00000006932, ENSMUSG00000031885, ENSMUSG00000029287, ENSMUSG00000041417, ENSMUSG00000066687, ENSMUSG00000021453, ENSMUSG00000023951, ENSMUSG00000032440, ENSMUSG00000034640, ENSMUSG00000007476, ENSMUSG00000062960, ENSMUSG00000024610, ENSMUSG00000020644, ENSMUSG00000037313, ENSMUSG00000020653, ENSMUSG00000018899	413	146	6830	1.81233	1	40.771	2.90909	0.0294961
GOTERM_BP_FAT	GO:0007264~small GTPase mediated signal transduction	20	0.416037	ENSMUSG00000031442, ENSMUSG00000041992, ENSMUSG00000054364, ENSMUSG00000056515, ENSMUSG00000020717, ENSMUSG00000031504, ENSMUSG00000039960, ENSMUSG00000026821, ENSMUSG00000079477, ENSMUSG00000001847, ENSMUSG00000062232, ENSMUSG00000019173, ENSMUSG00000046768, ENSMUSG00000030134, ENSMUSG00000002489, ENSMUSG00000077450, ENSMUSG00000005413, ENSMUSG00000020611, ENSMUSG00000059013, ENSMUSG00000030055	413	198	6830	1.67046	1	40.7001	3.63636	0.0294297
GOTERM_BP_FAT	GO:0045892~negative regulation of transcription, DNA-dependent	20	0.416037	ENSMUSG00000006932, ENSMUSG00000028423, ENSMUSG00000000317, ENSMUSG00000020063, ENSMUSG00000048490, ENSMUSG00000027660, ENSMUSG00000035877, ENSMUSG00000030103, ENSMUSG00000022528, ENSMUSG00000066687, ENSMUSG00000020893, ENSMUSG00000022510, ENSMUSG00000035673, ENSMUSG00000039910, ENSMUSG00000020644, ENSMUSG00000030256, ENSMUSG00000022346, ENSMUSG00000048878, ENSMUSG00000027803, ENSMUSG00000020653	413	198	6830	1.67046	1	40.7001	3.63636	0.0294297
GOTERM_BP_FAT	GO:0045088~regulation of innate immune response	5	0.416593	ENSMUSG00000032076, ENSMUSG00000039005, ENSMUSG00000021025, ENSMUSG00000032508, ENSMUSG00000023224	413	20	6830	4.13438	1	40.514	0.909091	0.0292559
GOTERM_BP_FAT	GO:0001890~placenta development	8	0.417876	ENSMUSG00000001930, ENSMUSG00000028195, ENSMUSG00000030790, ENSMUSG00000031987, ENSMUSG00000039910, ENSMUSG00000056501, ENSMUSG00000052837, ENSMUSG00000053113	413	50	6830	2.646	1	40.3978	1.45455	0.0291476
SP_PIR_KEYWORDS	Signal-anchor	18	0.418995	ENSMUSG00000046718, ENSMUSG00000025509, ENSMUSG00000021608, ENSMUSG00000020869, ENSMUSG00000003541, ENSMUSG00000039037, ENSMUSG00000021903, ENSMUSG00000022793, ENSMUSG00000021360, ENSMUSG00000021916, ENSMUSG00000022032, ENSMUSG00000013846, ENSMUSG00000043998, ENSMUSG00000032412, ENSMUSG00000061731, ENSMUSG00000024610, ENSMUSG00000003746, ENSMUSG00000010095	522	207	9411	1.56772	1	61.2647	3.27273	0.0666728
GOTERM_BP_FAT	GO:0044092~negative regulation of molecular function	12	0.419195	ENSMUSG00000021453, ENSMUSG00000002289, ENSMUSG00000021025, ENSMUSG00000037211, ENSMUSG00000005413, ENSMUSG00000028978, ENSMUSG00000023067, ENSMUSG00000048878, ENSMUSG00000022346, ENSMUSG00000007655, ENSMUSG00000024427, ENSMUSG00000045092	413	96	6830	2.06719	1	40.2831	2.18182	0.0290408
GOTERM_BP_FAT	GO:0006350~transcription	77	0.420944	ENSMUSG00000059436, ENSMUSG00000028341, ENSMUSG00000024926, ENSMUSG00000018347, ENSMUSG00000046179, ENSMUSG00000018143, ENSMUSG00000033373, ENSMUSG00000022500, ENSMUSG00000027829, ENSMUSG00000025612, ENSMUSG00000042197, ENSMUSG00000035673, ENSMUSG00000042895, ENSMUSG00000030353, ENSMUSG00000000078, ENSMUSG00000036867, ENSMUSG00000044167, ENSMUSG00000030256, ENSMUSG00000029068, ENSMUSG00000030087,…	413	1029	6830	1.2375	1	41.6662	14	0.0303406
GOTERM_BP_FAT	GO:0051253~negative regulation of RNA metabolic process	20	0.421338	ENSMUSG00000006932, ENSMUSG00000028423, ENSMUSG00000000317, ENSMUSG00000020063, ENSMUSG00000048490, ENSMUSG00000027660, ENSMUSG00000035877, ENSMUSG00000030103, ENSMUSG00000022528, ENSMUSG00000066687, ENSMUSG00000020893, ENSMUSG00000022510, ENSMUSG00000035673, ENSMUSG00000039910, ENSMUSG00000020644, ENSMUSG00000030256, ENSMUSG00000022346, ENSMUSG00000048878, ENSMUSG00000027803, ENSMUSG00000020653	413	200	6830	1.65375	1	43.5952	3.63636	0.0322028
GOTERM_BP_FAT	GO:0009719~response to endogenous stimulus	13	0.421513	ENSMUSG00000031490, ENSMUSG00000030218, ENSMUSG00000022951, ENSMUSG00000041417, ENSMUSG00000031555, ENSMUSG00000027875, ENSMUSG00000032350, ENSMUSG00000032440, ENSMUSG00000005413, ENSMUSG00000020593, ENSMUSG00000044167, ENSMUSG00000007655, ENSMUSG00000019970	413	109	6830	1.97237	1	41.9625	2.36364	0.0306228
GOTERM_BP_FAT	GO:0001892~embryonic placenta development	7	0.422598	ENSMUSG00000028195, ENSMUSG00000030790, ENSMUSG00000031987, ENSMUSG00000039910, ENSMUSG00000056501, ENSMUSG00000052837, ENSMUSG00000053113	413	40	6830	2.89407	1	42.5479	1.27273	0.0311844
GOTERM_BP_FAT	GO:0007566~embryo implantation	4	0.422644	ENSMUSG00000033863, ENSMUSG00000032440, ENSMUSG00000030353, ENSMUSG00000002900	413	12	6830	5.51251	1	43.261	0.727273	0.0318759
GOTERM_BP_FAT	GO:0045834~positive regulation of lipid metabolic process	4	0.422644	ENSMUSG00000025509, ENSMUSG00000002289, ENSMUSG00000001847, ENSMUSG00000031980	413	12	6830	5.51251	1	43.261	0.727273	0.0318759
GOTERM_BP_FAT	GO:0048002~antigen processing and presentation of peptide antigen	4	0.422644	ENSMUSG00000036594, ENSMUSG00000026656, ENSMUSG00000024610, ENSMUSG00000060802	413	12	6830	5.51251	1	43.261	0.727273	0.0318759
GOTERM_BP_FAT	GO:0045408~regulation of interleukin-6 biosynthetic process	3	0.422971	ENSMUSG00000039005, ENSMUSG00000056501, ENSMUSG00000026288	413	5	6830	9.92252	1	43.5285	0.545455	0.0321374
GOTERM_BP_FAT	GO:0048584~positive regulation of response to stimulus	12	0.423644	ENSMUSG00000032076, ENSMUSG00000036594, ENSMUSG00000058952, ENSMUSG00000039005, ENSMUSG00000021025, ENSMUSG00000061353, ENSMUSG00000032508, ENSMUSG00000040152, ENSMUSG00000023224, ENSMUSG00000025878, ENSMUSG00000045092, ENSMUSG00000060802	413	97	6830	2.04588	1	42.4144	2.18182	0.0310559
GOTERM_BP_FAT	GO:0048634~regulation of muscle development	6	0.424681	ENSMUSG00000036478, ENSMUSG00000032440, ENSMUSG00000030189, ENSMUSG00000050953, ENSMUSG00000020427, ENSMUSG00000035799	413	30	6830	3.30751	1	43.2317	1.09091	0.0318473
GOTERM_BP_FAT	GO:0012501~programmed cell death	29	0.424802	ENSMUSG00000042677, ENSMUSG00000054499, ENSMUSG00000020077, ENSMUSG00000020108, ENSMUSG00000078566, ENSMUSG00000021453, ENSMUSG00000022500, ENSMUSG00000035105, ENSMUSG00000022346, ENSMUSG00000019970, ENSMUSG00000044813, ENSMUSG00000020653, ENSMUSG00000036840, ENSMUSG00000028211, ENSMUSG00000054364, ENSMUSG00000006932, ENSMUSG00000052957, ENSMUSG00000020063, ENSMUSG00000030847, ENSMUSG00000035799,…	413	323	6830	1.48479	1	44.1815	5.27273	0.0327807
GOTERM_BP_FAT	GO:0021700~developmental maturation	9	0.425256	ENSMUSG00000006932, ENSMUSG00000023951, ENSMUSG00000048756, ENSMUSG00000031885, ENSMUSG00000062960, ENSMUSG00000050953, ENSMUSG00000031871, ENSMUSG00000022528, ENSMUSG00000026890	413	62	6830	2.40061	1	43.0528	1.63636	0.0316731
GOTERM_MF_FAT	GO:0008201~heparin binding	9	0.428998	ENSMUSG00000028195, ENSMUSG00000023951, ENSMUSG00000022893, ENSMUSG00000023886, ENSMUSG00000023885, ENSMUSG00000019997, ENSMUSG00000040152, ENSMUSG00000026479, ENSMUSG00000029373	383	51	6520	3.00415	0.993547	12.3088	1.63636	0.00893362
GOTERM_BP_FAT	GO:0008219~cell death	30	0.450541	ENSMUSG00000042677, ENSMUSG00000054499, ENSMUSG00000020077, ENSMUSG00000020108, ENSMUSG00000078566, ENSMUSG00000021453, ENSMUSG00000022500, ENSMUSG00000035105, ENSMUSG00000022346, ENSMUSG00000019970, ENSMUSG00000044813, ENSMUSG00000020653, ENSMUSG00000036840, ENSMUSG00000028211, ENSMUSG00000054364, ENSMUSG00000006932, ENSMUSG00000052957, ENSMUSG00000020063, ENSMUSG00000030847, ENSMUSG00000035799,…	413	340	6830	1.45919	1	47.0511	5.45455	0.0356943
GOTERM_BP_FAT	GO:0060429~epithelium development	16	0.454201	ENSMUSG00000001435, ENSMUSG00000006932, ENSMUSG00000028364, ENSMUSG00000030790, ENSMUSG00000035799, ENSMUSG00000031548, ENSMUSG00000045092, ENSMUSG00000004791, ENSMUSG00000023951, ENSMUSG00000025810, ENSMUSG00000022510, ENSMUSG00000047250, ENSMUSG00000062960, ENSMUSG00000050953, ENSMUSG00000056501, ENSMUSG00000031980	413	150	6830	1.764	1	47.6646	2.90909	0.0363366
GOTERM_BP_FAT	GO:0010629~negative regulation of gene expression	25	0.454249	ENSMUSG00000031167, ENSMUSG00000035877, ENSMUSG00000022528, ENSMUSG00000078566, ENSMUSG00000035673, ENSMUSG00000030256, ENSMUSG00000022346, ENSMUSG00000048878, ENSMUSG00000027803, ENSMUSG00000025878, ENSMUSG00000020653, ENSMUSG00000006932, ENSMUSG00000028423, ENSMUSG00000000317, ENSMUSG00000020063, ENSMUSG00000048490, ENSMUSG00000027660, ENSMUSG00000030103, ENSMUSG00000020893, ENSMUSG00000066687,…	413	271	6830	1.5256	1	47.9076	4.54545	0.0365929
GOTERM_BP_FAT	GO:0001655~urogenital system development	12	0.46199	ENSMUSG00000004791, ENSMUSG00000066687, ENSMUSG00000006932, ENSMUSG00000022893, ENSMUSG00000022510, ENSMUSG00000034640, ENSMUSG00000037211, ENSMUSG00000028364, ENSMUSG00000027803, ENSMUSG00000019947, ENSMUSG00000031548, ENSMUSG00000031980	413	100	6830	1.9845	1	48.9418	2.18182	0.0376966
GOTERM_BP_FAT	GO:0048585~negative regulation of response to stimulus	7	0.467357	ENSMUSG00000022383, ENSMUSG00000026656, ENSMUSG00000028599, ENSMUSG00000044786, ENSMUSG00000053113, ENSMUSG00000026288, ENSMUSG00000023224	413	42	6830	2.75626	1	49.7329	1.27273	0.0385552
UP_SEQ_FEATURE	cross-link:Glycyl lysine isopeptide (Lys-Gly) (interchain with G-Cter in SUMO)	10	0.468839	ENSMUSG00000074622, ENSMUSG00000021025, ENSMUSG00000022510, ENSMUSG00000071637, ENSMUSG00000055116, ENSMUSG00000022391, ENSMUSG00000020593, ENSMUSG00000056501, ENSMUSG00000032035, ENSMUSG00000018899	528	60	9342	2.94886	0.999924	9.67804	1.81818	0.00608063
GOTERM_BP_FAT	GO:0001825~blastocyst formation	4	0.474487	ENSMUSG00000030353, ENSMUSG00000027660, ENSMUSG00000039910, ENSMUSG00000052837	413	13	6830	5.08847	1	50.7066	0.727273	0.0396296
GOTERM_BP_FAT	GO:0019884~antigen processing and presentation of exogenous antigen	4	0.474487	ENSMUSG00000036594, ENSMUSG00000026656, ENSMUSG00000024610, ENSMUSG00000060802	413	13	6830	5.08847	1	50.7066	0.727273	0.0396296
GOTERM_BP_FAT	GO:0016525~negative regulation of angiogenesis	4	0.474487	ENSMUSG00000022893, ENSMUSG00000031503, ENSMUSG00000040152, ENSMUSG00000029373	413	13	6830	5.08847	1	50.7066	0.727273	0.0396296
GOTERM_BP_FAT	GO:0030168~platelet activation	4	0.474487	ENSMUSG00000015085, ENSMUSG00000001930, ENSMUSG00000020611, ENSMUSG00000029373	413	13	6830	5.08847	1	50.7066	0.727273	0.0396296
GOTERM_BP_FAT	GO:0030856~regulation of epithelial cell differentiation	4	0.474487	ENSMUSG00000006932, ENSMUSG00000036478, ENSMUSG00000022510, ENSMUSG00000007655	413	13	6830	5.08847	1	50.7066	0.727273	0.0396296
KEGG_PATHWAY	mmu04612:Antigen processing and presentation	5	0.480369	ENSMUSG00000036594, ENSMUSG00000024610, ENSMUSG00000027248, ENSMUSG00000026864, ENSMUSG00000060802	189	21	2707	3.41018	0.999254	47.1136	0.909091	0.0530918
GOTERM_MF_FAT	GO:0005520~insulin-like growth factor binding	5	0.49326	ENSMUSG00000028195, ENSMUSG00000019997, ENSMUSG00000020427, ENSMUSG00000017493, ENSMUSG00000006205	383	16	6520	5.31984	0.998884	16.2253	0.909091	0.0120225
GOTERM_BP_FAT	GO:0016265~death	30	0.494499	ENSMUSG00000042677, ENSMUSG00000054499, ENSMUSG00000020077, ENSMUSG00000020108, ENSMUSG00000078566, ENSMUSG00000021453, ENSMUSG00000022500, ENSMUSG00000035105, ENSMUSG00000022346, ENSMUSG00000019970, ENSMUSG00000044813, ENSMUSG00000020653, ENSMUSG00000036840, ENSMUSG00000028211, ENSMUSG00000054364, ENSMUSG00000006932, ENSMUSG00000052957, ENSMUSG00000020063, ENSMUSG00000030847, ENSMUSG00000035799,…	413	345	6830	1.43805	1	53.0086	5.45455	0.0422516
KEGG_PATHWAY	mmu04710:Circadian rhythm	4	0.49485	ENSMUSG00000020893, ENSMUSG00000055116, ENSMUSG00000030103, ENSMUSG00000030256	189	12	2707	4.77425	0.997858	41.9406	0.727273	0.045494
SP_PIR_KEYWORDS	cell binding	3	0.495712	ENSMUSG00000031502, ENSMUSG00000031503, ENSMUSG00000002900	522	9	9411	6.00958	1	70.5289	0.545455	0.0850496
KEGG_PATHWAY	mmu04115:p53 signaling pathway	7	0.498726	ENSMUSG00000036840, ENSMUSG00000021453, ENSMUSG00000040152, ENSMUSG00000020427, ENSMUSG00000029385, ENSMUSG00000023067, ENSMUSG00000037411	189	41	2707	2.44535	0.999748	51.959	1.27273	0.0608519
GOTERM_BP_FAT	GO:0010324~membrane invagination	14	0.504013	ENSMUSG00000004530, ENSMUSG00000002944, ENSMUSG00000026656, ENSMUSG00000022150, ENSMUSG00000001847, ENSMUSG00000022032, ENSMUSG00000025889, ENSMUSG00000032440, ENSMUSG00000016664, ENSMUSG00000014361, ENSMUSG00000026712, ENSMUSG00000030605, ENSMUSG00000007655, ENSMUSG00000034255	413	128	6830	1.80879	1	54.7098	2.54545	0.0442683
GOTERM_BP_FAT	GO:0006897~endocytosis	14	0.504013	ENSMUSG00000004530, ENSMUSG00000002944, ENSMUSG00000026656, ENSMUSG00000022150, ENSMUSG00000001847, ENSMUSG00000022032, ENSMUSG00000025889, ENSMUSG00000032440, ENSMUSG00000016664, ENSMUSG00000014361, ENSMUSG00000026712, ENSMUSG00000030605, ENSMUSG00000007655, ENSMUSG00000034255	413	128	6830	1.80879	1	54.7098	2.54545	0.0442683
GOTERM_BP_FAT	GO:0006915~apoptosis	28	0.504138	ENSMUSG00000042677, ENSMUSG00000054499, ENSMUSG00000020077, ENSMUSG00000020108, ENSMUSG00000078566, ENSMUSG00000021453, ENSMUSG00000022500, ENSMUSG00000035105, ENSMUSG00000022346, ENSMUSG00000019970, ENSMUSG00000044813, ENSMUSG00000020653, ENSMUSG00000036840, ENSMUSG00000054364, ENSMUSG00000028211, ENSMUSG00000006932, ENSMUSG00000020063, ENSMUSG00000030847, ENSMUSG00000035799, ENSMUSG00000032515,…	413	318	6830	1.45613	1	54.2418	5.09091	0.0437065
GOTERM_BP_FAT	GO:0030324~lung development	10	0.505034	ENSMUSG00000006932, ENSMUSG00000023951, ENSMUSG00000032440, ENSMUSG00000030218, ENSMUSG00000062960, ENSMUSG00000028978, ENSMUSG00000036545, ENSMUSG00000019997, ENSMUSG00000029231, ENSMUSG00000022528	413	78	6830	2.1202	1	54.5752	1.81818	0.044106
SMART	SM00229:RasGEFN	5	0.507017	ENSMUSG00000050310, ENSMUSG00000041992, ENSMUSG00000026821, ENSMUSG00000062232, ENSMUSG00000030134	314	19	4985	4.17784	0.996511	29.8547	0.909091	0.0278948
KEGG_PATHWAY	mmu04514:Cell adhesion molecules (CAMs)	9	0.507435	ENSMUSG00000032076, ENSMUSG00000036594, ENSMUSG00000001029, ENSMUSG00000017009, ENSMUSG00000020717, ENSMUSG00000031871, ENSMUSG00000025809, ENSMUSG00000037405, ENSMUSG00000021614	189	64	2707	2.01414	0.999951	58.3973	1.63636	0.0723535
KEGG_PATHWAY	mmu05219:Bladder cancer	6	0.510832	ENSMUSG00000004791, ENSMUSG00000023951, ENSMUSG00000028017, ENSMUSG00000040152, ENSMUSG00000023067, ENSMUSG00000022346	189	30	2707	2.86455	0.999216	46.8767	1.09091	0.0527293
GOTERM_BP_FAT	GO:0042035~regulation of cytokine biosynthetic process	6	0.513964	ENSMUSG00000039005, ENSMUSG00000018932, ENSMUSG00000032508, ENSMUSG00000056501, ENSMUSG00000026288, ENSMUSG00000018899	413	33	6830	3.00682	1	55.9748	1.09091	0.0458146
GOTERM_BP_FAT	GO:0002237~response to molecule of bacterial origin	5	0.514039	ENSMUSG00000039005, ENSMUSG00000021025, ENSMUSG00000032508, ENSMUSG00000074743, ENSMUSG00000060802	413	23	6830	3.59512	1	56.4583	0.909091	0.0464168
GOTERM_BP_FAT	GO:0019886~antigen processing and presentation of exogenous peptide antigen via MHC class II	3	0.515482	ENSMUSG00000036594, ENSMUSG00000026656, ENSMUSG00000024610	413	6	6830	8.26877	1	56.3698	0.545455	0.0463061
GOTERM_BP_FAT	GO:0002495~antigen processing and presentation of peptide antigen via MHC class II	3	0.515482	ENSMUSG00000036594, ENSMUSG00000026656, ENSMUSG00000024610	413	6	6830	8.26877	1	56.3698	0.545455	0.0463061
GOTERM_BP_FAT	GO:0042116~macrophage activation	3	0.515482	ENSMUSG00000025889, ENSMUSG00000039005, ENSMUSG00000035673	413	6	6830	8.26877	1	56.3698	0.545455	0.0463061
GOTERM_BP_FAT	GO:0060347~heart trabecula formation	3	0.515482	ENSMUSG00000022893, ENSMUSG00000031987, ENSMUSG00000029287	413	6	6830	8.26877	1	56.3698	0.545455	0.0463061
GOTERM_BP_FAT	GO:0045671~negative regulation of osteoclast differentiation	3	0.515482	ENSMUSG00000006932, ENSMUSG00000041417, ENSMUSG00000026288	413	6	6830	8.26877	1	56.3698	0.545455	0.0463061
GOTERM_BP_FAT	GO:0002504~antigen processing and presentation of peptide or polysaccharide antigen via MHC class II	3	0.515482	ENSMUSG00000036594, ENSMUSG00000026656, ENSMUSG00000024610	413	6	6830	8.26877	1	56.3698	0.545455	0.0463061
GOTERM_BP_FAT	GO:0030323~respiratory tube development	10	0.518145	ENSMUSG00000006932, ENSMUSG00000023951, ENSMUSG00000032440, ENSMUSG00000030218, ENSMUSG00000062960, ENSMUSG00000028978, ENSMUSG00000036545, ENSMUSG00000019997, ENSMUSG00000029231, ENSMUSG00000022528	413	79	6830	2.09336	1	57.1183	1.81818	0.047249
GOTERM_BP_FAT	GO:0002064~epithelial cell development	4	0.523387	ENSMUSG00000001435, ENSMUSG00000022510, ENSMUSG00000050953, ENSMUSG00000031980	413	14	6830	4.72501	1	57.8945	0.727273	0.0482434
GOTERM_BP_FAT	GO:0048661~positive regulation of smooth muscle cell proliferation	4	0.523387	ENSMUSG00000023951, ENSMUSG00000032440, ENSMUSG00000032508, ENSMUSG00000045092	413	14	6830	4.72501	1	57.8945	0.727273	0.0482434
SP_PIR_KEYWORDS	gpi-anchor	7	0.524575	ENSMUSG00000028040, ENSMUSG00000046718, ENSMUSG00000079037, ENSMUSG00000052957, ENSMUSG00000046223, ENSMUSG00000034842, ENSMUSG00000010047	522	57	9411	2.21406	1	74.2098	1.27273	0.0938876
KEGG_PATHWAY	mmu04620:Toll-like receptor signaling pathway	8	0.525948	ENSMUSG00000039005, ENSMUSG00000018932, ENSMUSG00000021025, ENSMUSG00000032508, ENSMUSG00000024235, ENSMUSG00000025139, ENSMUSG00000041417, ENSMUSG00000001847	189	53	2707	2.16192	0.999939	57.6168	1.45455	0.0708757
KEGG_PATHWAY	mmu04670:Leukocyte transendothelial migration	9	0.528532	ENSMUSG00000006932, ENSMUSG00000020717, ENSMUSG00000061353, ENSMUSG00000031871, ENSMUSG00000025809, ENSMUSG00000071715, ENSMUSG00000041417, ENSMUSG00000037405, ENSMUSG00000001847	189	58	2707	2.2225	0.997559	41.2645	1.63636	0.0445472
GOTERM_MF_FAT	GO:0046983~protein dimerization activity	22	0.533706	ENSMUSG00000024843, ENSMUSG00000026628, ENSMUSG00000051839, ENSMUSG00000029135, ENSMUSG00000046179, ENSMUSG00000038766, ENSMUSG00000032076, ENSMUSG00000066687, ENSMUSG00000056749, ENSMUSG00000022383, ENSMUSG00000023951, ENSMUSG00000032350, ENSMUSG00000001930, ENSMUSG00000025612, ENSMUSG00000071637, ENSMUSG00000026814, ENSMUSG00000007659, ENSMUSG00000031605, ENSMUSG00000056501, ENSMUSG00000052837,…	383	216	6520	1.73387	0.999773	19.6335	4	0.014822
GOTERM_BP_FAT	GO:0031327~negative regulation of cellular biosynthetic process	25	0.536811	ENSMUSG00000035877, ENSMUSG00000022528, ENSMUSG00000035673, ENSMUSG00000030256, ENSMUSG00000022346, ENSMUSG00000048878, ENSMUSG00000027803, ENSMUSG00000025878, ENSMUSG00000020653, ENSMUSG00000031490, ENSMUSG00000006932, ENSMUSG00000000317, ENSMUSG00000028423, ENSMUSG00000020063, ENSMUSG00000048490, ENSMUSG00000027660, ENSMUSG00000030103, ENSMUSG00000026288, ENSMUSG00000020893, ENSMUSG00000066687,…	413	280	6830	1.47657	1	59.5108	4.54545	0.0503706
SP_PIR_KEYWORDS	methylation	11	0.539274	ENSMUSG00000077450, ENSMUSG00000054364, ENSMUSG00000056071, ENSMUSG00000043962, ENSMUSG00000031167, ENSMUSG00000079477, ENSMUSG00000001847, ENSMUSG00000016559, ENSMUSG00000046768, ENSMUSG00000030055, ENSMUSG00000030795	522	114	9411	1.73961	1	76.3507	2	0.0995825
KEGG_PATHWAY	mmu05416:Viral myocarditis	6	0.542803	ENSMUSG00000036594, ENSMUSG00000019899, ENSMUSG00000037405, ENSMUSG00000001847, ENSMUSG00000007655, ENSMUSG00000005610	189	28	2707	3.06916	0.995824	38.4084	1.09091	0.0406542
SMART	SM00179:EGF_CA	9	0.544028	ENSMUSG00000075254, ENSMUSG00000001870, ENSMUSG00000027435, ENSMUSG00000040488, ENSMUSG00000028017, ENSMUSG00000074743, ENSMUSG00000021614, ENSMUSG00000027314, ENSMUSG00000039167	314	58	4985	2.46349	0.995902	29.1435	1.63636	0.0271121
GOTERM_BP_FAT	GO:0050778~positive regulation of immune response	8	0.558057	ENSMUSG00000032076, ENSMUSG00000036594, ENSMUSG00000058952, ENSMUSG00000039005, ENSMUSG00000021025, ENSMUSG00000032508, ENSMUSG00000023224, ENSMUSG00000060802	413	57	6830	2.32106	1	62.1521	1.45455	0.0540255
GOTERM_BP_FAT	GO:0016481~negative regulation of transcription	22	0.55901	ENSMUSG00000006932, ENSMUSG00000028423, ENSMUSG00000000317, ENSMUSG00000020063, ENSMUSG00000048490, ENSMUSG00000027660, ENSMUSG00000035877, ENSMUSG00000030103, ENSMUSG00000022528, ENSMUSG00000066687, ENSMUSG00000020893, ENSMUSG00000032350, ENSMUSG00000022510, ENSMUSG00000035673, ENSMUSG00000039910, ENSMUSG00000020644, ENSMUSG00000030256, ENSMUSG00000022346, ENSMUSG00000048878, ENSMUSG00000027803,…	413	240	6830	1.51594	1	62.4813	4	0.0544978
UP_SEQ_FEATURE	topological domain:Cytoplasmic	99	0.559314	ENSMUSG00000046718, ENSMUSG00000037762, ENSMUSG00000039037, ENSMUSG00000022122, ENSMUSG00000027864, ENSMUSG00000032440, ENSMUSG00000028645, ENSMUSG00000031871, ENSMUSG00000042190, ENSMUSG00000022265, ENSMUSG00000029231, ENSMUSG00000027314, ENSMUSG00000025509, ENSMUSG00000041189, ENSMUSG00000001334, ENSMUSG00000027397, ENSMUSG00000026748, ENSMUSG00000013846, ENSMUSG00000025608, ENSMUSG00000039167,…	528	1384	9342	1.26562	0.999998	13.1181	18	0.00839054
GOTERM_BP_FAT	GO:0043549~regulation of kinase activity	15	0.560089	ENSMUSG00000039005, ENSMUSG00000018932, ENSMUSG00000038668, ENSMUSG00000037211, ENSMUSG00000061878, ENSMUSG00000001847, ENSMUSG00000032501, ENSMUSG00000021453, ENSMUSG00000032440, ENSMUSG00000028017, ENSMUSG00000024610, ENSMUSG00000023067, ENSMUSG00000007655, ENSMUSG00000048878, ENSMUSG00000024427	413	145	6830	1.71078	1	62.1256	2.72727	0.0539877
GOTERM_BP_FAT	GO:0051726~regulation of cell cycle	15	0.560089	ENSMUSG00000054364, ENSMUSG00000048787, ENSMUSG00000052957, ENSMUSG00000025809, ENSMUSG00000021453, ENSMUSG00000024042, ENSMUSG00000039910, ENSMUSG00000029385, ENSMUSG00000023067, ENSMUSG00000037313, ENSMUSG00000052837, ENSMUSG00000022346, ENSMUSG00000048878, ENSMUSG00000007812, ENSMUSG00000025878	413	145	6830	1.71078	1	62.1256	2.72727	0.0539877
KEGG_PATHWAY	mmu05212:Pancreatic cancer	8	0.562788	ENSMUSG00000004791, ENSMUSG00000023951, ENSMUSG00000032440, ENSMUSG00000028017, ENSMUSG00000026821, ENSMUSG00000007659, ENSMUSG00000041417, ENSMUSG00000001847	189	56	2707	2.04611	0.999996	66.6407	1.45455	0.0897314
GOTERM_BP_FAT	GO:0009890~negative regulation of biosynthetic process	25	0.564808	ENSMUSG00000035877, ENSMUSG00000022528, ENSMUSG00000035673, ENSMUSG00000030256, ENSMUSG00000022346, ENSMUSG00000048878, ENSMUSG00000027803, ENSMUSG00000025878, ENSMUSG00000020653, ENSMUSG00000031490, ENSMUSG00000006932, ENSMUSG00000000317, ENSMUSG00000028423, ENSMUSG00000020063, ENSMUSG00000048490, ENSMUSG00000027660, ENSMUSG00000030103, ENSMUSG00000026288, ENSMUSG00000020893, ENSMUSG00000066687,…	413	283	6830	1.46091	1	63.3018	4.54545	0.0556921
GOTERM_CC_FAT	GO:0016021~integral to membrane	153	0.565451	ENSMUSG00000046718, ENSMUSG00000028381, ENSMUSG00000037762, ENSMUSG00000039037, ENSMUSG00000022848, ENSMUSG00000022122, ENSMUSG00000028982, ENSMUSG00000027864, ENSMUSG00000049047, ENSMUSG00000032440, ENSMUSG00000028645, ENSMUSG00000031871, ENSMUSG00000021590, ENSMUSG00000042190, ENSMUSG00000022265, ENSMUSG00000029231, ENSMUSG00000027314, ENSMUSG00000015766, ENSMUSG00000043421, ENSMUSG00000023828,…	361	2404	6272	1.10575	1	59.8129	27.8182	0.0662088
INTERPRO	IPR001881:EGF-like calcium-binding	9	0.569917	ENSMUSG00000075254, ENSMUSG00000001870, ENSMUSG00000027435, ENSMUSG00000040488, ENSMUSG00000028017, ENSMUSG00000074743, ENSMUSG00000021614, ENSMUSG00000027314, ENSMUSG00000039167	505	58	8972	2.75685	0.999999	21.0668	1.63636	0.0150882
GOTERM_BP_FAT	GO:0055002~striated muscle cell development	6	0.570325	ENSMUSG00000079243, ENSMUSG00000028364, ENSMUSG00000025809, ENSMUSG00000022951, ENSMUSG00000007877, ENSMUSG00000027488	413	35	6830	2.83501	1	64.0908	1.09091	0.0568646
GOTERM_BP_FAT	GO:0031032~actomyosin structure organization	4	0.573466	ENSMUSG00000079243, ENSMUSG00000053931, ENSMUSG00000025809, ENSMUSG00000007877	413	15	6830	4.41001	1	64.6364	0.727273	0.0576897
GOTERM_BP_FAT	GO:0046456~icosanoid biosynthetic process	4	0.573466	ENSMUSG00000029919, ENSMUSG00000047250, ENSMUSG00000024610, ENSMUSG00000060063	413	15	6830	4.41001	1	64.6364	0.727273	0.0576897
GOTERM_CC_FAT	GO:0031225~anchored to membrane	12	0.573565	ENSMUSG00000028040, ENSMUSG00000046718, ENSMUSG00000054364, ENSMUSG00000079037, ENSMUSG00000003617, ENSMUSG00000052957, ENSMUSG00000046223, ENSMUSG00000020611, ENSMUSG00000039960, ENSMUSG00000034842, ENSMUSG00000010047, ENSMUSG00000019173	361	115	6272	1.81294	1	59.0738	2.18182	0.0649291
GOTERM_CC_FAT	GO:0005605~basal lamina	3	0.58798	ENSMUSG00000015085, ENSMUSG00000019899, ENSMUSG00000002900	361	8	6272	6.51524	1	63.5878	0.545455	0.0731046
GOTERM_BP_FAT	GO:0060711~labyrinthine layer development	5	0.588342	ENSMUSG00000028195, ENSMUSG00000030790, ENSMUSG00000031987, ENSMUSG00000052837, ENSMUSG00000053113	413	25	6830	3.30751	1	66.3608	0.909091	0.0603787
GOTERM_BP_FAT	GO:0002697~regulation of immune effector process	6	0.5885	ENSMUSG00000032076, ENSMUSG00000005413, ENSMUSG00000026656, ENSMUSG00000030798, ENSMUSG00000023224, ENSMUSG00000060802	413	36	6830	2.75626	1	67.9143	1.09091	0.0629148
GOTERM_BP_FAT	GO:0051090~regulation of transcription factor activity	6	0.5885	ENSMUSG00000039005, ENSMUSG00000021025, ENSMUSG00000005413, ENSMUSG00000032508, ENSMUSG00000042895, ENSMUSG00000029287	413	36	6830	2.75626	1	67.9143	1.09091	0.0629148
GOTERM_BP_FAT	GO:0051260~protein homooligomerization	6	0.5885	ENSMUSG00000026880, ENSMUSG00000001930, ENSMUSG00000079037, ENSMUSG00000002769, ENSMUSG00000007655, ENSMUSG00000022032	413	36	6830	2.75626	1	67.9143	1.09091	0.0629148
GOTERM_BP_FAT	GO:0042330~taxis	7	0.588721	ENSMUSG00000028195, ENSMUSG00000056071, ENSMUSG00000061353, ENSMUSG00000040552, ENSMUSG00000001847, ENSMUSG00000029373, ENSMUSG00000056054	413	47	6830	2.46304	1	67.0665	1.27273	0.0615168
GOTERM_BP_FAT	GO:0006935~chemotaxis	7	0.588721	ENSMUSG00000028195, ENSMUSG00000056071, ENSMUSG00000061353, ENSMUSG00000040552, ENSMUSG00000001847, ENSMUSG00000029373, ENSMUSG00000056054	413	47	6830	2.46304	1	67.0665	1.27273	0.0615168
GOTERM_BP_FAT	GO:0046457~prostanoid biosynthetic process	3	0.58904	ENSMUSG00000029919, ENSMUSG00000047250, ENSMUSG00000024610	413	7	6830	7.08751	1	67.5362	0.545455	0.0622871
GOTERM_BP_FAT	GO:0070167~regulation of biomineral formation	3	0.58904	ENSMUSG00000030218, ENSMUSG00000022265, ENSMUSG00000020077	413	7	6830	7.08751	1	67.5362	0.545455	0.0622871
GOTERM_BP_FAT	GO:0002762~negative regulation of myeloid leukocyte differentiation	3	0.58904	ENSMUSG00000006932, ENSMUSG00000041417, ENSMUSG00000026288	413	7	6830	7.08751	1	67.5362	0.545455	0.0622871
GOTERM_BP_FAT	GO:0060343~trabecula formation	3	0.58904	ENSMUSG00000022893, ENSMUSG00000031987, ENSMUSG00000029287	413	7	6830	7.08751	1	67.5362	0.545455	0.0622871
GOTERM_BP_FAT	GO:0030500~regulation of bone mineralization	3	0.58904	ENSMUSG00000030218, ENSMUSG00000022265, ENSMUSG00000020077	413	7	6830	7.08751	1	67.5362	0.545455	0.0622871
GOTERM_BP_FAT	GO:0045884~regulation of survival gene product expression	3	0.58904	ENSMUSG00000078566, ENSMUSG00000022346, ENSMUSG00000022051	413	7	6830	7.08751	1	67.5362	0.545455	0.0622871
GOTERM_BP_FAT	GO:0001516~prostaglandin biosynthetic process	3	0.58904	ENSMUSG00000029919, ENSMUSG00000047250, ENSMUSG00000024610	413	7	6830	7.08751	1	67.5362	0.545455	0.0622871
GOTERM_BP_FAT	GO:0045576~mast cell activation	3	0.58904	ENSMUSG00000039005, ENSMUSG00000026656, ENSMUSG00000005125	413	7	6830	7.08751	1	67.5362	0.545455	0.0622871
GOTERM_BP_FAT	GO:0001817~regulation of cytokine production	9	0.589238	ENSMUSG00000039005, ENSMUSG00000018932, ENSMUSG00000005413, ENSMUSG00000032508, ENSMUSG00000061878, ENSMUSG00000056501, ENSMUSG00000020077, ENSMUSG00000026288, ENSMUSG00000018899	413	71	6830	2.09631	1	67.7727	1.63636	0.0626789
GOTERM_BP_FAT	GO:0002694~regulation of leukocyte activation	10	0.589549	ENSMUSG00000036594, ENSMUSG00000025889, ENSMUSG00000039005, ENSMUSG00000032440, ENSMUSG00000005413, ENSMUSG00000032508, ENSMUSG00000026656, ENSMUSG00000024610, ENSMUSG00000023067, ENSMUSG00000026288	413	83	6830	1.99247	1	66.9285	1.81818	0.0612923
GOTERM_BP_FAT	GO:0048534~hemopoietic or lymphoid organ development	16	0.589565	ENSMUSG00000006932, ENSMUSG00000031885, ENSMUSG00000029287, ENSMUSG00000041417, ENSMUSG00000066687, ENSMUSG00000021453, ENSMUSG00000023951, ENSMUSG00000032440, ENSMUSG00000034640, ENSMUSG00000007476, ENSMUSG00000062960, ENSMUSG00000024610, ENSMUSG00000020644, ENSMUSG00000037313, ENSMUSG00000020653, ENSMUSG00000018899	413	161	6830	1.64348	1	66.7075	2.90909	0.060935
GOTERM_BP_FAT	GO:0010558~negative regulation of macromolecule biosynthetic process	24	0.590822	ENSMUSG00000006932, ENSMUSG00000031490, ENSMUSG00000028423, ENSMUSG00000000317, ENSMUSG00000020063, ENSMUSG00000048490, ENSMUSG00000027660, ENSMUSG00000035877, ENSMUSG00000030103, ENSMUSG00000022528, ENSMUSG00000026288, ENSMUSG00000066687, ENSMUSG00000020893, ENSMUSG00000032350, ENSMUSG00000022510, ENSMUSG00000035673, ENSMUSG00000039910, ENSMUSG00000020644, ENSMUSG00000030256, ENSMUSG00000022346,…	413	272	6830	1.45919	1	67.4962	4.36364	0.0622211
SMART	SM00353:HLH	9	0.594219	ENSMUSG00000059436, ENSMUSG00000055116, ENSMUSG00000020644, ENSMUSG00000030103, ENSMUSG00000030256, ENSMUSG00000035799, ENSMUSG00000022346, ENSMUSG00000022528, ENSMUSG00000001156	314	68	4985	2.10121	0.999997	54.6765	1.63636	0.0611842
SMART	SM00132:LIM	7	0.596317	ENSMUSG00000030020, ENSMUSG00000032643, ENSMUSG00000006360, ENSMUSG00000030470, ENSMUSG00000038244, ENSMUSG00000031636, ENSMUSG00000026890	314	46	4985	2.41588	0.999999	57.3755	1.27273	0.0657717
SMART	SM00211:TY	4	0.59824	ENSMUSG00000023886, ENSMUSG00000024610, ENSMUSG00000020427, ENSMUSG00000017493	314	14	4985	4.53594	0.999982	49.6305	0.727273	0.0532441
SMART	SM00174:RHO	4	0.59824	ENSMUSG00000054364, ENSMUSG00000039960, ENSMUSG00000001847, ENSMUSG00000046768	314	14	4985	4.53594	0.999982	49.6305	0.727273	0.0532441
INTERPRO	IPR009134:Vascular endothelial growth factor receptor, VEGFR, N-terminal	3	0.602732	ENSMUSG00000062960, ENSMUSG00000029648, ENSMUSG00000029231	505	4	8972	13.3248	1	24.0425	0.545455	0.0175175
INTERPRO	IPR000557:Calponin repeat	3	0.602732	ENSMUSG00000032085, ENSMUSG00000053931, ENSMUSG00000026547	505	4	8972	13.3248	1	24.0425	0.545455	0.0175175
SMART	SM00020:Tryp_SPc	5	0.613227	ENSMUSG00000058952, ENSMUSG00000021822, ENSMUSG00000031722, ENSMUSG00000027188, ENSMUSG00000006205	314	24	4985	3.30746	0.999996	53.8791	0.909091	0.0598771
GOTERM_CC_FAT	GO:0044459~plasma membrane part	62	0.613608	ENSMUSG00000031442, ENSMUSG00000026880, ENSMUSG00000002602, ENSMUSG00000001847, ENSMUSG00000019173, ENSMUSG00000027340, ENSMUSG00000027488, ENSMUSG00000030020, ENSMUSG00000032440, ENSMUSG00000022500, ENSMUSG00000028645, ENSMUSG00000031871, ENSMUSG00000029648, ENSMUSG00000022265, ENSMUSG00000029231, ENSMUSG00000027314, ENSMUSG00000015766, ENSMUSG00000044813, ENSMUSG00000023828, ENSMUSG00000032125,…	361	896	6272	1.20222	1	67.5924	11.2727	0.0811841
GOTERM_BP_FAT	GO:0019217~regulation of fatty acid metabolic process	4	0.615468	ENSMUSG00000025889, ENSMUSG00000022383, ENSMUSG00000007655, ENSMUSG00000031980	413	16	6830	4.13438	1	70.7921	0.727273	0.0679351
GOTERM_BP_FAT	GO:0006636~unsaturated fatty acid biosynthetic process	4	0.615468	ENSMUSG00000029919, ENSMUSG00000047250, ENSMUSG00000024610, ENSMUSG00000060063	413	16	6830	4.13438	1	70.7921	0.727273	0.0679351
GOTERM_BP_FAT	GO:0031348~negative regulation of defense response	4	0.615468	ENSMUSG00000026656, ENSMUSG00000028599, ENSMUSG00000044786, ENSMUSG00000023224	413	16	6830	4.13438	1	70.7921	0.727273	0.0679351
GOTERM_BP_FAT	GO:0042471~ear morphogenesis	6	0.616727	ENSMUSG00000074622, ENSMUSG00000052957, ENSMUSG00000028341, ENSMUSG00000023959, ENSMUSG00000007877, ENSMUSG00000022346	413	37	6830	2.68176	1	71.5386	1.09091	0.0693134
GOTERM_BP_FAT	GO:0051172~negative regulation of nitrogen compound metabolic process	23	0.616916	ENSMUSG00000006932, ENSMUSG00000028423, ENSMUSG00000000317, ENSMUSG00000020063, ENSMUSG00000048490, ENSMUSG00000027660, ENSMUSG00000035877, ENSMUSG00000030103, ENSMUSG00000022528, ENSMUSG00000066687, ENSMUSG00000020893, ENSMUSG00000032350, ENSMUSG00000022510, ENSMUSG00000035673, ENSMUSG00000039910, ENSMUSG00000020644, ENSMUSG00000030256, ENSMUSG00000007655, ENSMUSG00000022346, ENSMUSG00000048878,…	413	261	6830	1.45733	1	71.1429	4.18182	0.0685787
GOTERM_BP_FAT	GO:0050865~regulation of cell activation	10	0.618317	ENSMUSG00000036594, ENSMUSG00000025889, ENSMUSG00000039005, ENSMUSG00000032440, ENSMUSG00000005413, ENSMUSG00000032508, ENSMUSG00000026656, ENSMUSG00000024610, ENSMUSG00000023067, ENSMUSG00000026288	413	85	6830	1.94559	1	71.4871	1.81818	0.0692174
GOTERM_BP_FAT	GO:0055080~cation homeostasis	11	0.619607	ENSMUSG00000079037, ENSMUSG00000039878, ENSMUSG00000037434, ENSMUSG00000030470, ENSMUSG00000062960, ENSMUSG00000014813, ENSMUSG00000022122, ENSMUSG00000007655, ENSMUSG00000022032, ENSMUSG00000019970, ENSMUSG00000045092	413	98	6830	1.85625	1	72.0228	2	0.0702259
INTERPRO	IPR000651:Guanine nucleotide exchange factor for Ras-like GTPases, N-terminal	5	0.620214	ENSMUSG00000050310, ENSMUSG00000041992, ENSMUSG00000026821, ENSMUSG00000062232, ENSMUSG00000030134	505	19	8972	4.67535	1	26.3147	0.909091	0.0194333
GOTERM_BP_FAT	GO:0051338~regulation of transferase activity	15	0.620892	ENSMUSG00000039005, ENSMUSG00000018932, ENSMUSG00000038668, ENSMUSG00000037211, ENSMUSG00000061878, ENSMUSG00000001847, ENSMUSG00000032501, ENSMUSG00000021453, ENSMUSG00000032440, ENSMUSG00000028017, ENSMUSG00000024610, ENSMUSG00000023067, ENSMUSG00000007655, ENSMUSG00000048878, ENSMUSG00000024427	413	151	6830	1.6428	1	72.3501	2.72727	0.0708511
SMART	SM00147:RasGEF	5	0.624063	ENSMUSG00000041992, ENSMUSG00000059013, ENSMUSG00000026821, ENSMUSG00000062232, ENSMUSG00000030134	314	23	4985	3.45126	0.999979	49.0554	0.909091	0.0523862
SMART	SM00199:SCY	4	0.630491	ENSMUSG00000029380, ENSMUSG00000061353, ENSMUSG00000021508, ENSMUSG00000029373	314	13	4985	4.88486	0.999872	42.9668	0.727273	0.0438124
SMART	SM00093:SERPIN	4	0.630491	ENSMUSG00000041550, ENSMUSG00000037411, ENSMUSG00000031980, ENSMUSG00000023224	314	13	4985	4.88486	0.999872	42.9668	0.727273	0.0438124
SMART	SM00511:ORANGE	3	0.640081	ENSMUSG00000030103, ENSMUSG00000030256, ENSMUSG00000022528	314	6	4985	7.9379	0.999964	47.2922	0.545455	0.0498104
SMART	SM00251:SAM_PNT	3	0.640081	ENSMUSG00000022895, ENSMUSG00000032035, ENSMUSG00000040732	314	6	4985	7.9379	0.999964	47.2922	0.545455	0.0498104
GOTERM_CC_FAT	GO:0031410~cytoplasmic vesicle	26	0.644516	ENSMUSG00000026880, ENSMUSG00000025809, ENSMUSG00000002320, ENSMUSG00000079477, ENSMUSG00000001847, ENSMUSG00000019173, ENSMUSG00000026864, ENSMUSG00000024487, ENSMUSG00000027435, ENSMUSG00000016664, ENSMUSG00000028645, ENSMUSG00000020611, ENSMUSG00000026579, ENSMUSG00000031889, ENSMUSG00000022893, ENSMUSG00000027377, ENSMUSG00000033124, ENSMUSG00000022150, ENSMUSG00000032412, ENSMUSG00000032076,…	361	331	6272	1.36472	1	73.2822	4.72727	0.0944177
GOTERM_BP_FAT	GO:0006638~neutral lipid metabolic process	5	0.645115	ENSMUSG00000025889, ENSMUSG00000025509, ENSMUSG00000021759, ENSMUSG00000020063, ENSMUSG00000007655	413	27	6830	3.06251	1	75.0591	0.909091	0.0763117
GOTERM_CC_FAT	GO:0016023~cytoplasmic membrane-bounded vesicle	22	0.645979	ENSMUSG00000026880, ENSMUSG00000031889, ENSMUSG00000027377, ENSMUSG00000025809, ENSMUSG00000022150, ENSMUSG00000079477, ENSMUSG00000001847, ENSMUSG00000019173, ENSMUSG00000032412, ENSMUSG00000026864, ENSMUSG00000032076, ENSMUSG00000077450, ENSMUSG00000024487, ENSMUSG00000029030, ENSMUSG00000001930, ENSMUSG00000027435, ENSMUSG00000028645, ENSMUSG00000016664, ENSMUSG00000020611, ENSMUSG00000026579,…	361	269	6272	1.42092	1	72.1344	4	0.0915508
GOTERM_BP_FAT	GO:0043086~negative regulation of catalytic activity	9	0.646405	ENSMUSG00000021453, ENSMUSG00000002289, ENSMUSG00000037211, ENSMUSG00000028978, ENSMUSG00000023067, ENSMUSG00000048878, ENSMUSG00000007655, ENSMUSG00000024427, ENSMUSG00000045092	413	74	6830	2.01132	1	74.9854	1.63636	0.076156
UP_SEQ_FEATURE	transmembrane region	150	0.649731	ENSMUSG00000046718, ENSMUSG00000028381, ENSMUSG00000037762, ENSMUSG00000039037, ENSMUSG00000022848, ENSMUSG00000022122, ENSMUSG00000028982, ENSMUSG00000027864, ENSMUSG00000049047, ENSMUSG00000032440, ENSMUSG00000028645, ENSMUSG00000031871, ENSMUSG00000021590, ENSMUSG00000042190, ENSMUSG00000022265, ENSMUSG00000029231, ENSMUSG00000027314, ENSMUSG00000043421, ENSMUSG00000023828, ENSMUSG00000025509,…	528	2243	9342	1.18323	1	17.4098	27.2727	0.011396
GOTERM_BP_FAT	GO:0060541~respiratory system development	10	0.650227	ENSMUSG00000006932, ENSMUSG00000023951, ENSMUSG00000032440, ENSMUSG00000030218, ENSMUSG00000062960, ENSMUSG00000028978, ENSMUSG00000036545, ENSMUSG00000019997, ENSMUSG00000029231, ENSMUSG00000022528	413	87	6830	1.90087	1	75.7322	1.81818	0.0777552
GOTERM_CC_FAT	GO:0005625~soluble fraction	8	0.650819	ENSMUSG00000054364, ENSMUSG00000020717, ENSMUSG00000005514, ENSMUSG00000028978, ENSMUSG00000061878, ENSMUSG00000025283, ENSMUSG00000007041, ENSMUSG00000039318	361	69	6272	2.01437	1	75.108	1.45455	0.0992215
GOTERM_BP_FAT	GO:0051051~negative regulation of transport	7	0.651724	ENSMUSG00000020169, ENSMUSG00000016664, ENSMUSG00000005413, ENSMUSG00000028978, ENSMUSG00000037313, ENSMUSG00000020077, ENSMUSG00000013698	413	50	6830	2.31525	1	76.063	1.27273	0.0784785
GOTERM_BP_FAT	GO:0032675~regulation of interleukin-6 production	4	0.651941	ENSMUSG00000039005, ENSMUSG00000032508, ENSMUSG00000056501, ENSMUSG00000026288	413	17	6830	3.89118	1	76.2725	0.727273	0.0789414
GOTERM_BP_FAT	GO:0045089~positive regulation of innate immune response	4	0.651941	ENSMUSG00000032076, ENSMUSG00000039005, ENSMUSG00000021025, ENSMUSG00000032508	413	17	6830	3.89118	1	76.2725	0.727273	0.0789414
GOTERM_BP_FAT	GO:0045639~positive regulation of myeloid cell differentiation	4	0.651941	ENSMUSG00000048756, ENSMUSG00000020644, ENSMUSG00000026288, ENSMUSG00000032035	413	17	6830	3.89118	1	76.2725	0.727273	0.0789414
GOTERM_BP_FAT	GO:0032496~response to lipopolysaccharide	4	0.651941	ENSMUSG00000039005, ENSMUSG00000021025, ENSMUSG00000032508, ENSMUSG00000074743	413	17	6830	3.89118	1	76.2725	0.727273	0.0789414
GOTERM_BP_FAT	GO:0009312~oligosaccharide biosynthetic process	3	0.654113	ENSMUSG00000018761, ENSMUSG00000035845, ENSMUSG00000043998	413	8	6830	6.20157	1	76.6614	0.545455	0.0798112
GOTERM_BP_FAT	GO:0001829~trophectodermal cell differentiation	3	0.654113	ENSMUSG00000030353, ENSMUSG00000039910, ENSMUSG00000052837	413	8	6830	6.20157	1	76.6614	0.545455	0.0798112
GOTERM_BP_FAT	GO:0045648~positive regulation of erythrocyte differentiation	3	0.654113	ENSMUSG00000048756, ENSMUSG00000026288, ENSMUSG00000032035	413	8	6830	6.20157	1	76.6614	0.545455	0.0798112
GOTERM_BP_FAT	GO:0031331~positive regulation of cellular catabolic process	3	0.654113	ENSMUSG00000025509, ENSMUSG00000032350, ENSMUSG00000031555	413	8	6830	6.20157	1	76.6614	0.545455	0.0798112
GOTERM_BP_FAT	GO:0045214~sarcomere organization	3	0.654113	ENSMUSG00000079243, ENSMUSG00000025809, ENSMUSG00000007877	413	8	6830	6.20157	1	76.6614	0.545455	0.0798112
GOTERM_BP_FAT	GO:0048146~positive regulation of fibroblast proliferation	3	0.654113	ENSMUSG00000033373, ENSMUSG00000061878, ENSMUSG00000029135	413	8	6830	6.20157	1	76.6614	0.545455	0.0798112
GOTERM_BP_FAT	GO:0007010~cytoskeleton organization	20	0.662733	ENSMUSG00000004530, ENSMUSG00000051839, ENSMUSG00000001151, ENSMUSG00000032643, ENSMUSG00000053931, ENSMUSG00000039960, ENSMUSG00000025809, ENSMUSG00000001847, ENSMUSG00000007877, ENSMUSG00000046768, ENSMUSG00000050310, ENSMUSG00000032085, ENSMUSG00000079243, ENSMUSG00000056071, ENSMUSG00000020593, ENSMUSG00000037313, ENSMUSG00000018387, ENSMUSG00000015766, ENSMUSG00000031636, ENSMUSG00000036106	413	224	6830	1.47657	1	77.6387	3.63636	0.0820586
GOTERM_BP_FAT	GO:0055001~muscle cell development	6	0.665765	ENSMUSG00000079243, ENSMUSG00000028364, ENSMUSG00000025809, ENSMUSG00000022951, ENSMUSG00000007877, ENSMUSG00000027488	413	39	6830	2.54424	1	78.0968	1.09091	0.083144
GOTERM_BP_FAT	GO:0010647~positive regulation of cell communication	13	0.669011	ENSMUSG00000039005, ENSMUSG00000019899, ENSMUSG00000038668, ENSMUSG00000006932, ENSMUSG00000052957, ENSMUSG00000032508, ENSMUSG00000040152, ENSMUSG00000025889, ENSMUSG00000023951, ENSMUSG00000022500, ENSMUSG00000042895, ENSMUSG00000039910, ENSMUSG00000031980	413	128	6830	1.67959	1	78.5702	2.36364	0.0842883
GOTERM_BP_FAT	GO:0006909~phagocytosis	5	0.67022	ENSMUSG00000004530, ENSMUSG00000002944, ENSMUSG00000026656, ENSMUSG00000014361, ENSMUSG00000030605	413	28	6830	2.95313	1	78.8566	0.909091	0.0849923
GOTERM_BP_FAT	GO:0045859~regulation of protein kinase activity	14	0.673202	ENSMUSG00000039005, ENSMUSG00000018932, ENSMUSG00000038668, ENSMUSG00000037211, ENSMUSG00000061878, ENSMUSG00000032501, ENSMUSG00000021453, ENSMUSG00000032440, ENSMUSG00000028017, ENSMUSG00000024610, ENSMUSG00000023067, ENSMUSG00000007655, ENSMUSG00000048878, ENSMUSG00000024427	413	142	6830	1.63046	1	79.2989	2.54545	0.0860976
GOTERM_BP_FAT	GO:0048610~reproductive cellular process	10	0.67484	ENSMUSG00000066687, ENSMUSG00000006932, ENSMUSG00000022510, ENSMUSG00000048756, ENSMUSG00000028364, ENSMUSG00000061353, ENSMUSG00000049470, ENSMUSG00000025809, ENSMUSG00000007659, ENSMUSG00000024949	413	89	6830	1.85815	1	79.6181	1.81818	0.0869089
GOTERM_BP_FAT	GO:0031589~cell-substrate adhesion	6	0.688648	ENSMUSG00000001930, ENSMUSG00000006932, ENSMUSG00000023905, ENSMUSG00000025809, ENSMUSG00000019997, ENSMUSG00000031980	413	40	6830	2.48063	1	81.0002	1.09091	0.0905668
GOTERM_BP_FAT	GO:0032844~regulation of homeostatic process	6	0.688648	ENSMUSG00000032350, ENSMUSG00000023951, ENSMUSG00000048756, ENSMUSG00000007655, ENSMUSG00000026288, ENSMUSG00000032035	413	40	6830	2.48063	1	81.0002	1.09091	0.0905668
GOTERM_BP_FAT	GO:0043062~extracellular structure organization	11	0.689166	ENSMUSG00000032076, ENSMUSG00000001435, ENSMUSG00000026042, ENSMUSG00000028195, ENSMUSG00000006932, ENSMUSG00000023886, ENSMUSG00000028364, ENSMUSG00000036545, ENSMUSG00000029231, ENSMUSG00000031980, ENSMUSG00000027488	413	103	6830	1.76614	1	81.2113	2	0.0911473
GOTERM_BP_FAT	GO:0014706~striated muscle tissue development	10	0.689634	ENSMUSG00000079243, ENSMUSG00000030470, ENSMUSG00000028364, ENSMUSG00000031987, ENSMUSG00000025809, ENSMUSG00000029287, ENSMUSG00000022951, ENSMUSG00000007655, ENSMUSG00000031636, ENSMUSG00000027488	413	90	6830	1.8375	1	81.4161	1.81818	0.0917168
GOTERM_BP_FAT	GO:0043068~positive regulation of programmed cell death	17	0.695664	ENSMUSG00000048787, ENSMUSG00000001435, ENSMUSG00000028211, ENSMUSG00000048756, ENSMUSG00000020427, ENSMUSG00000026288, ENSMUSG00000029670, ENSMUSG00000066687, ENSMUSG00000078566, ENSMUSG00000022510, ENSMUSG00000005413, ENSMUSG00000007659, ENSMUSG00000056501, ENSMUSG00000023067, ENSMUSG00000027248, ENSMUSG00000022346, ENSMUSG00000022051	413	186	6830	1.51149	1	82.5693	3.09091	0.0950367
GOTERM_BP_FAT	GO:0002520~immune system development	16	0.697223	ENSMUSG00000006932, ENSMUSG00000031885, ENSMUSG00000029287, ENSMUSG00000041417, ENSMUSG00000066687, ENSMUSG00000021453, ENSMUSG00000023951, ENSMUSG00000032440, ENSMUSG00000034640, ENSMUSG00000007476, ENSMUSG00000062960, ENSMUSG00000024610, ENSMUSG00000020644, ENSMUSG00000037313, ENSMUSG00000020653, ENSMUSG00000018899	413	172	6830	1.53837	1	82.5439	2.90909	0.0949613
GOTERM_BP_FAT	GO:0048771~tissue remodeling	5	0.697634	ENSMUSG00000006932, ENSMUSG00000023951, ENSMUSG00000028978, ENSMUSG00000001847, ENSMUSG00000007655	413	29	6830	2.8513	1	82.2618	0.909091	0.0941315
GOTERM_BP_FAT	GO:0045934~negative regulation of nucleobase, nucleoside, nucleotide and nucleic acid metabolic process	22	0.698256	ENSMUSG00000006932, ENSMUSG00000028423, ENSMUSG00000000317, ENSMUSG00000020063, ENSMUSG00000048490, ENSMUSG00000027660, ENSMUSG00000035877, ENSMUSG00000030103, ENSMUSG00000022528, ENSMUSG00000066687, ENSMUSG00000020893, ENSMUSG00000032350, ENSMUSG00000022510, ENSMUSG00000035673, ENSMUSG00000039910, ENSMUSG00000020644, ENSMUSG00000030256, ENSMUSG00000022346, ENSMUSG00000048878, ENSMUSG00000027803,…	413	257	6830	1.41566	1	82.4734	4	0.0947527
GOTERM_BP_FAT	GO:0048705~skeletal system morphogenesis	9	0.700159	ENSMUSG00000040268, ENSMUSG00000032440, ENSMUSG00000034640, ENSMUSG00000052957, ENSMUSG00000019997, ENSMUSG00000029231, ENSMUSG00000032515, ENSMUSG00000022346, ENSMUSG00000019947	413	78	6830	1.90818	1	83.1	1.63636	0.0966347
INTERPRO	IPR004826:Maf transcription factor	3	0.700603	ENSMUSG00000074622, ENSMUSG00000018143, ENSMUSG00000042622	505	5	8972	10.6598	1	35.8394	0.545455	0.028117
GOTERM_BP_FAT	GO:0030512~negative regulation of transforming growth factor beta receptor signaling pathway	3	0.702465	ENSMUSG00000027660, ENSMUSG00000026864, ENSMUSG00000006205	413	9	6830	5.51251	1	83.7428	0.545455	0.0986351
GOTERM_BP_FAT	GO:0043487~regulation of RNA stability	3	0.702465	ENSMUSG00000023951, ENSMUSG00000028599, ENSMUSG00000044786	413	9	6830	5.51251	1	83.7428	0.545455	0.0986351
GOTERM_BP_FAT	GO:0002218~activation of innate immune response	3	0.702465	ENSMUSG00000039005, ENSMUSG00000021025, ENSMUSG00000032508	413	9	6830	5.51251	1	83.7428	0.545455	0.0986351
GOTERM_BP_FAT	GO:0050921~positive regulation of chemotaxis	3	0.702465	ENSMUSG00000061353, ENSMUSG00000040152, ENSMUSG00000045092	413	9	6830	5.51251	1	83.7428	0.545455	0.0986351
GOTERM_BP_FAT	GO:0002698~negative regulation of immune effector process	3	0.702465	ENSMUSG00000005413, ENSMUSG00000026656, ENSMUSG00000023224	413	9	6830	5.51251	1	83.7428	0.545455	0.0986351
GOTERM_BP_FAT	GO:0045766~positive regulation of angiogenesis	3	0.702465	ENSMUSG00000054364, ENSMUSG00000036478, ENSMUSG00000028978	413	9	6830	5.51251	1	83.7428	0.545455	0.0986351
GOTERM_BP_FAT	GO:0006979~response to oxidative stress	7	0.702919	ENSMUSG00000032802, ENSMUSG00000025889, ENSMUSG00000032350, ENSMUSG00000079037, ENSMUSG00000032942, ENSMUSG00000005413, ENSMUSG00000047250	413	53	6830	2.1842	1	83.4808	1.27273	0.0978108
GOTERM_BP_FAT	GO:0051251~positive regulation of lymphocyte activation	7	0.702919	ENSMUSG00000036594, ENSMUSG00000039005, ENSMUSG00000032440, ENSMUSG00000032508, ENSMUSG00000024610, ENSMUSG00000023067, ENSMUSG00000026288	413	53	6830	2.1842	1	83.4808	1.27273	0.0978108
GOTERM_BP_FAT	GO:0010942~positive regulation of cell death	17	0.703683	ENSMUSG00000048787, ENSMUSG00000001435, ENSMUSG00000028211, ENSMUSG00000048756, ENSMUSG00000020427, ENSMUSG00000026288, ENSMUSG00000029670, ENSMUSG00000066687, ENSMUSG00000078566, ENSMUSG00000022510, ENSMUSG00000005413, ENSMUSG00000007659, ENSMUSG00000056501, ENSMUSG00000023067, ENSMUSG00000027248, ENSMUSG00000022346, ENSMUSG00000022051	413	187	6830	1.50341	1	83.6938	3.09091	0.0984799
INTERPRO	IPR011598:Helix-loop-helix DNA-binding	8	0.713328	ENSMUSG00000059436, ENSMUSG00000055116, ENSMUSG00000030103, ENSMUSG00000030256, ENSMUSG00000035799, ENSMUSG00000022346, ENSMUSG00000022528, ENSMUSG00000001156	505	53	8972	2.68171	1	35.4591	1.45455	0.0277478
INTERPRO	IPR001254:Peptidase S1 and S6, chymotrypsin/Hap	5	0.713927	ENSMUSG00000058952, ENSMUSG00000021822, ENSMUSG00000031722, ENSMUSG00000027188, ENSMUSG00000006205	505	24	8972	3.70132	1	49.3299	0.909091	0.0427494
INTERPRO	IPR005829:Sugar transporter, conserved site	4	0.715037	ENSMUSG00000023828, ENSMUSG00000032125, ENSMUSG00000028645, ENSMUSG00000038267	505	12	8972	5.92211	1	34.1616	0.727273	0.0265034
INTERPRO	IPR003118:Sterile alpha motif/pointed	3	0.719148	ENSMUSG00000022895, ENSMUSG00000032035, ENSMUSG00000040732	505	6	8972	8.88317	1	47.5513	0.545455	0.0406247
INTERPRO	IPR018352:Orange subgroup	3	0.719148	ENSMUSG00000030103, ENSMUSG00000030256, ENSMUSG00000022528	505	6	8972	8.88317	1	47.5513	0.545455	0.0406247
INTERPRO	IPR001781:Zinc finger, LIM-type	7	0.722783	ENSMUSG00000030020, ENSMUSG00000032643, ENSMUSG00000006360, ENSMUSG00000030470, ENSMUSG00000038244, ENSMUSG00000031636, ENSMUSG00000026890	505	46	8972	2.70357	1	49.0557	1.27273	0.0424172
INTERPRO	IPR001895:Guanine-nucleotide dissociation stimulator CDC25	5	0.726233	ENSMUSG00000041992, ENSMUSG00000059013, ENSMUSG00000026821, ENSMUSG00000062232, ENSMUSG00000030134	505	23	8972	3.86225	1	44.5793	0.909091	0.0372203
INTERPRO	IPR001092:Basic helix-loop-helix dimerisation region bHLH	9	0.726726	ENSMUSG00000059436, ENSMUSG00000055116, ENSMUSG00000020644, ENSMUSG00000030103, ENSMUSG00000030256, ENSMUSG00000035799, ENSMUSG00000022346, ENSMUSG00000022528, ENSMUSG00000001156	505	68	8972	2.35143	1	43.3515	1.63636	0.0358636
INTERPRO	IPR013151:Immunoglobulin	11	0.727324	ENSMUSG00000032076, ENSMUSG00000037139, ENSMUSG00000027864, ENSMUSG00000020717, ENSMUSG00000062960, ENSMUSG00000026656, ENSMUSG00000014361, ENSMUSG00000002602, ENSMUSG00000029648, ENSMUSG00000037405, ENSMUSG00000029231	505	92	8972	2.12424	1	40.7689	2	0.0330974
INTERPRO	IPR000716:Thyroglobulin type-1	4	0.729177	ENSMUSG00000023886, ENSMUSG00000024610, ENSMUSG00000020427, ENSMUSG00000017493	505	14	8972	5.0761	1	47.3194	0.727273	0.0403525
INTERPRO	IPR003578:Ras small GTPase, Rho type	4	0.729177	ENSMUSG00000054364, ENSMUSG00000039960, ENSMUSG00000001847, ENSMUSG00000046768	505	14	8972	5.0761	1	47.3194	0.727273	0.0403525
INTERPRO	IPR013091:EGF calcium-binding	7	0.73258	ENSMUSG00000075254, ENSMUSG00000001870, ENSMUSG00000027435, ENSMUSG00000040488, ENSMUSG00000028017, ENSMUSG00000074743, ENSMUSG00000039167	505	47	8972	2.64605	1	52.2683	1.27273	0.0464174
INTERPRO	IPR018097:EGF-like calcium-binding, conserved site	8	0.732986	ENSMUSG00000075254, ENSMUSG00000001870, ENSMUSG00000027435, ENSMUSG00000040488, ENSMUSG00000028017, ENSMUSG00000074743, ENSMUSG00000021614, ENSMUSG00000039167	505	57	8972	2.49352	1	46.4597	1.45455	0.0393537
INTERPRO	IPR013111:EGF, extracellular	7	0.733269	ENSMUSG00000001870, ENSMUSG00000021822, ENSMUSG00000028364, ENSMUSG00000025809, ENSMUSG00000031555, ENSMUSG00000028073, ENSMUSG00000027314	505	44	8972	2.82646	1	42.6367	1.27273	0.0350863
UP_SEQ_FEATURE	domain:Ig-like C2-type 4	7	0.740945	ENSMUSG00000037139, ENSMUSG00000027864, ENSMUSG00000020717, ENSMUSG00000062960, ENSMUSG00000029648, ENSMUSG00000037405, ENSMUSG00000029231	528	37	9342	3.34736	1	24.0623	1.27273	0.016358
INTERPRO	IPR001811:Small chemokine, interleukin-8-like	4	0.742446	ENSMUSG00000029380, ENSMUSG00000061353, ENSMUSG00000021508, ENSMUSG00000029373	505	13	8972	5.46657	1	40.723	0.727273	0.0330492
INTERPRO	IPR011700:Basic leucine zipper	4	0.742446	ENSMUSG00000056749, ENSMUSG00000026628, ENSMUSG00000071637, ENSMUSG00000056501	505	13	8972	5.46657	1	40.723	0.727273	0.0330492
INTERPRO	IPR000215:Protease inhibitor I4, serpin	4	0.742446	ENSMUSG00000041550, ENSMUSG00000037411, ENSMUSG00000031980, ENSMUSG00000023224	505	13	8972	5.46657	1	40.723	0.727273	0.0330492
UP_SEQ_FEATURE	domain:TSP type-1 1	5	0.757832	ENSMUSG00000022893, ENSMUSG00000023885, ENSMUSG00000036040, ENSMUSG00000036545, ENSMUSG00000040152	528	18	9342	4.91477	1	23.9504	0.909091	0.0162712
UP_SEQ_FEATURE	domain:TSP type-1 2	5	0.757832	ENSMUSG00000022893, ENSMUSG00000023885, ENSMUSG00000036040, ENSMUSG00000036545, ENSMUSG00000040152	528	18	9342	4.91477	1	23.9504	0.909091	0.0162712
GOTERM_MF_FAT	GO:0031406~carboxylic acid binding	8	0.763034	ENSMUSG00000018906, ENSMUSG00000025889, ENSMUSG00000032350, ENSMUSG00000035105, ENSMUSG00000002769, ENSMUSG00000031987, ENSMUSG00000060063, ENSMUSG00000026335	383	55	6520	2.47615	1	45.1187	1.45455	0.0401631
GOTERM_MF_FAT	GO:0004714~transmembrane receptor protein tyrosine kinase activity	7	0.767637	ENSMUSG00000025810, ENSMUSG00000062960, ENSMUSG00000014361, ENSMUSG00000002602, ENSMUSG00000029648, ENSMUSG00000029231, ENSMUSG00000006445	383	41	6520	2.90645	1	36.6267	1.27273	0.0306822
GOTERM_MF_FAT	GO:0016563~transcription activator activity	17	0.769005	ENSMUSG00000006932, ENSMUSG00000043962, ENSMUSG00000048756, ENSMUSG00000031885, ENSMUSG00000029634, ENSMUSG00000028341, ENSMUSG00000024926, ENSMUSG00000033373, ENSMUSG00000031925, ENSMUSG00000022383, ENSMUSG00000042895, ENSMUSG00000030353, ENSMUSG00000039910, ENSMUSG00000044167, ENSMUSG00000056501, ENSMUSG00000027803, ENSMUSG00000030795	383	169	6520	1.71242	1	43.5868	3.09091	0.0383561
GOTERM_MF_FAT	GO:0008009~chemokine activity	4	0.777809	ENSMUSG00000029380, ENSMUSG00000061353, ENSMUSG00000021508, ENSMUSG00000029373	383	13	6520	5.238	1	42.2168	0.727273	0.0367783
GOTERM_MF_FAT	GO:0042379~chemokine receptor binding	4	0.780469	ENSMUSG00000029380, ENSMUSG00000061353, ENSMUSG00000021508, ENSMUSG00000029373	383	14	6520	4.86386	1	48.8973	0.727273	0.0448296
INTERPRO	IPR001824:Receptor tyrosine kinase, class III, conserved site	3	0.780494	ENSMUSG00000062960, ENSMUSG00000029648, ENSMUSG00000029231	505	7	8972	7.61414	1	58.3912	0.545455	0.0547935
INTERPRO	IPR003650:Orange	3	0.780494	ENSMUSG00000030103, ENSMUSG00000030256, ENSMUSG00000022528	505	7	8972	7.61414	1	58.3912	0.545455	0.0547935
INTERPRO	IPR001314:Peptidase S1A, chymotrypsin	4	0.785023	ENSMUSG00000058952, ENSMUSG00000021822, ENSMUSG00000031722, ENSMUSG00000027188	505	16	8972	4.44158	1	59.9823	0.727273	0.057159
GOTERM_MF_FAT	GO:0043565~sequence-specific DNA binding	24	0.791324	ENSMUSG00000074622, ENSMUSG00000022895, ENSMUSG00000026628, ENSMUSG00000048756, ENSMUSG00000061013, ENSMUSG00000029135, ENSMUSG00000028341, ENSMUSG00000035877, ENSMUSG00000018143, ENSMUSG00000042622, ENSMUSG00000021972, ENSMUSG00000040732, ENSMUSG00000056749, ENSMUSG00000022383, ENSMUSG00000022510, ENSMUSG00000025612, ENSMUSG00000071637, ENSMUSG00000044167, ENSMUSG00000056501, ENSMUSG00000052837,…	383	264	6520	1.54759	1	41.1714	4.36364	0.0355977
GOTERM_MF_FAT	GO:0031418~L-ascorbic acid binding	4	0.81178	ENSMUSG00000018906, ENSMUSG00000035105, ENSMUSG00000031987, ENSMUSG00000026335	383	16	6520	4.25587	1	61.5939	0.727273	0.0632879
GOTERM_MF_FAT	GO:0005178~integrin binding	4	0.81178	ENSMUSG00000001930, ENSMUSG00000025809, ENSMUSG00000019997, ENSMUSG00000030605	383	16	6520	4.25587	1	61.5939	0.727273	0.0632879
INTERPRO	IPR003599:Immunoglobulin subtype	13	0.81381	ENSMUSG00000037139, ENSMUSG00000032125, ENSMUSG00000020717, ENSMUSG00000026656, ENSMUSG00000002602, ENSMUSG00000037405, ENSMUSG00000021614, ENSMUSG00000027864, ENSMUSG00000032076, ENSMUSG00000062960, ENSMUSG00000014361, ENSMUSG00000029648, ENSMUSG00000029231	505	131	8972	1.76307	1	64.3335	2.36364	0.064108
INTERPRO	IPR013783:Immunoglobulin-like fold	18	0.816905	ENSMUSG00000027346, ENSMUSG00000037139, ENSMUSG00000001029, ENSMUSG00000032125, ENSMUSG00000020717, ENSMUSG00000026656, ENSMUSG00000002602, ENSMUSG00000037405, ENSMUSG00000021614, ENSMUSG00000032076, ENSMUSG00000027864, ENSMUSG00000036594, ENSMUSG00000026443, ENSMUSG00000062960, ENSMUSG00000014361, ENSMUSG00000029648, ENSMUSG00000029231, ENSMUSG00000060802	505	204	8972	1.56762	1	65.733	3.27273	0.0665124
GOTERM_MF_FAT	GO:0003712~transcription cofactor activity	13	0.817418	ENSMUSG00000043962, ENSMUSG00000006932, ENSMUSG00000031885, ENSMUSG00000020063, ENSMUSG00000048490, ENSMUSG00000040661, ENSMUSG00000024926, ENSMUSG00000031925, ENSMUSG00000024803, ENSMUSG00000042895, ENSMUSG00000039910, ENSMUSG00000030256, ENSMUSG00000027803	383	125	6520	1.77044	1	60.5482	2.36364	0.0615672
INTERPRO	IPR000980:SH2 motif	9	0.818713	ENSMUSG00000038781, ENSMUSG00000054520, ENSMUSG00000055322, ENSMUSG00000059013, ENSMUSG00000041417, ENSMUSG00000053113, ENSMUSG00000026288, ENSMUSG00000056486, ENSMUSG00000044813	505	78	8972	2.04996	1	67.9251	1.63636	0.07047
GOTERM_MF_FAT	GO:0004857~enzyme inhibitor activity	10	0.818966	ENSMUSG00000002289, ENSMUSG00000061718, ENSMUSG00000023067, ENSMUSG00000048878, ENSMUSG00000041550, ENSMUSG00000037411, ENSMUSG00000024659, ENSMUSG00000031980, ENSMUSG00000023224, ENSMUSG00000032501	383	84	6520	2.02661	1	57.0753	1.81818	0.0561424
GOTERM_MF_FAT	GO:0005529~sugar binding	8	0.823029	ENSMUSG00000060703, ENSMUSG00000045930, ENSMUSG00000027435, ENSMUSG00000025784, ENSMUSG00000039903, ENSMUSG00000021903, ENSMUSG00000026712, ENSMUSG00000021614	383	60	6520	2.2698	1	59.4266	1.45455	0.0597682
PIR_SUPERFAMILY	PIRSF002522:CXC chemokine	4	0.823297	ENSMUSG00000029380, ENSMUSG00000061353, ENSMUSG00000021508, ENSMUSG00000029373	260	6	3697	9.47949	0.823297	7.47075	0.727273	0.00579951
INTERPRO	IPR003096:SM22/calponin	3	0.826568	ENSMUSG00000032085, ENSMUSG00000053931, ENSMUSG00000026547	505	8	8972	6.66238	1	67.8865	0.545455	0.0703981
INTERPRO	IPR013273:Peptidase M12B, ADAM-TS	3	0.826568	ENSMUSG00000022893, ENSMUSG00000036040, ENSMUSG00000036545	505	8	8972	6.66238	1	67.8865	0.545455	0.0703981
INTERPRO	IPR013753:Ras	10	0.829992	ENSMUSG00000077450, ENSMUSG00000056515, ENSMUSG00000054364, ENSMUSG00000031504, ENSMUSG00000039960, ENSMUSG00000079477, ENSMUSG00000001847, ENSMUSG00000019173, ENSMUSG00000046768, ENSMUSG00000030055	505	93	8972	1.91036	1	71.1184	1.81818	0.0767136
INTERPRO	IPR013761:Sterile alpha motif-type	7	0.831432	ENSMUSG00000022895, ENSMUSG00000028796, ENSMUSG00000022510, ENSMUSG00000015305, ENSMUSG00000006445, ENSMUSG00000032035, ENSMUSG00000040732	505	53	8972	2.3465	1	70.3804	1.27273	0.0752151
GOTERM_MF_FAT	GO:0042803~protein homodimerization activity	13	0.833109	ENSMUSG00000024843, ENSMUSG00000051839, ENSMUSG00000046179, ENSMUSG00000038766, ENSMUSG00000066687, ENSMUSG00000032076, ENSMUSG00000023951, ENSMUSG00000001930, ENSMUSG00000071637, ENSMUSG00000026814, ENSMUSG00000031605, ENSMUSG00000056501, ENSMUSG00000027803	383	123	6520	1.79923	1	56.8007	2.36364	0.0557311
GOTERM_MF_FAT	GO:0042802~identical protein binding	17	0.851313	ENSMUSG00000024843, ENSMUSG00000051839, ENSMUSG00000046179, ENSMUSG00000038766, ENSMUSG00000032076, ENSMUSG00000066687, ENSMUSG00000025889, ENSMUSG00000023951, ENSMUSG00000029030, ENSMUSG00000001930, ENSMUSG00000025810, ENSMUSG00000071637, ENSMUSG00000026814, ENSMUSG00000029648, ENSMUSG00000031605, ENSMUSG00000056501, ENSMUSG00000027803	383	185	6520	1.56432	1	68.0718	3.09091	0.0750355
INTERPRO	IPR006671:Cyclin, N-terminal	4	0.855621	ENSMUSG00000027829, ENSMUSG00000029385, ENSMUSG00000029068, ENSMUSG00000027793	505	19	8972	3.74028	1	75.933	0.727273	0.0874708
GOTERM_MF_FAT	GO:0005509~calcium ion binding	34	0.858702	ENSMUSG00000075254, ENSMUSG00000027748, ENSMUSG00000021608, ENSMUSG00000030218, ENSMUSG00000058740, ENSMUSG00000040152, ENSMUSG00000024659, ENSMUSG00000027488, ENSMUSG00000027435, ENSMUSG00000028017, ENSMUSG00000040488, ENSMUSG00000026579, ENSMUSG00000006800, ENSMUSG00000031871, ENSMUSG00000003746, ENSMUSG00000026712, ENSMUSG00000027314, ENSMUSG00000040659, ENSMUSG00000028978, ENSMUSG00000025784,…	383	439	6520	1.31845	1	70.5708	6.18182	0.0801715
INTERPRO	IPR008085:Thrombospondin, type 1 repeat, subgroup	3	0.861499	ENSMUSG00000022893, ENSMUSG00000023885, ENSMUSG00000040152	505	9	8972	5.92211	1	75.8353	0.545455	0.0872332
INTERPRO	IPR010294:ADAM-TS Spacer 1	3	0.861499	ENSMUSG00000022893, ENSMUSG00000036040, ENSMUSG00000036545	505	9	8972	5.92211	1	75.8353	0.545455	0.0872332
INTERPRO	IPR013787:S100/CaBP-9k-type, calcium binding, subdomain	3	0.861499	ENSMUSG00000056071, ENSMUSG00000056054, ENSMUSG00000001025	505	9	8972	5.92211	1	75.8353	0.545455	0.0872332
INTERPRO	IPR006207:Cystine knot, C-terminal	3	0.861499	ENSMUSG00000001930, ENSMUSG00000028195, ENSMUSG00000019997	505	9	8972	5.92211	1	75.8353	0.545455	0.0872332
GOTERM_MF_FAT	GO:0030165~PDZ domain binding	4	0.863159	ENSMUSG00000032076, ENSMUSG00000038668, ENSMUSG00000029287, ENSMUSG00000027488	383	18	6520	3.783	1	72.6106	0.727273	0.0846746
UP_SEQ_FEATURE	region of interest:Heparin-binding	4	0.866404	ENSMUSG00000028195, ENSMUSG00000023885, ENSMUSG00000019997, ENSMUSG00000040152	528	12	9342	5.89773	1	36.4529	0.727273	0.0268012
UP_SEQ_FEATURE	domain:F5/8 type C 2	3	0.869133	ENSMUSG00000025810, ENSMUSG00000026579, ENSMUSG00000030605	528	5	9342	10.6159	1	38.1123	0.545455	0.0283429
UP_SEQ_FEATURE	domain:F5/8 type C 1	3	0.869133	ENSMUSG00000025810, ENSMUSG00000026579, ENSMUSG00000030605	528	5	9342	10.6159	1	38.1123	0.545455	0.0283429
UP_SEQ_FEATURE	domain:EGF-like 3	7	0.873227	ENSMUSG00000028364, ENSMUSG00000023885, ENSMUSG00000040488, ENSMUSG00000028017, ENSMUSG00000040152, ENSMUSG00000028073, ENSMUSG00000027314	528	41	9342	3.02079	1	35.792	1.27273	0.0261977
INTERPRO	IPR008937:Ras guanine nucleotide exchange factor	4	0.883333	ENSMUSG00000041992, ENSMUSG00000026821, ENSMUSG00000062232, ENSMUSG00000030134	505	20	8972	3.55327	1	80.1867	0.727273	0.0988056
UP_SEQ_FEATURE	domain:EGF-like	6	0.88872	ENSMUSG00000045930, ENSMUSG00000021822, ENSMUSG00000047250, ENSMUSG00000010047, ENSMUSG00000031555, ENSMUSG00000027188	528	32	9342	3.31747	1	41.8216	1.09091	0.0319347
UP_SEQ_FEATURE	domain:Ig-like C2-type 5	6	0.88872	ENSMUSG00000027864, ENSMUSG00000020717, ENSMUSG00000062960, ENSMUSG00000029648, ENSMUSG00000037405, ENSMUSG00000029231	528	32	9342	3.31747	1	41.8216	1.09091	0.0319347
GOTERM_MF_FAT	GO:0016701~oxidoreductase activity, acting on single donors with incorporation of molecular oxygen	6	0.889359	ENSMUSG00000018906, ENSMUSG00000053470, ENSMUSG00000035105, ENSMUSG00000047250, ENSMUSG00000031987, ENSMUSG00000037876	383	42	6520	2.43193	1	77.4793	1.09091	0.0968325
GOTERM_MF_FAT	GO:0016702~oxidoreductase activity, acting on single donors with incorporation of molecular oxygen, incorporation of two atoms of oxygen	6	0.889359	ENSMUSG00000018906, ENSMUSG00000053470, ENSMUSG00000035105, ENSMUSG00000047250, ENSMUSG00000031987, ENSMUSG00000037876	383	42	6520	2.43193	1	77.4793	1.09091	0.0968325
UP_SEQ_FEATURE	domain:Helix-loop-helix motif	9	0.902165	ENSMUSG00000059436, ENSMUSG00000055116, ENSMUSG00000020644, ENSMUSG00000030103, ENSMUSG00000030256, ENSMUSG00000035799, ENSMUSG00000022346, ENSMUSG00000022528, ENSMUSG00000001156	528	68	9342	2.34174	1	46.382	1.63636	0.0366582
UP_SEQ_FEATURE	domain:EGF-like 2	7	0.905453	ENSMUSG00000001870, ENSMUSG00000027435, ENSMUSG00000028364, ENSMUSG00000074743, ENSMUSG00000030605, ENSMUSG00000028073, ENSMUSG00000027314	528	44	9342	2.81482	1	45.51	1.27273	0.0357266
[truncated: 24 more rows]

## Sheet: >=3+u
functional enrichment among 229 genes upregulated in >=3 experiments, only unambiguous genes included
[truncated: 393 more rows]

[truncated: 5 more sheets: >=1-u, >=2-u, >=1+, >=2+, >=3+]
