# Supplementary material for: Transcriptome analysis of the spalax hypoxia survival response includes suppression of apoptosis and tight control of angiogenesis
Source: BMC Genomics. 2012 Nov 13;13:615. doi: 10.1186/1471-2164-13-615 (PMC3533650; doi:10.1186/1471-2164-13-615)
Supplement: Additional file 4 — Table S4. GO terms enriched among Spalax genes differentially expressed in both mu3 and br3. The table includes DAVID enrichment profiles both for all data and for filtered data (after excluding probes mapped to Spalax contigs with ambiguous annotations). Terms eriched with FDR 0.05 are highlighted in bold. [file 1471-2164-13-615-S4.xlsx]

## Sheet: mu3+br3 up
mu3+br3 upregulated, intensity>50, n=118/11935
Category	Term	Count	Benjamini	%	PValue	Genes	List Total	Pop Hits	Pop Total	Fold Enrichment	Bonferroni	FDR
SMART	SM00338:BRLZ	9	1.74452e-06	7.62712	2.64322e-08	ENSMUSG00000074622, ENSMUSG00000056749, ENSMUSG00000026628, ENSMUSG00000071637, ENSMUSG00000029135, ENSMUSG00000056501, ENSMUSG00000052837, ENSMUSG00000018143, ENSMUSG00000042622	74	40	5719	17.3889	1.74452e-06	2.70253e-05
INTERPRO	IPR004827:Basic-leucine zipper (bZIP) transcription factor	9	2.08561e-06	7.62712	7.63961e-09	ENSMUSG00000074622, ENSMUSG00000056749, ENSMUSG00000026628, ENSMUSG00000071637, ENSMUSG00000029135, ENSMUSG00000056501, ENSMUSG00000052837, ENSMUSG00000018143, ENSMUSG00000042622	113	40	10482	20.8712	2.08561e-06	1.00619e-05
UP_SEQ_FEATURE	domain:Leucine-zipper	11	4.14858e-06	9.32203	1.05562e-08	ENSMUSG00000074622, ENSMUSG00000056749, ENSMUSG00000026628, ENSMUSG00000071637, ENSMUSG00000029135, ENSMUSG00000056501, ENSMUSG00000052837, ENSMUSG00000022346, ENSMUSG00000031431, ENSMUSG00000018143, ENSMUSG00000042622	115	80	10762	12.8676	4.14858e-06	1.4686e-05
UP_SEQ_FEATURE	DNA-binding region:Basic motif	11	1.82749e-05	9.32203	9.30031e-08	ENSMUSG00000074622, ENSMUSG00000056749, ENSMUSG00000026628, ENSMUSG00000071637, ENSMUSG00000029135, ENSMUSG00000030256, ENSMUSG00000056501, ENSMUSG00000052837, ENSMUSG00000022346, ENSMUSG00000018143, ENSMUSG00000042622	115	100	10762	10.2941	3.65496e-05	0.000129388
GOTERM_MF_FAT	GO:0003700~transcription factor activity	17	0.00205097	14.4068	9.91819e-06	ENSMUSG00000074622, ENSMUSG00000026628, ENSMUSG00000029135, ENSMUSG00000032515, ENSMUSG00000018143, ENSMUSG00000042622, ENSMUSG00000066687, ENSMUSG00000056749, ENSMUSG00000022383, ENSMUSG00000071637, ENSMUSG00000000078, ENSMUSG00000044167, ENSMUSG00000056501, ENSMUSG00000022346, ENSMUSG00000052837, ENSMUSG00000031431, ENSMUSG00000030087	87	413	7740	3.66202	0.00205097	0.0125007
GOTERM_MF_FAT	GO:0019838~growth factor binding	7	0.0022059	5.9322	2.13363e-05	ENSMUSG00000031502, ENSMUSG00000028195, ENSMUSG00000062960, ENSMUSG00000040488, ENSMUSG00000019997, ENSMUSG00000020427, ENSMUSG00000029231	87	52	7740	11.9761	0.00440693	0.0268901
SP_PIR_KEYWORDS	angiogenesis	7	0.00309698	5.9322	1.76236e-05	ENSMUSG00000054364, ENSMUSG00000031502, ENSMUSG00000023905, ENSMUSG00000031503, ENSMUSG00000062960, ENSMUSG00000029648, ENSMUSG00000044813	113	54	10918	12.5247	0.00309698	0.0216242
SP_PIR_KEYWORDS	disulfide bond	27	0.00398709	22.8814	4.53973e-05	ENSMUSG00000029380, ENSMUSG00000031502, ENSMUSG00000060703, ENSMUSG00000028195, ENSMUSG00000031503, ENSMUSG00000040152, ENSMUSG00000028073, ENSMUSG00000027864, ENSMUSG00000036594, ENSMUSG00000002289, ENSMUSG00000045930, ENSMUSG00000036040, ENSMUSG00000040488, ENSMUSG00000024610, ENSMUSG00000019997, ENSMUSG00000029648, ENSMUSG00000029231, ENSMUSG00000022893, ENSMUSG00000020717, ENSMUSG00000030790,…	113	1114	10918	2.34176	0.00795828	0.0556939
UP_SEQ_FEATURE	disulfide bond	27	0.00484815	22.8814	3.70981e-05	ENSMUSG00000029380, ENSMUSG00000031502, ENSMUSG00000060703, ENSMUSG00000028195, ENSMUSG00000031503, ENSMUSG00000040152, ENSMUSG00000028073, ENSMUSG00000027864, ENSMUSG00000036594, ENSMUSG00000002289, ENSMUSG00000045930, ENSMUSG00000036040, ENSMUSG00000040488, ENSMUSG00000024610, ENSMUSG00000019997, ENSMUSG00000029648, ENSMUSG00000029231, ENSMUSG00000022893, ENSMUSG00000020717, ENSMUSG00000030790,…	115	1065	10762	2.37252	0.0144741	0.0515993
UP_SEQ_FEATURE	mutagenesis site	18	0.00492223	15.2542	5.02215e-05	ENSMUSG00000074622, ENSMUSG00000035356, ENSMUSG00000004508, ENSMUSG00000022893, ENSMUSG00000028862, ENSMUSG00000026288, ENSMUSG00000046791, ENSMUSG00000020893, ENSMUSG00000022383, ENSMUSG00000022500, ENSMUSG00000062960, ENSMUSG00000024610, ENSMUSG00000024042, ENSMUSG00000025283, ENSMUSG00000044167, ENSMUSG00000027803, ENSMUSG00000053113, ENSMUSG00000010095	115	540	10762	3.11942	0.019544	0.0698466
GOTERM_BP_FAT	GO:0001944~vasculature development	12	0.0052956	10.1695	1.14555e-05	ENSMUSG00000054364, ENSMUSG00000028195, ENSMUSG00000023905, ENSMUSG00000034640, ENSMUSG00000062960, ENSMUSG00000061878, ENSMUSG00000019997, ENSMUSG00000029648, ENSMUSG00000044167, ENSMUSG00000052837, ENSMUSG00000053113, ENSMUSG00000044813	90	200	8042	5.36133	0.0105632	0.017923
GOTERM_BP_FAT	GO:0001568~blood vessel development	12	0.00872599	10.1695	9.45442e-06	ENSMUSG00000054364, ENSMUSG00000028195, ENSMUSG00000023905, ENSMUSG00000034640, ENSMUSG00000062960, ENSMUSG00000061878, ENSMUSG00000019997, ENSMUSG00000029648, ENSMUSG00000044167, ENSMUSG00000052837, ENSMUSG00000053113, ENSMUSG00000044813	90	196	8042	5.47075	0.00872599	0.0147923
GOTERM_MF_FAT	GO:0030528~transcription regulator activity	21	0.00934243	17.7966	0.000136025	ENSMUSG00000074622, ENSMUSG00000026628, ENSMUSG00000033863, ENSMUSG00000029135, ENSMUSG00000032515, ENSMUSG00000018143, ENSMUSG00000042622, ENSMUSG00000066687, ENSMUSG00000056749, ENSMUSG00000022383, ENSMUSG00000071637, ENSMUSG00000000078, ENSMUSG00000001542, ENSMUSG00000044167, ENSMUSG00000030256, ENSMUSG00000056501, ENSMUSG00000052837, ENSMUSG00000022346, ENSMUSG00000027803, ENSMUSG00000031431,…	87	742	7740	2.51789	0.0277663	0.171318
SP_PIR_KEYWORDS	transcription regulation	25	0.0110591	21.1864	0.000189539	ENSMUSG00000035356, ENSMUSG00000018143, ENSMUSG00000019947, ENSMUSG00000022383, ENSMUSG00000022500, ENSMUSG00000071637, ENSMUSG00000000078, ENSMUSG00000044167, ENSMUSG00000052293, ENSMUSG00000030256, ENSMUSG00000056501, ENSMUSG00000022346, ENSMUSG00000027803, ENSMUSG00000030087, ENSMUSG00000074622, ENSMUSG00000026628, ENSMUSG00000033863, ENSMUSG00000032515, ENSMUSG00000020423, ENSMUSG00000042622,…	113	1075	10918	2.24696	0.0328117	0.23234
GOTERM_MF_FAT	GO:0043565~sequence-specific DNA binding	12	0.0120678	10.1695	0.000234585	ENSMUSG00000074622, ENSMUSG00000056749, ENSMUSG00000026628, ENSMUSG00000022383, ENSMUSG00000071637, ENSMUSG00000029135, ENSMUSG00000044167, ENSMUSG00000056501, ENSMUSG00000052837, ENSMUSG00000022346, ENSMUSG00000018143, ENSMUSG00000042622	87	278	7740	3.84024	0.0474044	0.295282
SMART	SM00209:TSP1	5	0.0130113	4.23729	0.000396791	ENSMUSG00000028195, ENSMUSG00000022893, ENSMUSG00000036040, ENSMUSG00000019997, ENSMUSG00000040152	74	28	5719	13.8007	0.0258533	0.404953
GOTERM_MF_FAT	GO:0046983~protein dimerization activity	11	0.0167718	9.32203	0.000408468	ENSMUSG00000024843, ENSMUSG00000066687, ENSMUSG00000056749, ENSMUSG00000026628, ENSMUSG00000022383, ENSMUSG00000071637, ENSMUSG00000007659, ENSMUSG00000029135, ENSMUSG00000056501, ENSMUSG00000052837, ENSMUSG00000027803	87	249	7740	3.9302	0.0810928	0.513637
GOTERM_BP_FAT	GO:0001701~in utero embryonic development	11	0.0180373	9.32203	7.85383e-05	ENSMUSG00000028195, ENSMUSG00000037434, ENSMUSG00000030790, ENSMUSG00000031987, ENSMUSG00000007659, ENSMUSG00000022150, ENSMUSG00000029231, ENSMUSG00000056501, ENSMUSG00000052837, ENSMUSG00000053113, ENSMUSG00000042622	90	204	8042	4.81819	0.0702206	0.122818
GOTERM_BP_FAT	GO:0042127~regulation of cell proliferation	15	0.0193721	12.7119	6.33061e-05	ENSMUSG00000021025, ENSMUSG00000037211, ENSMUSG00000030790, ENSMUSG00000061878, ENSMUSG00000020427, ENSMUSG00000029135, ENSMUSG00000024659, ENSMUSG00000026288, ENSMUSG00000066687, ENSMUSG00000062960, ENSMUSG00000007659, ENSMUSG00000025283, ENSMUSG00000044167, ENSMUSG00000023067, ENSMUSG00000022346	90	379	8042	3.5365	0.0569978	0.0990093
GOTERM_BP_FAT	GO:0060548~negative regulation of cell death	10	0.0231361	8.47458	0.000227236	ENSMUSG00000002289, ENSMUSG00000024610, ENSMUSG00000061878, ENSMUSG00000007659, ENSMUSG00000044167, ENSMUSG00000023067, ENSMUSG00000056501, ENSMUSG00000022346, ENSMUSG00000020423, ENSMUSG00000031431	90	189	8042	4.72781	0.18996	0.354965
GOTERM_BP_FAT	GO:0043069~negative regulation of programmed cell death	10	0.0231361	8.47458	0.000227236	ENSMUSG00000002289, ENSMUSG00000024610, ENSMUSG00000061878, ENSMUSG00000007659, ENSMUSG00000044167, ENSMUSG00000023067, ENSMUSG00000056501, ENSMUSG00000022346, ENSMUSG00000020423, ENSMUSG00000031431	90	189	8042	4.72781	0.18996	0.354965
GOTERM_BP_FAT	GO:0060325~face morphogenesis	4	0.0232243	3.38983	0.000202769	ENSMUSG00000034640, ENSMUSG00000029231, ENSMUSG00000032515, ENSMUSG00000019947	90	11	8042	32.4929	0.171373	0.316802
GOTERM_BP_FAT	GO:0001892~embryonic placenta development	6	0.0234155	5.08475	0.000127791	ENSMUSG00000028195, ENSMUSG00000030790, ENSMUSG00000031987, ENSMUSG00000056501, ENSMUSG00000052837, ENSMUSG00000053113	90	45	8042	11.9141	0.111721	0.199768
GOTERM_BP_FAT	GO:0060711~labyrinthine layer development	5	0.0264624	4.23729	0.000202495	ENSMUSG00000028195, ENSMUSG00000030790, ENSMUSG00000031987, ENSMUSG00000052837, ENSMUSG00000053113	90	27	8042	16.5473	0.171163	0.316375
INTERPRO	IPR000884:Thrombospondin, type 1 repeat	5	0.0279296	4.23729	0.000207503	ENSMUSG00000028195, ENSMUSG00000022893, ENSMUSG00000036040, ENSMUSG00000019997, ENSMUSG00000040152	113	28	10482	16.5645	0.0550792	0.272951
INTERPRO	IPR011700:Basic leucine zipper	4	0.0281879	3.38983	0.000314157	ENSMUSG00000056749, ENSMUSG00000026628, ENSMUSG00000071637, ENSMUSG00000056501	113	13	10482	28.5419	0.0822025	0.412977
GOTERM_BP_FAT	GO:0043066~negative regulation of apoptosis	10	0.029456	8.47458	0.000193499	ENSMUSG00000002289, ENSMUSG00000024610, ENSMUSG00000061878, ENSMUSG00000007659, ENSMUSG00000044167, ENSMUSG00000023067, ENSMUSG00000056501, ENSMUSG00000022346, ENSMUSG00000020423, ENSMUSG00000031431	90	185	8042	4.83003	0.164221	0.30234
GOTERM_BP_FAT	GO:0048514~blood vessel morphogenesis	9	0.0308024	7.62712	0.000371188	ENSMUSG00000054364, ENSMUSG00000028195, ENSMUSG00000023905, ENSMUSG00000034640, ENSMUSG00000062960, ENSMUSG00000019997, ENSMUSG00000029648, ENSMUSG00000052837, ENSMUSG00000044813	90	160	8042	5.02625	0.291181	0.579222
GOTERM_BP_FAT	GO:0060323~head morphogenesis	4	0.0315589	3.38983	0.000345869	ENSMUSG00000034640, ENSMUSG00000029231, ENSMUSG00000032515, ENSMUSG00000019947	90	13	8042	27.494	0.274342	0.539814
UP_SEQ_FEATURE	domain:Ig-like C2-type 5	5	0.0334995	4.23729	0.000433411	ENSMUSG00000027864, ENSMUSG00000020717, ENSMUSG00000062960, ENSMUSG00000029648, ENSMUSG00000029231	115	34	10762	13.7621	0.156645	0.601286
GOTERM_BP_FAT	GO:0001890~placenta development	6	0.0351953	5.08475	0.000463706	ENSMUSG00000028195, ENSMUSG00000030790, ENSMUSG00000031987, ENSMUSG00000056501, ENSMUSG00000052837, ENSMUSG00000053113	90	59	8042	9.08701	0.349462	0.723103
SP_PIR_KEYWORDS	Transcription	25	0.0361454	21.1864	0.000836352	ENSMUSG00000035356, ENSMUSG00000018143, ENSMUSG00000019947, ENSMUSG00000022383, ENSMUSG00000022500, ENSMUSG00000071637, ENSMUSG00000000078, ENSMUSG00000044167, ENSMUSG00000052293, ENSMUSG00000030256, ENSMUSG00000056501, ENSMUSG00000022346, ENSMUSG00000027803, ENSMUSG00000030087, ENSMUSG00000074622, ENSMUSG00000026628, ENSMUSG00000033863, ENSMUSG00000032515, ENSMUSG00000020423, ENSMUSG00000042622,…	113	1189	10918	2.03153	0.13693	1.02148
GOTERM_BP_FAT	GO:0060324~face development	4	0.0378868	3.38983	0.000541494	ENSMUSG00000034640, ENSMUSG00000029231, ENSMUSG00000032515, ENSMUSG00000019947	90	15	8042	23.8281	0.394742	0.843925
GOTERM_MF_FAT	GO:0005021~vascular endothelial growth factor receptor activity	3	0.0403826	2.54237	0.00119409	ENSMUSG00000062960, ENSMUSG00000029648, ENSMUSG00000029231	87	5	7740	53.3793	0.219112	1.49471
GOTERM_BP_FAT	GO:0045449~regulation of transcription	29	0.0411721	24.5763	0.00113322	ENSMUSG00000035356, ENSMUSG00000029135, ENSMUSG00000018143, ENSMUSG00000019947, ENSMUSG00000022383, ENSMUSG00000022500, ENSMUSG00000071637, ENSMUSG00000000078, ENSMUSG00000044167, ENSMUSG00000052293, ENSMUSG00000030256, ENSMUSG00000056501, ENSMUSG00000022346, ENSMUSG00000027803, ENSMUSG00000030087, ENSMUSG00000074622, ENSMUSG00000033863, ENSMUSG00000026628, ENSMUSG00000021025, ENSMUSG00000032515,…	90	1428	8042	1.81464	0.650444	1.75851
GOTERM_BP_FAT	GO:0060322~head development	4	0.0422443	3.38983	0.00111685	ENSMUSG00000034640, ENSMUSG00000029231, ENSMUSG00000032515, ENSMUSG00000019947	90	19	8042	18.8117	0.645094	1.73332
GOTERM_BP_FAT	GO:0048008~platelet-derived growth factor receptor signaling pathway	4	0.0422635	3.38983	0.00130348	ENSMUSG00000034640, ENSMUSG00000029231, ENSMUSG00000032515, ENSMUSG00000019947	90	20	8042	17.8711	0.701538	2.0202
GOTERM_BP_FAT	GO:0051254~positive regulation of RNA metabolic process	11	0.0423069	9.32203	0.00102538	ENSMUSG00000074622, ENSMUSG00000022383, ENSMUSG00000071637, ENSMUSG00000000078, ENSMUSG00000044167, ENSMUSG00000052293, ENSMUSG00000056501, ENSMUSG00000032515, ENSMUSG00000027803, ENSMUSG00000022346, ENSMUSG00000030087	90	281	8042	3.4979	0.613651	1.59242
GOTERM_BP_FAT	GO:0048568~embryonic organ development	8	0.0426444	6.77966	0.00136243	ENSMUSG00000074622, ENSMUSG00000028195, ENSMUSG00000030790, ENSMUSG00000031987, ENSMUSG00000056501, ENSMUSG00000052837, ENSMUSG00000022346, ENSMUSG00000053113	90	151	8042	4.73407	0.71743	2.11065
GOTERM_BP_FAT	GO:0010171~body morphogenesis	4	0.0430112	3.38983	0.000948064	ENSMUSG00000034640, ENSMUSG00000029231, ENSMUSG00000032515, ENSMUSG00000019947	90	18	8042	19.8568	0.584915	1.47318
GOTERM_BP_FAT	GO:0044092~negative regulation of molecular function	7	0.0430321	5.9322	0.00109074	ENSMUSG00000021453, ENSMUSG00000002289, ENSMUSG00000021025, ENSMUSG00000037211, ENSMUSG00000023067, ENSMUSG00000022346, ENSMUSG00000024427	90	106	8042	5.90084	0.636387	1.69311
GOTERM_BP_FAT	GO:0045944~positive regulation of transcription from RNA polymerase II promoter	10	0.0431704	8.47458	0.00128451	ENSMUSG00000074622, ENSMUSG00000022383, ENSMUSG00000071637, ENSMUSG00000000078, ENSMUSG00000044167, ENSMUSG00000052293, ENSMUSG00000056501, ENSMUSG00000032515, ENSMUSG00000027803, ENSMUSG00000022346	90	240	8042	3.72315	0.696238	1.99108
GOTERM_BP_FAT	GO:0001501~skeletal system development	9	0.0434353	7.62712	0.00100547	ENSMUSG00000066687, ENSMUSG00000034640, ENSMUSG00000019997, ENSMUSG00000020427, ENSMUSG00000029231, ENSMUSG00000032515, ENSMUSG00000027803, ENSMUSG00000022346, ENSMUSG00000019947	90	186	8042	4.32366	0.606449	1.56174
GOTERM_BP_FAT	GO:0042981~regulation of apoptosis	14	0.0439597	11.8644	0.000727166	ENSMUSG00000061878, ENSMUSG00000020427, ENSMUSG00000026288, ENSMUSG00000020423, ENSMUSG00000066687, ENSMUSG00000002289, ENSMUSG00000024610, ENSMUSG00000007659, ENSMUSG00000044167, ENSMUSG00000056501, ENSMUSG00000023067, ENSMUSG00000027248, ENSMUSG00000022346, ENSMUSG00000031431	90	424	8042	2.95042	0.490502	1.13176
GOTERM_BP_FAT	GO:0001525~angiogenesis	7	0.0439919	5.9322	0.00126103	ENSMUSG00000054364, ENSMUSG00000028195, ENSMUSG00000023905, ENSMUSG00000062960, ENSMUSG00000019997, ENSMUSG00000029648, ENSMUSG00000044813	90	109	8042	5.73843	0.689544	1.95502
INTERPRO	IPR009134:Vascular endothelial growth factor receptor, VEGFR, N-terminal	3	0.0446796	2.54237	0.000669497	ENSMUSG00000062960, ENSMUSG00000029648, ENSMUSG00000029231	113	4	10482	69.5708	0.167093	0.878191
GOTERM_BP_FAT	GO:0006355~regulation of transcription, DNA-dependent	21	0.0447583	17.7966	0.000691316	ENSMUSG00000074622, ENSMUSG00000026628, ENSMUSG00000029135, ENSMUSG00000032515, ENSMUSG00000018143, ENSMUSG00000042622, ENSMUSG00000020893, ENSMUSG00000066687, ENSMUSG00000056749, ENSMUSG00000022383, ENSMUSG00000071637, ENSMUSG00000000078, ENSMUSG00000052293, ENSMUSG00000044167, ENSMUSG00000030256, ENSMUSG00000056501, ENSMUSG00000052837, ENSMUSG00000022346, ENSMUSG00000027803, ENSMUSG00000031431,…	90	840	8042	2.23389	0.473272	1.07625
GOTERM_BP_FAT	GO:0051252~regulation of RNA metabolic process	21	0.0448915	17.7966	0.000891453	ENSMUSG00000074622, ENSMUSG00000026628, ENSMUSG00000029135, ENSMUSG00000032515, ENSMUSG00000018143, ENSMUSG00000042622, ENSMUSG00000020893, ENSMUSG00000066687, ENSMUSG00000056749, ENSMUSG00000022383, ENSMUSG00000071637, ENSMUSG00000000078, ENSMUSG00000052293, ENSMUSG00000044167, ENSMUSG00000030256, ENSMUSG00000056501, ENSMUSG00000052837, ENSMUSG00000022346, ENSMUSG00000027803, ENSMUSG00000031431,…	90	857	8042	2.18958	0.562529	1.38579
GOTERM_BP_FAT	GO:0045893~positive regulation of transcription, DNA-dependent	11	0.0450632	9.32203	0.000944637	ENSMUSG00000074622, ENSMUSG00000022383, ENSMUSG00000071637, ENSMUSG00000000078, ENSMUSG00000044167, ENSMUSG00000052293, ENSMUSG00000056501, ENSMUSG00000032515, ENSMUSG00000027803, ENSMUSG00000022346, ENSMUSG00000030087	90	278	8042	3.53565	0.583593	1.4679
GOTERM_BP_FAT	GO:0007169~transmembrane receptor protein tyrosine kinase signaling pathway	8	0.0461123	6.77966	0.00152664	ENSMUSG00000034640, ENSMUSG00000062960, ENSMUSG00000019997, ENSMUSG00000029648, ENSMUSG00000044167, ENSMUSG00000029231, ENSMUSG00000032515, ENSMUSG00000019947	90	154	8042	4.64185	0.757385	2.36222
GOTERM_BP_FAT	GO:0010941~regulation of cell death	14	0.0461205	11.8644	0.000865541	ENSMUSG00000061878, ENSMUSG00000020427, ENSMUSG00000026288, ENSMUSG00000020423, ENSMUSG00000066687, ENSMUSG00000002289, ENSMUSG00000024610, ENSMUSG00000007659, ENSMUSG00000044167, ENSMUSG00000056501, ENSMUSG00000023067, ENSMUSG00000027248, ENSMUSG00000022346, ENSMUSG00000031431	90	432	8042	2.89578	0.551885	1.34576
GOTERM_BP_FAT	GO:0043067~regulation of programmed cell death	14	0.0469151	11.8644	0.00082902	ENSMUSG00000061878, ENSMUSG00000020427, ENSMUSG00000026288, ENSMUSG00000020423, ENSMUSG00000066687, ENSMUSG00000002289, ENSMUSG00000024610, ENSMUSG00000007659, ENSMUSG00000044167, ENSMUSG00000056501, ENSMUSG00000023067, ENSMUSG00000027248, ENSMUSG00000022346, ENSMUSG00000031431	90	430	8042	2.90925	0.53644	1.28932
UP_SEQ_FEATURE	domain:Ig-like C2-type 4	5	0.0472079	4.23729	0.000738026	ENSMUSG00000027864, ENSMUSG00000020717, ENSMUSG00000062960, ENSMUSG00000029648, ENSMUSG00000029231	115	39	10762	11.9978	0.25185	1.02188
GOTERM_BP_FAT	GO:0006350~transcription	25	0.0481841	21.1864	0.0018628	ENSMUSG00000035356, ENSMUSG00000018143, ENSMUSG00000019947, ENSMUSG00000022383, ENSMUSG00000022500, ENSMUSG00000071637, ENSMUSG00000000078, ENSMUSG00000044167, ENSMUSG00000052293, ENSMUSG00000030256, ENSMUSG00000056501, ENSMUSG00000022346, ENSMUSG00000027803, ENSMUSG00000030087, ENSMUSG00000074622, ENSMUSG00000026628, ENSMUSG00000033863, ENSMUSG00000032515, ENSMUSG00000020423, ENSMUSG00000042622,…	90	1185	8042	1.88514	0.822436	2.8753
GOTERM_BP_FAT	GO:0043009~chordate embryonic development	11	0.0490063	9.32203	0.00167894	ENSMUSG00000028195, ENSMUSG00000037434, ENSMUSG00000030790, ENSMUSG00000031987, ENSMUSG00000007659, ENSMUSG00000022150, ENSMUSG00000029231, ENSMUSG00000056501, ENSMUSG00000052837, ENSMUSG00000053113, ENSMUSG00000042622	90	300	8042	3.27637	0.789376	2.59498
GOTERM_BP_FAT	GO:0001822~kidney development	6	0.0494033	5.08475	0.00185655	ENSMUSG00000066687, ENSMUSG00000022893, ENSMUSG00000034640, ENSMUSG00000037211, ENSMUSG00000027803, ENSMUSG00000019947	90	80	8042	6.70167	0.821403	2.86579
GOTERM_BP_FAT	GO:0051094~positive regulation of developmental process	8	0.0502674	6.77966	0.00183431	ENSMUSG00000036594, ENSMUSG00000054364, ENSMUSG00000023905, ENSMUSG00000024610, ENSMUSG00000020427, ENSMUSG00000052837, ENSMUSG00000053113, ENSMUSG00000026288	90	159	8042	4.49588	0.817676	2.83192
GOTERM_BP_FAT	GO:0009792~embryonic development ending in birth or egg hatching	11	0.0510663	9.32203	0.00180778	ENSMUSG00000028195, ENSMUSG00000037434, ENSMUSG00000030790, ENSMUSG00000031987, ENSMUSG00000007659, ENSMUSG00000022150, ENSMUSG00000029231, ENSMUSG00000056501, ENSMUSG00000052837, ENSMUSG00000053113, ENSMUSG00000042622	90	303	8042	3.24393	0.813127	2.79149
GOTERM_BP_FAT	GO:0048705~skeletal system morphogenesis	6	0.0519859	5.08475	0.00207109	ENSMUSG00000034640, ENSMUSG00000019997, ENSMUSG00000029231, ENSMUSG00000032515, ENSMUSG00000022346, ENSMUSG00000019947	90	82	8042	6.53821	0.85367	3.19195
UP_SEQ_FEATURE	domain:Ig-like C2-type 6	4	0.0541564	3.38983	0.000991229	ENSMUSG00000027864, ENSMUSG00000020717, ENSMUSG00000062960, ENSMUSG00000029648	115	19	10762	19.7016	0.322771	1.37023
SP_PIR_KEYWORDS	extracellular matrix	7	0.0571733	5.9322	0.00200502	ENSMUSG00000002289, ENSMUSG00000031502, ENSMUSG00000022893, ENSMUSG00000031503, ENSMUSG00000020044, ENSMUSG00000040488, ENSMUSG00000019997	113	128	10918	5.28388	0.297589	2.43279
INTERPRO	IPR004826:Maf transcription factor	3	0.0587365	2.54237	0.00110803	ENSMUSG00000074622, ENSMUSG00000018143, ENSMUSG00000042622	113	5	10482	55.6566	0.26115	1.44956
SP_PIR_KEYWORDS	Apoptosis	10	0.0631613	8.47458	0.00185181	ENSMUSG00000036840, ENSMUSG00000021453, ENSMUSG00000054364, ENSMUSG00000022500, ENSMUSG00000023905, ENSMUSG00000007659, ENSMUSG00000032515, ENSMUSG00000020108, ENSMUSG00000026288, ENSMUSG00000044813	113	271	10918	3.56529	0.278354	2.24884
GOTERM_BP_FAT	GO:0045941~positive regulation of transcription	11	0.0651975	9.32203	0.00275989	ENSMUSG00000074622, ENSMUSG00000022383, ENSMUSG00000071637, ENSMUSG00000000078, ENSMUSG00000044167, ENSMUSG00000052293, ENSMUSG00000056501, ENSMUSG00000032515, ENSMUSG00000027803, ENSMUSG00000022346, ENSMUSG00000030087	90	321	8042	3.06203	0.922847	4.23222
GOTERM_MF_FAT	GO:0030246~carbohydrate binding	8	0.0659576	6.77966	0.00230475	ENSMUSG00000060703, ENSMUSG00000028195, ENSMUSG00000045930, ENSMUSG00000022893, ENSMUSG00000039903, ENSMUSG00000019997, ENSMUSG00000040152, ENSMUSG00000028776	87	165	7740	4.31348	0.379751	2.8665
GOTERM_BP_FAT	GO:0045597~positive regulation of cell differentiation	7	0.0666185	5.9322	0.00274792	ENSMUSG00000036594, ENSMUSG00000023905, ENSMUSG00000024610, ENSMUSG00000020427, ENSMUSG00000052837, ENSMUSG00000053113, ENSMUSG00000026288	90	127	8042	4.92511	0.921983	4.21422
GOTERM_BP_FAT	GO:0010628~positive regulation of gene expression	11	0.067657	9.32203	0.00301829	ENSMUSG00000074622, ENSMUSG00000022383, ENSMUSG00000071637, ENSMUSG00000000078, ENSMUSG00000044167, ENSMUSG00000052293, ENSMUSG00000056501, ENSMUSG00000032515, ENSMUSG00000027803, ENSMUSG00000022346, ENSMUSG00000030087	90	325	8042	3.02434	0.939322	4.61975
GOTERM_BP_FAT	GO:0007167~enzyme linked receptor protein signaling pathway	9	0.0687287	7.62712	0.00299118	ENSMUSG00000034640, ENSMUSG00000062960, ENSMUSG00000040488, ENSMUSG00000019997, ENSMUSG00000029648, ENSMUSG00000044167, ENSMUSG00000029231, ENSMUSG00000032515, ENSMUSG00000019947	90	221	8042	3.63891	0.937774	4.57916
SP_PIR_KEYWORDS	transcription factor	4	0.0739773	3.38983	0.00348738	ENSMUSG00000074622, ENSMUSG00000030256, ENSMUSG00000056501, ENSMUSG00000018143	113	30	10918	12.8826	0.459279	4.19634
SP_PIR_KEYWORDS	signal	27	0.0743621	22.8814	0.00306861	ENSMUSG00000029380, ENSMUSG00000031502, ENSMUSG00000060703, ENSMUSG00000028195, ENSMUSG00000031503, ENSMUSG00000039903, ENSMUSG00000040152, ENSMUSG00000028073, ENSMUSG00000036594, ENSMUSG00000027864, ENSMUSG00000002289, ENSMUSG00000045930, ENSMUSG00000036040, ENSMUSG00000040488, ENSMUSG00000019997, ENSMUSG00000029648, ENSMUSG00000029231, ENSMUSG00000022893, ENSMUSG00000020717, ENSMUSG00000030790,…	113	1461	10918	1.78558	0.417779	3.70112
GOTERM_BP_FAT	GO:0060021~palate development	4	0.0843208	3.38983	0.00388849	ENSMUSG00000034640, ENSMUSG00000029231, ENSMUSG00000032515, ENSMUSG00000019947	90	29	8042	12.3249	0.972993	5.91409
SP_PIR_KEYWORDS	Growth factor binding	3	0.0908974	2.54237	0.00539999	ENSMUSG00000028195, ENSMUSG00000040488, ENSMUSG00000020427	113	11	10918	26.3508	0.614407	6.42848
GOTERM_BP_FAT	GO:0009611~response to wounding	8	0.0914823	6.77966	0.00454348	ENSMUSG00000035356, ENSMUSG00000029380, ENSMUSG00000022383, ENSMUSG00000020717, ENSMUSG00000020044, ENSMUSG00000061878, ENSMUSG00000000078, ENSMUSG00000040152	90	187	8042	3.8227	0.985322	6.87746
SP_PIR_KEYWORDS	dna-binding	18	0.0915151	15.2542	0.00489589	ENSMUSG00000074622, ENSMUSG00000026628, ENSMUSG00000033863, ENSMUSG00000029135, ENSMUSG00000032515, ENSMUSG00000018143, ENSMUSG00000019947, ENSMUSG00000042622, ENSMUSG00000056749, ENSMUSG00000022383, ENSMUSG00000071637, ENSMUSG00000000078, ENSMUSG00000044167, ENSMUSG00000056501, ENSMUSG00000030256, ENSMUSG00000022346, ENSMUSG00000052837, ENSMUSG00000030087	113	836	10918	2.08032	0.57844	5.84485
GOTERM_BP_FAT	GO:0045935~positive regulation of nucleobase, nucleoside, nucleotide and nucleic acid metabolic process	11	0.093106	9.32203	0.00452305	ENSMUSG00000074622, ENSMUSG00000022383, ENSMUSG00000071637, ENSMUSG00000000078, ENSMUSG00000044167, ENSMUSG00000052293, ENSMUSG00000056501, ENSMUSG00000032515, ENSMUSG00000027803, ENSMUSG00000022346, ENSMUSG00000030087	90	344	8042	2.8573	0.98504	6.84755
GOTERM_BP_FAT	GO:0019220~regulation of phosphate metabolic process	9	0.0939397	7.62712	0.00445958	ENSMUSG00000021453, ENSMUSG00000037211, ENSMUSG00000024610, ENSMUSG00000061878, ENSMUSG00000020427, ENSMUSG00000022951, ENSMUSG00000023067, ENSMUSG00000053113, ENSMUSG00000024427	90	236	8042	3.40763	0.984129	6.75458
GOTERM_BP_FAT	GO:0051174~regulation of phosphorus metabolic process	9	0.0939397	7.62712	0.00445958	ENSMUSG00000021453, ENSMUSG00000037211, ENSMUSG00000024610, ENSMUSG00000061878, ENSMUSG00000020427, ENSMUSG00000022951, ENSMUSG00000023067, ENSMUSG00000053113, ENSMUSG00000024427	90	236	8042	3.40763	0.984129	6.75458
GOTERM_BP_FAT	GO:0045765~regulation of angiogenesis	4	0.0968923	3.38983	0.00515381	ENSMUSG00000054364, ENSMUSG00000022893, ENSMUSG00000031503, ENSMUSG00000040152	90	32	8042	11.1694	0.991687	7.76682
GOTERM_BP_FAT	GO:0051173~positive regulation of nitrogen compound metabolic process	11	0.0977446	9.32203	0.00531181	ENSMUSG00000074622, ENSMUSG00000022383, ENSMUSG00000071637, ENSMUSG00000000078, ENSMUSG00000044167, ENSMUSG00000052293, ENSMUSG00000056501, ENSMUSG00000032515, ENSMUSG00000027803, ENSMUSG00000022346, ENSMUSG00000030087	90	352	8042	2.79236	0.992825	7.99576
GOTERM_BP_FAT	GO:0010557~positive regulation of macromolecule biosynthetic process	11	0.0980025	9.32203	0.00510516	ENSMUSG00000074622, ENSMUSG00000022383, ENSMUSG00000071637, ENSMUSG00000000078, ENSMUSG00000044167, ENSMUSG00000052293, ENSMUSG00000056501, ENSMUSG00000032515, ENSMUSG00000027803, ENSMUSG00000022346, ENSMUSG00000030087	90	350	8042	2.80832	0.991301	7.69622
INTERPRO	IPR001824:Receptor tyrosine kinase, class III, conserved site	3	0.0992434	2.54237	0.00229451	ENSMUSG00000062960, ENSMUSG00000029648, ENSMUSG00000029231	113	7	10482	39.7547	0.465873	2.98019
GOTERM_BP_FAT	GO:0048511~rhythmic process	5	0.0995777	4.23729	0.00507888	ENSMUSG00000020893, ENSMUSG00000056749, ENSMUSG00000022893, ENSMUSG00000062960, ENSMUSG00000007659	90	63	8042	7.09171	0.991086	7.65806
GOTERM_BP_FAT	GO:0006915~apoptosis	11	0.107127	9.32203	0.00597155	ENSMUSG00000036840, ENSMUSG00000021453, ENSMUSG00000054364, ENSMUSG00000022500, ENSMUSG00000023905, ENSMUSG00000007659, ENSMUSG00000032515, ENSMUSG00000022346, ENSMUSG00000020108, ENSMUSG00000026288, ENSMUSG00000044813	90	358	8042	2.74556	0.996121	8.94597
SP_PIR_KEYWORDS	differentiation	9	0.108089	7.62712	0.00841357	ENSMUSG00000036840, ENSMUSG00000021453, ENSMUSG00000054364, ENSMUSG00000023905, ENSMUSG00000062960, ENSMUSG00000024042, ENSMUSG00000029648, ENSMUSG00000056501, ENSMUSG00000044813	113	282	10918	3.0836	0.773962	9.84878
GOTERM_BP_FAT	GO:0001655~urogenital system development	6	0.109828	5.08475	0.00625544	ENSMUSG00000066687, ENSMUSG00000022893, ENSMUSG00000034640, ENSMUSG00000037211, ENSMUSG00000027803, ENSMUSG00000019947	90	106	8042	5.05786	0.997024	9.35202
UP_SEQ_FEATURE	compositionally biased region:Cys-rich	6	0.110432	5.08475	0.00237924	ENSMUSG00000022893, ENSMUSG00000037211, ENSMUSG00000040488, ENSMUSG00000032369, ENSMUSG00000032515, ENSMUSG00000024427	115	88	10762	6.38063	0.607868	3.25969
GOTERM_BP_FAT	GO:0012501~programmed cell death	11	0.110852	9.32203	0.00656904	ENSMUSG00000036840, ENSMUSG00000021453, ENSMUSG00000054364, ENSMUSG00000022500, ENSMUSG00000023905, ENSMUSG00000007659, ENSMUSG00000032515, ENSMUSG00000022346, ENSMUSG00000020108, ENSMUSG00000026288, ENSMUSG00000044813	90	363	8042	2.70774	0.997779	9.79858
GOTERM_BP_FAT	GO:0031328~positive regulation of cellular biosynthetic process	11	0.110899	9.32203	0.00644595	ENSMUSG00000074622, ENSMUSG00000022383, ENSMUSG00000071637, ENSMUSG00000000078, ENSMUSG00000044167, ENSMUSG00000052293, ENSMUSG00000056501, ENSMUSG00000032515, ENSMUSG00000027803, ENSMUSG00000022346, ENSMUSG00000030087	90	362	8042	2.71522	0.997508	9.62355
GOTERM_BP_FAT	GO:0006357~regulation of transcription from RNA polymerase II promoter	12	0.111023	10.1695	0.00683194	ENSMUSG00000074622, ENSMUSG00000020893, ENSMUSG00000022383, ENSMUSG00000071637, ENSMUSG00000000078, ENSMUSG00000044167, ENSMUSG00000052293, ENSMUSG00000030256, ENSMUSG00000056501, ENSMUSG00000032515, ENSMUSG00000027803, ENSMUSG00000022346	90	424	8042	2.52893	0.998262	10.1714
SP_PIR_KEYWORDS	heparin-binding	4	0.111239	3.38983	0.00734336	ENSMUSG00000028195, ENSMUSG00000022893, ENSMUSG00000019997, ENSMUSG00000040152	113	39	10918	9.90969	0.726704	8.64751
INTERPRO	IPR017891:Insulin-like growth factor binding protein, N-terminal	3	0.111893	2.54237	0.00303803	ENSMUSG00000028195, ENSMUSG00000019997, ENSMUSG00000020427	113	8	10482	34.7854	0.564231	3.92815
GOTERM_BP_FAT	GO:0009891~positive regulation of biosynthetic process	11	0.11282	9.32203	0.00682073	ENSMUSG00000074622, ENSMUSG00000022383, ENSMUSG00000071637, ENSMUSG00000000078, ENSMUSG00000044167, ENSMUSG00000052293, ENSMUSG00000056501, ENSMUSG00000032515, ENSMUSG00000027803, ENSMUSG00000022346, ENSMUSG00000030087	90	365	8042	2.69291	0.998244	10.1555
GOTERM_CC_FAT	GO:0031012~extracellular matrix	8	0.113393	6.77966	0.00195505	ENSMUSG00000002289, ENSMUSG00000031502, ENSMUSG00000022893, ENSMUSG00000031503, ENSMUSG00000036040, ENSMUSG00000020044, ENSMUSG00000040488, ENSMUSG00000019997	73	182	7332	4.41487	0.213927	2.23123
SP_PIR_KEYWORDS	activator	10	0.115411	8.47458	0.00832644	ENSMUSG00000074622, ENSMUSG00000035356, ENSMUSG00000056749, ENSMUSG00000022383, ENSMUSG00000071637, ENSMUSG00000000078, ENSMUSG00000056501, ENSMUSG00000032515, ENSMUSG00000022346, ENSMUSG00000030087	113	341	10918	2.83342	0.770439	9.75153
GOTERM_BP_FAT	GO:0043068~positive regulation of programmed cell death	8	0.116359	6.77966	0.0074451	ENSMUSG00000066687, ENSMUSG00000007659, ENSMUSG00000020427, ENSMUSG00000023067, ENSMUSG00000056501, ENSMUSG00000027248, ENSMUSG00000022346, ENSMUSG00000026288	90	205	8042	3.48705	0.999019	11.0352
GOTERM_BP_FAT	GO:0060713~labyrinthine layer morphogenesis	3	0.118227	2.54237	0.00743731	ENSMUSG00000028195, ENSMUSG00000030790, ENSMUSG00000053113	90	12	8042	22.3389	0.999012	11.0243
GOTERM_BP_FAT	GO:0048010~vascular endothelial growth factor receptor signaling pathway	3	0.118227	2.54237	0.00743731	ENSMUSG00000062960, ENSMUSG00000029648, ENSMUSG00000029231	90	12	8042	22.3389	0.999012	11.0243
GOTERM_BP_FAT	GO:0010942~positive regulation of cell death	8	0.120104	6.77966	0.00783673	ENSMUSG00000066687, ENSMUSG00000007659, ENSMUSG00000020427, ENSMUSG00000023067, ENSMUSG00000056501, ENSMUSG00000027248, ENSMUSG00000022346, ENSMUSG00000026288	90	207	8042	3.45335	0.99932	11.5829
GOTERM_CC_FAT	GO:0044421~extracellular region part	11	0.125825	9.32203	0.00327449	ENSMUSG00000029380, ENSMUSG00000002289, ENSMUSG00000031502, ENSMUSG00000022893, ENSMUSG00000031503, ENSMUSG00000036040, ENSMUSG00000020044, ENSMUSG00000040488, ENSMUSG00000019997, ENSMUSG00000040152, ENSMUSG00000020427	73	373	7332	2.96199	0.331971	3.71127
GOTERM_BP_FAT	GO:0002684~positive regulation of immune system process	6	0.131313	5.08475	0.00876911	ENSMUSG00000036594, ENSMUSG00000021025, ENSMUSG00000024610, ENSMUSG00000040152, ENSMUSG00000023067, ENSMUSG00000026288	90	115	8042	4.66203	0.999716	12.8741
GOTERM_BP_FAT	GO:0006916~anti-apoptosis	5	0.135449	4.23729	0.00937619	ENSMUSG00000007659, ENSMUSG00000044167, ENSMUSG00000056501, ENSMUSG00000022346, ENSMUSG00000031431	90	75	8042	5.95704	0.999839	13.7053
GOTERM_BP_FAT	GO:0008219~cell death	11	0.136216	9.32203	0.00927657	ENSMUSG00000036840, ENSMUSG00000021453, ENSMUSG00000054364, ENSMUSG00000022500, ENSMUSG00000023905, ENSMUSG00000007659, ENSMUSG00000032515, ENSMUSG00000022346, ENSMUSG00000020108, ENSMUSG00000026288, ENSMUSG00000044813	90	382	8042	2.57307	0.999823	13.5694
UP_SEQ_FEATURE	domain:Ig-like C2-type 3	5	0.140916	4.23729	0.00347233	ENSMUSG00000027864, ENSMUSG00000020717, ENSMUSG00000062960, ENSMUSG00000029648, ENSMUSG00000029231	115	59	10762	7.93073	0.74513	4.72397
GOTERM_BP_FAT	GO:0060674~placenta blood vessel development	3	0.143067	2.54237	0.0101083	ENSMUSG00000028195, ENSMUSG00000052837, ENSMUSG00000053113	90	14	8042	19.1476	0.999919	14.6978
GOTERM_BP_FAT	GO:0016265~death	11	0.143276	9.32203	0.0102893	ENSMUSG00000036840, ENSMUSG00000021453, ENSMUSG00000054364, ENSMUSG00000022500, ENSMUSG00000023905, ENSMUSG00000007659, ENSMUSG00000032515, ENSMUSG00000022346, ENSMUSG00000020108, ENSMUSG00000026288, ENSMUSG00000044813	90	388	8042	2.53328	0.999931	14.9415
KEGG_PATHWAY	mmu05222:Small cell lung cancer	5	0.15265	4.23729	0.00928851	ENSMUSG00000031502, ENSMUSG00000021025, ENSMUSG00000031503, ENSMUSG00000007659, ENSMUSG00000022346	45	64	3349	5.81424	0.484473	9.23148
GOTERM_BP_FAT	GO:0016525~negative regulation of angiogenesis	3	0.155246	2.54237	0.0115801	ENSMUSG00000022893, ENSMUSG00000031503, ENSMUSG00000040152	90	15	8042	17.8711	0.99998	16.6609
GOTERM_BP_FAT	GO:0045596~negative regulation of cell differentiation	6	0.156845	5.08475	0.0115275	ENSMUSG00000066687, ENSMUSG00000021025, ENSMUSG00000024610, ENSMUSG00000022951, ENSMUSG00000027803, ENSMUSG00000026288	90	123	8042	4.35881	0.999979	16.5915
GOTERM_BP_FAT	GO:0042325~regulation of phosphorylation	8	0.166981	6.77966	0.0129234	ENSMUSG00000021453, ENSMUSG00000037211, ENSMUSG00000024610, ENSMUSG00000061878, ENSMUSG00000020427, ENSMUSG00000023067, ENSMUSG00000053113, ENSMUSG00000024427	90	228	8042	3.13528	0.999994	18.4156
GOTERM_BP_FAT	GO:0043086~negative regulation of catalytic activity	5	0.166988	4.23729	0.0127294	ENSMUSG00000021453, ENSMUSG00000002289, ENSMUSG00000037211, ENSMUSG00000023067, ENSMUSG00000024427	90	82	8042	5.44851	0.999993	18.1643
GOTERM_BP_FAT	GO:0006469~negative regulation of protein kinase activity	4	0.169116	3.38983	0.013301	ENSMUSG00000021453, ENSMUSG00000037211, ENSMUSG00000023067, ENSMUSG00000024427	90	45	8042	7.94272	0.999996	18.9025
GOTERM_BP_FAT	GO:0033673~negative regulation of kinase activity	4	0.169116	3.38983	0.013301	ENSMUSG00000021453, ENSMUSG00000037211, ENSMUSG00000023067, ENSMUSG00000024427	90	45	8042	7.94272	0.999996	18.9025
GOTERM_CC_FAT	GO:0005578~proteinaceous extracellular matrix	8	0.169667	6.77966	0.00151047	ENSMUSG00000002289, ENSMUSG00000031502, ENSMUSG00000022893, ENSMUSG00000031503, ENSMUSG00000036040, ENSMUSG00000020044, ENSMUSG00000040488, ENSMUSG00000019997	73	174	7332	4.61786	0.169667	1.72788
UP_SEQ_FEATURE	signal peptide	27	0.172471	22.8814	0.0048055	ENSMUSG00000029380, ENSMUSG00000031502, ENSMUSG00000060703, ENSMUSG00000028195, ENSMUSG00000031503, ENSMUSG00000039903, ENSMUSG00000040152, ENSMUSG00000028073, ENSMUSG00000036594, ENSMUSG00000027864, ENSMUSG00000002289, ENSMUSG00000045930, ENSMUSG00000036040, ENSMUSG00000040488, ENSMUSG00000019997, ENSMUSG00000029648, ENSMUSG00000029231, ENSMUSG00000022893, ENSMUSG00000020717, ENSMUSG00000030790,…	115	1461	10762	1.72945	0.849398	6.48201
KEGG_PATHWAY	mmu05200:Pathways in cancer	10	0.173668	8.47458	0.00535906	ENSMUSG00000066687, ENSMUSG00000031502, ENSMUSG00000021025, ENSMUSG00000028645, ENSMUSG00000031503, ENSMUSG00000007659, ENSMUSG00000044167, ENSMUSG00000023067, ENSMUSG00000029231, ENSMUSG00000022346	45	258	3349	2.88458	0.317175	5.42454
GOTERM_BP_FAT	GO:0051348~negative regulation of transferase activity	4	0.176194	3.38983	0.014117	ENSMUSG00000021453, ENSMUSG00000037211, ENSMUSG00000023067, ENSMUSG00000024427	90	46	8042	7.77005	0.999998	19.9456
KEGG_PATHWAY	mmu05220:Chronic myeloid leukemia	5	0.188586	4.23729	0.00879113	ENSMUSG00000004508, ENSMUSG00000021025, ENSMUSG00000007659, ENSMUSG00000023067, ENSMUSG00000022346	45	63	3349	5.90653	0.465771	8.75739
KEGG_PATHWAY	mmu04115:p53 signaling pathway	5	0.195869	4.23729	0.00306562	ENSMUSG00000036840, ENSMUSG00000021453, ENSMUSG00000040152, ENSMUSG00000020427, ENSMUSG00000023067	45	47	3349	7.91726	0.195869	3.1365
GOTERM_BP_FAT	GO:0045638~negative regulation of myeloid cell differentiation	3	0.200473	2.54237	0.0165155	ENSMUSG00000066687, ENSMUSG00000021025, ENSMUSG00000026288	90	18	8042	14.8926	1	22.9393
GOTERM_MF_FAT	GO:0003677~DNA binding	22	0.207413	18.6441	0.00894343	ENSMUSG00000074622, ENSMUSG00000026628, ENSMUSG00000033863, ENSMUSG00000061878, ENSMUSG00000029135, ENSMUSG00000032515, ENSMUSG00000018143, ENSMUSG00000019947, ENSMUSG00000042622, ENSMUSG00000066687, ENSMUSG00000056749, ENSMUSG00000022383, ENSMUSG00000071637, ENSMUSG00000000078, ENSMUSG00000052293, ENSMUSG00000044167, ENSMUSG00000030256, ENSMUSG00000056501, ENSMUSG00000052837, ENSMUSG00000022346,…	87	1113	7740	1.75853	0.844268	10.7059
GOTERM_BP_FAT	GO:0040008~regulation of growth	7	0.214468	5.9322	0.0180631	ENSMUSG00000036840, ENSMUSG00000028195, ENSMUSG00000023905, ENSMUSG00000019997, ENSMUSG00000020427, ENSMUSG00000021365, ENSMUSG00000053113	90	189	8042	3.30947	1	24.815
UP_SEQ_FEATURE	domain:TSP type-1 3	3	0.217726	2.54237	0.00684936	ENSMUSG00000022893, ENSMUSG00000036040, ENSMUSG00000040152	115	12	10762	23.3957	0.932866	9.11885
UP_SEQ_FEATURE	domain:VWFC	3	0.217726	2.54237	0.00684936	ENSMUSG00000028195, ENSMUSG00000019997, ENSMUSG00000040152	115	12	10762	23.3957	0.932866	9.11885
UP_SEQ_FEATURE	domain:IGFBP N-terminal	3	0.217726	2.54237	0.00684936	ENSMUSG00000028195, ENSMUSG00000019997, ENSMUSG00000020427	115	12	10762	23.3957	0.932866	9.11885
GOTERM_BP_FAT	GO:0010604~positive regulation of macromolecule metabolic process	11	0.222329	9.32203	0.0190747	ENSMUSG00000074622, ENSMUSG00000022383, ENSMUSG00000071637, ENSMUSG00000000078, ENSMUSG00000044167, ENSMUSG00000052293, ENSMUSG00000056501, ENSMUSG00000032515, ENSMUSG00000027803, ENSMUSG00000022346, ENSMUSG00000030087	90	427	8042	2.3019	1	26.0178
SMART	SM00121:IB	3	0.223736	2.54237	0.0114459	ENSMUSG00000028195, ENSMUSG00000019997, ENSMUSG00000020427	74	13	5719	17.8347	0.532235	11.104
GOTERM_CC_FAT	GO:0005604~basement membrane	4	0.229909	3.38983	0.00845984	ENSMUSG00000031502, ENSMUSG00000022893, ENSMUSG00000031503, ENSMUSG00000020044	73	43	7332	9.3431	0.648304	9.33168
KEGG_PATHWAY	mmu04630:Jak-STAT signaling pathway	5	0.230242	4.23729	0.0182594	ENSMUSG00000037211, ENSMUSG00000007659, ENSMUSG00000022346, ENSMUSG00000053113, ENSMUSG00000024427	45	78	3349	4.77066	0.729747	17.4089
SP_PIR_KEYWORDS	Secreted	13	0.236965	11.0169	0.0212834	ENSMUSG00000029380, ENSMUSG00000028195, ENSMUSG00000031502, ENSMUSG00000022893, ENSMUSG00000031503, ENSMUSG00000030790, ENSMUSG00000020044, ENSMUSG00000020427, ENSMUSG00000002289, ENSMUSG00000036040, ENSMUSG00000019997, ENSMUSG00000040488, ENSMUSG00000028776	113	606	10918	2.07269	0.977321	23.2021
INTERPRO	IPR000867:Insulin-like growth factor-binding protein, IGFBP	3	0.244253	2.54237	0.00817297	ENSMUSG00000028195, ENSMUSG00000019997, ENSMUSG00000020427	113	13	10482	21.4064	0.893583	10.245
GOTERM_BP_FAT	GO:0002250~adaptive immune response	4	0.245658	3.38983	0.0216579	ENSMUSG00000036594, ENSMUSG00000021453, ENSMUSG00000024610, ENSMUSG00000026288	90	54	8042	6.61893	1	29.0082
GOTERM_BP_FAT	GO:0002460~adaptive immune response based on somatic recombination of immune receptors built from immunoglobulin superfamily domains	4	0.245658	3.38983	0.0216579	ENSMUSG00000036594, ENSMUSG00000021453, ENSMUSG00000024610, ENSMUSG00000026288	90	54	8042	6.61893	1	29.0082
SP_PIR_KEYWORDS	cell adhesion	7	0.257926	5.9322	0.0251034	ENSMUSG00000054364, ENSMUSG00000028195, ENSMUSG00000020717, ENSMUSG00000023905, ENSMUSG00000019997, ENSMUSG00000040152, ENSMUSG00000021365	113	219	10918	3.08829	0.988605	26.8005
GOTERM_BP_FAT	GO:0008284~positive regulation of cell proliferation	7	0.262177	5.9322	0.0236592	ENSMUSG00000030790, ENSMUSG00000062960, ENSMUSG00000061878, ENSMUSG00000007659, ENSMUSG00000029135, ENSMUSG00000023067, ENSMUSG00000022346	90	201	8042	3.11189	1	31.2468
GOTERM_MF_FAT	GO:0005520~insulin-like growth factor binding	3	0.263948	2.54237	0.0132357	ENSMUSG00000028195, ENSMUSG00000019997, ENSMUSG00000020427	87	16	7740	16.681	0.936587	15.4599
UP_SEQ_FEATURE	region of interest:Heparin-binding	3	0.263962	2.54237	0.00931431	ENSMUSG00000028195, ENSMUSG00000019997, ENSMUSG00000040152	115	14	10762	20.0534	0.974718	12.2071
GOTERM_BP_FAT	GO:0043065~positive regulation of apoptosis	7	0.268912	5.9322	0.0246937	ENSMUSG00000066687, ENSMUSG00000007659, ENSMUSG00000020427, ENSMUSG00000056501, ENSMUSG00000027248, ENSMUSG00000022346, ENSMUSG00000026288	90	203	8042	3.08123	1	32.3778
GOTERM_BP_FAT	GO:0045859~regulation of protein kinase activity	6	0.281147	5.08475	0.0263535	ENSMUSG00000021453, ENSMUSG00000037211, ENSMUSG00000024610, ENSMUSG00000061878, ENSMUSG00000023067, ENSMUSG00000024427	90	152	8042	3.52719	1	34.1562
GOTERM_BP_FAT	GO:0045621~positive regulation of lymphocyte differentiation	3	0.291203	2.54237	0.0285453	ENSMUSG00000036594, ENSMUSG00000024610, ENSMUSG00000026288	90	24	8042	11.1694	1	36.4376
GOTERM_BP_FAT	GO:0043549~regulation of kinase activity	6	0.292481	5.08475	0.0290552	ENSMUSG00000021453, ENSMUSG00000037211, ENSMUSG00000024610, ENSMUSG00000061878, ENSMUSG00000023067, ENSMUSG00000024427	90	156	8042	3.43675	1	36.9577
GOTERM_BP_FAT	GO:0051251~positive regulation of lymphocyte activation	4	0.294009	3.38983	0.0285047	ENSMUSG00000036594, ENSMUSG00000024610, ENSMUSG00000023067, ENSMUSG00000026288	90	60	8042	5.95704	1	36.396
GOTERM_BP_FAT	GO:0003006~reproductive developmental process	6	0.295993	5.08475	0.028364	ENSMUSG00000066687, ENSMUSG00000022893, ENSMUSG00000062960, ENSMUSG00000007659, ENSMUSG00000029231, ENSMUSG00000052837	90	155	8042	3.45892	1	36.2517
UP_SEQ_FEATURE	domain:Ig-like C2-type 2	5	0.29628	4.23729	0.0115558	ENSMUSG00000027864, ENSMUSG00000020717, ENSMUSG00000062960, ENSMUSG00000029648, ENSMUSG00000029231	115	83	10762	5.63751	0.98962	14.9306
UP_SEQ_FEATURE	domain:Ig-like C2-type 1	5	0.29628	4.23729	0.0115558	ENSMUSG00000027864, ENSMUSG00000020717, ENSMUSG00000062960, ENSMUSG00000029648, ENSMUSG00000029231	115	83	10762	5.63751	0.98962	14.9306
GOTERM_MF_FAT	GO:0001871~pattern binding	5	0.298267	4.23729	0.0169657	ENSMUSG00000028195, ENSMUSG00000022893, ENSMUSG00000019997, ENSMUSG00000040152, ENSMUSG00000028776	87	89	7740	4.99806	0.971045	19.4006
GOTERM_MF_FAT	GO:0030247~polysaccharide binding	5	0.298267	4.23729	0.0169657	ENSMUSG00000028195, ENSMUSG00000022893, ENSMUSG00000019997, ENSMUSG00000040152, ENSMUSG00000028776	87	89	7740	4.99806	0.971045	19.4006
GOTERM_CC_FAT	GO:0005576~extracellular region	14	0.303111	11.8644	0.0203423	ENSMUSG00000029380, ENSMUSG00000028195, ENSMUSG00000031502, ENSMUSG00000022893, ENSMUSG00000031503, ENSMUSG00000030790, ENSMUSG00000020044, ENSMUSG00000040152, ENSMUSG00000020427, ENSMUSG00000002289, ENSMUSG00000036040, ENSMUSG00000040488, ENSMUSG00000019997, ENSMUSG00000028776	73	714	7332	1.96938	0.920174	21.0991
GOTERM_BP_FAT	GO:0002696~positive regulation of leukocyte activation	4	0.305845	3.38983	0.0310136	ENSMUSG00000036594, ENSMUSG00000024610, ENSMUSG00000023067, ENSMUSG00000026288	90	62	8042	5.76487	1	38.9181
SMART	SM00214:VWC	3	0.320599	2.54237	0.028859	ENSMUSG00000028195, ENSMUSG00000019997, ENSMUSG00000040152	74	21	5719	11.0405	0.855246	25.8743
GOTERM_BP_FAT	GO:0050867~positive regulation of cell activation	4	0.320761	3.38983	0.0336351	ENSMUSG00000036594, ENSMUSG00000024610, ENSMUSG00000023067, ENSMUSG00000026288	90	64	8042	5.58472	1	41.4532
GOTERM_BP_FAT	GO:0045137~development of primary sexual characteristics	4	0.320761	3.38983	0.0336351	ENSMUSG00000022893, ENSMUSG00000062960, ENSMUSG00000007659, ENSMUSG00000029231	90	64	8042	5.58472	1	41.4532
GOTERM_BP_FAT	GO:0051726~regulation of cell cycle	6	0.321985	5.08475	0.0341942	ENSMUSG00000021453, ENSMUSG00000054364, ENSMUSG00000024042, ENSMUSG00000023067, ENSMUSG00000052837, ENSMUSG00000022346	90	163	8042	3.28916	1	41.981
GOTERM_BP_FAT	GO:0051338~regulation of transferase activity	6	0.322334	5.08475	0.0334277	ENSMUSG00000021453, ENSMUSG00000037211, ENSMUSG00000024610, ENSMUSG00000061878, ENSMUSG00000023067, ENSMUSG00000024427	90	162	8042	3.30947	1	41.2562
GOTERM_BP_FAT	GO:0030097~hemopoiesis	6	0.324868	5.08475	0.0349717	ENSMUSG00000066687, ENSMUSG00000021453, ENSMUSG00000034640, ENSMUSG00000062960, ENSMUSG00000024610, ENSMUSG00000032369	90	164	8042	3.26911	1	42.7075
GOTERM_CC_FAT	GO:0030935~sheet-forming collagen	2	0.332781	1.69492	0.0195448	ENSMUSG00000031502, ENSMUSG00000031503	73	2	7332	100.438	0.911771	20.3554
GOTERM_CC_FAT	GO:0005587~collagen type IV	2	0.332781	1.69492	0.0195448	ENSMUSG00000031502, ENSMUSG00000031503	73	2	7332	100.438	0.911771	20.3554
GOTERM_BP_FAT	GO:0001558~regulation of cell growth	4	0.342938	3.38983	0.0377772	ENSMUSG00000028195, ENSMUSG00000023905, ENSMUSG00000019997, ENSMUSG00000020427	90	67	8042	5.33466	1	45.2589
SMART	SM00111:C4	2	0.345561	1.69492	0.0253682	ENSMUSG00000031502, ENSMUSG00000031503	74	2	5719	77.2838	0.816567	23.1044
SP_PIR_KEYWORDS	hydroxylysine	2	0.34758	1.69492	0.0404115	ENSMUSG00000031502, ENSMUSG00000031503	113	4	10918	48.3097	0.999297	39.7217
GOTERM_CC_FAT	GO:0044420~extracellular matrix part	4	0.349992	3.38983	0.0173586	ENSMUSG00000031502, ENSMUSG00000022893, ENSMUSG00000031503, ENSMUSG00000020044	73	56	7332	7.17417	0.883964	18.2834
UP_SEQ_FEATURE	domain:TSP type-1 1	3	0.350111	2.54237	0.0152348	ENSMUSG00000022893, ENSMUSG00000036040, ENSMUSG00000040152	115	18	10762	15.5971	0.997603	19.2313
UP_SEQ_FEATURE	domain:TSP type-1 2	3	0.350111	2.54237	0.0152348	ENSMUSG00000022893, ENSMUSG00000036040, ENSMUSG00000040152	115	18	10762	15.5971	0.997603	19.2313
GOTERM_BP_FAT	GO:0009791~post-embryonic development	4	0.350267	3.38983	0.0392133	ENSMUSG00000036840, ENSMUSG00000034640, ENSMUSG00000032515, ENSMUSG00000019947	90	68	8042	5.25621	1	46.5234
KEGG_PATHWAY	mmu04920:Adipocytokine signaling pathway	4	0.360188	3.38983	0.0430739	ENSMUSG00000022383, ENSMUSG00000021025, ENSMUSG00000028645, ENSMUSG00000053113	45	60	3349	4.96148	0.95611	36.6811
KEGG_PATHWAY	mmu04060:Cytokine-cytokine receptor interaction	5	0.360425	4.23729	0.0370661	ENSMUSG00000029380, ENSMUSG00000023905, ENSMUSG00000062960, ENSMUSG00000029648, ENSMUSG00000029231	45	97	3349	3.8362	0.931554	32.4314
SP_PIR_KEYWORDS	SH2 domain	4	0.363907	3.38983	0.0402939	ENSMUSG00000054520, ENSMUSG00000053113, ENSMUSG00000026288, ENSMUSG00000044813	113	74	10918	5.22267	0.999282	39.631
SP_PIR_KEYWORDS	developmental protein	10	0.376098	8.47458	0.0471029	ENSMUSG00000036840, ENSMUSG00000021453, ENSMUSG00000054364, ENSMUSG00000023905, ENSMUSG00000037211, ENSMUSG00000062960, ENSMUSG00000024042, ENSMUSG00000029648, ENSMUSG00000044813, ENSMUSG00000024427	113	461	10918	2.09587	0.999795	44.6818
GOTERM_BP_FAT	GO:0006882~cellular zinc ion homeostasis	2	0.37774	1.69492	0.0435461	ENSMUSG00000037434, ENSMUSG00000031765	90	4	8042	44.6778	1	50.1747
GOTERM_BP_FAT	GO:0016477~cell migration	6	0.379225	5.08475	0.0442522	ENSMUSG00000004508, ENSMUSG00000023905, ENSMUSG00000062960, ENSMUSG00000019997, ENSMUSG00000029648, ENSMUSG00000019947	90	175	8042	3.06362	1	50.7472
GOTERM_BP_FAT	GO:0042060~wound healing	4	0.382525	3.38983	0.0452324	ENSMUSG00000022383, ENSMUSG00000020717, ENSMUSG00000020044, ENSMUSG00000000078	90	72	8042	4.9642	1	51.5316
GOTERM_BP_FAT	GO:0022602~ovulation cycle process	3	0.382763	2.54237	0.0457646	ENSMUSG00000022893, ENSMUSG00000062960, ENSMUSG00000007659	90	31	8042	8.64731	1	51.9527
GOTERM_BP_FAT	GO:0042698~ovulation cycle	3	0.382763	2.54237	0.0457646	ENSMUSG00000022893, ENSMUSG00000062960, ENSMUSG00000007659	90	31	8042	8.64731	1	51.9527
KEGG_PATHWAY	mmu04612:Antigen processing and presentation	3	0.401226	2.54237	0.0763839	ENSMUSG00000036594, ENSMUSG00000024610, ENSMUSG00000027248	45	35	3349	6.37905	0.996453	56.1641
GOTERM_BP_FAT	GO:0048534~hemopoietic or lymphoid organ development	6	0.406235	5.08475	0.049884	ENSMUSG00000066687, ENSMUSG00000021453, ENSMUSG00000034640, ENSMUSG00000062960, ENSMUSG00000024610, ENSMUSG00000032369	90	181	8042	2.96206	1	55.0975
KEGG_PATHWAY	mmu04510:Focal adhesion	6	0.414417	5.08475	0.065586	ENSMUSG00000031502, ENSMUSG00000031503, ENSMUSG00000062960, ENSMUSG00000040152, ENSMUSG00000029648, ENSMUSG00000029231	45	167	3349	2.67385	0.991904	50.5436
KEGG_PATHWAY	mmu05219:Bladder cancer	3	0.414449	2.54237	0.0726095	ENSMUSG00000040152, ENSMUSG00000023067, ENSMUSG00000022346	45	34	3349	6.56667	0.995261	54.2688
GOTERM_BP_FAT	GO:0009968~negative regulation of signal transduction	5	0.415521	4.23729	0.0519025	ENSMUSG00000021025, ENSMUSG00000037211, ENSMUSG00000053113, ENSMUSG00000020108, ENSMUSG00000026288	90	127	8042	3.51794	1	56.5672
GOTERM_BP_FAT	GO:0055069~zinc ion homeostasis	2	0.415756	1.69492	0.0541364	ENSMUSG00000037434, ENSMUSG00000031765	90	5	8042	35.7422	1	58.1411
GOTERM_BP_FAT	GO:0045408~regulation of interleukin-6 biosynthetic process	2	0.415756	1.69492	0.0541364	ENSMUSG00000056501, ENSMUSG00000026288	90	5	8042	35.7422	1	58.1411
GOTERM_BP_FAT	GO:0006952~defense response	6	0.416953	5.08475	0.0548874	ENSMUSG00000036594, ENSMUSG00000035356, ENSMUSG00000029380, ENSMUSG00000024610, ENSMUSG00000061878, ENSMUSG00000040152	90	186	8042	2.88244	1	58.6581
GOTERM_BP_FAT	GO:0007548~sex differentiation	4	0.417721	3.38983	0.0533625	ENSMUSG00000022893, ENSMUSG00000062960, ENSMUSG00000007659, ENSMUSG00000029231	90	77	8042	4.64185	1	57.6019
GOTERM_BP_FAT	GO:0010551~regulation of specific transcription from RNA polymerase II promoter	3	0.418571	2.54237	0.0540562	ENSMUSG00000020893, ENSMUSG00000052293, ENSMUSG00000022346	90	34	8042	7.88431	1	58.0855
GOTERM_BP_FAT	GO:0007242~intracellular signaling cascade	14	0.418587	11.8644	0.0529515	ENSMUSG00000028967, ENSMUSG00000054364, ENSMUSG00000033863, ENSMUSG00000020717, ENSMUSG00000031504, ENSMUSG00000039960, ENSMUSG00000022951, ENSMUSG00000026288, ENSMUSG00000021453, ENSMUSG00000024610, ENSMUSG00000024042, ENSMUSG00000019997, ENSMUSG00000053113, ENSMUSG00000031765	90	721	8042	1.73506	1	57.313
GOTERM_BP_FAT	GO:0051674~localization of cell	6	0.422602	5.08475	0.0569678	ENSMUSG00000004508, ENSMUSG00000023905, ENSMUSG00000062960, ENSMUSG00000019997, ENSMUSG00000029648, ENSMUSG00000019947	90	188	8042	2.85177	1	60.0593
GOTERM_BP_FAT	GO:0048870~cell motility	6	0.422602	5.08475	0.0569678	ENSMUSG00000004508, ENSMUSG00000023905, ENSMUSG00000062960, ENSMUSG00000019997, ENSMUSG00000029648, ENSMUSG00000019947	90	188	8042	2.85177	1	60.0593
GOTERM_MF_FAT	GO:0008201~heparin binding	4	0.422739	3.38983	0.0287762	ENSMUSG00000028195, ENSMUSG00000022893, ENSMUSG00000019997, ENSMUSG00000040152	87	60	7740	5.93103	0.997628	30.7905
SP_PIR_KEYWORDS	hydroxyproline	2	0.424478	1.69492	0.0696541	ENSMUSG00000031502, ENSMUSG00000031503	113	7	10918	27.6056	0.999997	58.7686
GOTERM_BP_FAT	GO:0008585~female gonad development	3	0.42561	2.54237	0.0569299	ENSMUSG00000022893, ENSMUSG00000062960, ENSMUSG00000007659	90	35	8042	7.65905	1	60.0341
GOTERM_BP_FAT	GO:0001570~vasculogenesis	3	0.42561	2.54237	0.0569299	ENSMUSG00000034640, ENSMUSG00000062960, ENSMUSG00000052837	90	35	8042	7.65905	1	60.0341
UP_SEQ_FEATURE	propeptide:N-terminal propeptide (7S domain)	2	0.427677	1.69492	0.0210744	ENSMUSG00000031502, ENSMUSG00000031503	115	2	10762	93.5826	0.999768	25.6455
UP_SEQ_FEATURE	domain:Collagen IV NC1	2	0.427677	1.69492	0.0210744	ENSMUSG00000031502, ENSMUSG00000031503	115	2	10762	93.5826	0.999768	25.6455
SP_PIR_KEYWORDS	tyrosine-protein kinase	4	0.428678	3.38983	0.0616328	ENSMUSG00000062960, ENSMUSG00000074305, ENSMUSG00000029648, ENSMUSG00000029231	113	88	10918	4.39179	0.999986	54.1879
SP_PIR_KEYWORDS	isopeptide bond	6	0.435862	5.08475	0.0690567	ENSMUSG00000074622, ENSMUSG00000021025, ENSMUSG00000071637, ENSMUSG00000056501, ENSMUSG00000024659, ENSMUSG00000010095	113	214	10918	2.70896	0.999997	58.4425
INTERPRO	IPR013151:Immunoglobulin	5	0.436555	4.23729	0.0228504	ENSMUSG00000027864, ENSMUSG00000020717, ENSMUSG00000062960, ENSMUSG00000029648, ENSMUSG00000029231	113	101	10482	4.59213	0.998183	26.2469
SP_PIR_KEYWORDS	kinase	11	0.437304	9.32203	0.0601882	ENSMUSG00000024843, ENSMUSG00000062960, ENSMUSG00000074305, ENSMUSG00000024042, ENSMUSG00000061878, ENSMUSG00000029648, ENSMUSG00000028862, ENSMUSG00000052293, ENSMUSG00000023067, ENSMUSG00000029231, ENSMUSG00000019577	113	558	10918	1.90468	0.999982	53.3149
GOTERM_BP_FAT	GO:0002520~immune system development	6	0.443486	5.08475	0.0612644	ENSMUSG00000066687, ENSMUSG00000021453, ENSMUSG00000034640, ENSMUSG00000062960, ENSMUSG00000024610, ENSMUSG00000032369	90	192	8042	2.79236	1	62.8136
INTERPRO	IPR001442:Type 4 procollagen, C-terminal repeat	2	0.443767	1.69492	0.0212568	ENSMUSG00000031502, ENSMUSG00000031503	113	2	10482	92.7611	0.997165	24.6469
SP_PIR_KEYWORDS	glycoprotein	27	0.445942	22.8814	0.068031	ENSMUSG00000031502, ENSMUSG00000031503, ENSMUSG00000039903, ENSMUSG00000040152, ENSMUSG00000028073, ENSMUSG00000024659, ENSMUSG00000027864, ENSMUSG00000036594, ENSMUSG00000002289, ENSMUSG00000045930, ENSMUSG00000037434, ENSMUSG00000028645, ENSMUSG00000036040, ENSMUSG00000040488, ENSMUSG00000024610, ENSMUSG00000029648, ENSMUSG00000029231, ENSMUSG00000022346, ENSMUSG00000030208, ENSMUSG00000022893,…	113	1895	10918	1.37664	0.999996	57.8771
KEGG_PATHWAY	mmu05215:Prostate cancer	4	0.450173	3.38983	0.0651764	ENSMUSG00000021025, ENSMUSG00000044167, ENSMUSG00000023067, ENSMUSG00000029231	45	71	3349	4.1928	0.991648	50.3181
SP_PIR_KEYWORDS	triple helix	2	0.453993	1.69492	0.079204	ENSMUSG00000031502, ENSMUSG00000031503	113	8	10918	24.1549	1	63.6721
GOTERM_BP_FAT	GO:0060670~branching involved in embryonic placenta morphogenesis	2	0.458296	1.69492	0.0646107	ENSMUSG00000030790, ENSMUSG00000053113	90	6	8042	29.7852	1	64.8344
SP_PIR_KEYWORDS	sh3-binding	3	0.458753	2.54237	0.0898763	ENSMUSG00000054520, ENSMUSG00000032369, ENSMUSG00000026288	113	49	10918	5.91548	1	68.5145
GOTERM_BP_FAT	GO:0007517~muscle organ development	5	0.464435	4.23729	0.0664005	ENSMUSG00000032085, ENSMUSG00000034640, ENSMUSG00000031987, ENSMUSG00000022951, ENSMUSG00000019947	90	138	8042	3.23752	1	65.8727
SP_PIR_KEYWORDS	cell binding	2	0.466569	1.69492	0.0886567	ENSMUSG00000031502, ENSMUSG00000031503	113	9	10918	21.471	1	67.9928
GOTERM_BP_FAT	GO:0051249~regulation of lymphocyte activation	4	0.468021	3.38983	0.0696276	ENSMUSG00000036594, ENSMUSG00000024610, ENSMUSG00000023067, ENSMUSG00000026288	90	86	8042	4.15607	1	67.6725
GOTERM_BP_FAT	GO:0040007~growth	5	0.468474	4.23729	0.0678136	ENSMUSG00000030208, ENSMUSG00000030790, ENSMUSG00000020044, ENSMUSG00000007659, ENSMUSG00000019947	90	139	8042	3.21423	1	66.672
GOTERM_BP_FAT	GO:0010648~negative regulation of cell communication	5	0.468474	4.23729	0.0678136	ENSMUSG00000021025, ENSMUSG00000037211, ENSMUSG00000053113, ENSMUSG00000020108, ENSMUSG00000026288	90	139	8042	3.21423	1	66.672
GOTERM_BP_FAT	GO:0035295~tube development	6	0.469148	5.08475	0.0692177	ENSMUSG00000037211, ENSMUSG00000030790, ENSMUSG00000062960, ENSMUSG00000019997, ENSMUSG00000029648, ENSMUSG00000029231	90	199	8042	2.69414	1	67.4489
GOTERM_BP_FAT	GO:0046545~development of primary female sexual characteristics	3	0.470934	2.54237	0.0689336	ENSMUSG00000022893, ENSMUSG00000062960, ENSMUSG00000007659	90	39	8042	6.8735	1	67.2931
INTERPRO	IPR001007:von Willebrand factor, type C	3	0.471697	2.54237	0.0208161	ENSMUSG00000028195, ENSMUSG00000019997, ENSMUSG00000040152	113	21	10482	13.2516	0.996794	24.1988
SP_PIR_KEYWORDS	repressor	7	0.472947	5.9322	0.0869583	ENSMUSG00000074622, ENSMUSG00000056749, ENSMUSG00000026628, ENSMUSG00000030256, ENSMUSG00000018143, ENSMUSG00000042622, ENSMUSG00000046791	113	299	10918	2.26199	1	67.2531
GOTERM_BP_FAT	GO:0016064~immunoglobulin mediated immune response	3	0.476847	2.54237	0.0720546	ENSMUSG00000036594, ENSMUSG00000024610, ENSMUSG00000026288	90	40	8042	6.70167	1	68.9671
GOTERM_BP_FAT	GO:0045619~regulation of lymphocyte differentiation	3	0.485758	2.54237	0.0752209	ENSMUSG00000036594, ENSMUSG00000024610, ENSMUSG00000026288	90	41	8042	6.53821	1	70.5832
GOTERM_BP_FAT	GO:0019724~B cell mediated immunity	3	0.485758	2.54237	0.0752209	ENSMUSG00000036594, ENSMUSG00000024610, ENSMUSG00000026288	90	41	8042	6.53821	1	70.5832
GOTERM_BP_FAT	GO:0060712~spongiotrophoblast layer development	2	0.487725	1.69492	0.0749703	ENSMUSG00000030790, ENSMUSG00000053113	90	7	8042	25.5302	1	70.4582
GOTERM_BP_FAT	GO:0060347~heart trabecula formation	2	0.487725	1.69492	0.0749703	ENSMUSG00000022893, ENSMUSG00000031987	90	7	8042	25.5302	1	70.4582
GOTERM_MF_FAT	GO:0003690~double-stranded DNA binding	3	0.489856	2.54237	0.0382667	ENSMUSG00000066687, ENSMUSG00000000078, ENSMUSG00000022346	87	28	7740	9.53202	0.999689	38.8478
GOTERM_CC_FAT	GO:0002102~podosome	2	0.490605	1.69492	0.0481578	ENSMUSG00000039960, ENSMUSG00000031799	73	5	7332	40.1753	0.997691	43.3969
GOTERM_BP_FAT	GO:0006955~immune response	6	0.496961	5.08475	0.0789792	ENSMUSG00000036594, ENSMUSG00000029380, ENSMUSG00000021453, ENSMUSG00000024610, ENSMUSG00000028776, ENSMUSG00000026288	90	207	8042	2.59002	1	72.3991
GOTERM_BP_FAT	GO:0045637~regulation of myeloid cell differentiation	3	0.49758	2.54237	0.078431	ENSMUSG00000066687, ENSMUSG00000021025, ENSMUSG00000026288	90	42	8042	6.38254	1	72.1409
GOTERM_BP_FAT	GO:0046660~female sex differentiation	3	0.502943	2.54237	0.0816836	ENSMUSG00000022893, ENSMUSG00000062960, ENSMUSG00000007659	90	43	8042	6.23411	1	73.6403
GOTERM_BP_FAT	GO:0002694~regulation of leukocyte activation	4	0.505548	3.38983	0.0815741	ENSMUSG00000036594, ENSMUSG00000024610, ENSMUSG00000023067, ENSMUSG00000026288	90	92	8042	3.88502	1	73.5911
GOTERM_CC_FAT	GO:0005625~soluble fraction	4	0.507021	3.38983	0.0449605	ENSMUSG00000054364, ENSMUSG00000020717, ENSMUSG00000061878, ENSMUSG00000025283	73	81	7332	4.95992	0.996512	41.1653
GOTERM_BP_FAT	GO:0050865~regulation of cell activation	4	0.511475	3.38983	0.0857418	ENSMUSG00000036594, ENSMUSG00000024610, ENSMUSG00000023067, ENSMUSG00000026288	90	94	8042	3.80236	1	75.4052
GOTERM_BP_FAT	GO:0006468~protein amino acid phosphorylation	10	0.512696	8.47458	0.085319	ENSMUSG00000021453, ENSMUSG00000062960, ENSMUSG00000074305, ENSMUSG00000024042, ENSMUSG00000024610, ENSMUSG00000020427, ENSMUSG00000029648, ENSMUSG00000028862, ENSMUSG00000029231, ENSMUSG00000019577	90	483	8042	1.85001	1	75.2266
GOTERM_BP_FAT	GO:0032583~regulation of gene-specific transcription	3	0.513359	2.54237	0.0883112	ENSMUSG00000020893, ENSMUSG00000052293, ENSMUSG00000022346	90	45	8042	5.95704	1	76.4647
GOTERM_BP_FAT	GO:0010033~response to organic substance	7	0.514221	5.9322	0.0870978	ENSMUSG00000028195, ENSMUSG00000021025, ENSMUSG00000020044, ENSMUSG00000007659, ENSMUSG00000022951, ENSMUSG00000044167, ENSMUSG00000022346	90	278	8042	2.24996	1	75.9698
GOTERM_BP_FAT	GO:0001763~morphogenesis of a branching structure	4	0.514434	3.38983	0.0878594	ENSMUSG00000030790, ENSMUSG00000062960, ENSMUSG00000029648, ENSMUSG00000053113	90	95	8042	3.76234	1	76.2816
GOTERM_BP_FAT	GO:0060669~embryonic placenta morphogenesis	2	0.515318	1.69492	0.0852164	ENSMUSG00000030790, ENSMUSG00000053113	90	8	8042	22.3389	1	75.1831
INTERPRO	IPR006208:Cystine knot	2	0.519652	1.69492	0.0317167	ENSMUSG00000028195, ENSMUSG00000019997	113	3	10482	61.8407	0.999849	34.5902
INTERPRO	IPR012395:IGFBP-related, CNN	2	0.519652	1.69492	0.0317167	ENSMUSG00000028195, ENSMUSG00000019997	113	3	10482	61.8407	0.999849	34.5902
INTERPRO	IPR016468:CCAAT/enhancer-binding	2	0.519652	1.69492	0.0317167	ENSMUSG00000071637, ENSMUSG00000056501	113	3	10482	61.8407	0.999849	34.5902
GOTERM_BP_FAT	GO:0007166~cell surface receptor linked signal transduction	13	0.523565	11.0169	0.0922416	ENSMUSG00000021025, ENSMUSG00000004508, ENSMUSG00000061878, ENSMUSG00000044337, ENSMUSG00000032515, ENSMUSG00000019947, ENSMUSG00000034640, ENSMUSG00000062960, ENSMUSG00000019997, ENSMUSG00000040488, ENSMUSG00000029648, ENSMUSG00000044167, ENSMUSG00000029231	90	712	8042	1.63149	1	78.0032
GOTERM_BP_FAT	GO:0048585~negative regulation of response to stimulus	3	0.524247	2.54237	0.0916837	ENSMUSG00000022383, ENSMUSG00000053113, ENSMUSG00000026288	90	46	8042	5.82754	1	77.7907
UP_SEQ_FEATURE	domain:SH2	4	0.529573	3.38983	0.0302353	ENSMUSG00000054520, ENSMUSG00000053113, ENSMUSG00000026288, ENSMUSG00000044813	115	64	10762	5.84891	0.999994	34.7622
GOTERM_BP_FAT	GO:0002504~antigen processing and presentation of peptide or polysaccharide antigen via MHC class II	2	0.532994	1.69492	0.0953503	ENSMUSG00000036594, ENSMUSG00000024610	90	9	8042	19.8568	1	79.1528
GOTERM_BP_FAT	GO:0060343~trabecula formation	2	0.532994	1.69492	0.0953503	ENSMUSG00000022893, ENSMUSG00000031987	90	9	8042	19.8568	1	79.1528
GOTERM_BP_FAT	GO:0019886~antigen processing and presentation of exogenous peptide antigen via MHC class II	2	0.532994	1.69492	0.0953503	ENSMUSG00000036594, ENSMUSG00000024610	90	9	8042	19.8568	1	79.1528
GOTERM_BP_FAT	GO:0002495~antigen processing and presentation of peptide antigen via MHC class II	2	0.532994	1.69492	0.0953503	ENSMUSG00000036594, ENSMUSG00000024610	90	9	8042	19.8568	1	79.1528
GOTERM_BP_FAT	GO:0048146~positive regulation of fibroblast proliferation	2	0.532994	1.69492	0.0953503	ENSMUSG00000061878, ENSMUSG00000029135	90	9	8042	19.8568	1	79.1528
INTERPRO	IPR007743:Interferon-inducible GTPase	2	0.56744	1.69492	0.0420657	ENSMUSG00000058163, ENSMUSG00000048852	113	4	10482	46.3805	0.999992	43.2222
UP_SEQ_FEATURE	cross-link:Glycyl lysine isopeptide (Lys-Gly) (interchain with G-Cter in SUMO)	4	0.577843	3.38983	0.0366167	ENSMUSG00000074622, ENSMUSG00000021025, ENSMUSG00000071637, ENSMUSG00000056501	115	69	10762	5.42508	1	40.4873
INTERPRO	IPR008266:Tyrosine protein kinase, active site	4	0.590511	3.38983	0.0416253	ENSMUSG00000062960, ENSMUSG00000074305, ENSMUSG00000029648, ENSMUSG00000029231	113	72	10482	5.15339	0.999991	42.8774
UP_SEQ_FEATURE	short sequence motif:SH3-binding 3	2	0.605514	1.69492	0.0417085	ENSMUSG00000032369, ENSMUSG00000026288	115	4	10762	46.7913	1	44.7171
SMART	SM00252:SH2	4	0.61967	3.38983	0.0841322	ENSMUSG00000054520, ENSMUSG00000053113, ENSMUSG00000026288, ENSMUSG00000044813	74	81	5719	3.81648	0.996973	59.2842
INTERPRO	IPR000980:SH2 motif	4	0.623453	3.38983	0.0556357	ENSMUSG00000054520, ENSMUSG00000053113, ENSMUSG00000026288, ENSMUSG00000044813	113	81	10482	4.58079	1	52.9488
INTERPRO	IPR000837:Fos transforming protein	2	0.623845	1.69492	0.0523051	ENSMUSG00000026628, ENSMUSG00000029135	113	5	10482	37.1044	1	50.7157
GOTERM_CC_FAT	GO:0005773~vacuole	5	0.627298	4.23729	0.0771069	ENSMUSG00000036594, ENSMUSG00000022500, ENSMUSG00000030161, ENSMUSG00000024610, ENSMUSG00000031765	73	164	7332	3.06215	0.999948	60.3563
GOTERM_MF_FAT	GO:0042287~MHC protein binding	2	0.629	1.69492	0.0648624	ENSMUSG00000036594, ENSMUSG00000024610	87	6	7740	29.6552	0.999999	57.0563
GOTERM_MF_FAT	GO:0048407~platelet-derived growth factor binding	2	0.642425	1.69492	0.0855451	ENSMUSG00000031502, ENSMUSG00000029231	87	8	7740	22.2414	1	67.6057
GOTERM_MF_FAT	GO:0046982~protein heterodimerization activity	4	0.644457	3.38983	0.0721966	ENSMUSG00000022383, ENSMUSG00000071637, ENSMUSG00000007659, ENSMUSG00000056501	87	87	7740	4.09037	1	61.1136
GOTERM_MF_FAT	GO:0042803~protein homodimerization activity	5	0.647487	4.23729	0.0774306	ENSMUSG00000024843, ENSMUSG00000066687, ENSMUSG00000071637, ENSMUSG00000056501, ENSMUSG00000027803	87	145	7740	3.06778	1	63.79
GOTERM_CC_FAT	GO:0005654~nucleoplasm	9	0.64857	7.62712	0.0969921	ENSMUSG00000074622, ENSMUSG00000066687, ENSMUSG00000026628, ENSMUSG00000001542, ENSMUSG00000052293, ENSMUSG00000030256, ENSMUSG00000027803, ENSMUSG00000022346, ENSMUSG00000046791	73	480	7332	1.88322	0.999996	69.1613
GOTERM_MF_FAT	GO:0004857~enzyme inhibitor activity	4	0.653688	3.38983	0.0973818	ENSMUSG00000002289, ENSMUSG00000020044, ENSMUSG00000023067, ENSMUSG00000024659	87	99	7740	3.59457	1	72.5116
GOTERM_MF_FAT	GO:0005539~glycosaminoglycan binding	4	0.654442	3.38983	0.064555	ENSMUSG00000028195, ENSMUSG00000022893, ENSMUSG00000019997, ENSMUSG00000040152	87	83	7740	4.28749	0.999999	56.8781
GOTERM_MF_FAT	GO:0042802~identical protein binding	6	0.655837	5.08475	0.0932643	ENSMUSG00000024843, ENSMUSG00000066687, ENSMUSG00000071637, ENSMUSG00000029648, ENSMUSG00000056501, ENSMUSG00000027803	87	217	7740	2.45988	1	70.8885
INTERPRO	IPR003599:Immunoglobulin subtype	5	0.663166	4.23729	0.0655163	ENSMUSG00000027864, ENSMUSG00000020717, ENSMUSG00000062960, ENSMUSG00000029648, ENSMUSG00000029231	113	142	10482	3.26623	1	59.0354
GOTERM_MF_FAT	GO:0004714~transmembrane receptor protein tyrosine kinase activity	3	0.663401	2.54237	0.0855419	ENSMUSG00000062960, ENSMUSG00000029648, ENSMUSG00000029231	87	44	7740	6.06583	1	67.6043
UP_SEQ_FEATURE	short sequence motif:SH3-binding 1	2	0.667651	1.69492	0.0518633	ENSMUSG00000032369, ENSMUSG00000026288	115	5	10762	37.433	1	52.3324
UP_SEQ_FEATURE	short sequence motif:SH3-binding 2	2	0.667651	1.69492	0.0518633	ENSMUSG00000032369, ENSMUSG00000026288	115	5	10762	37.433	1	52.3324
UP_SEQ_FEATURE	short sequence motif:WW-binding	2	0.667651	1.69492	0.0518633	ENSMUSG00000022500, ENSMUSG00000032369	115	5	10762	37.433	1	52.3324
GOTERM_CC_FAT	GO:0044451~nucleoplasm part	8	0.674198	6.77966	0.0954281	ENSMUSG00000074622, ENSMUSG00000066687, ENSMUSG00000026628, ENSMUSG00000001542, ENSMUSG00000052293, ENSMUSG00000030256, ENSMUSG00000027803, ENSMUSG00000022346	73	399	7332	2.0138	0.999996	68.5398
INTERPRO	IPR007875:Sprouty	2	0.680444	1.69492	0.0724597	ENSMUSG00000037211, ENSMUSG00000024427	113	7	10482	26.5032	1	62.8678
INTERPRO	IPR013273:Peptidase M12B, ADAM-TS	2	0.680444	1.69492	0.0724597	ENSMUSG00000022893, ENSMUSG00000036040	113	7	10482	26.5032	1	62.8678
INTERPRO	IPR010294:ADAM-TS Spacer 1	2	0.690709	1.69492	0.082377	ENSMUSG00000022893, ENSMUSG00000036040	113	8	10482	23.1903	1	67.7698
INTERPRO	IPR007110:Immunoglobulin-like	6	0.705366	5.08475	0.0815328	ENSMUSG00000036594, ENSMUSG00000027864, ENSMUSG00000020717, ENSMUSG00000062960, ENSMUSG00000029648, ENSMUSG00000029231	113	216	10482	2.5767	1	67.3771
UP_SEQ_FEATURE	domain:SPR	2	0.715166	1.69492	0.0619114	ENSMUSG00000037211, ENSMUSG00000024427	115	6	10762	31.1942	1	58.8992
PIR_SUPERFAMILY	PIRSF001719:fos transforming protein	2	0.731225	1.69492	0.0525632	ENSMUSG00000026628, ENSMUSG00000029135	62	4	4551	36.7016	0.980584	43.0842
PIR_SUPERFAMILY	PIRSF038352:sprouty homolog protein	2	0.731225	1.69492	0.0525632	ENSMUSG00000037211, ENSMUSG00000024427	62	4	4551	36.7016	0.980584	43.0842
UP_SEQ_FEATURE	domain:EGF-like 3	3	0.771516	2.54237	0.0758545	ENSMUSG00000040488, ENSMUSG00000040152, ENSMUSG00000028073	115	43	10762	6.52902	1	66.6288
PIR_SUPERFAMILY	PIRSF037826:transcription factor MafK	2	0.771896	1.69492	0.039683	ENSMUSG00000018143, ENSMUSG00000042622	62	3	4551	48.9355	0.947968	34.4693
PIR_SUPERFAMILY	PIRSF005879:CCAAT/enhancer-binding protein	2	0.771896	1.69492	0.039683	ENSMUSG00000071637, ENSMUSG00000056501	62	3	4551	48.9355	0.947968	34.4693
PIR_SUPERFAMILY	PIRSF036495:IGFBP_rP_CNN	2	0.771896	1.69492	0.039683	ENSMUSG00000028195, ENSMUSG00000019997	62	3	4551	48.9355	0.947968	34.4693
PIR_SUPERFAMILY	PIRSF005879:CCAAT/enhancer-binding	2	0.771896	1.69492	0.039683	ENSMUSG00000071637, ENSMUSG00000056501	62	3	4551	48.9355	0.947968	34.4693
UP_SEQ_FEATURE	domain:TSP type-1	2	0.781809	1.69492	0.0816921	ENSMUSG00000028195, ENSMUSG00000019997	115	8	10762	23.3957	1	69.4448
UP_SEQ_FEATURE	domain:Ig-like C2-type 7	2	0.805689	1.69492	0.0914268	ENSMUSG00000062960, ENSMUSG00000029648	115	9	10762	20.7961	1	73.6552
UP_SEQ_FEATURE	region of interest:Triple-helical region	2	0.805689	1.69492	0.0914268	ENSMUSG00000031502, ENSMUSG00000031503	115	9	10762	20.7961	1	73.6552
PIR_SUPERFAMILY	PIRSF038502:vascular endothelial growth factor receptor	2	0.860597	1.69492	0.0266305	ENSMUSG00000062960, ENSMUSG00000029648	62	2	4551	73.4032	0.860597	24.5527
PIR_SUPERFAMILY	PIRSF002258:collagen alpha 1(IV) chain	2	0.860597	1.69492	0.0266305	ENSMUSG00000031502, ENSMUSG00000031503	62	2	4551	73.4032	0.860597	24.5527

## Sheet: mu3+br3 up u
mu3+3vs21 upregulated, n=108, intensity>50, unambiguous
Category	Term	Count	Benjamini	%	PValue	Genes	List Total	Pop Hits	Pop Total	Fold Enrichment	Bonferroni	FDR
INTERPRO	IPR004827:Basic-leucine zipper (bZIP) transcription factor	9	3.5321e-06	8.33333	1.37973e-08	ENSMUSG00000074622, ENSMUSG00000056749, ENSMUSG00000026628, ENSMUSG00000071637, ENSMUSG00000029135, ENSMUSG00000056501, ENSMUSG00000052837, ENSMUSG00000018143, ENSMUSG00000042622	104	40	8904	19.2635	3.5321e-06	1.79909e-05
SMART	SM00338:BRLZ	9	4.71091e-06	8.33333	7.24757e-08	ENSMUSG00000074622, ENSMUSG00000056749, ENSMUSG00000026628, ENSMUSG00000071637, ENSMUSG00000029135, ENSMUSG00000056501, ENSMUSG00000052837, ENSMUSG00000018143, ENSMUSG00000042622	73	40	4941	15.2291	4.71091e-06	7.3867e-05
UP_SEQ_FEATURE	domain:Leucine-zipper	11	7.77165e-06	10.1852	2.10045e-08	ENSMUSG00000074622, ENSMUSG00000056749, ENSMUSG00000026628, ENSMUSG00000071637, ENSMUSG00000029135, ENSMUSG00000056501, ENSMUSG00000052837, ENSMUSG00000022346, ENSMUSG00000031431, ENSMUSG00000018143, ENSMUSG00000042622	107	80	9271	11.9137	7.77165e-06	2.89647e-05
UP_SEQ_FEATURE	DNA-binding region:Basic motif	11	3.37978e-05	10.1852	1.82694e-07	ENSMUSG00000074622, ENSMUSG00000056749, ENSMUSG00000026628, ENSMUSG00000071637, ENSMUSG00000029135, ENSMUSG00000030256, ENSMUSG00000056501, ENSMUSG00000052837, ENSMUSG00000022346, ENSMUSG00000018143, ENSMUSG00000042622	107	100	9271	9.53093	6.75944e-05	0.000251929
GOTERM_MF_FAT	GO:0019838~growth factor binding	7	0.00167076	6.48148	1.70627e-05	ENSMUSG00000031502, ENSMUSG00000028195, ENSMUSG00000062960, ENSMUSG00000040488, ENSMUSG00000019997, ENSMUSG00000020427, ENSMUSG00000029231	78	47	6466	12.3464	0.00333872	0.0213134
GOTERM_MF_FAT	GO:0003700~transcription factor activity	17	0.0017675	15.7407	9.02582e-06	ENSMUSG00000074622, ENSMUSG00000026628, ENSMUSG00000029135, ENSMUSG00000032515, ENSMUSG00000018143, ENSMUSG00000042622, ENSMUSG00000066687, ENSMUSG00000056749, ENSMUSG00000022383, ENSMUSG00000071637, ENSMUSG00000000078, ENSMUSG00000044167, ENSMUSG00000056501, ENSMUSG00000022346, ENSMUSG00000052837, ENSMUSG00000031431, ENSMUSG00000030087	78	386	6466	3.65092	0.0017675	0.0112749
SP_PIR_KEYWORDS	angiogenesis	7	0.00232239	6.48148	1.38398e-05	ENSMUSG00000054364, ENSMUSG00000031502, ENSMUSG00000023905, ENSMUSG00000031503, ENSMUSG00000062960, ENSMUSG00000029648, ENSMUSG00000044813	105	48	9341	12.9736	0.00232239	0.0168492
UP_SEQ_FEATURE	mutagenesis site	18	0.00318806	16.6667	2.58901e-05	ENSMUSG00000074622, ENSMUSG00000035356, ENSMUSG00000004508, ENSMUSG00000022893, ENSMUSG00000028862, ENSMUSG00000026288, ENSMUSG00000046791, ENSMUSG00000020893, ENSMUSG00000022383, ENSMUSG00000022500, ENSMUSG00000062960, ENSMUSG00000024610, ENSMUSG00000024042, ENSMUSG00000025283, ENSMUSG00000044167, ENSMUSG00000027803, ENSMUSG00000053113, ENSMUSG00000010095	107	477	9271	3.26962	0.00953373	0.0356959
UP_SEQ_FEATURE	disulfide bond	26	0.00515937	24.0741	5.59197e-05	ENSMUSG00000029380, ENSMUSG00000060703, ENSMUSG00000028195, ENSMUSG00000031502, ENSMUSG00000031503, ENSMUSG00000040152, ENSMUSG00000028073, ENSMUSG00000027864, ENSMUSG00000036594, ENSMUSG00000002289, ENSMUSG00000045930, ENSMUSG00000036040, ENSMUSG00000040488, ENSMUSG00000024610, ENSMUSG00000019997, ENSMUSG00000029648, ENSMUSG00000029231, ENSMUSG00000022893, ENSMUSG00000020717, ENSMUSG00000030790,…	107	956	9271	2.35645	0.0204783	0.0770843
GOTERM_MF_FAT	GO:0030528~transcription regulator activity	21	0.00567628	19.4444	8.71256e-05	ENSMUSG00000074622, ENSMUSG00000026628, ENSMUSG00000033863, ENSMUSG00000029135, ENSMUSG00000032515, ENSMUSG00000018143, ENSMUSG00000042622, ENSMUSG00000066687, ENSMUSG00000056749, ENSMUSG00000022383, ENSMUSG00000071637, ENSMUSG00000000078, ENSMUSG00000001542, ENSMUSG00000044167, ENSMUSG00000030256, ENSMUSG00000056501, ENSMUSG00000052837, ENSMUSG00000022346, ENSMUSG00000027803, ENSMUSG00000031431,…	78	677	6466	2.57141	0.0169324	0.108787
SP_PIR_KEYWORDS	disulfide bond	26	0.00581702	24.0741	6.94501e-05	ENSMUSG00000029380, ENSMUSG00000060703, ENSMUSG00000028195, ENSMUSG00000031502, ENSMUSG00000031503, ENSMUSG00000040152, ENSMUSG00000028073, ENSMUSG00000027864, ENSMUSG00000036594, ENSMUSG00000002289, ENSMUSG00000045930, ENSMUSG00000036040, ENSMUSG00000040488, ENSMUSG00000024610, ENSMUSG00000019997, ENSMUSG00000029648, ENSMUSG00000029231, ENSMUSG00000022893, ENSMUSG00000020717, ENSMUSG00000030790,…	105	996	9341	2.3223	0.0116002	0.0845258
GOTERM_BP_FAT	GO:0001944~vasculature development	12	0.00674086	11.1111	1.48001e-05	ENSMUSG00000054364, ENSMUSG00000028195, ENSMUSG00000023905, ENSMUSG00000034640, ENSMUSG00000062960, ENSMUSG00000061878, ENSMUSG00000019997, ENSMUSG00000029648, ENSMUSG00000044167, ENSMUSG00000052837, ENSMUSG00000053113, ENSMUSG00000044813	86	182	6770	5.19039	0.0134363	0.0231131
GOTERM_MF_FAT	GO:0043565~sequence-specific DNA binding	12	0.00916555	11.1111	0.000234866	ENSMUSG00000074622, ENSMUSG00000056749, ENSMUSG00000026628, ENSMUSG00000022383, ENSMUSG00000071637, ENSMUSG00000029135, ENSMUSG00000044167, ENSMUSG00000056501, ENSMUSG00000052837, ENSMUSG00000022346, ENSMUSG00000018143, ENSMUSG00000042622	78	261	6466	3.81138	0.0449953	0.29301
GOTERM_MF_FAT	GO:0046983~protein dimerization activity	11	0.00945184	10.1852	0.000193793	ENSMUSG00000024843, ENSMUSG00000066687, ENSMUSG00000056749, ENSMUSG00000026628, ENSMUSG00000022383, ENSMUSG00000071637, ENSMUSG00000007659, ENSMUSG00000029135, ENSMUSG00000056501, ENSMUSG00000052837, ENSMUSG00000027803	78	213	6466	4.28109	0.0372747	0.241827
GOTERM_BP_FAT	GO:0001568~blood vessel development	12	0.0114889	11.1111	1.26426e-05	ENSMUSG00000054364, ENSMUSG00000028195, ENSMUSG00000023905, ENSMUSG00000034640, ENSMUSG00000062960, ENSMUSG00000061878, ENSMUSG00000019997, ENSMUSG00000029648, ENSMUSG00000044167, ENSMUSG00000052837, ENSMUSG00000053113, ENSMUSG00000044813	86	179	6770	5.27738	0.0114889	0.0197441
SP_PIR_KEYWORDS	transcription regulation	24	0.0176196	22.2222	0.000317391	ENSMUSG00000074622, ENSMUSG00000035356, ENSMUSG00000026628, ENSMUSG00000033863, ENSMUSG00000032515, ENSMUSG00000020423, ENSMUSG00000018143, ENSMUSG00000019947, ENSMUSG00000042622, ENSMUSG00000046791, ENSMUSG00000020893, ENSMUSG00000056749, ENSMUSG00000022383, ENSMUSG00000022500, ENSMUSG00000071637, ENSMUSG00000000078, ENSMUSG00000001542, ENSMUSG00000044167, ENSMUSG00000030256, ENSMUSG00000056501,…	105	966	9341	2.21023	0.051933	0.385753
SMART	SM00209:TSP1	5	0.018189	4.62963	0.000564654	ENSMUSG00000028195, ENSMUSG00000022893, ENSMUSG00000036040, ENSMUSG00000019997, ENSMUSG00000040152	73	27	4941	12.5342	0.0360471	0.574003
GOTERM_BP_FAT	GO:0043066~negative regulation of apoptosis	10	0.0210206	9.25926	0.000162692	ENSMUSG00000002289, ENSMUSG00000024610, ENSMUSG00000061878, ENSMUSG00000007659, ENSMUSG00000044167, ENSMUSG00000023067, ENSMUSG00000056501, ENSMUSG00000022346, ENSMUSG00000020423, ENSMUSG00000031431	86	160	6770	4.92006	0.138183	0.2538
GOTERM_BP_FAT	GO:0060548~negative regulation of cell death	10	0.0211749	9.25926	0.000187311	ENSMUSG00000002289, ENSMUSG00000024610, ENSMUSG00000061878, ENSMUSG00000007659, ENSMUSG00000044167, ENSMUSG00000023067, ENSMUSG00000056501, ENSMUSG00000022346, ENSMUSG00000020423, ENSMUSG00000031431	86	163	6770	4.8295	0.157362	0.292153
GOTERM_BP_FAT	GO:0043069~negative regulation of programmed cell death	10	0.0211749	9.25926	0.000187311	ENSMUSG00000002289, ENSMUSG00000024610, ENSMUSG00000061878, ENSMUSG00000007659, ENSMUSG00000044167, ENSMUSG00000023067, ENSMUSG00000056501, ENSMUSG00000022346, ENSMUSG00000020423, ENSMUSG00000031431	86	163	6770	4.8295	0.157362	0.292153
GOTERM_BP_FAT	GO:0001701~in utero embryonic development	11	0.021756	10.1852	9.62586e-05	ENSMUSG00000028195, ENSMUSG00000037434, ENSMUSG00000030790, ENSMUSG00000031987, ENSMUSG00000007659, ENSMUSG00000022150, ENSMUSG00000029231, ENSMUSG00000056501, ENSMUSG00000052837, ENSMUSG00000053113, ENSMUSG00000042622	86	185	6770	4.6807	0.084225	0.150236
GOTERM_BP_FAT	GO:0060325~face morphogenesis	4	0.022884	3.7037	0.000151957	ENSMUSG00000034640, ENSMUSG00000029231, ENSMUSG00000032515, ENSMUSG00000019947	86	9	6770	34.9871	0.129685	0.237072
GOTERM_BP_FAT	GO:0001892~embryonic placenta development	6	0.023323	5.55556	0.000129091	ENSMUSG00000028195, ENSMUSG00000030790, ENSMUSG00000031987, ENSMUSG00000056501, ENSMUSG00000052837, ENSMUSG00000053113	86	40	6770	11.8081	0.111301	0.201431
GOTERM_BP_FAT	GO:0060711~labyrinthine layer development	5	0.024026	4.62963	0.00023944	ENSMUSG00000028195, ENSMUSG00000030790, ENSMUSG00000031987, ENSMUSG00000052837, ENSMUSG00000053113	86	25	6770	15.7442	0.196577	0.373317
GOTERM_BP_FAT	GO:0042127~regulation of cell proliferation	15	0.0242308	13.8889	8.05082e-05	ENSMUSG00000021025, ENSMUSG00000037211, ENSMUSG00000030790, ENSMUSG00000061878, ENSMUSG00000020427, ENSMUSG00000029135, ENSMUSG00000024659, ENSMUSG00000026288, ENSMUSG00000066687, ENSMUSG00000062960, ENSMUSG00000007659, ENSMUSG00000025283, ENSMUSG00000044167, ENSMUSG00000023067, ENSMUSG00000022346	86	343	6770	3.44261	0.0709451	0.125668
GOTERM_BP_FAT	GO:0060323~head morphogenesis	4	0.0264379	3.7037	0.000293104	ENSMUSG00000034640, ENSMUSG00000029231, ENSMUSG00000032515, ENSMUSG00000019947	86	11	6770	28.6258	0.235044	0.456807
GOTERM_BP_FAT	GO:0060324~face development	4	0.0290717	3.7037	0.000387268	ENSMUSG00000034640, ENSMUSG00000029231, ENSMUSG00000032515, ENSMUSG00000019947	86	12	6770	26.2403	0.298147	0.603148
INTERPRO	IPR000884:Thrombospondin, type 1 repeat	5	0.0304474	4.62963	0.000241537	ENSMUSG00000028195, ENSMUSG00000022893, ENSMUSG00000036040, ENSMUSG00000019997, ENSMUSG00000040152	104	27	8904	15.8547	0.0599677	0.314493
GOTERM_BP_FAT	GO:0001890~placenta development	6	0.0308236	5.55556	0.000376729	ENSMUSG00000028195, ENSMUSG00000030790, ENSMUSG00000031987, ENSMUSG00000056501, ENSMUSG00000052837, ENSMUSG00000053113	86	50	6770	9.44651	0.291351	0.58678
SP_PIR_KEYWORDS	Transcription	24	0.0309494	22.2222	0.000748255	ENSMUSG00000074622, ENSMUSG00000035356, ENSMUSG00000026628, ENSMUSG00000033863, ENSMUSG00000032515, ENSMUSG00000020423, ENSMUSG00000018143, ENSMUSG00000019947, ENSMUSG00000042622, ENSMUSG00000046791, ENSMUSG00000020893, ENSMUSG00000056749, ENSMUSG00000022383, ENSMUSG00000022500, ENSMUSG00000071637, ENSMUSG00000000078, ENSMUSG00000001542, ENSMUSG00000044167, ENSMUSG00000030256, ENSMUSG00000056501,…	105	1026	9341	2.08098	0.118168	0.907235
UP_SEQ_FEATURE	domain:Ig-like C2-type 5	5	0.0330284	4.62963	0.000453764	ENSMUSG00000027864, ENSMUSG00000020717, ENSMUSG00000062960, ENSMUSG00000029648, ENSMUSG00000029231	107	32	9271	13.5383	0.154588	0.623915
GOTERM_BP_FAT	GO:0048514~blood vessel morphogenesis	9	0.0331015	8.33333	0.000478664	ENSMUSG00000054364, ENSMUSG00000028195, ENSMUSG00000023905, ENSMUSG00000034640, ENSMUSG00000062960, ENSMUSG00000019997, ENSMUSG00000029648, ENSMUSG00000052837, ENSMUSG00000044813	86	147	6770	4.81965	0.354418	0.744995
INTERPRO	IPR011700:Basic leucine zipper	4	0.0331701	3.7037	0.000395227	ENSMUSG00000056749, ENSMUSG00000026628, ENSMUSG00000071637, ENSMUSG00000056501	104	13	8904	26.3432	0.096246	0.514129
GOTERM_MF_FAT	GO:0005021~vascular endothelial growth factor receptor activity	3	0.0375969	2.77778	0.0013677	ENSMUSG00000062960, ENSMUSG00000029648, ENSMUSG00000029231	78	5	6466	49.7385	0.235286	1.69524
GOTERM_BP_FAT	GO:0010941~regulation of cell death	14	0.0433225	12.963	0.000823416	ENSMUSG00000061878, ENSMUSG00000020427, ENSMUSG00000026288, ENSMUSG00000020423, ENSMUSG00000066687, ENSMUSG00000002289, ENSMUSG00000024610, ENSMUSG00000007659, ENSMUSG00000044167, ENSMUSG00000056501, ENSMUSG00000023067, ENSMUSG00000027248, ENSMUSG00000022346, ENSMUSG00000031431	86	380	6770	2.90024	0.529007	1.27835
GOTERM_MF_FAT	GO:0030246~carbohydrate binding	8	0.0434788	7.40741	0.00135986	ENSMUSG00000060703, ENSMUSG00000028195, ENSMUSG00000045930, ENSMUSG00000022893, ENSMUSG00000039903, ENSMUSG00000019997, ENSMUSG00000040152, ENSMUSG00000028776	78	141	6466	4.7034	0.234108	1.68559
GOTERM_BP_FAT	GO:0043067~regulation of programmed cell death	14	0.0448747	12.963	0.000803401	ENSMUSG00000061878, ENSMUSG00000020427, ENSMUSG00000026288, ENSMUSG00000020423, ENSMUSG00000066687, ENSMUSG00000002289, ENSMUSG00000024610, ENSMUSG00000007659, ENSMUSG00000044167, ENSMUSG00000056501, ENSMUSG00000023067, ENSMUSG00000027248, ENSMUSG00000022346, ENSMUSG00000031431	86	379	6770	2.9079	0.520304	1.24746
GOTERM_BP_FAT	GO:0042981~regulation of apoptosis	14	0.0452722	12.963	0.000709382	ENSMUSG00000061878, ENSMUSG00000020427, ENSMUSG00000026288, ENSMUSG00000020423, ENSMUSG00000066687, ENSMUSG00000002289, ENSMUSG00000024610, ENSMUSG00000007659, ENSMUSG00000044167, ENSMUSG00000056501, ENSMUSG00000023067, ENSMUSG00000027248, ENSMUSG00000022346, ENSMUSG00000031431	86	374	6770	2.94677	0.477226	1.10223
GOTERM_BP_FAT	GO:0010171~body morphogenesis	4	0.0463995	3.7037	0.000779409	ENSMUSG00000034640, ENSMUSG00000029231, ENSMUSG00000032515, ENSMUSG00000019947	86	15	6770	20.9922	0.50966	1.21041
SP_PIR_KEYWORDS	Apoptosis	10	0.0467255	9.25926	0.00142317	ENSMUSG00000036840, ENSMUSG00000021453, ENSMUSG00000054364, ENSMUSG00000022500, ENSMUSG00000023905, ENSMUSG00000007659, ENSMUSG00000032515, ENSMUSG00000020108, ENSMUSG00000026288, ENSMUSG00000044813	105	241	9341	3.69137	0.212791	1.71906
GOTERM_BP_FAT	GO:0060322~head development	4	0.0471451	3.7037	0.000950607	ENSMUSG00000034640, ENSMUSG00000029231, ENSMUSG00000032515, ENSMUSG00000019947	86	16	6770	19.6802	0.580742	1.47444
UP_SEQ_FEATURE	domain:Ig-like C2-type 4	5	0.0480171	4.62963	0.000797653	ENSMUSG00000027864, ENSMUSG00000020717, ENSMUSG00000062960, ENSMUSG00000029648, ENSMUSG00000029231	107	37	9271	11.7088	0.255654	1.09435
INTERPRO	IPR009134:Vascular endothelial growth factor receptor, VEGFR, N-terminal	3	0.0489082	2.77778	0.000783204	ENSMUSG00000062960, ENSMUSG00000029648, ENSMUSG00000029231	104	4	8904	64.2115	0.181743	1.01645
GOTERM_BP_FAT	GO:0006355~regulation of transcription, DNA-dependent	20	0.0502461	18.5185	0.00107108	ENSMUSG00000074622, ENSMUSG00000026628, ENSMUSG00000029135, ENSMUSG00000032515, ENSMUSG00000018143, ENSMUSG00000042622, ENSMUSG00000020893, ENSMUSG00000066687, ENSMUSG00000056749, ENSMUSG00000022383, ENSMUSG00000071637, ENSMUSG00000000078, ENSMUSG00000044167, ENSMUSG00000056501, ENSMUSG00000030256, ENSMUSG00000052837, ENSMUSG00000022346, ENSMUSG00000027803, ENSMUSG00000031431, ENSMUSG00000030087	86	712	6770	2.21126	0.624499	1.65985
GOTERM_BP_FAT	GO:0044092~negative regulation of molecular function	7	0.0523026	6.48148	0.00123351	ENSMUSG00000021453, ENSMUSG00000002289, ENSMUSG00000021025, ENSMUSG00000037211, ENSMUSG00000023067, ENSMUSG00000022346, ENSMUSG00000024427	86	96	6770	5.74007	0.676359	1.90929
GOTERM_BP_FAT	GO:0001501~skeletal system development	9	0.0533443	8.33333	0.00119884	ENSMUSG00000066687, ENSMUSG00000034640, ENSMUSG00000019997, ENSMUSG00000020427, ENSMUSG00000029231, ENSMUSG00000032515, ENSMUSG00000027803, ENSMUSG00000022346, ENSMUSG00000019947	86	169	6770	4.19224	0.665928	1.8561
UP_SEQ_FEATURE	domain:Ig-like C2-type 6	4	0.0538281	3.7037	0.00104625	ENSMUSG00000027864, ENSMUSG00000020717, ENSMUSG00000062960, ENSMUSG00000029648	107	18	9271	19.2544	0.321124	1.43314
GOTERM_BP_FAT	GO:0007169~transmembrane receptor protein tyrosine kinase signaling pathway	8	0.0538512	7.40741	0.00145248	ENSMUSG00000034640, ENSMUSG00000062960, ENSMUSG00000019997, ENSMUSG00000029648, ENSMUSG00000044167, ENSMUSG00000029231, ENSMUSG00000032515, ENSMUSG00000019947	86	135	6770	4.66494	0.735134	2.24464
GOTERM_BP_FAT	GO:0048008~platelet-derived growth factor receptor signaling pathway	4	0.0547614	3.7037	0.00160076	ENSMUSG00000034640, ENSMUSG00000029231, ENSMUSG00000032515, ENSMUSG00000019947	86	19	6770	16.5728	0.768752	2.47112
GOTERM_BP_FAT	GO:0051252~regulation of RNA metabolic process	20	0.054954	18.5185	0.00142131	ENSMUSG00000074622, ENSMUSG00000026628, ENSMUSG00000029135, ENSMUSG00000032515, ENSMUSG00000018143, ENSMUSG00000042622, ENSMUSG00000020893, ENSMUSG00000066687, ENSMUSG00000056749, ENSMUSG00000022383, ENSMUSG00000071637, ENSMUSG00000000078, ENSMUSG00000044167, ENSMUSG00000056501, ENSMUSG00000030256, ENSMUSG00000052837, ENSMUSG00000022346, ENSMUSG00000027803, ENSMUSG00000031431, ENSMUSG00000030087	86	729	6770	2.1597	0.727468	2.19696
GOTERM_BP_FAT	GO:0001525~angiogenesis	7	0.0554806	6.48148	0.00137295	ENSMUSG00000054364, ENSMUSG00000028195, ENSMUSG00000023905, ENSMUSG00000062960, ENSMUSG00000019997, ENSMUSG00000029648, ENSMUSG00000044813	86	98	6770	5.62292	0.715135	2.12297
GOTERM_BP_FAT	GO:0048568~embryonic organ development	8	0.0562257	7.40741	0.00158158	ENSMUSG00000074622, ENSMUSG00000028195, ENSMUSG00000030790, ENSMUSG00000031987, ENSMUSG00000056501, ENSMUSG00000052837, ENSMUSG00000022346, ENSMUSG00000053113	86	137	6770	4.59684	0.764656	2.44184
GOTERM_BP_FAT	GO:0045449~regulation of transcription	28	0.0570936	25.9259	0.00173513	ENSMUSG00000035356, ENSMUSG00000029135, ENSMUSG00000018143, ENSMUSG00000019947, ENSMUSG00000022383, ENSMUSG00000022500, ENSMUSG00000071637, ENSMUSG00000000078, ENSMUSG00000044167, ENSMUSG00000030256, ENSMUSG00000056501, ENSMUSG00000022346, ENSMUSG00000027803, ENSMUSG00000030087, ENSMUSG00000074622, ENSMUSG00000026628, ENSMUSG00000033863, ENSMUSG00000021025, ENSMUSG00000032515, ENSMUSG00000020423,…	86	1234	6770	1.78621	0.795519	2.67592
GOTERM_BP_FAT	GO:0043009~chordate embryonic development	11	0.0640533	10.1852	0.00202585	ENSMUSG00000028195, ENSMUSG00000037434, ENSMUSG00000030790, ENSMUSG00000031987, ENSMUSG00000007659, ENSMUSG00000022150, ENSMUSG00000029231, ENSMUSG00000056501, ENSMUSG00000052837, ENSMUSG00000053113, ENSMUSG00000042622	86	272	6770	3.18357	0.843314	3.11767
INTERPRO	IPR004826:Maf transcription factor	3	0.0642171	2.77778	0.00129548	ENSMUSG00000074622, ENSMUSG00000018143, ENSMUSG00000042622	104	5	8904	51.3692	0.282412	1.67613
GOTERM_BP_FAT	GO:0001822~kidney development	6	0.0646371	5.55556	0.00226378	ENSMUSG00000066687, ENSMUSG00000022893, ENSMUSG00000034640, ENSMUSG00000037211, ENSMUSG00000027803, ENSMUSG00000019947	86	74	6770	6.38278	0.873996	3.4778
GOTERM_BP_FAT	GO:0009792~embryonic development ending in birth or egg hatching	11	0.0648016	10.1852	0.0021966	ENSMUSG00000028195, ENSMUSG00000037434, ENSMUSG00000030790, ENSMUSG00000031987, ENSMUSG00000007659, ENSMUSG00000022150, ENSMUSG00000029231, ENSMUSG00000056501, ENSMUSG00000052837, ENSMUSG00000053113, ENSMUSG00000042622	86	275	6770	3.14884	0.865998	3.37623
GOTERM_BP_FAT	GO:0051094~positive regulation of developmental process	8	0.0667652	7.40741	0.00219	ENSMUSG00000036594, ENSMUSG00000054364, ENSMUSG00000023905, ENSMUSG00000024610, ENSMUSG00000020427, ENSMUSG00000052837, ENSMUSG00000053113, ENSMUSG00000026288	86	145	6770	4.34322	0.865185	3.36626
GOTERM_BP_FAT	GO:0048705~skeletal system morphogenesis	6	0.0742197	5.55556	0.00269634	ENSMUSG00000034640, ENSMUSG00000019997, ENSMUSG00000029231, ENSMUSG00000032515, ENSMUSG00000022346, ENSMUSG00000019947	86	77	6770	6.1341	0.915228	4.12931
GOTERM_BP_FAT	GO:0007167~enzyme linked receptor protein signaling pathway	9	0.0789698	8.33333	0.00305541	ENSMUSG00000034640, ENSMUSG00000062960, ENSMUSG00000040488, ENSMUSG00000019997, ENSMUSG00000029648, ENSMUSG00000044167, ENSMUSG00000029231, ENSMUSG00000032515, ENSMUSG00000019947	86	196	6770	3.61474	0.939003	4.66701
GOTERM_BP_FAT	GO:0006350~transcription	24	0.0802372	22.2222	0.00301525	ENSMUSG00000074622, ENSMUSG00000035356, ENSMUSG00000026628, ENSMUSG00000033863, ENSMUSG00000032515, ENSMUSG00000020423, ENSMUSG00000018143, ENSMUSG00000019947, ENSMUSG00000042622, ENSMUSG00000046791, ENSMUSG00000020893, ENSMUSG00000056749, ENSMUSG00000022383, ENSMUSG00000022500, ENSMUSG00000071637, ENSMUSG00000000078, ENSMUSG00000001542, ENSMUSG00000044167, ENSMUSG00000030256, ENSMUSG00000056501,…	86	1023	6770	1.84683	0.936715	4.60701
GOTERM_BP_FAT	GO:0045597~positive regulation of cell differentiation	7	0.081148	6.48148	0.00323552	ENSMUSG00000036594, ENSMUSG00000023905, ENSMUSG00000024610, ENSMUSG00000020427, ENSMUSG00000052837, ENSMUSG00000053113, ENSMUSG00000026288	86	116	6770	4.7504	0.948288	4.93565
GOTERM_BP_FAT	GO:0060021~palate development	4	0.0874713	3.7037	0.00359885	ENSMUSG00000034640, ENSMUSG00000029231, ENSMUSG00000032515, ENSMUSG00000019947	86	25	6770	12.5953	0.962943	5.47543
SP_PIR_KEYWORDS	transcription factor	4	0.0910497	3.7037	0.0039698	ENSMUSG00000074622, ENSMUSG00000030256, ENSMUSG00000056501, ENSMUSG00000018143	105	29	9341	12.2706	0.487397	4.72763
SP_PIR_KEYWORDS	dna-binding	18	0.0951257	16.6667	0.00356361	ENSMUSG00000074622, ENSMUSG00000026628, ENSMUSG00000033863, ENSMUSG00000029135, ENSMUSG00000032515, ENSMUSG00000018143, ENSMUSG00000019947, ENSMUSG00000042622, ENSMUSG00000056749, ENSMUSG00000022383, ENSMUSG00000071637, ENSMUSG00000000078, ENSMUSG00000044167, ENSMUSG00000056501, ENSMUSG00000030256, ENSMUSG00000022346, ENSMUSG00000052837, ENSMUSG00000030087	105	749	9341	2.13794	0.451054	4.25349
SP_PIR_KEYWORDS	differentiation	9	0.0968284	8.33333	0.00664609	ENSMUSG00000036840, ENSMUSG00000021453, ENSMUSG00000054364, ENSMUSG00000023905, ENSMUSG00000062960, ENSMUSG00000024042, ENSMUSG00000029648, ENSMUSG00000056501, ENSMUSG00000044813	105	250	9341	3.20263	0.673808	7.79808
SP_PIR_KEYWORDS	Growth factor binding	3	0.101105	2.77778	0.00632449	ENSMUSG00000028195, ENSMUSG00000040488, ENSMUSG00000020427	105	11	9341	24.2623	0.655578	7.43398
SP_PIR_KEYWORDS	heparin-binding	4	0.101883	3.7037	0.00573999	ENSMUSG00000028195, ENSMUSG00000022893, ENSMUSG00000019997, ENSMUSG00000040152	105	33	9341	10.7833	0.619815	6.76885
SP_PIR_KEYWORDS	signal	26	0.102065	24.0741	0.00511344	ENSMUSG00000029380, ENSMUSG00000060703, ENSMUSG00000028195, ENSMUSG00000031502, ENSMUSG00000031503, ENSMUSG00000039903, ENSMUSG00000040152, ENSMUSG00000028073, ENSMUSG00000027864, ENSMUSG00000036594, ENSMUSG00000002289, ENSMUSG00000045930, ENSMUSG00000036040, ENSMUSG00000040488, ENSMUSG00000019997, ENSMUSG00000029648, ENSMUSG00000029231, ENSMUSG00000022893, ENSMUSG00000020717, ENSMUSG00000030790,…	105	1331	9341	1.7378	0.577371	6.05101
INTERPRO	IPR001824:Receptor tyrosine kinase, class III, conserved site	3	0.108175	2.77778	0.00267964	ENSMUSG00000062960, ENSMUSG00000029648, ENSMUSG00000029231	104	7	8904	36.6923	0.496871	3.43829
SP_PIR_KEYWORDS	activator	10	0.112792	9.25926	0.00851185	ENSMUSG00000074622, ENSMUSG00000035356, ENSMUSG00000056749, ENSMUSG00000022383, ENSMUSG00000071637, ENSMUSG00000000078, ENSMUSG00000056501, ENSMUSG00000032515, ENSMUSG00000022346, ENSMUSG00000030087	105	316	9341	2.81525	0.762149	9.88461
GOTERM_BP_FAT	GO:0045765~regulation of angiogenesis	4	0.116226	3.7037	0.00498914	ENSMUSG00000054364, ENSMUSG00000022893, ENSMUSG00000031503, ENSMUSG00000040152	86	28	6770	11.2458	0.989657	7.5145
GOTERM_BP_FAT	GO:0045893~positive regulation of transcription, DNA-dependent	10	0.117944	9.25926	0.00520414	ENSMUSG00000074622, ENSMUSG00000022383, ENSMUSG00000071637, ENSMUSG00000000078, ENSMUSG00000044167, ENSMUSG00000056501, ENSMUSG00000032515, ENSMUSG00000027803, ENSMUSG00000022346, ENSMUSG00000030087	86	261	6770	3.01613	0.991511	7.82612
GOTERM_BP_FAT	GO:0051174~regulation of phosphorus metabolic process	9	0.118788	8.33333	0.00565655	ENSMUSG00000021453, ENSMUSG00000037211, ENSMUSG00000024610, ENSMUSG00000061878, ENSMUSG00000020427, ENSMUSG00000022951, ENSMUSG00000023067, ENSMUSG00000053113, ENSMUSG00000024427	86	217	6770	3.26492	0.994399	8.47866
GOTERM_BP_FAT	GO:0019220~regulation of phosphate metabolic process	9	0.118788	8.33333	0.00565655	ENSMUSG00000021453, ENSMUSG00000037211, ENSMUSG00000024610, ENSMUSG00000061878, ENSMUSG00000020427, ENSMUSG00000022951, ENSMUSG00000023067, ENSMUSG00000053113, ENSMUSG00000024427	86	217	6770	3.26492	0.994399	8.47866
GOTERM_BP_FAT	GO:0006915~apoptosis	11	0.119746	10.1852	0.00542752	ENSMUSG00000036840, ENSMUSG00000021453, ENSMUSG00000054364, ENSMUSG00000022500, ENSMUSG00000023905, ENSMUSG00000007659, ENSMUSG00000032515, ENSMUSG00000022346, ENSMUSG00000020108, ENSMUSG00000026288, ENSMUSG00000044813	86	312	6770	2.77542	0.993086	8.14886
GOTERM_BP_FAT	GO:0051254~positive regulation of RNA metabolic process	10	0.120501	9.25926	0.00560361	ENSMUSG00000074622, ENSMUSG00000022383, ENSMUSG00000071637, ENSMUSG00000000078, ENSMUSG00000044167, ENSMUSG00000056501, ENSMUSG00000032515, ENSMUSG00000027803, ENSMUSG00000022346, ENSMUSG00000030087	86	264	6770	2.98185	0.994119	8.40253
INTERPRO	IPR017891:Insulin-like growth factor binding protein, N-terminal	3	0.121826	2.77778	0.00354595	ENSMUSG00000028195, ENSMUSG00000019997, ENSMUSG00000020427	104	8	8904	32.1058	0.597225	4.52629
GOTERM_BP_FAT	GO:0012501~programmed cell death	11	0.123911	10.1852	0.00606042	ENSMUSG00000036840, ENSMUSG00000021453, ENSMUSG00000054364, ENSMUSG00000022500, ENSMUSG00000023905, ENSMUSG00000007659, ENSMUSG00000032515, ENSMUSG00000022346, ENSMUSG00000020108, ENSMUSG00000026288, ENSMUSG00000044813	86	317	6770	2.73164	0.996136	9.05754
GOTERM_BP_FAT	GO:0048511~rhythmic process	5	0.124463	4.62963	0.00623376	ENSMUSG00000020893, ENSMUSG00000056749, ENSMUSG00000022893, ENSMUSG00000062960, ENSMUSG00000007659	86	59	6770	6.67127	0.996705	9.30493
SP_PIR_KEYWORDS	extracellular matrix	6	0.130741	5.55556	0.0107836	ENSMUSG00000002289, ENSMUSG00000031502, ENSMUSG00000022893, ENSMUSG00000031503, ENSMUSG00000040488, ENSMUSG00000019997	105	120	9341	4.4481	0.838214	12.3666
GOTERM_BP_FAT	GO:0045944~positive regulation of transcription from RNA polymerase II promoter	9	0.139136	8.33333	0.00718631	ENSMUSG00000074622, ENSMUSG00000022383, ENSMUSG00000071637, ENSMUSG00000000078, ENSMUSG00000044167, ENSMUSG00000056501, ENSMUSG00000032515, ENSMUSG00000027803, ENSMUSG00000022346	86	226	6770	3.1349	0.998629	10.6532
UP_SEQ_FEATURE	domain:Ig-like C2-type 3	5	0.141461	4.62963	0.00329238	ENSMUSG00000027864, ENSMUSG00000020717, ENSMUSG00000062960, ENSMUSG00000029648, ENSMUSG00000029231	107	54	9271	8.02267	0.704825	4.44574
KEGG_PATHWAY	mmu05200:Pathways in cancer	10	0.142438	9.25926	0.00464559	ENSMUSG00000066687, ENSMUSG00000031502, ENSMUSG00000021025, ENSMUSG00000028645, ENSMUSG00000031503, ENSMUSG00000007659, ENSMUSG00000044167, ENSMUSG00000023067, ENSMUSG00000029231, ENSMUSG00000022346	42	219	2690	2.92455	0.264587	4.64935
GOTERM_BP_FAT	GO:0008219~cell death	11	0.144259	10.1852	0.00865505	ENSMUSG00000036840, ENSMUSG00000021453, ENSMUSG00000054364, ENSMUSG00000022500, ENSMUSG00000023905, ENSMUSG00000007659, ENSMUSG00000032515, ENSMUSG00000022346, ENSMUSG00000020108, ENSMUSG00000026288, ENSMUSG00000044813	86	334	6770	2.59261	0.999646	12.6955
GOTERM_BP_FAT	GO:0043068~positive regulation of programmed cell death	8	0.144456	7.40741	0.00832932	ENSMUSG00000066687, ENSMUSG00000007659, ENSMUSG00000020427, ENSMUSG00000023067, ENSMUSG00000056501, ENSMUSG00000027248, ENSMUSG00000022346, ENSMUSG00000026288	86	185	6770	3.40415	0.999522	12.2464
GOTERM_BP_FAT	GO:0010942~positive regulation of cell death	8	0.145562	7.40741	0.00856876	ENSMUSG00000066687, ENSMUSG00000007659, ENSMUSG00000020427, ENSMUSG00000023067, ENSMUSG00000056501, ENSMUSG00000027248, ENSMUSG00000022346, ENSMUSG00000026288	86	186	6770	3.38585	0.999616	12.5767
GOTERM_BP_FAT	GO:0006916~anti-apoptosis	5	0.146767	4.62963	0.00830088	ENSMUSG00000007659, ENSMUSG00000044167, ENSMUSG00000056501, ENSMUSG00000022346, ENSMUSG00000031431	86	64	6770	6.15007	0.999509	12.207
GOTERM_BP_FAT	GO:0060713~labyrinthine layer morphogenesis	3	0.146849	2.77778	0.00796122	ENSMUSG00000028195, ENSMUSG00000030790, ENSMUSG00000053113	86	11	6770	21.4693	0.999328	11.7362
GOTERM_BP_FAT	GO:0002684~positive regulation of immune system process	6	0.148145	5.55556	0.00821108	ENSMUSG00000036594, ENSMUSG00000021025, ENSMUSG00000024610, ENSMUSG00000040152, ENSMUSG00000023067, ENSMUSG00000026288	86	100	6770	4.72326	0.999466	12.0828
GOTERM_BP_FAT	GO:0001655~urogenital system development	6	0.148383	5.55556	0.00787673	ENSMUSG00000066687, ENSMUSG00000022893, ENSMUSG00000034640, ENSMUSG00000037211, ENSMUSG00000027803, ENSMUSG00000019947	86	99	6770	4.77097	0.999274	11.6187
KEGG_PATHWAY	mmu05220:Chronic myeloid leukemia	5	0.151053	4.62963	0.00741596	ENSMUSG00000004508, ENSMUSG00000021025, ENSMUSG00000007659, ENSMUSG00000023067, ENSMUSG00000022346	42	52	2690	6.15842	0.388155	7.32822
GOTERM_BP_FAT	GO:0016265~death	11	0.15269	10.1852	0.00956177	ENSMUSG00000036840, ENSMUSG00000021453, ENSMUSG00000054364, ENSMUSG00000022500, ENSMUSG00000023905, ENSMUSG00000007659, ENSMUSG00000032515, ENSMUSG00000022346, ENSMUSG00000020108, ENSMUSG00000026288, ENSMUSG00000044813	86	339	6770	2.55437	0.999846	13.9344
GOTERM_BP_FAT	GO:0048010~vascular endothelial growth factor receptor signaling pathway	3	0.154099	2.77778	0.00947601	ENSMUSG00000062960, ENSMUSG00000029648, ENSMUSG00000029231	86	12	6770	19.6802	0.999834	13.8179
KEGG_PATHWAY	mmu05222:Small cell lung cancer	5	0.165174	4.62963	0.0108817	ENSMUSG00000031502, ENSMUSG00000021025, ENSMUSG00000031503, ENSMUSG00000007659, ENSMUSG00000022346	42	58	2690	5.52135	0.514282	10.5838
GOTERM_BP_FAT	GO:0060674~placenta blood vessel development	3	0.17227	2.77778	0.0111082	ENSMUSG00000028195, ENSMUSG00000052837, ENSMUSG00000053113	86	13	6770	18.1664	0.999963	16.0094
GOTERM_BP_FAT	GO:0016525~negative regulation of angiogenesis	3	0.17227	2.77778	0.0111082	ENSMUSG00000022893, ENSMUSG00000031503, ENSMUSG00000040152	86	13	6770	18.1664	0.999963	16.0094
GOTERM_BP_FAT	GO:0045941~positive regulation of transcription	10	0.185054	9.25926	0.0122383	ENSMUSG00000074622, ENSMUSG00000022383, ENSMUSG00000071637, ENSMUSG00000000078, ENSMUSG00000044167, ENSMUSG00000056501, ENSMUSG00000032515, ENSMUSG00000027803, ENSMUSG00000022346, ENSMUSG00000030087	86	299	6770	2.63281	0.999987	17.4961
KEGG_PATHWAY	mmu04115:p53 signaling pathway	5	0.186936	4.62963	0.00313063	ENSMUSG00000036840, ENSMUSG00000021453, ENSMUSG00000040152, ENSMUSG00000020427, ENSMUSG00000023067	42	41	2690	7.81069	0.186936	3.15506
GOTERM_BP_FAT	GO:0010628~positive regulation of gene expression	10	0.195848	9.25926	0.0132659	ENSMUSG00000074622, ENSMUSG00000022383, ENSMUSG00000071637, ENSMUSG00000000078, ENSMUSG00000044167, ENSMUSG00000056501, ENSMUSG00000032515, ENSMUSG00000027803, ENSMUSG00000022346, ENSMUSG00000030087	86	303	6770	2.59805	0.999995	18.8265
GOTERM_BP_FAT	GO:0043086~negative regulation of catalytic activity	5	0.198183	4.62963	0.01368	ENSMUSG00000021453, ENSMUSG00000002289, ENSMUSG00000037211, ENSMUSG00000023067, ENSMUSG00000024427	86	74	6770	5.31898	0.999997	19.3569
GOTERM_BP_FAT	GO:0045596~negative regulation of cell differentiation	6	0.198932	5.55556	0.0139768	ENSMUSG00000066687, ENSMUSG00000021025, ENSMUSG00000024610, ENSMUSG00000022951, ENSMUSG00000027803, ENSMUSG00000026288	86	114	6770	4.14321	0.999997	19.7351
GOTERM_BP_FAT	GO:0045638~negative regulation of myeloid cell differentiation	3	0.205158	2.77778	0.0147124	ENSMUSG00000066687, ENSMUSG00000021025, ENSMUSG00000026288	86	15	6770	15.7442	0.999999	20.6653
GOTERM_BP_FAT	GO:0042325~regulation of phosphorylation	8	0.206801	7.40741	0.015593	ENSMUSG00000021453, ENSMUSG00000037211, ENSMUSG00000024610, ENSMUSG00000061878, ENSMUSG00000020427, ENSMUSG00000023067, ENSMUSG00000053113, ENSMUSG00000024427	86	209	6770	3.01324	0.999999	21.7654
GOTERM_BP_FAT	GO:0006469~negative regulation of protein kinase activity	4	0.207699	3.7037	0.0154178	ENSMUSG00000021453, ENSMUSG00000037211, ENSMUSG00000023067, ENSMUSG00000024427	86	42	6770	7.49723	0.999999	21.5478
GOTERM_BP_FAT	GO:0033673~negative regulation of kinase activity	4	0.207699	3.7037	0.0154178	ENSMUSG00000021453, ENSMUSG00000037211, ENSMUSG00000023067, ENSMUSG00000024427	86	42	6770	7.49723	0.999999	21.5478
GOTERM_BP_FAT	GO:0009611~response to wounding	7	0.210219	6.48148	0.0153729	ENSMUSG00000035356, ENSMUSG00000029380, ENSMUSG00000022383, ENSMUSG00000020717, ENSMUSG00000061878, ENSMUSG00000000078, ENSMUSG00000040152	86	161	6770	3.42265	0.999999	21.4919
GOTERM_BP_FAT	GO:0002250~adaptive immune response	4	0.213605	3.7037	0.0164266	ENSMUSG00000036594, ENSMUSG00000021453, ENSMUSG00000024610, ENSMUSG00000026288	86	43	6770	7.32288	1	22.7939
GOTERM_BP_FAT	GO:0051348~negative regulation of transferase activity	4	0.213605	3.7037	0.0164266	ENSMUSG00000021453, ENSMUSG00000037211, ENSMUSG00000023067, ENSMUSG00000024427	86	43	6770	7.32288	1	22.7939
GOTERM_BP_FAT	GO:0002460~adaptive immune response based on somatic recombination of immune receptors built from immunoglobulin superfamily domains	4	0.213605	3.7037	0.0164266	ENSMUSG00000036594, ENSMUSG00000021453, ENSMUSG00000024610, ENSMUSG00000026288	86	43	6770	7.32288	1	22.7939
GOTERM_MF_FAT	GO:0003677~DNA binding	21	0.225055	19.4444	0.0103527	ENSMUSG00000074622, ENSMUSG00000026628, ENSMUSG00000033863, ENSMUSG00000061878, ENSMUSG00000029135, ENSMUSG00000032515, ENSMUSG00000018143, ENSMUSG00000019947, ENSMUSG00000042622, ENSMUSG00000066687, ENSMUSG00000056749, ENSMUSG00000022383, ENSMUSG00000071637, ENSMUSG00000000078, ENSMUSG00000044167, ENSMUSG00000030256, ENSMUSG00000056501, ENSMUSG00000052837, ENSMUSG00000022346, ENSMUSG00000031431,…	78	991	6466	1.75666	0.869933	12.1909
SP_PIR_KEYWORDS	cell adhesion	7	0.234202	6.48148	0.021991	ENSMUSG00000054364, ENSMUSG00000028195, ENSMUSG00000020717, ENSMUSG00000023905, ENSMUSG00000019997, ENSMUSG00000040152, ENSMUSG00000021365	105	196	9341	3.17721	0.976144	23.7184
UP_SEQ_FEATURE	domain:IGFBP N-terminal	3	0.234976	2.77778	0.00793145	ENSMUSG00000028195, ENSMUSG00000019997, ENSMUSG00000020427	107	12	9271	21.6612	0.947468	10.3994
UP_SEQ_FEATURE	domain:TSP type-1 3	3	0.234976	2.77778	0.00793145	ENSMUSG00000022893, ENSMUSG00000036040, ENSMUSG00000040152	107	12	9271	21.6612	0.947468	10.3994
UP_SEQ_FEATURE	region of interest:Heparin-binding	3	0.234976	2.77778	0.00793145	ENSMUSG00000028195, ENSMUSG00000019997, ENSMUSG00000040152	107	12	9271	21.6612	0.947468	10.3994
GOTERM_BP_FAT	GO:0010557~positive regulation of macromolecule biosynthetic process	10	0.236359	9.25926	0.0187048	ENSMUSG00000074622, ENSMUSG00000022383, ENSMUSG00000071637, ENSMUSG00000000078, ENSMUSG00000044167, ENSMUSG00000056501, ENSMUSG00000032515, ENSMUSG00000027803, ENSMUSG00000022346, ENSMUSG00000030087	86	321	6770	2.45237	1	25.54
GOTERM_BP_FAT	GO:0045935~positive regulation of nucleobase, nucleoside, nucleotide and nucleic acid metabolic process	10	0.236359	9.25926	0.0187048	ENSMUSG00000074622, ENSMUSG00000022383, ENSMUSG00000071637, ENSMUSG00000000078, ENSMUSG00000044167, ENSMUSG00000056501, ENSMUSG00000032515, ENSMUSG00000027803, ENSMUSG00000022346, ENSMUSG00000030087	86	321	6770	2.45237	1	25.54
UP_SEQ_FEATURE	signal peptide	26	0.236991	24.0741	0.00728377	ENSMUSG00000029380, ENSMUSG00000060703, ENSMUSG00000028195, ENSMUSG00000031502, ENSMUSG00000031503, ENSMUSG00000039903, ENSMUSG00000040152, ENSMUSG00000028073, ENSMUSG00000027864, ENSMUSG00000036594, ENSMUSG00000002289, ENSMUSG00000045930, ENSMUSG00000036040, ENSMUSG00000040488, ENSMUSG00000019997, ENSMUSG00000029648, ENSMUSG00000029231, ENSMUSG00000022893, ENSMUSG00000020717, ENSMUSG00000030790,…	107	1331	9271	1.69254	0.93312	9.58942
GOTERM_BP_FAT	GO:0040008~regulation of growth	7	0.237418	6.48148	0.0190911	ENSMUSG00000036840, ENSMUSG00000028195, ENSMUSG00000023905, ENSMUSG00000019997, ENSMUSG00000020427, ENSMUSG00000021365, ENSMUSG00000053113	86	169	6770	3.26063	1	25.9966
UP_SEQ_FEATURE	domain:VWFC	3	0.240179	2.77778	0.00665896	ENSMUSG00000028195, ENSMUSG00000019997, ENSMUSG00000040152	107	11	9271	23.6304	0.915589	8.80156
KEGG_PATHWAY	mmu04630:Jak-STAT signaling pathway	5	0.240473	4.62963	0.0206223	ENSMUSG00000037211, ENSMUSG00000007659, ENSMUSG00000022346, ENSMUSG00000053113, ENSMUSG00000024427	42	70	2690	4.57483	0.747236	19.1888
GOTERM_MF_FAT	GO:0030247~polysaccharide binding	5	0.248926	4.62963	0.0130582	ENSMUSG00000028195, ENSMUSG00000022893, ENSMUSG00000019997, ENSMUSG00000040152, ENSMUSG00000028776	78	77	6466	5.38295	0.923942	15.1431
GOTERM_MF_FAT	GO:0001871~pattern binding	5	0.248926	4.62963	0.0130582	ENSMUSG00000028195, ENSMUSG00000022893, ENSMUSG00000019997, ENSMUSG00000040152, ENSMUSG00000028776	78	77	6466	5.38295	0.923942	15.1431
GOTERM_BP_FAT	GO:0051173~positive regulation of nitrogen compound metabolic process	10	0.249052	9.25926	0.0204699	ENSMUSG00000074622, ENSMUSG00000022383, ENSMUSG00000071637, ENSMUSG00000000078, ENSMUSG00000044167, ENSMUSG00000056501, ENSMUSG00000032515, ENSMUSG00000027803, ENSMUSG00000022346, ENSMUSG00000030087	86	326	6770	2.41475	1	27.6046
GOTERM_MF_FAT	GO:0005520~insulin-like growth factor binding	3	0.25753	2.77778	0.0150777	ENSMUSG00000028195, ENSMUSG00000019997, ENSMUSG00000020427	78	16	6466	15.5433	0.949092	17.2869
GOTERM_BP_FAT	GO:0031328~positive regulation of cellular biosynthetic process	10	0.261408	9.25926	0.021967	ENSMUSG00000074622, ENSMUSG00000022383, ENSMUSG00000071637, ENSMUSG00000000078, ENSMUSG00000044167, ENSMUSG00000056501, ENSMUSG00000032515, ENSMUSG00000027803, ENSMUSG00000022346, ENSMUSG00000030087	86	330	6770	2.38548	1	29.3137
GOTERM_BP_FAT	GO:0009891~positive regulation of biosynthetic process	10	0.262039	9.25926	0.0223534	ENSMUSG00000074622, ENSMUSG00000022383, ENSMUSG00000071637, ENSMUSG00000000078, ENSMUSG00000044167, ENSMUSG00000056501, ENSMUSG00000032515, ENSMUSG00000027803, ENSMUSG00000022346, ENSMUSG00000030087	86	331	6770	2.37828	1	29.7485
INTERPRO	IPR000867:Insulin-like growth factor-binding protein, IGFBP	3	0.26351	2.77778	0.00951257	ENSMUSG00000028195, ENSMUSG00000019997, ENSMUSG00000020427	104	13	8904	19.7574	0.913436	11.7178
GOTERM_CC_FAT	GO:0031012~extracellular matrix	7	0.264871	6.48148	0.00785895	ENSMUSG00000002289, ENSMUSG00000031502, ENSMUSG00000022893, ENSMUSG00000031503, ENSMUSG00000036040, ENSMUSG00000040488, ENSMUSG00000019997	66	168	6220	3.92677	0.602726	8.62118
SMART	SM00121:IB	3	0.274863	2.77778	0.0147241	ENSMUSG00000028195, ENSMUSG00000019997, ENSMUSG00000020427	73	13	4941	15.6196	0.618706	14.031
KEGG_PATHWAY	mmu04060:Cytokine-cytokine receptor interaction	5	0.284618	4.62963	0.0446462	ENSMUSG00000029380, ENSMUSG00000023905, ENSMUSG00000062960, ENSMUSG00000029648, ENSMUSG00000029231	42	89	2690	3.59818	0.950927	37.311
GOTERM_BP_FAT	GO:0008284~positive regulation of cell proliferation	7	0.288752	6.48148	0.0257581	ENSMUSG00000030790, ENSMUSG00000062960, ENSMUSG00000061878, ENSMUSG00000007659, ENSMUSG00000029135, ENSMUSG00000023067, ENSMUSG00000022346	86	181	6770	3.04446	1	33.4739
GOTERM_BP_FAT	GO:0006357~regulation of transcription from RNA polymerase II promoter	11	0.288934	10.1852	0.0254136	ENSMUSG00000074622, ENSMUSG00000020893, ENSMUSG00000022383, ENSMUSG00000071637, ENSMUSG00000000078, ENSMUSG00000044167, ENSMUSG00000030256, ENSMUSG00000056501, ENSMUSG00000032515, ENSMUSG00000027803, ENSMUSG00000022346	86	395	6770	2.19223	1	33.1056
GOTERM_BP_FAT	GO:0043065~positive regulation of apoptosis	7	0.297	6.48148	0.0270032	ENSMUSG00000066687, ENSMUSG00000007659, ENSMUSG00000020427, ENSMUSG00000056501, ENSMUSG00000027248, ENSMUSG00000022346, ENSMUSG00000026288	86	183	6770	3.01118	1	34.7895
UP_SEQ_FEATURE	domain:Ig-like C2-type 1	5	0.300833	4.62963	0.0115394	ENSMUSG00000027864, ENSMUSG00000020717, ENSMUSG00000062960, ENSMUSG00000029648, ENSMUSG00000029231	107	77	9271	5.62629	0.986355	14.7899
UP_SEQ_FEATURE	domain:Ig-like C2-type 2	5	0.300833	4.62963	0.0115394	ENSMUSG00000027864, ENSMUSG00000020717, ENSMUSG00000062960, ENSMUSG00000029648, ENSMUSG00000029231	107	77	9271	5.62629	0.986355	14.7899
GOTERM_BP_FAT	GO:0045621~positive regulation of lymphocyte differentiation	3	0.302963	2.77778	0.0280308	ENSMUSG00000036594, ENSMUSG00000024610, ENSMUSG00000026288	86	21	6770	11.2458	1	35.8569
GOTERM_BP_FAT	GO:0051251~positive regulation of lymphocyte activation	4	0.30393	3.7037	0.0285222	ENSMUSG00000036594, ENSMUSG00000024610, ENSMUSG00000023067, ENSMUSG00000026288	86	53	6770	5.9412	1	36.3615
KEGG_PATHWAY	mmu04510:Focal adhesion	6	0.310047	5.55556	0.0439888	ENSMUSG00000031502, ENSMUSG00000031503, ENSMUSG00000062960, ENSMUSG00000040152, ENSMUSG00000029648, ENSMUSG00000029231	42	129	2690	2.97896	0.948648	36.8686
UP_SEQ_FEATURE	compositionally biased region:Cys-rich	5	0.313737	4.62963	0.0131411	ENSMUSG00000022893, ENSMUSG00000037211, ENSMUSG00000040488, ENSMUSG00000032515, ENSMUSG00000024427	107	80	9271	5.4153	0.992512	16.6743
GOTERM_BP_FAT	GO:0003006~reproductive developmental process	6	0.321244	5.55556	0.0308855	ENSMUSG00000066687, ENSMUSG00000022893, ENSMUSG00000062960, ENSMUSG00000007659, ENSMUSG00000029231, ENSMUSG00000052837	86	140	6770	3.37375	1	38.737
GOTERM_BP_FAT	GO:0045859~regulation of protein kinase activity	6	0.321308	5.55556	0.0317145	ENSMUSG00000021453, ENSMUSG00000037211, ENSMUSG00000024610, ENSMUSG00000061878, ENSMUSG00000023067, ENSMUSG00000024427	86	141	6770	3.34983	1	39.5504
GOTERM_BP_FAT	GO:0002696~positive regulation of leukocyte activation	4	0.321956	3.7037	0.0313798	ENSMUSG00000036594, ENSMUSG00000024610, ENSMUSG00000023067, ENSMUSG00000026288	86	55	6770	5.72516	1	39.2232
KEGG_PATHWAY	mmu04920:Adipocytokine signaling pathway	4	0.328047	3.7037	0.0412896	ENSMUSG00000022383, ENSMUSG00000021025, ENSMUSG00000028645, ENSMUSG00000053113	42	51	2690	5.02334	0.938145	35.0221
SMART	SM00214:VWC	3	0.331626	2.77778	0.0305175	ENSMUSG00000028195, ENSMUSG00000019997, ENSMUSG00000040152	73	19	4941	10.6871	0.866618	27.0852
GOTERM_BP_FAT	GO:0051726~regulation of cell cycle	6	0.331961	5.55556	0.0334142	ENSMUSG00000021453, ENSMUSG00000054364, ENSMUSG00000024042, ENSMUSG00000023067, ENSMUSG00000052837, ENSMUSG00000022346	86	143	6770	3.30298	1	41.1866
GOTERM_BP_FAT	GO:0050867~positive regulation of cell activation	4	0.332884	3.7037	0.0343824	ENSMUSG00000036594, ENSMUSG00000024610, ENSMUSG00000023067, ENSMUSG00000026288	86	57	6770	5.52428	1	42.1001
GOTERM_MF_FAT	GO:0008201~heparin binding	4	0.332906	3.7037	0.0224636	ENSMUSG00000028195, ENSMUSG00000022893, ENSMUSG00000019997, ENSMUSG00000040152	78	51	6466	6.50176	0.988357	24.7103
GOTERM_BP_FAT	GO:0043549~regulation of kinase activity	6	0.335552	5.55556	0.034285	ENSMUSG00000021453, ENSMUSG00000037211, ENSMUSG00000024610, ENSMUSG00000061878, ENSMUSG00000023067, ENSMUSG00000024427	86	144	6770	3.28004	1	42.0087
SP_PIR_KEYWORDS	hydroxylysine	2	0.341676	1.85185	0.0438035	ENSMUSG00000031502, ENSMUSG00000031503	105	4	9341	44.481	0.999461	42.0368
GOTERM_BP_FAT	GO:0045137~development of primary sexual characteristics	4	0.341736	3.7037	0.0359379	ENSMUSG00000022893, ENSMUSG00000062960, ENSMUSG00000007659, ENSMUSG00000029231	86	58	6770	5.42903	1	43.5397
UP_SEQ_FEATURE	domain:TSP type-1 1	3	0.342624	2.77778	0.0157476	ENSMUSG00000022893, ENSMUSG00000036040, ENSMUSG00000040152	107	17	9271	15.2903	0.997186	19.6585
UP_SEQ_FEATURE	domain:TSP type-1 2	3	0.342624	2.77778	0.0157476	ENSMUSG00000022893, ENSMUSG00000036040, ENSMUSG00000040152	107	17	9271	15.2903	0.997186	19.6585
SP_PIR_KEYWORDS	isopeptide bond	6	0.343141	5.55556	0.0464204	ENSMUSG00000074622, ENSMUSG00000021025, ENSMUSG00000071637, ENSMUSG00000056501, ENSMUSG00000024659, ENSMUSG00000010095	105	176	9341	3.03279	0.99966	43.9389
KEGG_PATHWAY	mmu05215:Prostate cancer	4	0.34358	3.7037	0.0617896	ENSMUSG00000021025, ENSMUSG00000044167, ENSMUSG00000023067, ENSMUSG00000029231	42	60	2690	4.26984	0.985147	47.9061
SP_PIR_KEYWORDS	SH2 domain	4	0.351704	3.7037	0.042909	ENSMUSG00000054520, ENSMUSG00000053113, ENSMUSG00000026288, ENSMUSG00000044813	105	70	9341	5.08354	0.999369	41.3731
SP_PIR_KEYWORDS	glycoprotein	27	0.354914	25	0.0508488	ENSMUSG00000031502, ENSMUSG00000031503, ENSMUSG00000039903, ENSMUSG00000040152, ENSMUSG00000028073, ENSMUSG00000024659, ENSMUSG00000027864, ENSMUSG00000036594, ENSMUSG00000002289, ENSMUSG00000045930, ENSMUSG00000037434, ENSMUSG00000028645, ENSMUSG00000036040, ENSMUSG00000040488, ENSMUSG00000024610, ENSMUSG00000029648, ENSMUSG00000029231, ENSMUSG00000022346, ENSMUSG00000030208, ENSMUSG00000022893,…	105	1701	9341	1.41209	0.999844	47.0278
SP_PIR_KEYWORDS	Secreted	12	0.355123	11.1111	0.0409197	ENSMUSG00000029380, ENSMUSG00000002289, ENSMUSG00000031502, ENSMUSG00000028195, ENSMUSG00000022893, ENSMUSG00000031503, ENSMUSG00000030790, ENSMUSG00000036040, ENSMUSG00000040488, ENSMUSG00000019997, ENSMUSG00000020427, ENSMUSG00000028776	105	548	9341	1.94807	0.999105	39.8721
GOTERM_CC_FAT	GO:0044421~extracellular region part	10	0.358833	9.25926	0.0075689	ENSMUSG00000029380, ENSMUSG00000002289, ENSMUSG00000031502, ENSMUSG00000022893, ENSMUSG00000031503, ENSMUSG00000036040, ENSMUSG00000040488, ENSMUSG00000019997, ENSMUSG00000040152, ENSMUSG00000020427	66	335	6220	2.81321	0.588904	8.31545
KEGG_PATHWAY	mmu04612:Antigen processing and presentation	3	0.359179	2.77778	0.0396476	ENSMUSG00000036594, ENSMUSG00000024610, ENSMUSG00000027248	42	21	2690	9.14966	0.93075	33.8753
SP_PIR_KEYWORDS	tyrosine-protein kinase	4	0.36007	3.7037	0.0542713	ENSMUSG00000062960, ENSMUSG00000074305, ENSMUSG00000029648, ENSMUSG00000029231	105	77	9341	4.6214	0.999915	49.3071
GOTERM_BP_FAT	GO:0051338~regulation of transferase activity	6	0.367683	5.55556	0.039807	ENSMUSG00000021453, ENSMUSG00000037211, ENSMUSG00000024610, ENSMUSG00000061878, ENSMUSG00000023067, ENSMUSG00000024427	86	150	6770	3.14884	1	46.9768
GOTERM_BP_FAT	GO:0009791~post-embryonic development	4	0.371567	3.7037	0.0408187	ENSMUSG00000036840, ENSMUSG00000034640, ENSMUSG00000032515, ENSMUSG00000019947	86	61	6770	5.16203	1	47.8427
SP_PIR_KEYWORDS	developmental protein	10	0.37284	9.25926	0.0408009	ENSMUSG00000036840, ENSMUSG00000021453, ENSMUSG00000054364, ENSMUSG00000023905, ENSMUSG00000037211, ENSMUSG00000062960, ENSMUSG00000024042, ENSMUSG00000029648, ENSMUSG00000044813, ENSMUSG00000024427	105	414	9341	2.14884	0.999087	39.7813
KEGG_PATHWAY	mmu05219:Bladder cancer	3	0.375218	2.77778	0.0753982	ENSMUSG00000040152, ENSMUSG00000023067, ENSMUSG00000022346	42	30	2690	6.40476	0.994337	55.135
SMART	SM00111:C4	2	0.379433	1.85185	0.0289345	ENSMUSG00000031502, ENSMUSG00000031503	73	2	4941	67.6849	0.851695	25.8626
GOTERM_BP_FAT	GO:0001558~regulation of cell growth	4	0.392491	3.7037	0.0442496	ENSMUSG00000028195, ENSMUSG00000023905, ENSMUSG00000019997, ENSMUSG00000020427	86	63	6770	4.99815	1	50.6816
SP_PIR_KEYWORDS	hydroxyproline	2	0.401378	1.85185	0.0649872	ENSMUSG00000031502, ENSMUSG00000031503	105	6	9341	29.654	0.999987	55.8744
SP_PIR_KEYWORDS	triple helix	2	0.401378	1.85185	0.0649872	ENSMUSG00000031502, ENSMUSG00000031503	105	6	9341	29.654	0.999987	55.8744
GOTERM_BP_FAT	GO:0016477~cell migration	6	0.407073	5.55556	0.0469011	ENSMUSG00000004508, ENSMUSG00000023905, ENSMUSG00000062960, ENSMUSG00000019997, ENSMUSG00000029648, ENSMUSG00000019947	86	157	6770	3.00844	1	52.7758
GOTERM_BP_FAT	GO:0006952~defense response	6	0.407073	5.55556	0.0469011	ENSMUSG00000036594, ENSMUSG00000035356, ENSMUSG00000029380, ENSMUSG00000024610, ENSMUSG00000061878, ENSMUSG00000040152	86	157	6770	3.00844	1	52.7758
GOTERM_BP_FAT	GO:0042698~ovulation cycle	3	0.408736	2.77778	0.0476947	ENSMUSG00000022893, ENSMUSG00000062960, ENSMUSG00000007659	86	28	6770	8.43439	1	53.3862
GOTERM_BP_FAT	GO:0022602~ovulation cycle process	3	0.408736	2.77778	0.0476947	ENSMUSG00000022893, ENSMUSG00000062960, ENSMUSG00000007659	86	28	6770	8.43439	1	53.3862
INTERPRO	IPR001442:Type 4 procollagen, C-terminal repeat	2	0.418183	1.85185	0.0230031	ENSMUSG00000031502, ENSMUSG00000031503	104	2	8904	85.6154	0.997414	26.1734
INTERPRO	IPR013151:Immunoglobulin	5	0.418578	4.62963	0.0209599	ENSMUSG00000027864, ENSMUSG00000020717, ENSMUSG00000062960, ENSMUSG00000029648, ENSMUSG00000029231	104	91	8904	4.70414	0.995585	24.1347
SP_PIR_KEYWORDS	kinase	10	0.418954	9.25926	0.0716339	ENSMUSG00000024843, ENSMUSG00000062960, ENSMUSG00000074305, ENSMUSG00000024042, ENSMUSG00000061878, ENSMUSG00000029648, ENSMUSG00000028862, ENSMUSG00000023067, ENSMUSG00000029231, ENSMUSG00000019577	105	462	9341	1.92558	0.999996	59.5454
UP_SEQ_FEATURE	domain:Collagen IV NC1	2	0.432964	1.85185	0.0227375	ENSMUSG00000031502, ENSMUSG00000031503	107	2	9271	86.6449	0.999799	27.1788
UP_SEQ_FEATURE	propeptide:N-terminal propeptide (7S domain)	2	0.432964	1.85185	0.0227375	ENSMUSG00000031502, ENSMUSG00000031503	107	2	9271	86.6449	0.999799	27.1788
INTERPRO	IPR001007:von Willebrand factor, type C	3	0.436064	2.77778	0.0199366	ENSMUSG00000028195, ENSMUSG00000019997, ENSMUSG00000040152	104	19	8904	13.5182	0.994231	23.0941
GOTERM_BP_FAT	GO:0006006~glucose metabolic process	4	0.44213	3.7037	0.0534342	ENSMUSG00000026628, ENSMUSG00000022383, ENSMUSG00000022346, ENSMUSG00000019577	86	68	6770	4.63064	1	57.586
GOTERM_MF_FAT	GO:0003690~double-stranded DNA binding	3	0.442953	2.77778	0.0351888	ENSMUSG00000066687, ENSMUSG00000000078, ENSMUSG00000022346	78	25	6466	9.94769	0.999107	36.0786
GOTERM_BP_FAT	GO:0009968~negative regulation of signal transduction	5	0.448449	4.62963	0.057521	ENSMUSG00000021025, ENSMUSG00000037211, ENSMUSG00000053113, ENSMUSG00000020108, ENSMUSG00000026288	86	116	6770	3.39314	1	60.3576
SP_PIR_KEYWORDS	ATP	4	0.449397	3.7037	0.0849721	ENSMUSG00000062960, ENSMUSG00000024042, ENSMUSG00000029648, ENSMUSG00000029231	105	93	9341	3.82632	1	66.0808
GOTERM_BP_FAT	GO:0007548~sex differentiation	4	0.450345	3.7037	0.0553733	ENSMUSG00000022893, ENSMUSG00000062960, ENSMUSG00000007659, ENSMUSG00000029231	86	69	6770	4.56353	1	58.9229
GOTERM_BP_FAT	GO:0019724~B cell mediated immunity	3	0.450665	2.77778	0.057281	ENSMUSG00000036594, ENSMUSG00000024610, ENSMUSG00000026288	86	31	6770	7.61815	1	60.1996
GOTERM_BP_FAT	GO:0008585~female gonad development	3	0.450665	2.77778	0.057281	ENSMUSG00000022893, ENSMUSG00000062960, ENSMUSG00000007659	86	31	6770	7.61815	1	60.1996
GOTERM_BP_FAT	GO:0016064~immunoglobulin mediated immune response	3	0.450665	2.77778	0.057281	ENSMUSG00000036594, ENSMUSG00000024610, ENSMUSG00000026288	86	31	6770	7.61815	1	60.1996
GOTERM_BP_FAT	GO:0048870~cell motility	6	0.453075	5.55556	0.0570668	ENSMUSG00000004508, ENSMUSG00000023905, ENSMUSG00000062960, ENSMUSG00000019997, ENSMUSG00000029648, ENSMUSG00000019947	86	166	6770	2.84533	1	60.0581
GOTERM_BP_FAT	GO:0051674~localization of cell	6	0.453075	5.55556	0.0570668	ENSMUSG00000004508, ENSMUSG00000023905, ENSMUSG00000062960, ENSMUSG00000019997, ENSMUSG00000029648, ENSMUSG00000019947	86	166	6770	2.84533	1	60.0581
GOTERM_BP_FAT	GO:0010604~positive regulation of macromolecule metabolic process	10	0.456394	9.25926	0.0569969	ENSMUSG00000074622, ENSMUSG00000022383, ENSMUSG00000071637, ENSMUSG00000000078, ENSMUSG00000044167, ENSMUSG00000056501, ENSMUSG00000032515, ENSMUSG00000027803, ENSMUSG00000022346, ENSMUSG00000030087	86	393	6770	2.00308	1	60.0119
GOTERM_CC_FAT	GO:0005587~collagen type IV	2	0.459143	1.85185	0.0207928	ENSMUSG00000031502, ENSMUSG00000031503	66	2	6220	94.2424	0.914429	21.3449
GOTERM_CC_FAT	GO:0030935~sheet-forming collagen	2	0.459143	1.85185	0.0207928	ENSMUSG00000031502, ENSMUSG00000031503	66	2	6220	94.2424	0.914429	21.3449
SP_PIR_KEYWORDS	repressor	7	0.462762	6.48148	0.084934	ENSMUSG00000074622, ENSMUSG00000056749, ENSMUSG00000026628, ENSMUSG00000030256, ENSMUSG00000018143, ENSMUSG00000042622, ENSMUSG00000046791	105	274	9341	2.27275	1	66.0636
GOTERM_BP_FAT	GO:0045408~regulation of interleukin-6 biosynthetic process	2	0.466241	1.85185	0.0612379	ENSMUSG00000056501, ENSMUSG00000026288	86	5	6770	31.4884	1	62.7302
GOTERM_BP_FAT	GO:0006955~immune response	6	0.473698	5.55556	0.0632245	ENSMUSG00000036594, ENSMUSG00000029380, ENSMUSG00000021453, ENSMUSG00000024610, ENSMUSG00000028776, ENSMUSG00000026288	86	171	6770	2.76214	1	63.9432
SP_PIR_KEYWORDS	cell binding	2	0.478674	1.85185	0.0958941	ENSMUSG00000031502, ENSMUSG00000031503	105	9	9341	19.7693	1	70.6944
GOTERM_CC_FAT	GO:0005625~soluble fraction	4	0.487829	3.7037	0.0337307	ENSMUSG00000054364, ENSMUSG00000020717, ENSMUSG00000061878, ENSMUSG00000025283	66	68	6220	5.54367	0.98195	32.435
GOTERM_BP_FAT	GO:0001570~vasculogenesis	3	0.493004	2.77778	0.0674732	ENSMUSG00000034640, ENSMUSG00000062960, ENSMUSG00000052837	86	34	6770	6.94596	1	66.4144
GOTERM_BP_FAT	GO:0006468~protein amino acid phosphorylation	10	0.503396	9.25926	0.0723035	ENSMUSG00000021453, ENSMUSG00000062960, ENSMUSG00000074305, ENSMUSG00000024042, ENSMUSG00000024610, ENSMUSG00000020427, ENSMUSG00000029648, ENSMUSG00000028862, ENSMUSG00000029231, ENSMUSG00000019577	86	412	6770	1.9107	1	69.031
GOTERM_BP_FAT	GO:0019886~antigen processing and presentation of exogenous peptide antigen via MHC class II	2	0.503492	1.85185	0.0730331	ENSMUSG00000036594, ENSMUSG00000024610	86	6	6770	26.2403	1	69.4093
GOTERM_BP_FAT	GO:0060670~branching involved in embryonic placenta morphogenesis	2	0.503492	1.85185	0.0730331	ENSMUSG00000030790, ENSMUSG00000053113	86	6	6770	26.2403	1	69.4093
GOTERM_BP_FAT	GO:0060712~spongiotrophoblast layer development	2	0.503492	1.85185	0.0730331	ENSMUSG00000030790, ENSMUSG00000053113	86	6	6770	26.2403	1	69.4093
GOTERM_BP_FAT	GO:0002495~antigen processing and presentation of peptide antigen via MHC class II	2	0.503492	1.85185	0.0730331	ENSMUSG00000036594, ENSMUSG00000024610	86	6	6770	26.2403	1	69.4093
GOTERM_BP_FAT	GO:0060347~heart trabecula formation	2	0.503492	1.85185	0.0730331	ENSMUSG00000022893, ENSMUSG00000031987	86	6	6770	26.2403	1	69.4093
GOTERM_BP_FAT	GO:0002504~antigen processing and presentation of peptide or polysaccharide antigen via MHC class II	2	0.503492	1.85185	0.0730331	ENSMUSG00000036594, ENSMUSG00000024610	86	6	6770	26.2403	1	69.4093
GOTERM_BP_FAT	GO:0051249~regulation of lymphocyte activation	4	0.505774	3.7037	0.0720656	ENSMUSG00000036594, ENSMUSG00000024610, ENSMUSG00000023067, ENSMUSG00000026288	86	77	6770	4.0894	1	68.9067
GOTERM_BP_FAT	GO:0010648~negative regulation of cell communication	5	0.506167	4.62963	0.0750046	ENSMUSG00000021025, ENSMUSG00000037211, ENSMUSG00000053113, ENSMUSG00000020108, ENSMUSG00000026288	86	127	6770	3.09925	1	70.4098
GOTERM_BP_FAT	GO:0007517~muscle organ development	5	0.507265	4.62963	0.0716444	ENSMUSG00000032085, ENSMUSG00000034640, ENSMUSG00000031987, ENSMUSG00000022951, ENSMUSG00000019947	86	125	6770	3.14884	1	68.6856
GOTERM_BP_FAT	GO:0045619~regulation of lymphocyte differentiation	3	0.50756	2.77778	0.0745762	ENSMUSG00000036594, ENSMUSG00000024610, ENSMUSG00000026288	86	36	6770	6.56008	1	70.195
GOTERM_BP_FAT	GO:0045637~regulation of myeloid cell differentiation	3	0.50756	2.77778	0.0745762	ENSMUSG00000066687, ENSMUSG00000021025, ENSMUSG00000026288	86	36	6770	6.56008	1	70.195
GOTERM_BP_FAT	GO:0046545~development of primary female sexual characteristics	3	0.507622	2.77778	0.0709953	ENSMUSG00000022893, ENSMUSG00000062960, ENSMUSG00000007659	86	35	6770	6.74751	1	68.3418
GOTERM_BP_FAT	GO:0035295~tube development	6	0.510507	5.55556	0.0766283	ENSMUSG00000037211, ENSMUSG00000030790, ENSMUSG00000062960, ENSMUSG00000019997, ENSMUSG00000029648, ENSMUSG00000029231	86	181	6770	2.60953	1	71.2107
GOTERM_BP_FAT	GO:0002449~lymphocyte mediated immunity	3	0.514561	2.77778	0.0782141	ENSMUSG00000036594, ENSMUSG00000024610, ENSMUSG00000026288	86	37	6770	6.38278	1	71.9733
UP_SEQ_FEATURE	cross-link:Glycyl lysine isopeptide (Lys-Gly) (interchain with G-Cter in SUMO)	4	0.51798	3.7037	0.0310649	ENSMUSG00000074622, ENSMUSG00000021025, ENSMUSG00000071637, ENSMUSG00000056501	107	60	9271	5.77632	0.999992	35.2846
UP_SEQ_FEATURE	domain:SH2	4	0.51798	3.7037	0.0310649	ENSMUSG00000054520, ENSMUSG00000053113, ENSMUSG00000026288, ENSMUSG00000044813	107	60	9271	5.77632	0.999992	35.2846
INTERPRO	IPR016468:CCAAT/enhancer-binding	2	0.525143	1.85185	0.0343074	ENSMUSG00000071637, ENSMUSG00000056501	104	3	8904	57.0769	0.999869	36.5681
INTERPRO	IPR012395:IGFBP-related, CNN	2	0.525143	1.85185	0.0343074	ENSMUSG00000028195, ENSMUSG00000019997	104	3	8904	57.0769	0.999869	36.5681
INTERPRO	IPR006208:Cystine knot	2	0.525143	1.85185	0.0343074	ENSMUSG00000028195, ENSMUSG00000019997	104	3	8904	57.0769	0.999869	36.5681
GOTERM_CC_FAT	GO:0005576~extracellular region	13	0.525245	12.037	0.0313343	ENSMUSG00000029380, ENSMUSG00000028195, ENSMUSG00000031502, ENSMUSG00000022893, ENSMUSG00000031503, ENSMUSG00000030790, ENSMUSG00000040152, ENSMUSG00000020427, ENSMUSG00000002289, ENSMUSG00000036040, ENSMUSG00000019997, ENSMUSG00000040488, ENSMUSG00000028776	66	640	6220	1.9143	0.975882	30.4954
GOTERM_CC_FAT	GO:0005578~proteinaceous extracellular matrix	7	0.529154	6.48148	0.00641713	ENSMUSG00000002289, ENSMUSG00000031502, ENSMUSG00000022893, ENSMUSG00000031503, ENSMUSG00000036040, ENSMUSG00000040488, ENSMUSG00000019997	66	161	6220	4.0975	0.529154	7.09222
GOTERM_BP_FAT	GO:0002694~regulation of leukocyte activation	4	0.539014	3.7037	0.0858938	ENSMUSG00000036594, ENSMUSG00000024610, ENSMUSG00000023067, ENSMUSG00000026288	86	83	6770	3.79378	1	75.4063
GOTERM_BP_FAT	GO:0060343~trabecula formation	2	0.540508	1.85185	0.0846819	ENSMUSG00000022893, ENSMUSG00000031987	86	7	6770	22.4917	1	74.8921
GOTERM_BP_FAT	GO:0046660~female sex differentiation	3	0.54135	2.77778	0.0856529	ENSMUSG00000022893, ENSMUSG00000062960, ENSMUSG00000007659	86	39	6770	6.05546	1	75.3049
GOTERM_MF_FAT	GO:0042287~MHC protein binding	2	0.542936	1.85185	0.0581585	ENSMUSG00000036594, ENSMUSG00000024610	78	5	6466	33.159	0.999992	52.6938
INTERPRO	IPR008266:Tyrosine protein kinase, active site	4	0.544853	3.7037	0.0391833	ENSMUSG00000062960, ENSMUSG00000074305, ENSMUSG00000029648, ENSMUSG00000029231	104	65	8904	5.26864	0.999964	40.6197
GOTERM_MF_FAT	GO:0046982~protein heterodimerization activity	4	0.552414	3.7037	0.0558031	ENSMUSG00000022383, ENSMUSG00000071637, ENSMUSG00000007659, ENSMUSG00000056501	78	73	6466	4.54233	0.999987	51.1944
GOTERM_MF_FAT	GO:0005539~glycosaminoglycan binding	4	0.552414	3.7037	0.0558031	ENSMUSG00000028195, ENSMUSG00000022893, ENSMUSG00000019997, ENSMUSG00000040152	78	73	6466	4.54233	0.999987	51.1944
GOTERM_BP_FAT	GO:0050865~regulation of cell activation	4	0.556269	3.7037	0.0907379	ENSMUSG00000036594, ENSMUSG00000024610, ENSMUSG00000023067, ENSMUSG00000026288	86	85	6770	3.70451	1	77.3649
GOTERM_BP_FAT	GO:0006954~inflammatory response	4	0.556269	3.7037	0.0907379	ENSMUSG00000035356, ENSMUSG00000029380, ENSMUSG00000061878, ENSMUSG00000040152	86	85	6770	3.70451	1	77.3649
GOTERM_MF_FAT	GO:0042802~identical protein binding	6	0.561598	5.55556	0.0651001	ENSMUSG00000024843, ENSMUSG00000066687, ENSMUSG00000071637, ENSMUSG00000029648, ENSMUSG00000056501, ENSMUSG00000027803	78	182	6466	2.73288	0.999998	56.8696
GOTERM_MF_FAT	GO:0048407~platelet-derived growth factor binding	2	0.563537	1.85185	0.069383	ENSMUSG00000031502, ENSMUSG00000029231	78	6	6466	27.6325	0.999999	59.274
GOTERM_MF_FAT	GO:0042803~protein homodimerization activity	5	0.568641	4.62963	0.0542418	ENSMUSG00000024843, ENSMUSG00000066687, ENSMUSG00000071637, ENSMUSG00000056501, ENSMUSG00000027803	78	120	6466	3.45406	0.999982	50.1766
GOTERM_BP_FAT	GO:0060669~embryonic placenta morphogenesis	2	0.575088	1.85185	0.096186	ENSMUSG00000030790, ENSMUSG00000053113	86	8	6770	19.6802	1	79.3928
GOTERM_BP_FAT	GO:0048146~positive regulation of fibroblast proliferation	2	0.575088	1.85185	0.096186	ENSMUSG00000061878, ENSMUSG00000029135	86	8	6770	19.6802	1	79.3928
GOTERM_BP_FAT	GO:0048585~negative regulation of response to stimulus	3	0.575713	2.77778	0.0971902	ENSMUSG00000022383, ENSMUSG00000053113, ENSMUSG00000026288	86	42	6770	5.62292	1	79.7476
GOTERM_BP_FAT	GO:0019318~hexose metabolic process	4	0.576404	3.7037	0.0982137	ENSMUSG00000026628, ENSMUSG00000022383, ENSMUSG00000022346, ENSMUSG00000019577	86	88	6770	3.57822	1	80.1032
GOTERM_MF_FAT	GO:0004714~transmembrane receptor protein tyrosine kinase activity	3	0.620933	2.77778	0.0852327	ENSMUSG00000062960, ENSMUSG00000029648, ENSMUSG00000029231	78	41	6466	6.06567	1	67.1396
INTERPRO	IPR000980:SH2 motif	4	0.636986	3.7037	0.0576456	ENSMUSG00000054520, ENSMUSG00000053113, ENSMUSG00000026288, ENSMUSG00000044813	104	76	8904	4.50607	1	53.8928
INTERPRO	IPR007110:Immunoglobulin-like	6	0.638927	5.55556	0.0654091	ENSMUSG00000036594, ENSMUSG00000027864, ENSMUSG00000020717, ENSMUSG00000062960, ENSMUSG00000029648, ENSMUSG00000029231	104	187	8904	2.74702	1	58.6075
INTERPRO	IPR000837:Fos transforming protein	2	0.65494	1.85185	0.0565288	ENSMUSG00000026628, ENSMUSG00000029135	104	5	8904	34.2462	1	53.1752
INTERPRO	IPR003599:Immunoglobulin subtype	5	0.65929	4.62963	0.0650808	ENSMUSG00000027864, ENSMUSG00000020717, ENSMUSG00000062960, ENSMUSG00000029648, ENSMUSG00000029231	104	131	8904	3.26776	1	58.4175
SMART	SM00252:SH2	4	0.674141	3.7037	0.0983272	ENSMUSG00000054520, ENSMUSG00000053113, ENSMUSG00000026288, ENSMUSG00000044813	73	76	4941	3.56236	0.998803	65.1775
GOTERM_CC_FAT	GO:0005604~basement membrane	3	0.675217	2.77778	0.0650701	ENSMUSG00000031502, ENSMUSG00000022893, ENSMUSG00000031503	66	40	6220	7.06818	0.999619	53.6445
INTERPRO	IPR007875:Sprouty	2	0.686121	1.85185	0.0782437	ENSMUSG00000037211, ENSMUSG00000024427	104	7	8904	24.4615	1	65.4368
INTERPRO	IPR013273:Peptidase M12B, ADAM-TS	2	0.686121	1.85185	0.0782437	ENSMUSG00000022893, ENSMUSG00000036040	104	7	8904	24.4615	1	65.4368
INTERPRO	IPR010294:ADAM-TS Spacer 1	2	0.696363	1.85185	0.0889149	ENSMUSG00000022893, ENSMUSG00000036040	104	8	8904	21.4038	1	70.3057
INTERPRO	IPR013783:Immunoglobulin-like fold	6	0.702325	5.55556	0.0860093	ENSMUSG00000036594, ENSMUSG00000027864, ENSMUSG00000020717, ENSMUSG00000062960, ENSMUSG00000029648, ENSMUSG00000029231	104	203	8904	2.5305	1	69.0469
INTERPRO	IPR006207:Cystine knot, C-terminal	2	0.721164	1.85185	0.0994636	ENSMUSG00000028195, ENSMUSG00000019997	104	9	8904	19.0256	1	74.4893
INTERPRO	IPR008085:Thrombospondin, type 1 repeat, subgroup	2	0.721164	1.85185	0.0994636	ENSMUSG00000022893, ENSMUSG00000040152	104	9	8904	19.0256	1	74.4893
PIR_SUPERFAMILY	PIRSF038352:sprouty homolog protein	2	0.730544	1.85185	0.0587287	ENSMUSG00000037211, ENSMUSG00000024427	56	4	3664	32.7143	0.980436	46.0362
PIR_SUPERFAMILY	PIRSF001719:fos transforming protein	2	0.730544	1.85185	0.0587287	ENSMUSG00000026628, ENSMUSG00000029135	56	4	3664	32.7143	0.980436	46.0362
GOTERM_CC_FAT	GO:0005581~collagen	2	0.745044	1.85185	0.0997907	ENSMUSG00000031502, ENSMUSG00000031503	66	10	6220	18.8485	0.999995	69.9186
GOTERM_CC_FAT	GO:0044420~extracellular matrix part	3	0.770376	2.77778	0.0957075	ENSMUSG00000031502, ENSMUSG00000022893, ENSMUSG00000031503	66	50	6220	5.65455	0.999992	68.3221
PIR_SUPERFAMILY	PIRSF036495:IGFBP_rP_CNN	2	0.771236	1.85185	0.0443721	ENSMUSG00000028195, ENSMUSG00000019997	56	3	3664	43.619	0.947667	37.0343
PIR_SUPERFAMILY	PIRSF005879:CCAAT/enhancer-binding	2	0.771236	1.85185	0.0443721	ENSMUSG00000071637, ENSMUSG00000056501	56	3	3664	43.619	0.947667	37.0343
PIR_SUPERFAMILY	PIRSF037826:transcription factor MafK	2	0.771236	1.85185	0.0443721	ENSMUSG00000018143, ENSMUSG00000042622	56	3	3664	43.619	0.947667	37.0343
PIR_SUPERFAMILY	PIRSF005879:CCAAT/enhancer-binding protein	2	0.771236	1.85185	0.0443721	ENSMUSG00000071637, ENSMUSG00000056501	56	3	3664	43.619	0.947667	37.0343
UP_SEQ_FEATURE	domain:SPR	2	0.777336	1.85185	0.0666872	ENSMUSG00000037211, ENSMUSG00000024427	107	6	9271	28.8816	1	61.3915
UP_SEQ_FEATURE	domain:EGF-like 3	3	0.804338	2.77778	0.0762962	ENSMUSG00000040488, ENSMUSG00000040152, ENSMUSG00000028073	107	40	9271	6.49836	1	66.5262
UP_SEQ_FEATURE	region of interest:Triple-helical region	2	0.8334	1.85185	0.0879221	ENSMUSG00000031502, ENSMUSG00000031503	107	8	9271	21.6612	1	71.8906
UP_SEQ_FEATURE	domain:TSP type-1	2	0.8334	1.85185	0.0879221	ENSMUSG00000028195, ENSMUSG00000019997	107	8	9271	21.6612	1	71.8906
UP_SEQ_FEATURE	domain:Ig-like C2-type 7	2	0.852728	1.85185	0.0983594	ENSMUSG00000062960, ENSMUSG00000029648	107	9	9271	19.2544	1	76.0159
UP_SEQ_FEATURE	domain:CTCK	2	0.852728	1.85185	0.0983594	ENSMUSG00000028195, ENSMUSG00000019997	107	9	9271	19.2544	1	76.0159
PIR_SUPERFAMILY	PIRSF038502:vascular endothelial growth factor receptor	2	0.860052	1.85185	0.0298005	ENSMUSG00000062960, ENSMUSG00000029648	56	2	3664	65.4286	0.860052	26.5337
PIR_SUPERFAMILY	PIRSF002258:collagen alpha 1(IV) chain	2	0.860052	1.85185	0.0298005	ENSMUSG00000031502, ENSMUSG00000031503	56	2	3664	65.4286	0.860052	26.5337

## Sheet: mu3+br3 down
mu21+br21 downregulated, intensity>50, n=87/11935
Category	Term	Count	Benjamini	%	PValue	Genes	List Total	Pop Hits	Pop Total	Fold Enrichment	Bonferroni	FDR
SMART	SM00349:KRAB	8	0.000345611	9.1954	1.86847e-05	ENSMUSG00000020472, ENSMUSG00000020491, ENSMUSG00000074165, ENSMUSG00000059475, ENSMUSG00000042063, ENSMUSG00000034800, ENSMUSG00000040596, ENSMUSG00000037001	43	117	5719	9.09402	0.000691103	0.0167761
SMART	SM00355:ZnF_C2H2	13	0.000521635	14.9425	1.41018e-05	ENSMUSG00000020472, ENSMUSG00000020491, ENSMUSG00000045268, ENSMUSG00000034800, ENSMUSG00000014470, ENSMUSG00000049657, ENSMUSG00000074165, ENSMUSG00000059475, ENSMUSG00000032119, ENSMUSG00000042063, ENSMUSG00000039238, ENSMUSG00000037001, ENSMUSG00000062761	43	389	5719	4.44473	0.000521635	0.0126615
INTERPRO	IPR001909:Krueppel-associated box	8	0.000883441	9.1954	1.09792e-05	ENSMUSG00000020472, ENSMUSG00000020491, ENSMUSG00000074165, ENSMUSG00000059475, ENSMUSG00000042063, ENSMUSG00000034800, ENSMUSG00000040596, ENSMUSG00000037001	70	117	10482	10.2388	0.0017661	0.0132706
INTERPRO	IPR015880:Zinc finger, C2H2-like	13	0.00120395	14.9425	7.4824e-06	ENSMUSG00000020472, ENSMUSG00000020491, ENSMUSG00000045268, ENSMUSG00000034800, ENSMUSG00000014470, ENSMUSG00000049657, ENSMUSG00000074165, ENSMUSG00000059475, ENSMUSG00000032119, ENSMUSG00000042063, ENSMUSG00000039238, ENSMUSG00000037001, ENSMUSG00000062761	70	389	10482	5.00426	0.00120395	0.00904415
GOTERM_MF_FAT	GO:0003677~DNA binding	22	0.00217511	25.2874	1.5017e-05	ENSMUSG00000034518, ENSMUSG00000020472, ENSMUSG00000057156, ENSMUSG00000020863, ENSMUSG00000045268, ENSMUSG00000009741, ENSMUSG00000034800, ENSMUSG00000034801, ENSMUSG00000040596, ENSMUSG00000043991, ENSMUSG00000031902, ENSMUSG00000049657, ENSMUSG00000025409, ENSMUSG00000031015, ENSMUSG00000032698, ENSMUSG00000032119, ENSMUSG00000059475, ENSMUSG00000034333, ENSMUSG00000042063, ENSMUSG00000046470,…	57	1113	7740	2.68407	0.00217511	0.0178261
INTERPRO	IPR007087:Zinc finger, C2H2-type	11	0.0110805	12.6437	0.0002076	ENSMUSG00000020472, ENSMUSG00000049657, ENSMUSG00000020491, ENSMUSG00000045268, ENSMUSG00000074165, ENSMUSG00000032119, ENSMUSG00000059475, ENSMUSG00000042063, ENSMUSG00000034800, ENSMUSG00000037001, ENSMUSG00000062761	70	388	10482	4.24529	0.0328746	0.250653
INTERPRO	IPR013087:Zinc finger, C2H2-type/integrase, DNA-binding	9	0.0122463	10.3448	0.000306088	ENSMUSG00000020472, ENSMUSG00000049657, ENSMUSG00000020491, ENSMUSG00000045268, ENSMUSG00000074165, ENSMUSG00000059475, ENSMUSG00000042063, ENSMUSG00000034800, ENSMUSG00000037001	70	262	10482	5.14384	0.0480928	0.369364
GOTERM_BP_FAT	GO:0045449~regulation of transcription	20	0.13967	22.9885	0.00125811	ENSMUSG00000020472, ENSMUSG00000068284, ENSMUSG00000025764, ENSMUSG00000025138, ENSMUSG00000057156, ENSMUSG00000020491, ENSMUSG00000045268, ENSMUSG00000009741, ENSMUSG00000034800, ENSMUSG00000040596, ENSMUSG00000043991, ENSMUSG00000031902, ENSMUSG00000049657, ENSMUSG00000074165, ENSMUSG00000032119, ENSMUSG00000059475, ENSMUSG00000042063, ENSMUSG00000046470, ENSMUSG00000062761, ENSMUSG00000037001	54	1428	8042	2.0858	0.452151	1.78527
GOTERM_BP_FAT	GO:0006350~transcription	18	0.159561	20.6897	0.0010904	ENSMUSG00000020472, ENSMUSG00000025764, ENSMUSG00000025138, ENSMUSG00000057156, ENSMUSG00000020491, ENSMUSG00000045268, ENSMUSG00000009741, ENSMUSG00000034800, ENSMUSG00000043991, ENSMUSG00000031902, ENSMUSG00000049657, ENSMUSG00000074165, ENSMUSG00000032119, ENSMUSG00000059475, ENSMUSG00000042063, ENSMUSG00000046470, ENSMUSG00000037001, ENSMUSG00000062761	54	1185	8042	2.26217	0.406367	1.54901
SP_PIR_KEYWORDS	zinc	19	0.163611	21.8391	0.00495053	ENSMUSG00000073643, ENSMUSG00000020472, ENSMUSG00000040350, ENSMUSG00000025764, ENSMUSG00000025138, ENSMUSG00000020491, ENSMUSG00000045268, ENSMUSG00000070426, ENSMUSG00000034800, ENSMUSG00000026942, ENSMUSG00000014470, ENSMUSG00000049657, ENSMUSG00000074165, ENSMUSG00000032698, ENSMUSG00000032119, ENSMUSG00000059475, ENSMUSG00000042063, ENSMUSG00000062761, ENSMUSG00000037001	79	1326	10918	1.98028	0.414907	5.43488
SP_PIR_KEYWORDS	nucleus	32	0.17809	36.7816	0.00362535	ENSMUSG00000020472, ENSMUSG00000057156, ENSMUSG00000020491, ENSMUSG00000020863, ENSMUSG00000009741, ENSMUSG00000034800, ENSMUSG00000055760, ENSMUSG00000040720, ENSMUSG00000031902, ENSMUSG00000049657, ENSMUSG00000031015, ENSMUSG00000034663, ENSMUSG00000059475, ENSMUSG00000032119, ENSMUSG00000062761, ENSMUSG00000037001, ENSMUSG00000034518, ENSMUSG00000025138, ENSMUSG00000025764, ENSMUSG00000045268,…	79	2771	10918	1.59599	0.324464	4.00706
UP_SEQ_FEATURE	domain:KRAB	4	0.178693	4.5977	0.00181272	ENSMUSG00000059475, ENSMUSG00000034800, ENSMUSG00000040596, ENSMUSG00000037001	76	35	10762	16.1835	0.325455	2.27812
BIOCARTA	m_tnfr1Pathway:TNFR1 Signaling Pathway	2	0.193577	2.29885	0.0302678	ENSMUSG00000029863, ENSMUSG00000026942	2	26	859	33.0385	0.349682	18.8428
SP_PIR_KEYWORDS	dna-binding	15	0.20928	17.2414	0.00217181	ENSMUSG00000034518, ENSMUSG00000045268, ENSMUSG00000020863, ENSMUSG00000057156, ENSMUSG00000009741, ENSMUSG00000034800, ENSMUSG00000043991, ENSMUSG00000031902, ENSMUSG00000049657, ENSMUSG00000031015, ENSMUSG00000059475, ENSMUSG00000032119, ENSMUSG00000046470, ENSMUSG00000037001, ENSMUSG00000062761	79	836	10918	2.47971	0.20928	2.4184
GOTERM_BP_FAT	GO:0051252~regulation of RNA metabolic process	15	0.210499	17.2414	0.00098844	ENSMUSG00000020472, ENSMUSG00000025138, ENSMUSG00000068284, ENSMUSG00000020491, ENSMUSG00000057156, ENSMUSG00000034800, ENSMUSG00000040596, ENSMUSG00000043991, ENSMUSG00000031902, ENSMUSG00000074165, ENSMUSG00000059475, ENSMUSG00000032119, ENSMUSG00000042063, ENSMUSG00000046470, ENSMUSG00000037001	54	857	8042	2.60664	0.376688	1.40512
SP_PIR_KEYWORDS	Transcription	17	0.215937	19.5402	0.00896937	ENSMUSG00000020472, ENSMUSG00000025764, ENSMUSG00000020491, ENSMUSG00000045268, ENSMUSG00000057156, ENSMUSG00000009741, ENSMUSG00000034800, ENSMUSG00000043991, ENSMUSG00000031902, ENSMUSG00000049657, ENSMUSG00000074165, ENSMUSG00000032119, ENSMUSG00000059475, ENSMUSG00000042063, ENSMUSG00000046470, ENSMUSG00000037001, ENSMUSG00000062761	79	1189	10918	1.97598	0.622076	9.64744
BIOCARTA	m_HivnefPathway:HIV-I Nef: negative effector of Fas and TNF	2	0.222061	2.29885	0.0523865	ENSMUSG00000029863, ENSMUSG00000026942	2	45	859	19.0889	0.529199	30.6162
UP_SEQ_FEATURE	compositionally biased region:Poly-Pro	7	0.227671	8.04598	0.00711772	ENSMUSG00000031902, ENSMUSG00000068284, ENSMUSG00000057156, ENSMUSG00000038271, ENSMUSG00000022911, ENSMUSG00000034801, ENSMUSG00000040720	76	245	10762	4.04586	0.787767	8.67333
UP_SEQ_FEATURE	zinc finger region:C2H2-type 1	7	0.229278	8.04598	0.00119941	ENSMUSG00000049657, ENSMUSG00000045268, ENSMUSG00000032119, ENSMUSG00000059475, ENSMUSG00000034800, ENSMUSG00000037001, ENSMUSG00000062761	76	171	10762	5.79671	0.229278	1.51276
UP_SEQ_FEATURE	zinc finger region:C2H2-type 7	5	0.234089	5.74713	0.00368017	ENSMUSG00000045268, ENSMUSG00000032119, ENSMUSG00000059475, ENSMUSG00000034800, ENSMUSG00000037001	76	91	10762	7.78051	0.550702	4.57494
UP_SEQ_FEATURE	zinc finger region:C2H2-type 6	5	0.240738	5.74713	0.00632571	ENSMUSG00000045268, ENSMUSG00000032119, ENSMUSG00000059475, ENSMUSG00000034800, ENSMUSG00000037001	76	106	10762	6.67949	0.747676	7.74371
UP_SEQ_FEATURE	zinc finger region:C2H2-type 3	6	0.259163	6.89655	0.00551424	ENSMUSG00000045268, ENSMUSG00000032119, ENSMUSG00000059475, ENSMUSG00000034800, ENSMUSG00000037001, ENSMUSG00000062761	76	163	10762	5.21246	0.698776	6.78221
GOTERM_MF_FAT	GO:0008270~zinc ion binding	20	0.277722	22.9885	0.00447747	ENSMUSG00000073643, ENSMUSG00000020472, ENSMUSG00000040350, ENSMUSG00000025764, ENSMUSG00000025138, ENSMUSG00000020491, ENSMUSG00000045268, ENSMUSG00000070426, ENSMUSG00000034800, ENSMUSG00000026942, ENSMUSG00000014470, ENSMUSG00000049657, ENSMUSG00000074165, ENSMUSG00000032698, ENSMUSG00000032119, ENSMUSG00000059475, ENSMUSG00000042063, ENSMUSG00000039238, ENSMUSG00000062761, ENSMUSG00000037001	57	1439	7740	1.88728	0.478314	5.18798
BIOCARTA	m_stressPathway:TNF/Stress Related Signaling	2	0.316114	2.29885	0.0267753	ENSMUSG00000029863, ENSMUSG00000026942	2	23	859	37.3478	0.316114	16.8365
GOTERM_BP_FAT	GO:0006355~regulation of transcription, DNA-dependent	15	0.321085	17.2414	0.000809838	ENSMUSG00000020472, ENSMUSG00000025138, ENSMUSG00000068284, ENSMUSG00000020491, ENSMUSG00000057156, ENSMUSG00000034800, ENSMUSG00000040596, ENSMUSG00000043991, ENSMUSG00000031902, ENSMUSG00000074165, ENSMUSG00000059475, ENSMUSG00000032119, ENSMUSG00000042063, ENSMUSG00000046470, ENSMUSG00000037001	54	840	8042	2.65939	0.321085	1.1526
UP_SEQ_FEATURE	zinc finger region:C2H2-type 5	5	0.328586	5.74713	0.0127684	ENSMUSG00000045268, ENSMUSG00000032119, ENSMUSG00000059475, ENSMUSG00000034800, ENSMUSG00000037001	76	130	10762	5.44636	0.938492	15.0595
UP_SEQ_FEATURE	zinc finger region:C2H2-type 8	4	0.443186	4.5977	0.0213548	ENSMUSG00000032119, ENSMUSG00000059475, ENSMUSG00000034800, ENSMUSG00000037001	76	85	10762	6.66378	0.99076	23.9798
SP_PIR_KEYWORDS	transcription regulation	14	0.522229	16.092	0.0402041	ENSMUSG00000020472, ENSMUSG00000025764, ENSMUSG00000045268, ENSMUSG00000057156, ENSMUSG00000009741, ENSMUSG00000034800, ENSMUSG00000043991, ENSMUSG00000031902, ENSMUSG00000049657, ENSMUSG00000059475, ENSMUSG00000032119, ENSMUSG00000046470, ENSMUSG00000037001, ENSMUSG00000062761	79	1075	10918	1.79985	0.988106	37.0009
UP_SEQ_FEATURE	zinc finger region:C2H2-type 2	5	0.528584	5.74713	0.0307082	ENSMUSG00000045268, ENSMUSG00000032119, ENSMUSG00000059475, ENSMUSG00000034800, ENSMUSG00000062761	76	170	10762	4.16486	0.99885	32.7092
SP_PIR_KEYWORDS	metal-binding	21	0.537029	24.1379	0.0350243	ENSMUSG00000073643, ENSMUSG00000020472, ENSMUSG00000032478, ENSMUSG00000040350, ENSMUSG00000025764, ENSMUSG00000025138, ENSMUSG00000020491, ENSMUSG00000045268, ENSMUSG00000070426, ENSMUSG00000034800, ENSMUSG00000026942, ENSMUSG00000014470, ENSMUSG00000049657, ENSMUSG00000074165, ENSMUSG00000032698, ENSMUSG00000032119, ENSMUSG00000059475, ENSMUSG00000042063, ENSMUSG00000026836, ENSMUSG00000062761,…	79	1860	10918	1.56035	0.97873	33.0648
GOTERM_MF_FAT	GO:0046914~transition metal ion binding	21	0.578699	24.1379	0.0177253	ENSMUSG00000073643, ENSMUSG00000020472, ENSMUSG00000040350, ENSMUSG00000025764, ENSMUSG00000025138, ENSMUSG00000020491, ENSMUSG00000045268, ENSMUSG00000070426, ENSMUSG00000034800, ENSMUSG00000026942, ENSMUSG00000014470, ENSMUSG00000049657, ENSMUSG00000074165, ENSMUSG00000032698, ENSMUSG00000032119, ENSMUSG00000059475, ENSMUSG00000042063, ENSMUSG00000026836, ENSMUSG00000039238, ENSMUSG00000062761,…	57	1752	7740	1.62761	0.925222	19.129
SP_PIR_KEYWORDS	zinc-finger	12	0.651094	13.7931	0.0659702	ENSMUSG00000040350, ENSMUSG00000049657, ENSMUSG00000014470, ENSMUSG00000025764, ENSMUSG00000070426, ENSMUSG00000045268, ENSMUSG00000032119, ENSMUSG00000059475, ENSMUSG00000034800, ENSMUSG00000037001, ENSMUSG00000062761, ENSMUSG00000026942	79	931	10918	1.78134	0.999371	53.6274
UP_SEQ_FEATURE	zinc finger region:C2H2-type 4	4	0.782758	4.5977	0.0679388	ENSMUSG00000045268, ENSMUSG00000059475, ENSMUSG00000034800, ENSMUSG00000037001	76	135	10762	4.19571	1	59.0828
UP_SEQ_FEATURE	zinc finger region:C2H2-type 9	3	0.801305	3.44828	0.0854866	ENSMUSG00000032119, ENSMUSG00000059475, ENSMUSG00000037001	76	70	10762	6.0688	1	67.8586
UP_SEQ_FEATURE	repeat:TPR 10	2	0.809169	2.29885	0.0805351	ENSMUSG00000032558, ENSMUSG00000025235	76	12	10762	23.6009	1	65.5769
GOTERM_CC_FAT	GO:0031224~intrinsic to membrane	20	0.855733	22.9885	0.0435318	ENSMUSG00000041623, ENSMUSG00000042202, ENSMUSG00000070426, ENSMUSG00000036197, ENSMUSG00000024440, ENSMUSG00000045435, ENSMUSG00000036975, ENSMUSG00000036992, ENSMUSG00000026960, ENSMUSG00000022999, ENSMUSG00000044952, ENSMUSG00000028293, ENSMUSG00000038949, ENSMUSG00000037408, ENSMUSG00000030126, ENSMUSG00000022560, ENSMUSG00000034320, ENSMUSG00000036599, ENSMUSG00000026836, ENSMUSG00000039308	36	2835	7332	1.4368	0.979187	38.1848
GOTERM_CC_FAT	GO:0016021~integral to membrane	20	0.907698	22.9885	0.0270156	ENSMUSG00000041623, ENSMUSG00000042202, ENSMUSG00000070426, ENSMUSG00000036197, ENSMUSG00000024440, ENSMUSG00000045435, ENSMUSG00000036975, ENSMUSG00000036992, ENSMUSG00000026960, ENSMUSG00000022999, ENSMUSG00000044952, ENSMUSG00000028293, ENSMUSG00000038949, ENSMUSG00000037408, ENSMUSG00000030126, ENSMUSG00000022560, ENSMUSG00000034320, ENSMUSG00000036599, ENSMUSG00000026836, ENSMUSG00000039308	36	2709	7332	1.50363	0.907698	25.6205
INTERPRO	IPR018957:Zinc finger, C3HC4 RING-type	4	0.933801	4.5977	0.0808627	ENSMUSG00000040350, ENSMUSG00000014470, ENSMUSG00000070426, ENSMUSG00000026942	70	154	10482	3.88942	0.999999	63.9129
GOTERM_MF_FAT	GO:0043169~cation binding	25	0.945078	28.7356	0.0952198	ENSMUSG00000020472, ENSMUSG00000020491, ENSMUSG00000070426, ENSMUSG00000024440, ENSMUSG00000034800, ENSMUSG00000026942, ENSMUSG00000014470, ENSMUSG00000049657, ENSMUSG00000059475, ENSMUSG00000032119, ENSMUSG00000039238, ENSMUSG00000037001, ENSMUSG00000062761, ENSMUSG00000073643, ENSMUSG00000040350, ENSMUSG00000032478, ENSMUSG00000068284, ENSMUSG00000025764, ENSMUSG00000025138, ENSMUSG00000045268,…	57	2606	7740	1.30266	1	69.5142
GOTERM_MF_FAT	GO:0046872~metal ion binding	25	0.96679	28.7356	0.0896517	ENSMUSG00000020472, ENSMUSG00000020491, ENSMUSG00000070426, ENSMUSG00000024440, ENSMUSG00000034800, ENSMUSG00000026942, ENSMUSG00000014470, ENSMUSG00000049657, ENSMUSG00000059475, ENSMUSG00000032119, ENSMUSG00000039238, ENSMUSG00000037001, ENSMUSG00000062761, ENSMUSG00000073643, ENSMUSG00000040350, ENSMUSG00000032478, ENSMUSG00000068284, ENSMUSG00000025764, ENSMUSG00000025138, ENSMUSG00000045268,…	57	2590	7740	1.31071	0.999999	67.2109
GOTERM_BP_FAT	GO:0016051~carbohydrate biosynthetic process	3	0.990871	3.44828	0.0755902	ENSMUSG00000036599, ENSMUSG00000039308, ENSMUSG00000053916	54	69	8042	6.47504	1	67.5252
GOTERM_BP_FAT	GO:0016481~negative regulation of transcription	5	0.993462	5.74713	0.0903617	ENSMUSG00000043991, ENSMUSG00000020472, ENSMUSG00000068284, ENSMUSG00000025138, ENSMUSG00000032119	54	259	8042	2.87502	1	74.2106
GOTERM_BP_FAT	GO:0005976~polysaccharide metabolic process	3	0.994635	3.44828	0.0737014	ENSMUSG00000024440, ENSMUSG00000036599, ENSMUSG00000039308	54	68	8042	6.57026	1	66.5627
GOTERM_BP_FAT	GO:0006024~glycosaminoglycan biosynthetic process	2	0.99486	2.29885	0.0640182	ENSMUSG00000036599, ENSMUSG00000039308	54	10	8042	29.7852	1	61.1978
GOTERM_BP_FAT	GO:0006023~aminoglycan biosynthetic process	2	0.99486	2.29885	0.0640182	ENSMUSG00000036599, ENSMUSG00000039308	54	10	8042	29.7852	1	61.1978
GOTERM_BP_FAT	GO:0006611~protein export from nucleus	2	0.996627	2.29885	0.0578018	ENSMUSG00000026027, ENSMUSG00000036992	54	9	8042	33.0947	1	57.3426

## Sheet: br3+mu6 down u
mu3+3vs21 downregulated, n=75, intensity>50, unambiguous
Category	Term	Count	Benjamini	%	PValue	Genes	List Total	Pop Hits	Pop Total	Fold Enrichment	Bonferroni	FDR
SMART	SM00349:KRAB	5	0.0067329	6.66667	0.00040935	ENSMUSG00000020472, ENSMUSG00000020491, ENSMUSG00000034800, ENSMUSG00000040596, ENSMUSG00000037001	38	48	4941	13.5444	0.0134205	0.356737
GOTERM_MF_FAT	GO:0003677~DNA binding	19	0.00898444	25.3333	7.33717e-05	ENSMUSG00000034518, ENSMUSG00000020472, ENSMUSG00000057156, ENSMUSG00000045268, ENSMUSG00000020863, ENSMUSG00000009741, ENSMUSG00000034800, ENSMUSG00000040596, ENSMUSG00000043991, ENSMUSG00000031902, ENSMUSG00000049657, ENSMUSG00000025409, ENSMUSG00000031015, ENSMUSG00000032698, ENSMUSG00000032119, ENSMUSG00000034333, ENSMUSG00000046470, ENSMUSG00000062761, ENSMUSG00000037001	47	991	6466	2.63765	0.00898444	0.0845694
SMART	SM00355:ZnF_C2H2	10	0.00989149	13.3333	0.000301189	ENSMUSG00000020472, ENSMUSG00000049657, ENSMUSG00000014470, ENSMUSG00000020491, ENSMUSG00000045268, ENSMUSG00000032119, ENSMUSG00000039238, ENSMUSG00000034800, ENSMUSG00000037001, ENSMUSG00000062761	38	304	4941	4.27718	0.00989149	0.262588
INTERPRO	IPR001909:Krueppel-associated box	5	0.0173027	6.66667	0.000254773	ENSMUSG00000020472, ENSMUSG00000020491, ENSMUSG00000034800, ENSMUSG00000040596, ENSMUSG00000037001	59	48	8904	15.7203	0.034306	0.299054
INTERPRO	IPR015880:Zinc finger, C2H2-like	10	0.0185469	13.3333	0.000136641	ENSMUSG00000020472, ENSMUSG00000049657, ENSMUSG00000014470, ENSMUSG00000020491, ENSMUSG00000045268, ENSMUSG00000032119, ENSMUSG00000039238, ENSMUSG00000034800, ENSMUSG00000037001, ENSMUSG00000062761	59	304	8904	4.96432	0.0185469	0.160492
INTERPRO	IPR007087:Zinc finger, C2H2-type	8	0.134806	10.6667	0.00316582	ENSMUSG00000020472, ENSMUSG00000049657, ENSMUSG00000020491, ENSMUSG00000045268, ENSMUSG00000032119, ENSMUSG00000034800, ENSMUSG00000037001, ENSMUSG00000062761	59	300	8904	4.02441	0.35235	3.65846
SP_PIR_KEYWORDS	dna-binding	14	0.184545	18.6667	0.00223934	ENSMUSG00000034518, ENSMUSG00000045268, ENSMUSG00000020863, ENSMUSG00000057156, ENSMUSG00000009741, ENSMUSG00000034800, ENSMUSG00000043991, ENSMUSG00000031902, ENSMUSG00000049657, ENSMUSG00000031015, ENSMUSG00000032119, ENSMUSG00000046470, ENSMUSG00000037001, ENSMUSG00000062761	68	749	9341	2.56762	0.184545	2.41442
BIOCARTA	m_stressPathway:TNF/Stress Related Signaling	2	0.199524	2.66667	0.0312925	ENSMUSG00000029863, ENSMUSG00000026942	2	23	735	31.9565	0.359237	19.4236
INTERPRO	IPR013087:Zinc finger, C2H2-type/integrase, DNA-binding	6	0.215381	8	0.00705694	ENSMUSG00000020472, ENSMUSG00000049657, ENSMUSG00000020491, ENSMUSG00000045268, ENSMUSG00000034800, ENSMUSG00000037001	59	186	8904	4.86823	0.621003	7.9872
BIOCARTA	m_HivnefPathway:HIV-I Nef: negative effector of Fas and TNF	2	0.229827	2.66667	0.0544218	ENSMUSG00000029863, ENSMUSG00000026942	2	40	735	18.375	0.54316	31.6222
GOTERM_BP_FAT	GO:0051252~regulation of RNA metabolic process	12	0.328923	16	0.00391244	ENSMUSG00000043991, ENSMUSG00000020472, ENSMUSG00000031902, ENSMUSG00000068284, ENSMUSG00000025138, ENSMUSG00000020491, ENSMUSG00000057156, ENSMUSG00000032119, ENSMUSG00000046470, ENSMUSG00000034800, ENSMUSG00000040596, ENSMUSG00000037001	43	729	6770	2.59164	0.79719	5.33406
SP_PIR_KEYWORDS	zinc	16	0.329828	21.3333	0.0131074	ENSMUSG00000073643, ENSMUSG00000020472, ENSMUSG00000040350, ENSMUSG00000025764, ENSMUSG00000025138, ENSMUSG00000020491, ENSMUSG00000045268, ENSMUSG00000070426, ENSMUSG00000034800, ENSMUSG00000026942, ENSMUSG00000014470, ENSMUSG00000049657, ENSMUSG00000032698, ENSMUSG00000032119, ENSMUSG00000037001, ENSMUSG00000062761	68	1136	9341	1.93476	0.699005	13.3974
SP_PIR_KEYWORDS	nucleus	27	0.340925	36	0.00912116	ENSMUSG00000020472, ENSMUSG00000057156, ENSMUSG00000020491, ENSMUSG00000020863, ENSMUSG00000009741, ENSMUSG00000034800, ENSMUSG00000040720, ENSMUSG00000031902, ENSMUSG00000049657, ENSMUSG00000031015, ENSMUSG00000034663, ENSMUSG00000032119, ENSMUSG00000037001, ENSMUSG00000062761, ENSMUSG00000034518, ENSMUSG00000025764, ENSMUSG00000025138, ENSMUSG00000045268, ENSMUSG00000025785, ENSMUSG00000020463,…	68	2347	9341	1.58028	0.56562	9.50671
BIOCARTA	m_tnfr1Pathway:TNFR1 Signaling Pathway	2	0.346522	2.66667	0.029932	ENSMUSG00000029863, ENSMUSG00000026942	2	22	735	33.4091	0.346522	18.6517
GOTERM_BP_FAT	GO:0006355~regulation of transcription, DNA-dependent	12	0.357291	16	0.00325315	ENSMUSG00000043991, ENSMUSG00000020472, ENSMUSG00000031902, ENSMUSG00000068284, ENSMUSG00000025138, ENSMUSG00000020491, ENSMUSG00000057156, ENSMUSG00000032119, ENSMUSG00000046470, ENSMUSG00000034800, ENSMUSG00000040596, ENSMUSG00000037001	43	712	6770	2.65351	0.734513	4.45413
GOTERM_BP_FAT	GO:0006350~transcription	15	0.396236	20	0.0024764	ENSMUSG00000020472, ENSMUSG00000025764, ENSMUSG00000025138, ENSMUSG00000020491, ENSMUSG00000045268, ENSMUSG00000057156, ENSMUSG00000009741, ENSMUSG00000034800, ENSMUSG00000043991, ENSMUSG00000031902, ENSMUSG00000049657, ENSMUSG00000032119, ENSMUSG00000046470, ENSMUSG00000037001, ENSMUSG00000062761	43	1023	6770	2.30853	0.635469	3.40769
GOTERM_MF_FAT	GO:0008270~zinc ion binding	17	0.425363	22.6667	0.00896795	ENSMUSG00000073643, ENSMUSG00000020472, ENSMUSG00000040350, ENSMUSG00000025764, ENSMUSG00000025138, ENSMUSG00000020491, ENSMUSG00000045268, ENSMUSG00000070426, ENSMUSG00000034800, ENSMUSG00000026942, ENSMUSG00000014470, ENSMUSG00000049657, ENSMUSG00000032698, ENSMUSG00000032119, ENSMUSG00000039238, ENSMUSG00000062761, ENSMUSG00000037001	47	1239	6466	1.88762	0.669792	9.86598
SP_PIR_KEYWORDS	Transcription	14	0.483355	18.6667	0.0286113	ENSMUSG00000020472, ENSMUSG00000025764, ENSMUSG00000020491, ENSMUSG00000045268, ENSMUSG00000057156, ENSMUSG00000009741, ENSMUSG00000034800, ENSMUSG00000043991, ENSMUSG00000031902, ENSMUSG00000049657, ENSMUSG00000032119, ENSMUSG00000046470, ENSMUSG00000037001, ENSMUSG00000062761	68	1026	9341	1.87441	0.928753	27.1281
UP_SEQ_FEATURE	zinc finger region:C2H2-type 6	4	0.51512	5.33333	0.0218051	ENSMUSG00000045268, ENSMUSG00000032119, ENSMUSG00000034800, ENSMUSG00000037001	67	84	9271	6.5892	0.987004	24.0917
UP_SEQ_FEATURE	zinc finger region:C2H2-type 1	6	0.521851	8	0.00373833	ENSMUSG00000049657, ENSMUSG00000045268, ENSMUSG00000032119, ENSMUSG00000034800, ENSMUSG00000037001, ENSMUSG00000062761	67	146	9271	5.68657	0.521851	4.57483
SP_PIR_KEYWORDS	transcription regulation	13	0.52668	17.3333	0.0402649	ENSMUSG00000020472, ENSMUSG00000025764, ENSMUSG00000045268, ENSMUSG00000057156, ENSMUSG00000009741, ENSMUSG00000034800, ENSMUSG00000043991, ENSMUSG00000031902, ENSMUSG00000049657, ENSMUSG00000032119, ENSMUSG00000046470, ENSMUSG00000037001, ENSMUSG00000062761	68	966	9341	1.84863	0.976244	36.1125
GOTERM_BP_FAT	GO:0045449~regulation of transcription	17	0.538657	22.6667	0.00189896	ENSMUSG00000020472, ENSMUSG00000025764, ENSMUSG00000025138, ENSMUSG00000068284, ENSMUSG00000057156, ENSMUSG00000020491, ENSMUSG00000045268, ENSMUSG00000009741, ENSMUSG00000034800, ENSMUSG00000040596, ENSMUSG00000043991, ENSMUSG00000031902, ENSMUSG00000049657, ENSMUSG00000032119, ENSMUSG00000046470, ENSMUSG00000037001, ENSMUSG00000062761	43	1234	6770	2.16897	0.538657	2.62289
UP_SEQ_FEATURE	domain:KRAB	3	0.541908	4	0.00789442	ENSMUSG00000034800, ENSMUSG00000040596, ENSMUSG00000037001	67	19	9271	21.8484	0.790152	9.43435
UP_SEQ_FEATURE	compositionally biased region:Poly-Pro	6	0.553672	8	0.0202665	ENSMUSG00000031902, ENSMUSG00000068284, ENSMUSG00000057156, ENSMUSG00000038271, ENSMUSG00000022911, ENSMUSG00000040720	67	221	9271	3.75674	0.982288	22.5853
UP_SEQ_FEATURE	zinc finger region:C2H2-type 3	5	0.562108	6.66667	0.0166274	ENSMUSG00000045268, ENSMUSG00000032119, ENSMUSG00000034800, ENSMUSG00000037001, ENSMUSG00000062761	67	138	9271	5.01352	0.963232	18.9123
UP_SEQ_FEATURE	zinc finger region:C2H2-type 7	4	0.60272	5.33333	0.0139592	ENSMUSG00000045268, ENSMUSG00000032119, ENSMUSG00000034800, ENSMUSG00000037001	67	71	9271	7.79567	0.937297	16.1181
SP_PIR_KEYWORDS	coiled coil	14	0.623081	18.6667	0.0723083	ENSMUSG00000040350, ENSMUSG00000020863, ENSMUSG00000038271, ENSMUSG00000026942, ENSMUSG00000040596, ENSMUSG00000044952, ENSMUSG00000032558, ENSMUSG00000031015, ENSMUSG00000030126, ENSMUSG00000037443, ENSMUSG00000001415, ENSMUSG00000038893, ENSMUSG00000022911, ENSMUSG00000018372	68	1176	9341	1.63533	0.998919	55.8798
SP_PIR_KEYWORDS	metal-binding	17	0.647113	22.6667	0.0875024	ENSMUSG00000073643, ENSMUSG00000020472, ENSMUSG00000040350, ENSMUSG00000025764, ENSMUSG00000025138, ENSMUSG00000020491, ENSMUSG00000045268, ENSMUSG00000070426, ENSMUSG00000034800, ENSMUSG00000026942, ENSMUSG00000014470, ENSMUSG00000049657, ENSMUSG00000032698, ENSMUSG00000032119, ENSMUSG00000026836, ENSMUSG00000062761, ENSMUSG00000037001	68	1573	9341	1.48458	0.99976	63.149
GOTERM_MF_FAT	GO:0046914~transition metal ion binding	18	0.654279	24	0.0255728	ENSMUSG00000073643, ENSMUSG00000020472, ENSMUSG00000040350, ENSMUSG00000025764, ENSMUSG00000025138, ENSMUSG00000020491, ENSMUSG00000045268, ENSMUSG00000070426, ENSMUSG00000034800, ENSMUSG00000026942, ENSMUSG00000014470, ENSMUSG00000049657, ENSMUSG00000032698, ENSMUSG00000032119, ENSMUSG00000039238, ENSMUSG00000026836, ENSMUSG00000062761, ENSMUSG00000037001	47	1507	6466	1.64323	0.958678	25.8223
SP_PIR_KEYWORDS	zinc-finger	11	0.660373	14.6667	0.0687269	ENSMUSG00000040350, ENSMUSG00000049657, ENSMUSG00000014470, ENSMUSG00000025764, ENSMUSG00000070426, ENSMUSG00000045268, ENSMUSG00000032119, ENSMUSG00000034800, ENSMUSG00000037001, ENSMUSG00000062761, ENSMUSG00000026942	68	826	9341	1.82935	0.998465	53.987
UP_SEQ_FEATURE	zinc finger region:C2H2-type 5	4	0.696271	5.33333	0.0414579	ENSMUSG00000045268, ENSMUSG00000032119, ENSMUSG00000034800, ENSMUSG00000037001	67	108	9271	5.12493	0.999762	41.104
GOTERM_CC_FAT	GO:0031224~intrinsic to membrane	18	0.706113	24	0.0339064	ENSMUSG00000041623, ENSMUSG00000042202, ENSMUSG00000070426, ENSMUSG00000036197, ENSMUSG00000024440, ENSMUSG00000045435, ENSMUSG00000036975, ENSMUSG00000026960, ENSMUSG00000022999, ENSMUSG00000044952, ENSMUSG00000028293, ENSMUSG00000038949, ENSMUSG00000037408, ENSMUSG00000030126, ENSMUSG00000022560, ENSMUSG00000034320, ENSMUSG00000036599, ENSMUSG00000026836	30	2498	6220	1.494	0.91363	30.0945
GOTERM_CC_FAT	GO:0016021~integral to membrane	18	0.784064	24	0.021357	ENSMUSG00000041623, ENSMUSG00000042202, ENSMUSG00000070426, ENSMUSG00000036197, ENSMUSG00000024440, ENSMUSG00000045435, ENSMUSG00000036975, ENSMUSG00000026960, ENSMUSG00000022999, ENSMUSG00000044952, ENSMUSG00000028293, ENSMUSG00000038949, ENSMUSG00000037408, ENSMUSG00000030126, ENSMUSG00000022560, ENSMUSG00000034320, ENSMUSG00000036599, ENSMUSG00000026836	30	2388	6220	1.56281	0.784064	20.074
INTERPRO	IPR018957:Zinc finger, C3HC4 RING-type	4	0.808662	5.33333	0.0585692	ENSMUSG00000040350, ENSMUSG00000014470, ENSMUSG00000070426, ENSMUSG00000026942	59	136	8904	4.43868	0.999744	50.8069
UP_SEQ_FEATURE	zinc finger region:C2H2-type 8	3	0.822481	4	0.0759371	ENSMUSG00000032119, ENSMUSG00000034800, ENSMUSG00000037001	67	64	9271	6.48624	1	62.7464
UP_SEQ_FEATURE	repeat:TPR 10	2	0.827985	2.66667	0.0689843	ENSMUSG00000032558, ENSMUSG00000025235	67	10	9271	27.6746	0.999999	59.0861
UP_SEQ_FEATURE	zinc finger region:C2H2-type 2	4	0.82828	5.33333	0.0855534	ENSMUSG00000045268, ENSMUSG00000032119, ENSMUSG00000034800, ENSMUSG00000062761	67	146	9271	3.79104	1	67.3137
INTERPRO	IPR017907:Zinc finger, RING-type, conserved site	4	0.897127	5.33333	0.094803	ENSMUSG00000040350, ENSMUSG00000014470, ENSMUSG00000070426, ENSMUSG00000026942	59	167	8904	3.61474	0.999999	68.9865
GOTERM_BP_FAT	GO:0009890~negative regulation of biosynthetic process	5	0.974119	6.66667	0.0940431	ENSMUSG00000043991, ENSMUSG00000020472, ENSMUSG00000068284, ENSMUSG00000025138, ENSMUSG00000032119	43	280	6770	2.81146	1	74.8682
GOTERM_BP_FAT	GO:0031327~negative regulation of cellular biosynthetic process	5	0.979639	6.66667	0.0912448	ENSMUSG00000043991, ENSMUSG00000020472, ENSMUSG00000068284, ENSMUSG00000025138, ENSMUSG00000032119	43	277	6770	2.84191	1	73.7607
GOTERM_BP_FAT	GO:0010558~negative regulation of macromolecule biosynthetic process	5	0.981887	6.66667	0.0848787	ENSMUSG00000043991, ENSMUSG00000020472, ENSMUSG00000068284, ENSMUSG00000025138, ENSMUSG00000032119	43	270	6770	2.91559	1	71.0702
GOTERM_BP_FAT	GO:0010629~negative regulation of gene expression	5	0.988473	6.66667	0.0839881	ENSMUSG00000043991, ENSMUSG00000020472, ENSMUSG00000068284, ENSMUSG00000025138, ENSMUSG00000032119	43	269	6770	2.92643	1	70.674
GOTERM_BP_FAT	GO:0051172~negative regulation of nitrogen compound metabolic process	5	0.988913	6.66667	0.0745081	ENSMUSG00000043991, ENSMUSG00000020472, ENSMUSG00000068284, ENSMUSG00000025138, ENSMUSG00000032119	43	258	6770	3.0512	1	66.1328
GOTERM_BP_FAT	GO:0016481~negative regulation of transcription	5	0.992789	6.66667	0.0587926	ENSMUSG00000043991, ENSMUSG00000020472, ENSMUSG00000068284, ENSMUSG00000025138, ENSMUSG00000032119	43	238	6770	3.3076	1	57.1417
GOTERM_BP_FAT	GO:0045934~negative regulation of nucleobase, nucleoside, nucleotide and nucleic acid metabolic process	5	0.993334	6.66667	0.0712065	ENSMUSG00000043991, ENSMUSG00000020472, ENSMUSG00000068284, ENSMUSG00000025138, ENSMUSG00000032119	43	254	6770	3.09925	1	64.4037
