# Supplementary material for: Transcriptome analysis of the spalax hypoxia survival response includes suppression of apoptosis and tight control of angiogenesis
Source: BMC Genomics. 2012 Nov 13;13:615. doi: 10.1186/1471-2164-13-615 (PMC3533650; doi:10.1186/1471-2164-13-615)
Supplement: Additional file 5 — Table S5. GO terms enriched among Spalax genes differentially expressed in mu3, mu6, mu10, br3, br6 and br10. The table includes DAVID enrichment profiles for all data. [file 1471-2164-13-615-S5.xlsx]

## Sheet: b3+
br3 upregulated, intensity>50, n=360
Category	Term	Count	Benjamini	%	PValue	Genes	List Total	Pop Hits	Pop Total	Fold Enrichment	Bonferroni	FDR
SP_PIR_KEYWORDS	disulfide bond	71	9.42736e-07	19.7222	3.10111e-09	ENSMUSG00000029380, ENSMUSG00000031502, ENSMUSG00000028195, ENSMUSG00000031503, ENSMUSG00000002602, ENSMUSG00000010047, ENSMUSG00000031111, ENSMUSG00000027864, ENSMUSG00000002289, ENSMUSG00000036040, ENSMUSG00000040488, ENSMUSG00000026579, ENSMUSG00000029648, ENSMUSG00000036103, ENSMUSG00000029231, ENSMUSG00000027314, ENSMUSG00000031790, ENSMUSG00000001435, ENSMUSG00000020303, ENSMUSG00000020044,…	343	1073	10732	2.07036	9.42736e-07	4.15238e-06
UP_SEQ_FEATURE	disulfide bond	68	7.06026e-06	18.8889	1.33339e-08	ENSMUSG00000029380, ENSMUSG00000031502, ENSMUSG00000028195, ENSMUSG00000031503, ENSMUSG00000002602, ENSMUSG00000010047, ENSMUSG00000031111, ENSMUSG00000027864, ENSMUSG00000002289, ENSMUSG00000036040, ENSMUSG00000040488, ENSMUSG00000026579, ENSMUSG00000029648, ENSMUSG00000036103, ENSMUSG00000029231, ENSMUSG00000027314, ENSMUSG00000031790, ENSMUSG00000001435, ENSMUSG00000020044, ENSMUSG00000013846,…	343	1027	10572	2.0408	1.41205e-05	2.1221e-05
UP_SEQ_FEATURE	DNA-binding region:Basic motif	18	1.00995e-05	5	9.53689e-09	ENSMUSG00000074622, ENSMUSG00000026628, ENSMUSG00000029135, ENSMUSG00000030103, ENSMUSG00000022528, ENSMUSG00000018143, ENSMUSG00000039830, ENSMUSG00000042622, ENSMUSG00000020538, ENSMUSG00000056749, ENSMUSG00000021250, ENSMUSG00000023027, ENSMUSG00000071637, ENSMUSG00000004328, ENSMUSG00000056501, ENSMUSG00000030256, ENSMUSG00000022346, ENSMUSG00000052837	343	96	10572	5.77915	1.00995e-05	1.51781e-05
GOTERM_BP_FAT	GO:0001944~vasculature development	25	3.7941e-05	6.94444	4.53577e-08	ENSMUSG00000021127, ENSMUSG00000028195, ENSMUSG00000031465, ENSMUSG00000032231, ENSMUSG00000023951, ENSMUSG00000034640, ENSMUSG00000020611, ENSMUSG00000031871, ENSMUSG00000019997, ENSMUSG00000029648, ENSMUSG00000057789, ENSMUSG00000044167, ENSMUSG00000027314, ENSMUSG00000053113, ENSMUSG00000006445, ENSMUSG00000044813, ENSMUSG00000054364, ENSMUSG00000001435, ENSMUSG00000028978, ENSMUSG00000061878,…	269	197	7889	3.72172	7.58806e-05	7.63583e-05
GOTERM_BP_FAT	GO:0001568~blood vessel development	25	5.07749e-05	6.94444	3.03504e-08	ENSMUSG00000021127, ENSMUSG00000028195, ENSMUSG00000031465, ENSMUSG00000032231, ENSMUSG00000023951, ENSMUSG00000034640, ENSMUSG00000020611, ENSMUSG00000031871, ENSMUSG00000019997, ENSMUSG00000029648, ENSMUSG00000057789, ENSMUSG00000044167, ENSMUSG00000027314, ENSMUSG00000053113, ENSMUSG00000006445, ENSMUSG00000044813, ENSMUSG00000054364, ENSMUSG00000001435, ENSMUSG00000028978, ENSMUSG00000061878,…	269	193	7889	3.79885	5.07749e-05	5.10939e-05
GOTERM_MF_FAT	GO:0003700~transcription factor activity	36	5.62584e-05	10	1.32066e-07	ENSMUSG00000003032, ENSMUSG00000029135, ENSMUSG00000020889, ENSMUSG00000018143, ENSMUSG00000020538, ENSMUSG00000022383, ENSMUSG00000063060, ENSMUSG00000023027, ENSMUSG00000071637, ENSMUSG00000000078, ENSMUSG00000030353, ENSMUSG00000036867, ENSMUSG00000044167, ENSMUSG00000056501, ENSMUSG00000022346, ENSMUSG00000030087, ENSMUSG00000074622, ENSMUSG00000026628, ENSMUSG00000032515, ENSMUSG00000017491,…	257	398	7599	2.6745	5.62584e-05	0.000185893
SMART	SM00338:BRLZ	11	8.41166e-05	3.05556	5.76165e-07	ENSMUSG00000074622, ENSMUSG00000056749, ENSMUSG00000026628, ENSMUSG00000021250, ENSMUSG00000023027, ENSMUSG00000071637, ENSMUSG00000029135, ENSMUSG00000056501, ENSMUSG00000052837, ENSMUSG00000018143, ENSMUSG00000042622	197	39	5599	8.01627	8.41166e-05	0.000684816
GOTERM_BP_FAT	GO:0009611~response to wounding	23	9.8484e-05	6.38889	1.76609e-07	ENSMUSG00000039004, ENSMUSG00000035356, ENSMUSG00000029380, ENSMUSG00000039005, ENSMUSG00000018932, ENSMUSG00000020717, ENSMUSG00000046223, ENSMUSG00000061878, ENSMUSG00000020044, ENSMUSG00000040152, ENSMUSG00000030742, ENSMUSG00000017493, ENSMUSG00000036353, ENSMUSG00000067586, ENSMUSG00000015085, ENSMUSG00000058952, ENSMUSG00000022383, ENSMUSG00000020611, ENSMUSG00000026579, ENSMUSG00000000078,…	269	181	7889	3.72665	0.000295423	0.000297315
GOTERM_BP_FAT	GO:0048514~blood vessel morphogenesis	21	0.000140857	5.83333	3.36801e-07	ENSMUSG00000001435, ENSMUSG00000054364, ENSMUSG00000021127, ENSMUSG00000028195, ENSMUSG00000031465, ENSMUSG00000028978, ENSMUSG00000030123, ENSMUSG00000032231, ENSMUSG00000004791, ENSMUSG00000023951, ENSMUSG00000023905, ENSMUSG00000034640, ENSMUSG00000020611, ENSMUSG00000062960, ENSMUSG00000019997, ENSMUSG00000029648, ENSMUSG00000057789, ENSMUSG00000052837, ENSMUSG00000027314, ENSMUSG00000006445,…	269	158	7889	3.89791	0.00056331	0.000566992
GOTERM_MF_FAT	GO:0043565~sequence-specific DNA binding	27	0.000182352	7.5	8.56192e-07	ENSMUSG00000003032, ENSMUSG00000029135, ENSMUSG00000020889, ENSMUSG00000018143, ENSMUSG00000020538, ENSMUSG00000022383, ENSMUSG00000023027, ENSMUSG00000071637, ENSMUSG00000044167, ENSMUSG00000056501, ENSMUSG00000022346, ENSMUSG00000074622, ENSMUSG00000026628, ENSMUSG00000017491, ENSMUSG00000039830, ENSMUSG00000042622, ENSMUSG00000040732, ENSMUSG00000027544, ENSMUSG00000023034, ENSMUSG00000056749,…	257	266	7599	3.00127	0.000364671	0.00120516
INTERPRO	IPR004827:Basic-leucine zipper (bZIP) transcription factor	11	0.000212573	3.05556	3.11723e-07	ENSMUSG00000074622, ENSMUSG00000056749, ENSMUSG00000026628, ENSMUSG00000021250, ENSMUSG00000023027, ENSMUSG00000071637, ENSMUSG00000029135, ENSMUSG00000056501, ENSMUSG00000052837, ENSMUSG00000018143, ENSMUSG00000042622	335	39	10291	8.66445	0.000212573	0.000468457
GOTERM_BP_FAT	GO:0045944~positive regulation of transcription from RNA polymerase II promoter	25	0.000282987	6.94444	8.45867e-07	ENSMUSG00000003032, ENSMUSG00000022528, ENSMUSG00000020538, ENSMUSG00000022383, ENSMUSG00000023951, ENSMUSG00000071637, ENSMUSG00000030353, ENSMUSG00000000078, ENSMUSG00000044167, ENSMUSG00000052293, ENSMUSG00000056501, ENSMUSG00000022346, ENSMUSG00000027803, ENSMUSG00000074622, ENSMUSG00000017491, ENSMUSG00000032515, ENSMUSG00000054717, ENSMUSG00000027544, ENSMUSG00000023034, ENSMUSG00000021250,…	269	230	7889	3.18773	0.00141413	0.00142398
UP_SEQ_FEATURE	domain:Leucine-zipper	14	0.000458148	3.88889	1.29817e-06	ENSMUSG00000074622, ENSMUSG00000026628, ENSMUSG00000029135, ENSMUSG00000018143, ENSMUSG00000042622, ENSMUSG00000020538, ENSMUSG00000056749, ENSMUSG00000021250, ENSMUSG00000023027, ENSMUSG00000071637, ENSMUSG00000056501, ENSMUSG00000022346, ENSMUSG00000052837, ENSMUSG00000031431	343	79	10572	5.46215	0.00137382	0.00206603
GOTERM_BP_FAT	GO:0001525~angiogenesis	16	0.000795572	4.44444	2.85435e-06	ENSMUSG00000001435, ENSMUSG00000054364, ENSMUSG00000028195, ENSMUSG00000031465, ENSMUSG00000028978, ENSMUSG00000030123, ENSMUSG00000032231, ENSMUSG00000004791, ENSMUSG00000023951, ENSMUSG00000023905, ENSMUSG00000020611, ENSMUSG00000062960, ENSMUSG00000019997, ENSMUSG00000029648, ENSMUSG00000027314, ENSMUSG00000044813	269	107	7889	4.38537	0.00476395	0.0048051
GOTERM_MF_FAT	GO:0030528~transcription regulator activity	48	0.000882232	13.3333	6.21563e-06	ENSMUSG00000003032, ENSMUSG00000029135, ENSMUSG00000022528, ENSMUSG00000020889, ENSMUSG00000018143, ENSMUSG00000020538, ENSMUSG00000022383, ENSMUSG00000063060, ENSMUSG00000023027, ENSMUSG00000035673, ENSMUSG00000071637, ENSMUSG00000000078, ENSMUSG00000030353, ENSMUSG00000036867, ENSMUSG00000044167, ENSMUSG00000056501, ENSMUSG00000030256, ENSMUSG00000027803, ENSMUSG00000022346, ENSMUSG00000030087,…	257	722	7599	1.96575	0.00264436	0.00874866
GOTERM_BP_FAT	GO:0045893~positive regulation of transcription, DNA-dependent	26	0.000935224	7.22222	3.9149e-06	ENSMUSG00000003032, ENSMUSG00000022528, ENSMUSG00000020538, ENSMUSG00000022383, ENSMUSG00000023951, ENSMUSG00000071637, ENSMUSG00000030353, ENSMUSG00000000078, ENSMUSG00000044167, ENSMUSG00000052293, ENSMUSG00000056501, ENSMUSG00000022346, ENSMUSG00000027803, ENSMUSG00000030087, ENSMUSG00000074622, ENSMUSG00000017491, ENSMUSG00000032515, ENSMUSG00000054717, ENSMUSG00000027544, ENSMUSG00000023034,…	269	268	7889	2.84517	0.00652823	0.0065904
SP_PIR_KEYWORDS	angiogenesis	11	0.000987653	3.05556	6.50091e-06	ENSMUSG00000004791, ENSMUSG00000054364, ENSMUSG00000031502, ENSMUSG00000023951, ENSMUSG00000023905, ENSMUSG00000031465, ENSMUSG00000031503, ENSMUSG00000062960, ENSMUSG00000029648, ENSMUSG00000006445, ENSMUSG00000044813	343	54	10732	6.37361	0.00197433	0.00870437
GOTERM_BP_FAT	GO:0051254~positive regulation of RNA metabolic process	26	0.00100394	7.22222	4.80306e-06	ENSMUSG00000003032, ENSMUSG00000022528, ENSMUSG00000020538, ENSMUSG00000022383, ENSMUSG00000023951, ENSMUSG00000071637, ENSMUSG00000030353, ENSMUSG00000000078, ENSMUSG00000044167, ENSMUSG00000052293, ENSMUSG00000056501, ENSMUSG00000022346, ENSMUSG00000027803, ENSMUSG00000030087, ENSMUSG00000074622, ENSMUSG00000017491, ENSMUSG00000032515, ENSMUSG00000054717, ENSMUSG00000027544, ENSMUSG00000023034,…	269	271	7889	2.81367	0.00800334	0.00808549
GOTERM_BP_FAT	GO:0031328~positive regulation of cellular biosynthetic process	30	0.00122378	8.33333	6.58741e-06	ENSMUSG00000003032, ENSMUSG00000022528, ENSMUSG00000020538, ENSMUSG00000022383, ENSMUSG00000023951, ENSMUSG00000071637, ENSMUSG00000000078, ENSMUSG00000030353, ENSMUSG00000044167, ENSMUSG00000052293, ENSMUSG00000056501, ENSMUSG00000022346, ENSMUSG00000027803, ENSMUSG00000030087, ENSMUSG00000074622, ENSMUSG00000039005, ENSMUSG00000078812, ENSMUSG00000017491, ENSMUSG00000032515, ENSMUSG00000054717,…	269	349	7889	2.52096	0.0109603	0.0110891
GOTERM_BP_FAT	GO:0009891~positive regulation of biosynthetic process	30	0.00130542	8.33333	7.80791e-06	ENSMUSG00000003032, ENSMUSG00000022528, ENSMUSG00000020538, ENSMUSG00000022383, ENSMUSG00000023951, ENSMUSG00000071637, ENSMUSG00000000078, ENSMUSG00000030353, ENSMUSG00000044167, ENSMUSG00000052293, ENSMUSG00000056501, ENSMUSG00000022346, ENSMUSG00000027803, ENSMUSG00000030087, ENSMUSG00000074622, ENSMUSG00000039005, ENSMUSG00000078812, ENSMUSG00000017491, ENSMUSG00000032515, ENSMUSG00000054717,…	269	352	7889	2.49947	0.0129777	0.0131436
GOTERM_BP_FAT	GO:0051252~regulation of RNA metabolic process	53	0.00143018	14.7222	1.02656e-05	ENSMUSG00000021127, ENSMUSG00000003032, ENSMUSG00000029135, ENSMUSG00000020889, ENSMUSG00000018143, ENSMUSG00000020538, ENSMUSG00000023027, ENSMUSG00000035673, ENSMUSG00000000078, ENSMUSG00000030353, ENSMUSG00000036867, ENSMUSG00000052293, ENSMUSG00000044167, ENSMUSG00000030256, ENSMUSG00000030087, ENSMUSG00000074622, ENSMUSG00000017491, ENSMUSG00000054717, ENSMUSG00000042622, ENSMUSG00000027544,…	269	839	7889	1.85261	0.0170278	0.0172804
GOTERM_BP_FAT	GO:0010557~positive regulation of macromolecule biosynthetic process	29	0.00146083	8.05556	9.61197e-06	ENSMUSG00000003032, ENSMUSG00000022528, ENSMUSG00000020538, ENSMUSG00000022383, ENSMUSG00000023951, ENSMUSG00000071637, ENSMUSG00000030353, ENSMUSG00000000078, ENSMUSG00000044167, ENSMUSG00000052293, ENSMUSG00000056501, ENSMUSG00000022346, ENSMUSG00000027803, ENSMUSG00000030087, ENSMUSG00000074622, ENSMUSG00000039005, ENSMUSG00000078812, ENSMUSG00000017491, ENSMUSG00000032515, ENSMUSG00000054717,…	269	337	7889	2.5237	0.0159523	0.0161802
GOTERM_BP_FAT	GO:0051173~positive regulation of nitrogen compound metabolic process	29	0.00154007	8.05556	1.19762e-05	ENSMUSG00000003032, ENSMUSG00000022528, ENSMUSG00000020538, ENSMUSG00000022383, ENSMUSG00000023951, ENSMUSG00000071637, ENSMUSG00000030353, ENSMUSG00000000078, ENSMUSG00000044167, ENSMUSG00000052293, ENSMUSG00000056501, ENSMUSG00000022346, ENSMUSG00000027803, ENSMUSG00000030087, ENSMUSG00000074622, ENSMUSG00000039005, ENSMUSG00000017491, ENSMUSG00000032515, ENSMUSG00000054717, ENSMUSG00000027544,…	269	341	7889	2.4941	0.0198369	0.0201596
SP_PIR_KEYWORDS	glycoprotein	90	0.00181954	25	1.79722e-05	ENSMUSG00000031502, ENSMUSG00000031503, ENSMUSG00000039903, ENSMUSG00000021360, ENSMUSG00000002602, ENSMUSG00000010047, ENSMUSG00000031111, ENSMUSG00000067586, ENSMUSG00000027864, ENSMUSG00000002289, ENSMUSG00000037434, ENSMUSG00000028645, ENSMUSG00000036040, ENSMUSG00000031871, ENSMUSG00000006800, ENSMUSG00000040488, ENSMUSG00000026579, ENSMUSG00000029648, ENSMUSG00000036103, ENSMUSG00000029231,…	343	1841	10732	1.52959	0.0054487	0.0240621
GOTERM_BP_FAT	GO:0045941~positive regulation of transcription	27	0.00205739	7.5	1.72342e-05	ENSMUSG00000003032, ENSMUSG00000022528, ENSMUSG00000020538, ENSMUSG00000022383, ENSMUSG00000023951, ENSMUSG00000071637, ENSMUSG00000030353, ENSMUSG00000000078, ENSMUSG00000044167, ENSMUSG00000052293, ENSMUSG00000056501, ENSMUSG00000022346, ENSMUSG00000027803, ENSMUSG00000030087, ENSMUSG00000074622, ENSMUSG00000017491, ENSMUSG00000032515, ENSMUSG00000054717, ENSMUSG00000027544, ENSMUSG00000022838,…	269	310	7889	2.5543	0.0284214	0.0290093
GOTERM_BP_FAT	GO:0010628~positive regulation of gene expression	27	0.0024046	7.5	2.15852e-05	ENSMUSG00000003032, ENSMUSG00000022528, ENSMUSG00000020538, ENSMUSG00000022383, ENSMUSG00000023951, ENSMUSG00000071637, ENSMUSG00000030353, ENSMUSG00000000078, ENSMUSG00000044167, ENSMUSG00000052293, ENSMUSG00000056501, ENSMUSG00000022346, ENSMUSG00000027803, ENSMUSG00000030087, ENSMUSG00000074622, ENSMUSG00000017491, ENSMUSG00000032515, ENSMUSG00000054717, ENSMUSG00000027544, ENSMUSG00000022838,…	269	314	7889	2.52176	0.0354682	0.0363318
GOTERM_MF_FAT	GO:0046983~protein dimerization activity	23	0.00292473	6.38889	2.75021e-05	ENSMUSG00000024843, ENSMUSG00000026628, ENSMUSG00000029135, ENSMUSG00000039830, ENSMUSG00000023034, ENSMUSG00000066687, ENSMUSG00000056749, ENSMUSG00000034171, ENSMUSG00000022383, ENSMUSG00000062300, ENSMUSG00000023951, ENSMUSG00000021250, ENSMUSG00000014599, ENSMUSG00000023027, ENSMUSG00000074207, ENSMUSG00000071637, ENSMUSG00000007659, ENSMUSG00000004040, ENSMUSG00000021270, ENSMUSG00000056501,…	257	247	7599	2.7533	0.0116477	0.0387046
GOTERM_BP_FAT	GO:0042981~regulation of apoptosis	32	0.00333579	8.88889	3.19552e-05	ENSMUSG00000060126, ENSMUSG00000078566, ENSMUSG00000002289, ENSMUSG00000023951, ENSMUSG00000024610, ENSMUSG00000024012, ENSMUSG00000057789, ENSMUSG00000044167, ENSMUSG00000021285, ENSMUSG00000023067, ENSMUSG00000056501, ENSMUSG00000022346, ENSMUSG00000001435, ENSMUSG00000024959, ENSMUSG00000034612, ENSMUSG00000030189, ENSMUSG00000061878, ENSMUSG00000020427, ENSMUSG00000030847, ENSMUSG00000017491,…	269	419	7889	2.23978	0.052058	0.053782
SP_PIR_KEYWORDS	Apoptosis	23	0.00368854	6.38889	4.8622e-05	ENSMUSG00000036840, ENSMUSG00000024959, ENSMUSG00000054364, ENSMUSG00000030847, ENSMUSG00000032515, ENSMUSG00000026288, ENSMUSG00000020108, ENSMUSG00000078566, ENSMUSG00000021453, ENSMUSG00000015312, ENSMUSG00000023905, ENSMUSG00000022500, ENSMUSG00000078652, ENSMUSG00000032191, ENSMUSG00000024012, ENSMUSG00000007659, ENSMUSG00000057789, ENSMUSG00000021285, ENSMUSG00000006445, ENSMUSG00000032000,…	343	269	10732	2.67524	0.0146727	0.0650853
GOTERM_BP_FAT	GO:0007169~transmembrane receptor protein tyrosine kinase signaling pathway	17	0.00384881	4.72222	4.60986e-05	ENSMUSG00000038393, ENSMUSG00000031490, ENSMUSG00000031328, ENSMUSG00000031465, ENSMUSG00000002602, ENSMUSG00000032515, ENSMUSG00000019947, ENSMUSG00000030742, ENSMUSG00000023951, ENSMUSG00000034640, ENSMUSG00000062960, ENSMUSG00000019997, ENSMUSG00000029648, ENSMUSG00000004040, ENSMUSG00000044167, ENSMUSG00000029231, ENSMUSG00000006445	269	150	7889	3.32374	0.0742256	0.0775771
GOTERM_BP_FAT	GO:0043067~regulation of programmed cell death	32	0.00395293	8.88889	4.02461e-05	ENSMUSG00000060126, ENSMUSG00000078566, ENSMUSG00000002289, ENSMUSG00000023951, ENSMUSG00000024610, ENSMUSG00000024012, ENSMUSG00000057789, ENSMUSG00000044167, ENSMUSG00000021285, ENSMUSG00000023067, ENSMUSG00000056501, ENSMUSG00000022346, ENSMUSG00000001435, ENSMUSG00000024959, ENSMUSG00000034612, ENSMUSG00000030189, ENSMUSG00000061878, ENSMUSG00000020427, ENSMUSG00000030847, ENSMUSG00000017491,…	269	424	7889	2.21337	0.0651162	0.0677314
GOTERM_BP_FAT	GO:0042127~regulation of cell proliferation	29	0.00403847	8.05556	4.59561e-05	ENSMUSG00000037211, ENSMUSG00000003032, ENSMUSG00000029135, ENSMUSG00000022528, ENSMUSG00000024659, ENSMUSG00000037411, ENSMUSG00000023951, ENSMUSG00000014599, ENSMUSG00000040055, ENSMUSG00000031871, ENSMUSG00000044167, ENSMUSG00000047945, ENSMUSG00000023067, ENSMUSG00000022346, ENSMUSG00000001435, ENSMUSG00000039005, ENSMUSG00000034612, ENSMUSG00000021025, ENSMUSG00000030790, ENSMUSG00000028978,…	269	367	7889	2.3174	0.0740049	0.0773375
GOTERM_BP_FAT	GO:0010941~regulation of cell death	32	0.0041005	8.88889	4.42074e-05	ENSMUSG00000060126, ENSMUSG00000078566, ENSMUSG00000002289, ENSMUSG00000023951, ENSMUSG00000024610, ENSMUSG00000024012, ENSMUSG00000057789, ENSMUSG00000044167, ENSMUSG00000021285, ENSMUSG00000023067, ENSMUSG00000056501, ENSMUSG00000022346, ENSMUSG00000001435, ENSMUSG00000024959, ENSMUSG00000034612, ENSMUSG00000030189, ENSMUSG00000061878, ENSMUSG00000020427, ENSMUSG00000030847, ENSMUSG00000017491,…	269	426	7889	2.20298	0.0712918	0.0743958
GOTERM_BP_FAT	GO:0006357~regulation of transcription from RNA polymerase II promoter	31	0.0042307	8.61111	5.57503e-05	ENSMUSG00000003032, ENSMUSG00000022528, ENSMUSG00000020538, ENSMUSG00000022383, ENSMUSG00000023951, ENSMUSG00000063060, ENSMUSG00000071637, ENSMUSG00000000078, ENSMUSG00000030353, ENSMUSG00000044167, ENSMUSG00000052293, ENSMUSG00000030256, ENSMUSG00000056501, ENSMUSG00000022346, ENSMUSG00000027803, ENSMUSG00000074622, ENSMUSG00000038393, ENSMUSG00000000317, ENSMUSG00000032515, ENSMUSG00000017491,…	269	411	7889	2.21202	0.089055	0.0938124
GOTERM_BP_FAT	GO:0045935~positive regulation of nucleobase, nucleoside, nucleotide and nucleic acid metabolic process	27	0.00430107	7.5	5.92559e-05	ENSMUSG00000003032, ENSMUSG00000022528, ENSMUSG00000020538, ENSMUSG00000022383, ENSMUSG00000023951, ENSMUSG00000071637, ENSMUSG00000030353, ENSMUSG00000000078, ENSMUSG00000044167, ENSMUSG00000052293, ENSMUSG00000056501, ENSMUSG00000022346, ENSMUSG00000027803, ENSMUSG00000030087, ENSMUSG00000074622, ENSMUSG00000017491, ENSMUSG00000032515, ENSMUSG00000054717, ENSMUSG00000027544, ENSMUSG00000022838,…	269	333	7889	2.37788	0.0943823	0.0997086
GOTERM_BP_FAT	GO:0006355~regulation of transcription, DNA-dependent	50	0.00431157	13.8889	5.42356e-05	ENSMUSG00000003032, ENSMUSG00000029135, ENSMUSG00000020889, ENSMUSG00000018143, ENSMUSG00000020538, ENSMUSG00000023027, ENSMUSG00000035673, ENSMUSG00000000078, ENSMUSG00000030353, ENSMUSG00000036867, ENSMUSG00000052293, ENSMUSG00000044167, ENSMUSG00000030256, ENSMUSG00000030087, ENSMUSG00000074622, ENSMUSG00000017491, ENSMUSG00000042622, ENSMUSG00000054717, ENSMUSG00000027544, ENSMUSG00000025584,…	269	822	7889	1.78389	0.0867437	0.0912648
UP_SEQ_FEATURE	glycosylation site:N-linked (GlcNAc...)	87	0.0068507	24.1667	2.59648e-05	ENSMUSG00000031502, ENSMUSG00000031503, ENSMUSG00000039903, ENSMUSG00000021360, ENSMUSG00000002602, ENSMUSG00000010047, ENSMUSG00000031111, ENSMUSG00000067586, ENSMUSG00000027864, ENSMUSG00000002289, ENSMUSG00000037434, ENSMUSG00000028645, ENSMUSG00000036040, ENSMUSG00000031871, ENSMUSG00000006800, ENSMUSG00000040488, ENSMUSG00000026579, ENSMUSG00000029648, ENSMUSG00000036103, ENSMUSG00000029231,…	343	1752	10572	1.53055	0.0271225	0.0413154
GOTERM_BP_FAT	GO:0006954~inflammatory response	13	0.00770363	3.61111	0.000110934	ENSMUSG00000029380, ENSMUSG00000039004, ENSMUSG00000035356, ENSMUSG00000039005, ENSMUSG00000018932, ENSMUSG00000061878, ENSMUSG00000040152, ENSMUSG00000030742, ENSMUSG00000017493, ENSMUSG00000067586, ENSMUSG00000058952, ENSMUSG00000004040, ENSMUSG00000028599	269	98	7889	3.89033	0.169397	0.18659
GOTERM_BP_FAT	GO:0006952~defense response	18	0.0077673	5	0.000116515	ENSMUSG00000035356, ENSMUSG00000039004, ENSMUSG00000029380, ENSMUSG00000039005, ENSMUSG00000018932, ENSMUSG00000061878, ENSMUSG00000040152, ENSMUSG00000030742, ENSMUSG00000017493, ENSMUSG00000078566, ENSMUSG00000067586, ENSMUSG00000036594, ENSMUSG00000058952, ENSMUSG00000024610, ENSMUSG00000004040, ENSMUSG00000028599, ENSMUSG00000007041, ENSMUSG00000031827	269	179	7889	2.9491	0.177116	0.195968
GOTERM_BP_FAT	GO:0007167~enzyme linked receptor protein signaling pathway	20	0.0088737	5.55556	0.000138512	ENSMUSG00000039004, ENSMUSG00000038393, ENSMUSG00000031490, ENSMUSG00000031328, ENSMUSG00000031465, ENSMUSG00000002602, ENSMUSG00000032515, ENSMUSG00000019947, ENSMUSG00000030742, ENSMUSG00000023951, ENSMUSG00000034640, ENSMUSG00000062960, ENSMUSG00000040488, ENSMUSG00000019997, ENSMUSG00000036867, ENSMUSG00000029648, ENSMUSG00000004040, ENSMUSG00000044167, ENSMUSG00000029231, ENSMUSG00000006445	269	217	7889	2.70296	0.206852	0.232924
SP_PIR_KEYWORDS	dna-binding	46	0.0125325	12.7778	0.000207408	ENSMUSG00000021127, ENSMUSG00000003032, ENSMUSG00000029135, ENSMUSG00000022528, ENSMUSG00000020889, ENSMUSG00000019947, ENSMUSG00000018143, ENSMUSG00000020538, ENSMUSG00000022383, ENSMUSG00000063060, ENSMUSG00000023027, ENSMUSG00000071637, ENSMUSG00000000078, ENSMUSG00000030353, ENSMUSG00000044167, ENSMUSG00000056501, ENSMUSG00000030256, ENSMUSG00000022346, ENSMUSG00000030087, ENSMUSG00000074622,…	343	818	10732	1.75951	0.0611114	0.277362
GOTERM_CC_FAT	GO:0005576~extracellular region	42	0.0145539	11.6667	0.000125837	ENSMUSG00000029380, ENSMUSG00000031502, ENSMUSG00000028195, ENSMUSG00000041445, ENSMUSG00000031465, ENSMUSG00000031503, ENSMUSG00000066361, ENSMUSG00000060126, ENSMUSG00000040152, ENSMUSG00000031111, ENSMUSG00000037411, ENSMUSG00000032231, ENSMUSG00000058952, ENSMUSG00000002289, ENSMUSG00000023951, ENSMUSG00000014599, ENSMUSG00000036040, ENSMUSG00000019997, ENSMUSG00000026579, ENSMUSG00000040488,…	241	683	7202	1.83766	0.0288961	0.161541
GOTERM_BP_FAT	GO:0045137~development of primary sexual characteristics	10	0.015347	2.77778	0.000249569	ENSMUSG00000027570, ENSMUSG00000023951, ENSMUSG00000022893, ENSMUSG00000062960, ENSMUSG00000028978, ENSMUSG00000030189, ENSMUSG00000007659, ENSMUSG00000046352, ENSMUSG00000029231, ENSMUSG00000054717	269	63	7889	4.6551	0.341362	0.419313
GOTERM_CC_FAT	GO:0005604~basement membrane	9	0.016506	2.5	7.14299e-05	ENSMUSG00000015085, ENSMUSG00000001435, ENSMUSG00000031502, ENSMUSG00000023951, ENSMUSG00000022893, ENSMUSG00000041445, ENSMUSG00000031503, ENSMUSG00000020044, ENSMUSG00000032231	241	43	7202	6.25475	0.016506	0.0917268
SP_PIR_KEYWORDS	Secreted	35	0.0198841	9.72222	0.000396325	ENSMUSG00000029380, ENSMUSG00000031502, ENSMUSG00000028195, ENSMUSG00000041445, ENSMUSG00000066361, ENSMUSG00000031465, ENSMUSG00000031503, ENSMUSG00000031111, ENSMUSG00000037411, ENSMUSG00000032231, ENSMUSG00000058952, ENSMUSG00000002289, ENSMUSG00000023951, ENSMUSG00000014599, ENSMUSG00000036040, ENSMUSG00000019997, ENSMUSG00000026579, ENSMUSG00000040488, ENSMUSG00000023992, ENSMUSG00000039004,…	343	578	10732	1.89464	0.113529	0.529379
GOTERM_BP_FAT	GO:0010604~positive regulation of macromolecule metabolic process	29	0.020466	8.05556	0.000346021	ENSMUSG00000003032, ENSMUSG00000022528, ENSMUSG00000020538, ENSMUSG00000022383, ENSMUSG00000023951, ENSMUSG00000071637, ENSMUSG00000030353, ENSMUSG00000000078, ENSMUSG00000044167, ENSMUSG00000052293, ENSMUSG00000056501, ENSMUSG00000022346, ENSMUSG00000027803, ENSMUSG00000030087, ENSMUSG00000074622, ENSMUSG00000039005, ENSMUSG00000078812, ENSMUSG00000017491, ENSMUSG00000032515, ENSMUSG00000054717,…	269	413	7889	2.05929	0.439538	0.580922
GOTERM_CC_FAT	GO:0044420~extracellular matrix part	9	0.0215297	2.5	0.000373576	ENSMUSG00000015085, ENSMUSG00000001435, ENSMUSG00000031502, ENSMUSG00000023951, ENSMUSG00000022893, ENSMUSG00000041445, ENSMUSG00000031503, ENSMUSG00000020044, ENSMUSG00000032231	241	54	7202	4.98064	0.0833775	0.478871
GOTERM_BP_FAT	GO:0048568~embryonic organ development	15	0.0224173	4.16667	0.000392928	ENSMUSG00000074622, ENSMUSG00000034612, ENSMUSG00000028195, ENSMUSG00000030790, ENSMUSG00000031987, ENSMUSG00000007877, ENSMUSG00000023959, ENSMUSG00000017491, ENSMUSG00000023951, ENSMUSG00000040055, ENSMUSG00000056501, ENSMUSG00000052837, ENSMUSG00000022346, ENSMUSG00000006445, ENSMUSG00000053113	269	145	7889	3.03384	0.481854	0.659428
GOTERM_CC_FAT	GO:0044421~extracellular region part	26	0.0249528	7.22222	0.000325304	ENSMUSG00000029380, ENSMUSG00000031502, ENSMUSG00000041445, ENSMUSG00000031503, ENSMUSG00000060126, ENSMUSG00000040152, ENSMUSG00000032231, ENSMUSG00000002289, ENSMUSG00000058952, ENSMUSG00000023951, ENSMUSG00000014599, ENSMUSG00000036040, ENSMUSG00000006800, ENSMUSG00000040488, ENSMUSG00000026579, ENSMUSG00000019997, ENSMUSG00000039004, ENSMUSG00000031790, ENSMUSG00000001435, ENSMUSG00000022893,…	241	357	7202	2.17641	0.0730059	0.417111
GOTERM_BP_FAT	GO:0043066~negative regulation of apoptosis	17	0.0268053	4.72222	0.000503343	ENSMUSG00000034612, ENSMUSG00000060126, ENSMUSG00000030189, ENSMUSG00000061878, ENSMUSG00000030847, ENSMUSG00000020423, ENSMUSG00000078566, ENSMUSG00000002289, ENSMUSG00000023951, ENSMUSG00000032191, ENSMUSG00000024610, ENSMUSG00000007659, ENSMUSG00000044167, ENSMUSG00000056501, ENSMUSG00000023067, ENSMUSG00000022346, ENSMUSG00000031431	269	184	7889	2.70957	0.569283	0.843993
GOTERM_BP_FAT	GO:0045765~regulation of angiogenesis	7	0.026967	1.94444	0.000522753	ENSMUSG00000054364, ENSMUSG00000022893, ENSMUSG00000031465, ENSMUSG00000031503, ENSMUSG00000028978, ENSMUSG00000040152, ENSMUSG00000037411	269	31	7889	6.62226	0.583052	0.876405
GOTERM_BP_FAT	GO:0006955~immune response	18	0.0271928	5	0.000494248	ENSMUSG00000029380, ENSMUSG00000039005, ENSMUSG00000037649, ENSMUSG00000037405, ENSMUSG00000026288, ENSMUSG00000030742, ENSMUSG00000078566, ENSMUSG00000036594, ENSMUSG00000058952, ENSMUSG00000021453, ENSMUSG00000023951, ENSMUSG00000024459, ENSMUSG00000073402, ENSMUSG00000024610, ENSMUSG00000035673, ENSMUSG00000036103, ENSMUSG00000028599, ENSMUSG00000028776	269	202	7889	2.61331	0.562676	0.828802
GOTERM_BP_FAT	GO:0060548~negative regulation of cell death	17	0.029184	4.72222	0.000601745	ENSMUSG00000034612, ENSMUSG00000060126, ENSMUSG00000030189, ENSMUSG00000061878, ENSMUSG00000030847, ENSMUSG00000020423, ENSMUSG00000078566, ENSMUSG00000002289, ENSMUSG00000023951, ENSMUSG00000032191, ENSMUSG00000024610, ENSMUSG00000007659, ENSMUSG00000044167, ENSMUSG00000056501, ENSMUSG00000023067, ENSMUSG00000022346, ENSMUSG00000031431	269	187	7889	2.6661	0.634695	1.00821
GOTERM_BP_FAT	GO:0043069~negative regulation of programmed cell death	17	0.029184	4.72222	0.000601745	ENSMUSG00000034612, ENSMUSG00000060126, ENSMUSG00000030189, ENSMUSG00000061878, ENSMUSG00000030847, ENSMUSG00000020423, ENSMUSG00000078566, ENSMUSG00000002289, ENSMUSG00000023951, ENSMUSG00000032191, ENSMUSG00000024610, ENSMUSG00000007659, ENSMUSG00000044167, ENSMUSG00000056501, ENSMUSG00000023067, ENSMUSG00000022346, ENSMUSG00000031431	269	187	7889	2.6661	0.634695	1.00821
GOTERM_BP_FAT	GO:0042060~wound healing	10	0.0291965	2.77778	0.000619707	ENSMUSG00000015085, ENSMUSG00000022383, ENSMUSG00000020717, ENSMUSG00000046223, ENSMUSG00000020611, ENSMUSG00000020044, ENSMUSG00000026579, ENSMUSG00000074743, ENSMUSG00000000078, ENSMUSG00000036353	269	71	7889	4.13058	0.645515	1.03815
GOTERM_BP_FAT	GO:0003006~reproductive developmental process	15	0.0296495	4.16667	0.000593507	ENSMUSG00000027570, ENSMUSG00000022893, ENSMUSG00000028978, ENSMUSG00000030189, ENSMUSG00000046352, ENSMUSG00000054717, ENSMUSG00000066687, ENSMUSG00000062300, ENSMUSG00000023951, ENSMUSG00000014599, ENSMUSG00000062960, ENSMUSG00000007659, ENSMUSG00000057789, ENSMUSG00000029231, ENSMUSG00000052837	269	151	7889	2.91329	0.629622	0.994469
SP_PIR_KEYWORDS	signal	67	0.0349444	18.6111	0.000818701	ENSMUSG00000029380, ENSMUSG00000031502, ENSMUSG00000028195, ENSMUSG00000031503, ENSMUSG00000039903, ENSMUSG00000002602, ENSMUSG00000010047, ENSMUSG00000031111, ENSMUSG00000027864, ENSMUSG00000002289, ENSMUSG00000036040, ENSMUSG00000031871, ENSMUSG00000006800, ENSMUSG00000040488, ENSMUSG00000026579, ENSMUSG00000029648, ENSMUSG00000029231, ENSMUSG00000027314, ENSMUSG00000031790, ENSMUSG00000001435,…	343	1417	10732	1.47942	0.22041	1.0907
GOTERM_BP_FAT	GO:0006916~anti-apoptosis	10	0.037357	2.77778	0.000841658	ENSMUSG00000078566, ENSMUSG00000023951, ENSMUSG00000032191, ENSMUSG00000060126, ENSMUSG00000007659, ENSMUSG00000044167, ENSMUSG00000030847, ENSMUSG00000056501, ENSMUSG00000022346, ENSMUSG00000031431	269	74	7889	3.96313	0.755536	1.4075
GOTERM_BP_FAT	GO:0044092~negative regulation of molecular function	12	0.0379115	3.33333	0.000831309	ENSMUSG00000023034, ENSMUSG00000067586, ENSMUSG00000021453, ENSMUSG00000002289, ENSMUSG00000015312, ENSMUSG00000021025, ENSMUSG00000031328, ENSMUSG00000037211, ENSMUSG00000028978, ENSMUSG00000023067, ENSMUSG00000022346, ENSMUSG00000024427	269	105	7889	3.35167	0.751263	1.39031
GOTERM_BP_FAT	GO:0045621~positive regulation of lymphocyte differentiation	6	0.0383046	1.66667	0.000886746	ENSMUSG00000036594, ENSMUSG00000024959, ENSMUSG00000037649, ENSMUSG00000024610, ENSMUSG00000021270, ENSMUSG00000026288	269	23	7889	7.65056	0.773313	1.48237
GOTERM_BP_FAT	GO:0007548~sex differentiation	10	0.0390692	2.77778	0.000928595	ENSMUSG00000027570, ENSMUSG00000023951, ENSMUSG00000022893, ENSMUSG00000062960, ENSMUSG00000028978, ENSMUSG00000030189, ENSMUSG00000007659, ENSMUSG00000046352, ENSMUSG00000029231, ENSMUSG00000054717	269	75	7889	3.91029	0.788655	1.55182
GOTERM_BP_FAT	GO:0006915~apoptosis	25	0.0394587	6.94444	0.000962079	ENSMUSG00000020108, ENSMUSG00000078566, ENSMUSG00000021453, ENSMUSG00000015312, ENSMUSG00000022500, ENSMUSG00000040055, ENSMUSG00000024012, ENSMUSG00000057789, ENSMUSG00000021285, ENSMUSG00000022346, ENSMUSG00000019970, ENSMUSG00000044813, ENSMUSG00000036840, ENSMUSG00000054364, ENSMUSG00000024959, ENSMUSG00000078812, ENSMUSG00000030847, ENSMUSG00000032515, ENSMUSG00000026288, ENSMUSG00000023905,…	269	355	7889	2.06529	0.800179	1.60735
GOTERM_BP_FAT	GO:0008219~cell death	26	0.042817	7.22222	0.00107186	ENSMUSG00000020108, ENSMUSG00000078566, ENSMUSG00000021453, ENSMUSG00000015312, ENSMUSG00000022500, ENSMUSG00000040055, ENSMUSG00000024012, ENSMUSG00000057789, ENSMUSG00000021285, ENSMUSG00000022346, ENSMUSG00000019970, ENSMUSG00000044813, ENSMUSG00000036840, ENSMUSG00000024959, ENSMUSG00000054364, ENSMUSG00000078812, ENSMUSG00000030847, ENSMUSG00000032515, ENSMUSG00000026288, ENSMUSG00000023905,…	269	379	7889	2.01189	0.833737	1.78921
GOTERM_BP_FAT	GO:0002684~positive regulation of immune system process	12	0.0442644	3.33333	0.00113594	ENSMUSG00000036594, ENSMUSG00000058952, ENSMUSG00000039005, ENSMUSG00000024959, ENSMUSG00000021025, ENSMUSG00000037649, ENSMUSG00000024610, ENSMUSG00000040152, ENSMUSG00000021270, ENSMUSG00000023067, ENSMUSG00000030798, ENSMUSG00000026288	269	109	7889	3.22868	0.850657	1.89522
GOTERM_BP_FAT	GO:0012501~programmed cell death	25	0.0443088	6.94444	0.00116416	ENSMUSG00000020108, ENSMUSG00000078566, ENSMUSG00000021453, ENSMUSG00000015312, ENSMUSG00000022500, ENSMUSG00000040055, ENSMUSG00000024012, ENSMUSG00000057789, ENSMUSG00000021285, ENSMUSG00000022346, ENSMUSG00000019970, ENSMUSG00000044813, ENSMUSG00000036840, ENSMUSG00000054364, ENSMUSG00000024959, ENSMUSG00000078812, ENSMUSG00000030847, ENSMUSG00000032515, ENSMUSG00000026288, ENSMUSG00000023905,…	269	360	7889	2.03661	0.857552	1.94187
GOTERM_BP_FAT	GO:0043068~positive regulation of programmed cell death	17	0.0485511	4.72222	0.00130808	ENSMUSG00000001435, ENSMUSG00000024959, ENSMUSG00000020427, ENSMUSG00000017491, ENSMUSG00000026288, ENSMUSG00000022838, ENSMUSG00000078566, ENSMUSG00000023034, ENSMUSG00000066687, ENSMUSG00000024012, ENSMUSG00000007659, ENSMUSG00000057789, ENSMUSG00000021285, ENSMUSG00000056501, ENSMUSG00000023067, ENSMUSG00000027248, ENSMUSG00000022346	269	201	7889	2.4804	0.888066	2.17945
GOTERM_BP_FAT	GO:0016265~death	26	0.0488177	7.22222	0.00134532	ENSMUSG00000020108, ENSMUSG00000078566, ENSMUSG00000021453, ENSMUSG00000015312, ENSMUSG00000022500, ENSMUSG00000040055, ENSMUSG00000024012, ENSMUSG00000057789, ENSMUSG00000021285, ENSMUSG00000022346, ENSMUSG00000019970, ENSMUSG00000044813, ENSMUSG00000036840, ENSMUSG00000024959, ENSMUSG00000054364, ENSMUSG00000078812, ENSMUSG00000030847, ENSMUSG00000032515, ENSMUSG00000026288, ENSMUSG00000023905,…	269	385	7889	1.98053	0.894836	2.24084
UP_SEQ_FEATURE	mutagenesis site	34	0.0501816	9.44444	0.000243051	ENSMUSG00000035356, ENSMUSG00000020847, ENSMUSG00000028862, ENSMUSG00000022383, ENSMUSG00000067279, ENSMUSG00000022500, ENSMUSG00000024610, ENSMUSG00000026579, ENSMUSG00000021182, ENSMUSG00000044167, ENSMUSG00000006445, ENSMUSG00000053113, ENSMUSG00000027803, ENSMUSG00000074622, ENSMUSG00000001435, ENSMUSG00000024959, ENSMUSG00000050121, ENSMUSG00000004508, ENSMUSG00000022893, ENSMUSG00000059895,…	343	532	10572	1.96984	0.226958	0.386119
GOTERM_CC_FAT	GO:0005886~plasma membrane	77	0.0512668	21.3889	0.00112871	ENSMUSG00000039903, ENSMUSG00000002602, ENSMUSG00000010047, ENSMUSG00000004451, ENSMUSG00000027488, ENSMUSG00000067586, ENSMUSG00000037434, ENSMUSG00000022500, ENSMUSG00000028645, ENSMUSG00000031871, ENSMUSG00000022265, ENSMUSG00000029648, ENSMUSG00000029231, ENSMUSG00000027314, ENSMUSG00000044813, ENSMUSG00000031790, ENSMUSG00000050121, ENSMUSG00000022295, ENSMUSG00000028978, ENSMUSG00000030123,…	241	1659	7202	1.38701	0.231365	1.44039
GOTERM_BP_FAT	GO:0010942~positive regulation of cell death	17	0.0516648	4.72222	0.0014575	ENSMUSG00000001435, ENSMUSG00000024959, ENSMUSG00000020427, ENSMUSG00000017491, ENSMUSG00000026288, ENSMUSG00000022838, ENSMUSG00000078566, ENSMUSG00000023034, ENSMUSG00000066687, ENSMUSG00000024012, ENSMUSG00000007659, ENSMUSG00000057789, ENSMUSG00000021285, ENSMUSG00000056501, ENSMUSG00000023067, ENSMUSG00000027248, ENSMUSG00000022346	269	203	7889	2.45597	0.912854	2.42554
SP_PIR_KEYWORDS	duplication	9	0.0556346	2.5	0.00150524	ENSMUSG00000031502, ENSMUSG00000062300, ENSMUSG00000059741, ENSMUSG00000046223, ENSMUSG00000031503, ENSMUSG00000021108, ENSMUSG00000026579, ENSMUSG00000024659, ENSMUSG00000032231	343	69	10732	4.08113	0.367412	1.99683
GOTERM_BP_FAT	GO:0043086~negative regulation of catalytic activity	10	0.0559429	2.77778	0.00161598	ENSMUSG00000023034, ENSMUSG00000067586, ENSMUSG00000021453, ENSMUSG00000002289, ENSMUSG00000015312, ENSMUSG00000031328, ENSMUSG00000037211, ENSMUSG00000028978, ENSMUSG00000023067, ENSMUSG00000024427	269	81	7889	3.62063	0.933178	2.68592
GOTERM_BP_FAT	GO:0002460~adaptive immune response based on somatic recombination of immune receptors built from immunoglobulin superfamily domains	8	0.0590301	2.22222	0.00174416	ENSMUSG00000036594, ENSMUSG00000021453, ENSMUSG00000058952, ENSMUSG00000023951, ENSMUSG00000037649, ENSMUSG00000024610, ENSMUSG00000037405, ENSMUSG00000026288	269	52	7889	4.51187	0.946094	2.89603
GOTERM_BP_FAT	GO:0002250~adaptive immune response	8	0.0590301	2.22222	0.00174416	ENSMUSG00000036594, ENSMUSG00000021453, ENSMUSG00000058952, ENSMUSG00000023951, ENSMUSG00000037649, ENSMUSG00000024610, ENSMUSG00000037405, ENSMUSG00000026288	269	52	7889	4.51187	0.946094	2.89603
UP_SEQ_FEATURE	topological domain:Extracellular	55	0.0654527	15.2778	0.000383457	ENSMUSG00000039903, ENSMUSG00000002602, ENSMUSG00000031111, ENSMUSG00000067586, ENSMUSG00000027864, ENSMUSG00000037434, ENSMUSG00000028645, ENSMUSG00000031871, ENSMUSG00000029648, ENSMUSG00000022265, ENSMUSG00000036103, ENSMUSG00000029231, ENSMUSG00000027314, ENSMUSG00000031790, ENSMUSG00000030742, ENSMUSG00000025608, ENSMUSG00000044317, ENSMUSG00000015085, ENSMUSG00000062300, ENSMUSG00000062960,…	343	1051	10572	1.61296	0.333795	0.608534
SP_PIR_KEYWORDS	DNA binding	12	0.0694078	3.33333	0.00212736	ENSMUSG00000021127, ENSMUSG00000022383, ENSMUSG00000021250, ENSMUSG00000063060, ENSMUSG00000071637, ENSMUSG00000036181, ENSMUSG00000056501, ENSMUSG00000044786, ENSMUSG00000017491, ENSMUSG00000022528, ENSMUSG00000054717, ENSMUSG00000018899	343	125	10732	3.00371	0.476599	2.8113
GOTERM_BP_FAT	GO:0051094~positive regulation of developmental process	14	0.0759266	3.88889	0.00231007	ENSMUSG00000054364, ENSMUSG00000024959, ENSMUSG00000037649, ENSMUSG00000028978, ENSMUSG00000020427, ENSMUSG00000026288, ENSMUSG00000036594, ENSMUSG00000023905, ENSMUSG00000014599, ENSMUSG00000024610, ENSMUSG00000021270, ENSMUSG00000053113, ENSMUSG00000052837, ENSMUSG00000032035	269	155	7889	2.6489	0.979125	3.81862
GOTERM_BP_FAT	GO:0008406~gonad development	8	0.0780724	2.22222	0.00242648	ENSMUSG00000027570, ENSMUSG00000023951, ENSMUSG00000022893, ENSMUSG00000062960, ENSMUSG00000028978, ENSMUSG00000030189, ENSMUSG00000007659, ENSMUSG00000054717	269	55	7889	4.26577	0.982827	4.00736
UP_SEQ_FEATURE	domain:Ig-like C2-type 5	7	0.0839978	1.94444	0.000579771	ENSMUSG00000027864, ENSMUSG00000020717, ENSMUSG00000062960, ENSMUSG00000029648, ENSMUSG00000037405, ENSMUSG00000029231, ENSMUSG00000031111	343	33	10572	6.53803	0.458902	0.918735
GOTERM_BP_FAT	GO:0051251~positive regulation of lymphocyte activation	8	0.0847033	2.22222	0.00269443	ENSMUSG00000036594, ENSMUSG00000039005, ENSMUSG00000024959, ENSMUSG00000037649, ENSMUSG00000024610, ENSMUSG00000021270, ENSMUSG00000023067, ENSMUSG00000026288	269	56	7889	4.18959	0.989044	4.4405
GOTERM_BP_FAT	GO:0043487~regulation of RNA stability	4	0.0861684	1.11111	0.00279684	ENSMUSG00000021127, ENSMUSG00000023951, ENSMUSG00000028599, ENSMUSG00000044786	269	9	7889	13.0343	0.990773	4.60556
UP_SEQ_FEATURE	domain:C-type lectin	6	0.0904199	1.66667	0.000715681	ENSMUSG00000060703, ENSMUSG00000045930, ENSMUSG00000000318, ENSMUSG00000027435, ENSMUSG00000074743, ENSMUSG00000036103	343	23	10572	8.04056	0.531481	1.13296
GOTERM_BP_FAT	GO:0043065~positive regulation of apoptosis	16	0.0940278	4.44444	0.00312337	ENSMUSG00000001435, ENSMUSG00000024959, ENSMUSG00000020427, ENSMUSG00000017491, ENSMUSG00000026288, ENSMUSG00000022838, ENSMUSG00000023034, ENSMUSG00000066687, ENSMUSG00000078566, ENSMUSG00000024012, ENSMUSG00000007659, ENSMUSG00000057789, ENSMUSG00000021285, ENSMUSG00000056501, ENSMUSG00000027248, ENSMUSG00000022346	269	199	7889	2.35796	0.994666	5.13005
GOTERM_BP_FAT	GO:0002696~positive regulation of leukocyte activation	8	0.0972815	2.22222	0.00329796	ENSMUSG00000036594, ENSMUSG00000039005, ENSMUSG00000024959, ENSMUSG00000037649, ENSMUSG00000024610, ENSMUSG00000021270, ENSMUSG00000023067, ENSMUSG00000026288	269	58	7889	4.04512	0.996021	5.40938
GOTERM_BP_FAT	GO:0045597~positive regulation of cell differentiation	12	0.0985691	3.33333	0.00340569	ENSMUSG00000036594, ENSMUSG00000024959, ENSMUSG00000023905, ENSMUSG00000014599, ENSMUSG00000037649, ENSMUSG00000024610, ENSMUSG00000020427, ENSMUSG00000021270, ENSMUSG00000052837, ENSMUSG00000053113, ENSMUSG00000026288, ENSMUSG00000032035	269	125	7889	2.81541	0.996679	5.58136
SP_PIR_KEYWORDS	receptor	31	0.0999021	8.61111	0.00345624	ENSMUSG00000028967, ENSMUSG00000027748, ENSMUSG00000002602, ENSMUSG00000010047, ENSMUSG00000020889, ENSMUSG00000031111, ENSMUSG00000036353, ENSMUSG00000067586, ENSMUSG00000027864, ENSMUSG00000022383, ENSMUSG00000027435, ENSMUSG00000020591, ENSMUSG00000029648, ENSMUSG00000036103, ENSMUSG00000029231, ENSMUSG00000006373, ENSMUSG00000006445, ENSMUSG00000023992, ENSMUSG00000039005, ENSMUSG00000004508,…	343	558	10732	1.73826	0.650942	4.53011
GOTERM_BP_FAT	GO:0046546~development of primary male sexual characteristics	6	0.101792	1.66667	0.00358697	ENSMUSG00000027570, ENSMUSG00000030189, ENSMUSG00000007659, ENSMUSG00000046352, ENSMUSG00000029231, ENSMUSG00000054717	269	31	7889	5.67622	0.99755	5.87007
GOTERM_BP_FAT	GO:0019882~antigen processing and presentation	6	0.101792	1.66667	0.00358697	ENSMUSG00000036594, ENSMUSG00000037649, ENSMUSG00000024459, ENSMUSG00000073402, ENSMUSG00000024610, ENSMUSG00000037405	269	31	7889	5.67622	0.99755	5.87007
SMART	SM00034:CLECT	6	0.103663	1.66667	0.00149805	ENSMUSG00000060703, ENSMUSG00000045930, ENSMUSG00000000318, ENSMUSG00000027435, ENSMUSG00000074743, ENSMUSG00000036103	197	25	5599	6.82112	0.196581	1.7661
GOTERM_BP_FAT	GO:0007166~cell surface receptor linked signal transduction	38	0.108348	10.5556	0.00389956	ENSMUSG00000031465, ENSMUSG00000002602, ENSMUSG00000022528, ENSMUSG00000019947, ENSMUSG00000036353, ENSMUSG00000067586, ENSMUSG00000023951, ENSMUSG00000034640, ENSMUSG00000020611, ENSMUSG00000019997, ENSMUSG00000040488, ENSMUSG00000020591, ENSMUSG00000036867, ENSMUSG00000029648, ENSMUSG00000021182, ENSMUSG00000044167, ENSMUSG00000029231, ENSMUSG00000006445, ENSMUSG00000027314, ENSMUSG00000039004,…	269	696	7889	1.60119	0.998551	6.36596
GOTERM_BP_FAT	GO:0050867~positive regulation of cell activation	8	0.109167	2.22222	0.00399956	ENSMUSG00000036594, ENSMUSG00000039005, ENSMUSG00000024959, ENSMUSG00000037649, ENSMUSG00000024610, ENSMUSG00000021270, ENSMUSG00000023067, ENSMUSG00000026288	269	60	7889	3.91029	0.998775	6.52408
GOTERM_BP_FAT	GO:0048008~platelet-derived growth factor receptor signaling pathway	5	0.110067	1.38889	0.00410387	ENSMUSG00000038393, ENSMUSG00000034640, ENSMUSG00000029231, ENSMUSG00000032515, ENSMUSG00000019947	269	20	7889	7.33178	0.998972	6.68875
GOTERM_MF_FAT	GO:0019838~growth factor binding	8	0.111238	2.22222	0.00165955	ENSMUSG00000031502, ENSMUSG00000028195, ENSMUSG00000062960, ENSMUSG00000040488, ENSMUSG00000019997, ENSMUSG00000020427, ENSMUSG00000029231, ENSMUSG00000017493	257	52	7599	4.54894	0.507152	2.31077
GOTERM_MF_FAT	GO:0004857~enzyme inhibitor activity	11	0.111865	3.05556	0.00139143	ENSMUSG00000038393, ENSMUSG00000039220, ENSMUSG00000002289, ENSMUSG00000061718, ENSMUSG00000066361, ENSMUSG00000020044, ENSMUSG00000023067, ENSMUSG00000037411, ENSMUSG00000024659, ENSMUSG00000032501, ENSMUSG00000032231	257	96	7599	3.38801	0.447422	1.94083
SP_PIR_KEYWORDS	Growth factor binding	4	0.114116	1.11111	0.00437481	ENSMUSG00000028195, ENSMUSG00000040488, ENSMUSG00000020427, ENSMUSG00000017493	343	11	10732	11.3777	0.736278	5.70172
SP_PIR_KEYWORDS	phospholipid binding	4	0.114116	1.11111	0.00437481	ENSMUSG00000021108, ENSMUSG00000026579, ENSMUSG00000024659, ENSMUSG00000032231	343	11	10732	11.3777	0.736278	5.70172
SMART	SM00209:TSP1	6	0.11662	1.66667	0.00254469	ENSMUSG00000028195, ENSMUSG00000032625, ENSMUSG00000022893, ENSMUSG00000036040, ENSMUSG00000019997, ENSMUSG00000040152	197	28	5599	6.09028	0.310645	2.98303
UP_SEQ_FEATURE	signal peptide	67	0.120528	18.6111	0.00121205	ENSMUSG00000029380, ENSMUSG00000031502, ENSMUSG00000028195, ENSMUSG00000031503, ENSMUSG00000039903, ENSMUSG00000002602, ENSMUSG00000010047, ENSMUSG00000031111, ENSMUSG00000027864, ENSMUSG00000002289, ENSMUSG00000036040, ENSMUSG00000031871, ENSMUSG00000006800, ENSMUSG00000040488, ENSMUSG00000026579, ENSMUSG00000029648, ENSMUSG00000029231, ENSMUSG00000027314, ENSMUSG00000031790, ENSMUSG00000001435,…	343	1417	10572	1.45736	0.723165	1.91165
UP_SEQ_FEATURE	domain:Ig-like C2-type 4	7	0.120589	1.94444	0.00109149	ENSMUSG00000027864, ENSMUSG00000020717, ENSMUSG00000062960, ENSMUSG00000029648, ENSMUSG00000037405, ENSMUSG00000029231, ENSMUSG00000031111	343	37	10572	5.83122	0.685422	1.72306
GOTERM_BP_FAT	GO:0048511~rhythmic process	8	0.12577	2.22222	0.00480892	ENSMUSG00000020893, ENSMUSG00000056749, ENSMUSG00000023951, ENSMUSG00000022893, ENSMUSG00000062960, ENSMUSG00000028978, ENSMUSG00000007659, ENSMUSG00000020889	269	62	7889	3.78415	0.999686	7.79464
GOTERM_BP_FAT	GO:0045582~positive regulation of T cell differentiation	5	0.126907	1.38889	0.00493609	ENSMUSG00000036594, ENSMUSG00000024959, ENSMUSG00000037649, ENSMUSG00000024610, ENSMUSG00000021270	269	21	7889	6.98265	0.999746	7.99279
GOTERM_BP_FAT	GO:0060325~face morphogenesis	4	0.131783	1.11111	0.00522326	ENSMUSG00000034640, ENSMUSG00000029231, ENSMUSG00000032515, ENSMUSG00000019947	269	11	7889	10.6644	0.999843	8.43878
KEGG_PATHWAY	mmu04115:p53 signaling pathway	8	0.135268	2.22222	0.00236039	ENSMUSG00000036840, ENSMUSG00000021453, ENSMUSG00000015312, ENSMUSG00000040152, ENSMUSG00000020427, ENSMUSG00000034165, ENSMUSG00000023067, ENSMUSG00000037411	133	47	3286	4.20541	0.252238	2.6881
SP_PIR_KEYWORDS	hydroxylysine	3	0.137507	0.833333	0.00582224	ENSMUSG00000001435, ENSMUSG00000031502, ENSMUSG00000031503	343	4	10732	23.4665	0.830539	7.52092
GOTERM_BP_FAT	GO:0048608~reproductive structure development	9	0.13812	2.5	0.00558166	ENSMUSG00000027570, ENSMUSG00000023951, ENSMUSG00000022893, ENSMUSG00000062960, ENSMUSG00000028978, ENSMUSG00000030189, ENSMUSG00000007659, ENSMUSG00000057789, ENSMUSG00000054717	269	80	7889	3.2993	0.999914	8.99254
GOTERM_BP_FAT	GO:0051174~regulation of phosphorus metabolic process	17	0.138948	4.72222	0.00579545	ENSMUSG00000039005, ENSMUSG00000018932, ENSMUSG00000037211, ENSMUSG00000061878, ENSMUSG00000020427, ENSMUSG00000022951, ENSMUSG00000032501, ENSMUSG00000021453, ENSMUSG00000015312, ENSMUSG00000014599, ENSMUSG00000024610, ENSMUSG00000057789, ENSMUSG00000021182, ENSMUSG00000023067, ENSMUSG00000053113, ENSMUSG00000032578, ENSMUSG00000024427	269	233	7889	2.13975	0.99994	9.32137
GOTERM_BP_FAT	GO:0019220~regulation of phosphate metabolic process	17	0.138948	4.72222	0.00579545	ENSMUSG00000039005, ENSMUSG00000018932, ENSMUSG00000037211, ENSMUSG00000061878, ENSMUSG00000020427, ENSMUSG00000022951, ENSMUSG00000032501, ENSMUSG00000021453, ENSMUSG00000015312, ENSMUSG00000014599, ENSMUSG00000024610, ENSMUSG00000057789, ENSMUSG00000021182, ENSMUSG00000023067, ENSMUSG00000053113, ENSMUSG00000032578, ENSMUSG00000024427	269	233	7889	2.13975	0.99994	9.32137
GOTERM_BP_FAT	GO:0001775~cell activation	13	0.140556	3.61111	0.00577765	ENSMUSG00000039005, ENSMUSG00000037649, ENSMUSG00000030742, ENSMUSG00000036353, ENSMUSG00000015085, ENSMUSG00000021453, ENSMUSG00000020611, ENSMUSG00000024610, ENSMUSG00000035673, ENSMUSG00000057789, ENSMUSG00000034165, ENSMUSG00000044813, ENSMUSG00000018899	269	153	7889	2.49185	0.999938	9.29403
UP_SEQ_FEATURE	topological domain:Cytoplasmic	70	0.141612	19.4444	0.00158485	ENSMUSG00000039903, ENSMUSG00000002602, ENSMUSG00000021360, ENSMUSG00000031111, ENSMUSG00000020538, ENSMUSG00000067586, ENSMUSG00000027864, ENSMUSG00000037434, ENSMUSG00000028645, ENSMUSG00000031871, ENSMUSG00000029648, ENSMUSG00000022265, ENSMUSG00000036103, ENSMUSG00000029231, ENSMUSG00000027314, ENSMUSG00000034612, ENSMUSG00000031790, ENSMUSG00000030742, ENSMUSG00000013846, ENSMUSG00000025608,…	343	1512	10572	1.42695	0.813569	2.49272
GOTERM_BP_FAT	GO:0008585~female gonad development	6	0.144487	1.66667	0.00613743	ENSMUSG00000027570, ENSMUSG00000023951, ENSMUSG00000022893, ENSMUSG00000062960, ENSMUSG00000028978, ENSMUSG00000007659	269	35	7889	5.02751	0.999966	9.84502
GOTERM_BP_FAT	GO:0046661~male sex differentiation	6	0.144487	1.66667	0.00613743	ENSMUSG00000027570, ENSMUSG00000030189, ENSMUSG00000007659, ENSMUSG00000046352, ENSMUSG00000029231, ENSMUSG00000054717	269	35	7889	5.02751	0.999966	9.84502
SP_PIR_KEYWORDS	transmembrane	101	0.146777	28.0556	0.00780168	ENSMUSG00000071342, ENSMUSG00000025792, ENSMUSG00000031111, ENSMUSG00000067586, ENSMUSG00000027864, ENSMUSG00000028645, ENSMUSG00000031871, ENSMUSG00000022265, ENSMUSG00000029231, ENSMUSG00000027314, ENSMUSG00000043421, ENSMUSG00000034612, ENSMUSG00000031790, ENSMUSG00000050121, ENSMUSG00000030123, ENSMUSG00000013846, ENSMUSG00000025608, ENSMUSG00000030742, ENSMUSG00000034171, ENSMUSG00000062300,…	343	2525	10732	1.25155	0.907543	9.95622
GOTERM_BP_FAT	GO:0051249~regulation of lymphocyte activation	9	0.149759	2.5	0.00647612	ENSMUSG00000036594, ENSMUSG00000039005, ENSMUSG00000024959, ENSMUSG00000037649, ENSMUSG00000024610, ENSMUSG00000021270, ENSMUSG00000023067, ENSMUSG00000026288, ENSMUSG00000030742	269	82	7889	3.21883	0.999981	10.3608
SP_PIR_KEYWORDS	transcription regulation	49	0.151439	13.6111	0.00753395	ENSMUSG00000003032, ENSMUSG00000020889, ENSMUSG00000018143, ENSMUSG00000020538, ENSMUSG00000022500, ENSMUSG00000023027, ENSMUSG00000035673, ENSMUSG00000000078, ENSMUSG00000030353, ENSMUSG00000036867, ENSMUSG00000052293, ENSMUSG00000044167, ENSMUSG00000030256, ENSMUSG00000030087, ENSMUSG00000074622, ENSMUSG00000033863, ENSMUSG00000017491, ENSMUSG00000042622, ENSMUSG00000027544, ENSMUSG00000022838,…	343	1059	10732	1.44773	0.89964	9.63034
GOTERM_BP_FAT	GO:0048010~vascular endothelial growth factor receptor signaling pathway	4	0.154352	1.11111	0.00679116	ENSMUSG00000023951, ENSMUSG00000062960, ENSMUSG00000029648, ENSMUSG00000029231	269	12	7889	9.77571	0.999989	10.8382
GOTERM_CC_FAT	GO:0005578~proteinaceous extracellular matrix	14	0.154741	3.88889	0.00431972	ENSMUSG00000031790, ENSMUSG00000001435, ENSMUSG00000031502, ENSMUSG00000022893, ENSMUSG00000041445, ENSMUSG00000031503, ENSMUSG00000020044, ENSMUSG00000032231, ENSMUSG00000015085, ENSMUSG00000002289, ENSMUSG00000023951, ENSMUSG00000036040, ENSMUSG00000040488, ENSMUSG00000019997	241	170	7202	2.46102	0.635298	5.40971
SP_PIR_KEYWORDS	isopeptide bond	15	0.158407	4.16667	0.00734777	ENSMUSG00000038393, ENSMUSG00000074622, ENSMUSG00000021025, ENSMUSG00000029430, ENSMUSG00000003032, ENSMUSG00000036181, ENSMUSG00000060373, ENSMUSG00000024659, ENSMUSG00000021250, ENSMUSG00000071637, ENSMUSG00000004328, ENSMUSG00000056501, ENSMUSG00000010095, ENSMUSG00000032035, ENSMUSG00000018899	343	210	10732	2.2349	0.893751	9.40308
GOTERM_BP_FAT	GO:0001501~skeletal system development	14	0.159822	3.88889	0.00715646	ENSMUSG00000039004, ENSMUSG00000034612, ENSMUSG00000020427, ENSMUSG00000032515, ENSMUSG00000019947, ENSMUSG00000066687, ENSMUSG00000034640, ENSMUSG00000024459, ENSMUSG00000019997, ENSMUSG00000029231, ENSMUSG00000022346, ENSMUSG00000027803, ENSMUSG00000006445, ENSMUSG00000070576	269	177	7889	2.31966	0.999994	11.3886
SP_PIR_KEYWORDS	collagen	6	0.163104	1.66667	0.00932756	ENSMUSG00000018906, ENSMUSG00000027570, ENSMUSG00000001435, ENSMUSG00000031502, ENSMUSG00000031503, ENSMUSG00000036103	343	41	10732	4.57882	0.942091	11.7929
GOTERM_MF_FAT	GO:0042803~protein homodimerization activity	13	0.173249	3.61111	0.00312133	ENSMUSG00000024843, ENSMUSG00000039830, ENSMUSG00000023034, ENSMUSG00000066687, ENSMUSG00000034171, ENSMUSG00000023951, ENSMUSG00000062300, ENSMUSG00000014599, ENSMUSG00000074207, ENSMUSG00000071637, ENSMUSG00000021270, ENSMUSG00000056501, ENSMUSG00000027803	257	143	7599	2.68801	0.735989	4.30499
GOTERM_BP_FAT	GO:0001701~in utero embryonic development	15	0.176322	4.16667	0.00808329	ENSMUSG00000028195, ENSMUSG00000030790, ENSMUSG00000031987, ENSMUSG00000030189, ENSMUSG00000022150, ENSMUSG00000022528, ENSMUSG00000042622, ENSMUSG00000037434, ENSMUSG00000020611, ENSMUSG00000007659, ENSMUSG00000030353, ENSMUSG00000056501, ENSMUSG00000029231, ENSMUSG00000053113, ENSMUSG00000052837	269	200	7889	2.19954	0.999999	12.7709
SP_PIR_KEYWORDS	activator	20	0.178022	5.55556	0.010903	ENSMUSG00000074622, ENSMUSG00000035356, ENSMUSG00000003032, ENSMUSG00000032515, ENSMUSG00000027544, ENSMUSG00000022838, ENSMUSG00000020538, ENSMUSG00000056749, ENSMUSG00000053470, ENSMUSG00000022383, ENSMUSG00000023027, ENSMUSG00000071637, ENSMUSG00000030353, ENSMUSG00000000078, ENSMUSG00000004040, ENSMUSG00000056501, ENSMUSG00000022346, ENSMUSG00000030087, ENSMUSG00000033016, ENSMUSG00000018899	343	335	10732	1.86798	0.964304	13.6527
GOTERM_BP_FAT	GO:0007423~sensory organ development	12	0.181776	3.33333	0.00883452	ENSMUSG00000074622, ENSMUSG00000023951, ENSMUSG00000040055, ENSMUSG00000003032, ENSMUSG00000056966, ENSMUSG00000057789, ENSMUSG00000004040, ENSMUSG00000023959, ENSMUSG00000007877, ENSMUSG00000022346, ENSMUSG00000017491, ENSMUSG00000022528	269	142	7889	2.47835	1	13.8764
GOTERM_BP_FAT	GO:0002443~leukocyte mediated immunity	7	0.182309	1.94444	0.00874381	ENSMUSG00000036594, ENSMUSG00000058952, ENSMUSG00000037649, ENSMUSG00000024610, ENSMUSG00000037405, ENSMUSG00000026288, ENSMUSG00000030742	269	53	7889	3.8734	1	13.7437
UP_SEQ_FEATURE	domain:Ig-like C2-type 6	5	0.183723	1.38889	0.00229765	ENSMUSG00000027864, ENSMUSG00000020717, ENSMUSG00000062960, ENSMUSG00000029648, ENSMUSG00000031111	343	18	10572	8.56171	0.912491	3.59475
GOTERM_BP_FAT	GO:0060323~head morphogenesis	4	0.184328	1.11111	0.00860934	ENSMUSG00000034640, ENSMUSG00000029231, ENSMUSG00000032515, ENSMUSG00000019947	269	13	7889	9.02373	0.999999	13.5465
GOTERM_BP_FAT	GO:0046545~development of primary female sexual characteristics	6	0.184486	1.66667	0.00873831	ENSMUSG00000027570, ENSMUSG00000023951, ENSMUSG00000022893, ENSMUSG00000062960, ENSMUSG00000028978, ENSMUSG00000007659	269	38	7889	4.6306	1	13.7356
GOTERM_BP_FAT	GO:0030334~regulation of cell migration	8	0.188558	2.22222	0.00932306	ENSMUSG00000001435, ENSMUSG00000020717, ENSMUSG00000014599, ENSMUSG00000020611, ENSMUSG00000040152, ENSMUSG00000027314, ENSMUSG00000026064, ENSMUSG00000036106	269	70	7889	3.35167	1	14.5883
SP_PIR_KEYWORDS	transcription factor	5	0.1898	1.38889	0.0144342	ENSMUSG00000074622, ENSMUSG00000030256, ENSMUSG00000056501, ENSMUSG00000018143, ENSMUSG00000027544	343	30	10732	5.21477	0.987965	17.6904
GOTERM_BP_FAT	GO:0009991~response to extracellular stimulus	9	0.190713	2.5	0.00981696	ENSMUSG00000020538, ENSMUSG00000002289, ENSMUSG00000022383, ENSMUSG00000021250, ENSMUSG00000074207, ENSMUSG00000063229, ENSMUSG00000003032, ENSMUSG00000002602, ENSMUSG00000007041	269	88	7889	2.99937	1	15.3023
GOTERM_BP_FAT	GO:0002694~regulation of leukocyte activation	9	0.190713	2.5	0.00981696	ENSMUSG00000036594, ENSMUSG00000039005, ENSMUSG00000024959, ENSMUSG00000037649, ENSMUSG00000024610, ENSMUSG00000021270, ENSMUSG00000023067, ENSMUSG00000026288, ENSMUSG00000030742	269	88	7889	2.99937	1	15.3023
GOTERM_CC_FAT	GO:0031012~extracellular matrix	14	0.191013	3.88889	0.00634803	ENSMUSG00000031790, ENSMUSG00000001435, ENSMUSG00000031502, ENSMUSG00000022893, ENSMUSG00000041445, ENSMUSG00000031503, ENSMUSG00000020044, ENSMUSG00000032231, ENSMUSG00000015085, ENSMUSG00000002289, ENSMUSG00000023951, ENSMUSG00000036040, ENSMUSG00000040488, ENSMUSG00000019997	241	178	7202	2.35041	0.773227	7.85554
GOTERM_BP_FAT	GO:0042325~regulation of phosphorylation	16	0.191135	4.44444	0.00958991	ENSMUSG00000039005, ENSMUSG00000018932, ENSMUSG00000037211, ENSMUSG00000061878, ENSMUSG00000020427, ENSMUSG00000032501, ENSMUSG00000021453, ENSMUSG00000015312, ENSMUSG00000014599, ENSMUSG00000024610, ENSMUSG00000057789, ENSMUSG00000021182, ENSMUSG00000023067, ENSMUSG00000053113, ENSMUSG00000032578, ENSMUSG00000024427	269	225	7889	2.08549	1	14.9748
GOTERM_BP_FAT	GO:0045619~regulation of lymphocyte differentiation	6	0.191783	1.66667	0.00975203	ENSMUSG00000036594, ENSMUSG00000024959, ENSMUSG00000037649, ENSMUSG00000024610, ENSMUSG00000021270, ENSMUSG00000026288	269	39	7889	4.51187	1	15.2088
SP_PIR_KEYWORDS	differentiation	17	0.193725	4.72222	0.0140666	ENSMUSG00000039004, ENSMUSG00000036840, ENSMUSG00000054364, ENSMUSG00000040850, ENSMUSG00000031465, ENSMUSG00000004791, ENSMUSG00000053470, ENSMUSG00000021453, ENSMUSG00000023951, ENSMUSG00000015312, ENSMUSG00000023905, ENSMUSG00000062960, ENSMUSG00000024042, ENSMUSG00000029648, ENSMUSG00000056501, ENSMUSG00000027314, ENSMUSG00000044813	343	273	10732	1.94838	0.986521	17.2784
SP_PIR_KEYWORDS	Proto-oncogene	7	0.194934	1.94444	0.0127566	ENSMUSG00000074622, ENSMUSG00000021250, ENSMUSG00000022500, ENSMUSG00000059895, ENSMUSG00000024235, ENSMUSG00000022346, ENSMUSG00000032035	343	61	10732	3.5905	0.979818	15.7945
SP_PIR_KEYWORDS	hydroxyproline	3	0.201316	0.833333	0.0139511	ENSMUSG00000001435, ENSMUSG00000031502, ENSMUSG00000031503	343	6	10732	15.6443	0.986032	17.1485
GOTERM_CC_FAT	GO:0005615~extracellular space	15	0.203372	4.16667	0.00874397	ENSMUSG00000039004, ENSMUSG00000029380, ENSMUSG00000041445, ENSMUSG00000060126, ENSMUSG00000040152, ENSMUSG00000020427, ENSMUSG00000017493, ENSMUSG00000002289, ENSMUSG00000058952, ENSMUSG00000023951, ENSMUSG00000014599, ENSMUSG00000006800, ENSMUSG00000026579, ENSMUSG00000014813, ENSMUSG00000074743	241	206	7202	2.17601	0.870788	10.6695
GOTERM_BP_FAT	GO:0045408~regulation of interleukin-6 biosynthetic process	3	0.204457	0.833333	0.0107427	ENSMUSG00000039005, ENSMUSG00000056501, ENSMUSG00000026288	269	5	7889	17.5963	1	16.6255
KEGG_PATHWAY	mmu05200:Pathways in cancer	20	0.206402	5.55556	0.00562262	ENSMUSG00000024959, ENSMUSG00000031502, ENSMUSG00000021025, ENSMUSG00000031503, ENSMUSG00000026821, ENSMUSG00000017491, ENSMUSG00000004451, ENSMUSG00000004791, ENSMUSG00000066687, ENSMUSG00000023951, ENSMUSG00000021250, ENSMUSG00000028645, ENSMUSG00000007659, ENSMUSG00000021270, ENSMUSG00000004040, ENSMUSG00000044167, ENSMUSG00000029231, ENSMUSG00000023067, ENSMUSG00000022346, ENSMUSG00000032000	133	255	3286	1.93779	0.500193	6.29469
GOTERM_BP_FAT	GO:0001763~morphogenesis of a branching structure	9	0.207128	2.5	0.0111741	ENSMUSG00000004791, ENSMUSG00000023951, ENSMUSG00000014599, ENSMUSG00000030790, ENSMUSG00000020611, ENSMUSG00000062960, ENSMUSG00000029648, ENSMUSG00000030123, ENSMUSG00000053113	269	90	7889	2.93271	1	17.2356
GOTERM_BP_FAT	GO:0050865~regulation of cell activation	9	0.207128	2.5	0.0111741	ENSMUSG00000036594, ENSMUSG00000039005, ENSMUSG00000024959, ENSMUSG00000037649, ENSMUSG00000024610, ENSMUSG00000021270, ENSMUSG00000023067, ENSMUSG00000026288, ENSMUSG00000030742	269	90	7889	2.93271	1	17.2356
GOTERM_BP_FAT	GO:0010033~response to organic substance	18	0.207658	5	0.0110686	ENSMUSG00000039005, ENSMUSG00000028195, ENSMUSG00000021025, ENSMUSG00000031490, ENSMUSG00000066361, ENSMUSG00000020044, ENSMUSG00000022951, ENSMUSG00000054717, ENSMUSG00000021250, ENSMUSG00000074207, ENSMUSG00000074743, ENSMUSG00000007659, ENSMUSG00000021270, ENSMUSG00000004040, ENSMUSG00000044167, ENSMUSG00000007041, ENSMUSG00000022346, ENSMUSG00000019970	269	272	7889	1.94077	1	17.0868
INTERPRO	IPR016186:C-type lectin-like	7	0.211447	1.94444	0.000696403	ENSMUSG00000001435, ENSMUSG00000060703, ENSMUSG00000045930, ENSMUSG00000000318, ENSMUSG00000027435, ENSMUSG00000074743, ENSMUSG00000036103	335	34	10291	6.32458	0.378185	1.04146
GOTERM_CC_FAT	GO:0042611~MHC protein complex	4	0.212254	1.11111	0.00815812	ENSMUSG00000036594, ENSMUSG00000037649, ENSMUSG00000024459, ENSMUSG00000073402	241	13	7202	9.19502	0.851718	9.98886
GOTERM_CC_FAT	GO:0005921~gap junction	4	0.212254	1.11111	0.00815812	ENSMUSG00000040055, ENSMUSG00000030189, ENSMUSG00000046352, ENSMUSG00000056966	241	13	7202	9.19502	0.851718	9.98886
GOTERM_BP_FAT	GO:0002252~immune effector process	8	0.212362	2.22222	0.0116322	ENSMUSG00000036594, ENSMUSG00000078566, ENSMUSG00000058952, ENSMUSG00000037649, ENSMUSG00000024610, ENSMUSG00000037405, ENSMUSG00000026288, ENSMUSG00000030742	269	73	7889	3.21393	1	17.8787
GOTERM_BP_FAT	GO:0048609~reproductive process in a multicellular organism	16	0.216289	4.44444	0.0120183	ENSMUSG00000036840, ENSMUSG00000040850, ENSMUSG00000022893, ENSMUSG00000003131, ENSMUSG00000028978, ENSMUSG00000000628, ENSMUSG00000030189, ENSMUSG00000054717, ENSMUSG00000066687, ENSMUSG00000053470, ENSMUSG00000062300, ENSMUSG00000023951, ENSMUSG00000061718, ENSMUSG00000062960, ENSMUSG00000007659, ENSMUSG00000052837	269	231	7889	2.03132	1	18.417
GOTERM_BP_FAT	GO:0032504~multicellular organism reproduction	16	0.216289	4.44444	0.0120183	ENSMUSG00000036840, ENSMUSG00000040850, ENSMUSG00000022893, ENSMUSG00000003131, ENSMUSG00000028978, ENSMUSG00000000628, ENSMUSG00000030189, ENSMUSG00000054717, ENSMUSG00000066687, ENSMUSG00000053470, ENSMUSG00000062300, ENSMUSG00000023951, ENSMUSG00000061718, ENSMUSG00000062960, ENSMUSG00000007659, ENSMUSG00000052837	269	231	7889	2.03132	1	18.417
SP_PIR_KEYWORDS	extracellular matrix	10	0.217271	2.77778	0.0183631	ENSMUSG00000001435, ENSMUSG00000002289, ENSMUSG00000031502, ENSMUSG00000022893, ENSMUSG00000041445, ENSMUSG00000031503, ENSMUSG00000040488, ENSMUSG00000020044, ENSMUSG00000019997, ENSMUSG00000032231	343	125	10732	2.50309	0.996427	21.9771
INTERPRO	IPR001304:C-type lectin	6	0.219007	1.66667	0.00108675	ENSMUSG00000060703, ENSMUSG00000045930, ENSMUSG00000000318, ENSMUSG00000027435, ENSMUSG00000074743, ENSMUSG00000036103	335	25	10291	7.37266	0.523634	1.62078
GOTERM_BP_FAT	GO:0030335~positive regulation of cell migration	5	0.219133	1.38889	0.0123425	ENSMUSG00000001435, ENSMUSG00000014599, ENSMUSG00000040152, ENSMUSG00000026064, ENSMUSG00000036106	269	27	7889	5.43095	1	18.8665
GOTERM_BP_FAT	GO:0060711~labyrinthine layer development	5	0.219133	1.38889	0.0123425	ENSMUSG00000028195, ENSMUSG00000030790, ENSMUSG00000031987, ENSMUSG00000052837, ENSMUSG00000053113	269	27	7889	5.43095	1	18.8665
SP_PIR_KEYWORDS	cell membrane	42	0.222475	11.6667	0.0196703	ENSMUSG00000028412, ENSMUSG00000039960, ENSMUSG00000039903, ENSMUSG00000046352, ENSMUSG00000010047, ENSMUSG00000028073, ENSMUSG00000024659, ENSMUSG00000004451, ENSMUSG00000027488, ENSMUSG00000036353, ENSMUSG00000067586, ENSMUSG00000023951, ENSMUSG00000037434, ENSMUSG00000014599, ENSMUSG00000028645, ENSMUSG00000040055, ENSMUSG00000031871, ENSMUSG00000020591, ENSMUSG00000044813, ENSMUSG00000023992,…	343	929	10732	1.41456	0.997617	23.3568
INTERPRO	IPR000884:Thrombospondin, type 1 repeat	6	0.223855	1.66667	0.00185616	ENSMUSG00000028195, ENSMUSG00000032625, ENSMUSG00000022893, ENSMUSG00000036040, ENSMUSG00000019997, ENSMUSG00000040152	335	28	10291	6.58273	0.718347	2.75342
SP_PIR_KEYWORDS	acetylated amino end	4	0.225755	1.11111	0.0183463	ENSMUSG00000074207, ENSMUSG00000024659, ENSMUSG00000031765, ENSMUSG00000032231	343	18	10732	6.95303	0.996408	21.9592
SP_PIR_KEYWORDS	membrane	129	0.226536	35.8333	0.0209031	ENSMUSG00000071342, ENSMUSG00000025792, ENSMUSG00000031111, ENSMUSG00000067586, ENSMUSG00000027864, ENSMUSG00000022500, ENSMUSG00000028645, ENSMUSG00000031871, ENSMUSG00000022265, ENSMUSG00000029231, ENSMUSG00000027314, ENSMUSG00000044813, ENSMUSG00000043421, ENSMUSG00000031790, ENSMUSG00000034612, ENSMUSG00000024959, ENSMUSG00000050121, ENSMUSG00000028978, ENSMUSG00000030123, ENSMUSG00000030742,…	343	3453	10732	1.16891	0.998374	24.6375
GOTERM_BP_FAT	GO:0016525~negative regulation of angiogenesis	4	0.227469	1.11111	0.0130268	ENSMUSG00000022893, ENSMUSG00000031465, ENSMUSG00000031503, ENSMUSG00000040152	269	15	7889	7.82057	1	19.8077
GOTERM_BP_FAT	GO:0060324~face development	4	0.227469	1.11111	0.0130268	ENSMUSG00000034640, ENSMUSG00000029231, ENSMUSG00000032515, ENSMUSG00000019947	269	15	7889	7.82057	1	19.8077
GOTERM_BP_FAT	GO:0045637~regulation of myeloid cell differentiation	6	0.228879	1.66667	0.0132717	ENSMUSG00000066687, ENSMUSG00000021025, ENSMUSG00000014599, ENSMUSG00000044786, ENSMUSG00000026288, ENSMUSG00000032035	269	42	7889	4.18959	1	20.1421
GOTERM_BP_FAT	GO:0046660~female sex differentiation	6	0.228879	1.66667	0.0132717	ENSMUSG00000027570, ENSMUSG00000023951, ENSMUSG00000022893, ENSMUSG00000062960, ENSMUSG00000028978, ENSMUSG00000007659	269	42	7889	4.18959	1	20.1421
GOTERM_BP_FAT	GO:0035295~tube development	14	0.229748	3.88889	0.0136368	ENSMUSG00000037211, ENSMUSG00000030790, ENSMUSG00000028978, ENSMUSG00000030123, ENSMUSG00000017491, ENSMUSG00000022528, ENSMUSG00000004791, ENSMUSG00000023951, ENSMUSG00000014599, ENSMUSG00000020611, ENSMUSG00000062960, ENSMUSG00000019997, ENSMUSG00000029648, ENSMUSG00000029231	269	192	7889	2.13844	1	20.638
GOTERM_BP_FAT	GO:0045859~regulation of protein kinase activity	12	0.232004	3.33333	0.0136333	ENSMUSG00000021453, ENSMUSG00000039005, ENSMUSG00000018932, ENSMUSG00000015312, ENSMUSG00000014599, ENSMUSG00000037211, ENSMUSG00000024610, ENSMUSG00000061878, ENSMUSG00000023067, ENSMUSG00000032578, ENSMUSG00000032501, ENSMUSG00000024427	269	151	7889	2.33063	1	20.6333
SP_PIR_KEYWORDS	triple helix	3	0.247738	0.833333	0.0249663	ENSMUSG00000001435, ENSMUSG00000031502, ENSMUSG00000031503	343	8	10732	11.7332	0.999541	28.7192
KEGG_PATHWAY	mmu04612:Antigen processing and presentation	7	0.249264	1.94444	0.00232819	ENSMUSG00000036594, ENSMUSG00000037649, ENSMUSG00000078652, ENSMUSG00000024610, ENSMUSG00000020361, ENSMUSG00000021270, ENSMUSG00000027248	133	35	3286	4.94135	0.249264	2.65189
INTERPRO	IPR011021:Arrestin-like, N-terminal	4	0.249294	1.11111	0.00168035	ENSMUSG00000038393, ENSMUSG00000074794, ENSMUSG00000002910, ENSMUSG00000056055	335	8	10291	15.3597	0.6824	2.49569
INTERPRO	IPR017891:Insulin-like growth factor binding protein, N-terminal	4	0.249294	1.11111	0.00168035	ENSMUSG00000028195, ENSMUSG00000019997, ENSMUSG00000020427, ENSMUSG00000017493	335	8	10291	15.3597	0.6824	2.49569
INTERPRO	IPR011022:Arrestin-like, C-terminal	4	0.249294	1.11111	0.00168035	ENSMUSG00000038393, ENSMUSG00000074794, ENSMUSG00000002910, ENSMUSG00000056055	335	8	10291	15.3597	0.6824	2.49569
GOTERM_MF_FAT	GO:0003677~DNA binding	53	0.249631	14.7222	0.00537873	ENSMUSG00000021127, ENSMUSG00000003032, ENSMUSG00000029135, ENSMUSG00000020889, ENSMUSG00000018143, ENSMUSG00000020538, ENSMUSG00000023027, ENSMUSG00000000078, ENSMUSG00000030353, ENSMUSG00000036867, ENSMUSG00000052293, ENSMUSG00000044167, ENSMUSG00000030256, ENSMUSG00000044477, ENSMUSG00000030087, ENSMUSG00000074622, ENSMUSG00000033863, ENSMUSG00000061878, ENSMUSG00000036181, ENSMUSG00000017491,…	257	1094	7599	1.43246	0.899493	7.31045
SP_PIR_KEYWORDS	immune response	8	0.252142	2.22222	0.0245428	ENSMUSG00000036594, ENSMUSG00000058952, ENSMUSG00000039005, ENSMUSG00000037649, ENSMUSG00000073402, ENSMUSG00000024610, ENSMUSG00000026288, ENSMUSG00000030742	343	90	10732	2.78121	0.999476	28.3035
GOTERM_BP_FAT	GO:0001822~kidney development	8	0.26158	2.22222	0.0163591	ENSMUSG00000004791, ENSMUSG00000066687, ENSMUSG00000022893, ENSMUSG00000034640, ENSMUSG00000037211, ENSMUSG00000027803, ENSMUSG00000017491, ENSMUSG00000019947	269	78	7889	3.00791	1	24.2459
GOTERM_BP_FAT	GO:0001892~embryonic placenta development	6	0.262141	1.66667	0.0160422	ENSMUSG00000028195, ENSMUSG00000030790, ENSMUSG00000031987, ENSMUSG00000056501, ENSMUSG00000052837, ENSMUSG00000053113	269	44	7889	3.99916	1	23.834
GOTERM_BP_FAT	GO:0043549~regulation of kinase activity	12	0.263389	3.33333	0.0163106	ENSMUSG00000021453, ENSMUSG00000039005, ENSMUSG00000018932, ENSMUSG00000015312, ENSMUSG00000014599, ENSMUSG00000037211, ENSMUSG00000024610, ENSMUSG00000061878, ENSMUSG00000023067, ENSMUSG00000032578, ENSMUSG00000032501, ENSMUSG00000024427	269	155	7889	2.27049	1	24.183
INTERPRO	IPR013783:Immunoglobulin-like fold	17	0.286274	4.72222	0.00296266	ENSMUSG00000020717, ENSMUSG00000031328, ENSMUSG00000037649, ENSMUSG00000002602, ENSMUSG00000037405, ENSMUSG00000031111, ENSMUSG00000027544, ENSMUSG00000027864, ENSMUSG00000036594, ENSMUSG00000062300, ENSMUSG00000024459, ENSMUSG00000073402, ENSMUSG00000062960, ENSMUSG00000029648, ENSMUSG00000029231, ENSMUSG00000023992, ENSMUSG00000033016	335	227	10291	2.30057	0.867812	4.36095
SMART	SM00121:IB	4	0.289486	1.11111	0.00931976	ENSMUSG00000028195, ENSMUSG00000019997, ENSMUSG00000020427, ENSMUSG00000017493	197	13	5599	8.74502	0.745146	10.5323
UP_SEQ_FEATURE	domain:Ig-like C2-type 1	9	0.291524	2.5	0.00422175	ENSMUSG00000027864, ENSMUSG00000062300, ENSMUSG00000020717, ENSMUSG00000062960, ENSMUSG00000002602, ENSMUSG00000029648, ENSMUSG00000037405, ENSMUSG00000029231, ENSMUSG00000031111	343	80	10572	3.46749	0.98867	6.51152
UP_SEQ_FEATURE	domain:Ig-like C2-type 2	9	0.291524	2.5	0.00422175	ENSMUSG00000027864, ENSMUSG00000062300, ENSMUSG00000020717, ENSMUSG00000062960, ENSMUSG00000002602, ENSMUSG00000029648, ENSMUSG00000037405, ENSMUSG00000029231, ENSMUSG00000031111	343	80	10572	3.46749	0.98867	6.51152
SP_PIR_KEYWORDS	gap junction	3	0.293013	0.833333	0.0314322	ENSMUSG00000040055, ENSMUSG00000046352, ENSMUSG00000056966	343	9	10732	10.4295	0.999939	34.795
SP_PIR_KEYWORDS	Signal-anchor	14	0.300457	3.88889	0.0357821	ENSMUSG00000034612, ENSMUSG00000000318, ENSMUSG00000033096, ENSMUSG00000003541, ENSMUSG00000021360, ENSMUSG00000021916, ENSMUSG00000030742, ENSMUSG00000013846, ENSMUSG00000028838, ENSMUSG00000024610, ENSMUSG00000061731, ENSMUSG00000036103, ENSMUSG00000010095, ENSMUSG00000074916	343	233	10732	1.88	0.999985	38.6089
SP_PIR_KEYWORDS	heparin-binding	5	0.300787	1.38889	0.0346931	ENSMUSG00000028195, ENSMUSG00000023951, ENSMUSG00000022893, ENSMUSG00000019997, ENSMUSG00000040152	343	39	10732	4.01136	0.999978	37.6739
GOTERM_BP_FAT	GO:0022602~ovulation cycle process	5	0.306321	1.38889	0.0199118	ENSMUSG00000023951, ENSMUSG00000022893, ENSMUSG00000062960, ENSMUSG00000028978, ENSMUSG00000007659	269	31	7889	4.73018	1	28.7227
GOTERM_BP_FAT	GO:0051272~positive regulation of cell motion	5	0.306321	1.38889	0.0199118	ENSMUSG00000001435, ENSMUSG00000014599, ENSMUSG00000040152, ENSMUSG00000026064, ENSMUSG00000036106	269	31	7889	4.73018	1	28.7227
GOTERM_BP_FAT	GO:0042698~ovulation cycle	5	0.306321	1.38889	0.0199118	ENSMUSG00000023951, ENSMUSG00000022893, ENSMUSG00000062960, ENSMUSG00000028978, ENSMUSG00000007659	269	31	7889	4.73018	1	28.7227
GOTERM_BP_FAT	GO:0045580~regulation of T cell differentiation	5	0.306321	1.38889	0.0199118	ENSMUSG00000036594, ENSMUSG00000024959, ENSMUSG00000037649, ENSMUSG00000024610, ENSMUSG00000021270	269	31	7889	4.73018	1	28.7227
SP_PIR_KEYWORDS	cell adhesion	13	0.306847	3.61111	0.039004	ENSMUSG00000054364, ENSMUSG00000001435, ENSMUSG00000028195, ENSMUSG00000020717, ENSMUSG00000039546, ENSMUSG00000040152, ENSMUSG00000037405, ENSMUSG00000021365, ENSMUSG00000062300, ENSMUSG00000023905, ENSMUSG00000027435, ENSMUSG00000031871, ENSMUSG00000019997	343	212	10732	1.91864	0.999994	41.2995
GOTERM_BP_FAT	GO:0051338~regulation of transferase activity	12	0.307037	3.33333	0.0210412	ENSMUSG00000021453, ENSMUSG00000039005, ENSMUSG00000018932, ENSMUSG00000015312, ENSMUSG00000014599, ENSMUSG00000037211, ENSMUSG00000024610, ENSMUSG00000061878, ENSMUSG00000023067, ENSMUSG00000032578, ENSMUSG00000032501, ENSMUSG00000024427	269	161	7889	2.18587	1	30.0928
SP_PIR_KEYWORDS	Lectin	6	0.308642	1.66667	0.0345974	ENSMUSG00000060703, ENSMUSG00000045930, ENSMUSG00000000318, ENSMUSG00000027435, ENSMUSG00000039903, ENSMUSG00000036103	343	57	10732	3.29354	0.999978	37.5911
GOTERM_BP_FAT	GO:0045449~regulation of transcription	62	0.309452	17.2222	0.0210227	ENSMUSG00000003032, ENSMUSG00000029135, ENSMUSG00000020889, ENSMUSG00000018143, ENSMUSG00000020538, ENSMUSG00000022500, ENSMUSG00000023027, ENSMUSG00000035673, ENSMUSG00000030353, ENSMUSG00000000078, ENSMUSG00000036867, ENSMUSG00000052293, ENSMUSG00000044167, ENSMUSG00000030256, ENSMUSG00000030087, ENSMUSG00000074622, ENSMUSG00000033863, ENSMUSG00000021025, ENSMUSG00000017491, ENSMUSG00000054717,…	269	1404	7889	1.29507	1	30.0705
SP_PIR_KEYWORDS	leucine zipper	3	0.311154	0.833333	0.0384758	ENSMUSG00000074622, ENSMUSG00000021250, ENSMUSG00000018143	343	10	10732	9.38659	0.999993	40.866
GOTERM_BP_FAT	GO:0051270~regulation of cell motion	8	0.312037	2.22222	0.0210145	ENSMUSG00000001435, ENSMUSG00000020717, ENSMUSG00000014599, ENSMUSG00000020611, ENSMUSG00000040152, ENSMUSG00000027314, ENSMUSG00000026064, ENSMUSG00000036106	269	82	7889	2.86118	1	30.0607
GOTERM_BP_FAT	GO:0051346~negative regulation of hydrolase activity	4	0.31211	1.11111	0.0216769	ENSMUSG00000023034, ENSMUSG00000002289, ENSMUSG00000037211, ENSMUSG00000028978	269	18	7889	6.51714	1	30.8532
GOTERM_BP_FAT	GO:0001569~patterning of blood vessels	4	0.31211	1.11111	0.0216769	ENSMUSG00000023951, ENSMUSG00000020611, ENSMUSG00000029648, ENSMUSG00000030123	269	18	7889	6.51714	1	30.8532
GOTERM_BP_FAT	GO:0010171~body morphogenesis	4	0.31211	1.11111	0.0216769	ENSMUSG00000034640, ENSMUSG00000029231, ENSMUSG00000032515, ENSMUSG00000019947	269	18	7889	6.51714	1	30.8532
GOTERM_BP_FAT	GO:0045638~negative regulation of myeloid cell differentiation	4	0.31211	1.11111	0.0216769	ENSMUSG00000066687, ENSMUSG00000021025, ENSMUSG00000044786, ENSMUSG00000026288	269	18	7889	6.51714	1	30.8532
GOTERM_BP_FAT	GO:0043009~chordate embryonic development	18	0.313429	5	0.020907	ENSMUSG00000034612, ENSMUSG00000028195, ENSMUSG00000030790, ENSMUSG00000031987, ENSMUSG00000030189, ENSMUSG00000022150, ENSMUSG00000007877, ENSMUSG00000022528, ENSMUSG00000042622, ENSMUSG00000037434, ENSMUSG00000020611, ENSMUSG00000007659, ENSMUSG00000030353, ENSMUSG00000056501, ENSMUSG00000029231, ENSMUSG00000052837, ENSMUSG00000006445, ENSMUSG00000053113	269	292	7889	1.80784	1	29.9313
GOTERM_BP_FAT	GO:0010551~regulation of specific transcription from RNA polymerase II promoter	5	0.315311	1.38889	0.0221656	ENSMUSG00000020893, ENSMUSG00000052293, ENSMUSG00000022346, ENSMUSG00000022528, ENSMUSG00000054717	269	32	7889	4.58237	1	31.4323
GOTERM_BP_FAT	GO:0002449~lymphocyte mediated immunity	6	0.315854	1.66667	0.0208795	ENSMUSG00000036594, ENSMUSG00000058952, ENSMUSG00000037649, ENSMUSG00000024610, ENSMUSG00000037405, ENSMUSG00000026288	269	47	7889	3.74389	1	29.8982
GOTERM_BP_FAT	GO:0040008~regulation of growth	13	0.316331	3.61111	0.0226963	ENSMUSG00000036840, ENSMUSG00000028195, ENSMUSG00000030189, ENSMUSG00000020427, ENSMUSG00000021365, ENSMUSG00000017493, ENSMUSG00000022838, ENSMUSG00000023905, ENSMUSG00000014599, ENSMUSG00000019997, ENSMUSG00000004040, ENSMUSG00000053113, ENSMUSG00000032578	269	184	7889	2.07203	1	32.0561
SP_PIR_KEYWORDS	Transcription	49	0.317387	13.6111	0.0418054	ENSMUSG00000003032, ENSMUSG00000020889, ENSMUSG00000018143, ENSMUSG00000020538, ENSMUSG00000022500, ENSMUSG00000023027, ENSMUSG00000035673, ENSMUSG00000000078, ENSMUSG00000030353, ENSMUSG00000036867, ENSMUSG00000052293, ENSMUSG00000044167, ENSMUSG00000030256, ENSMUSG00000030087, ENSMUSG00000074622, ENSMUSG00000033863, ENSMUSG00000017491, ENSMUSG00000042622, ENSMUSG00000027544, ENSMUSG00000022838,…	343	1174	10732	1.30591	0.999998	43.5499
GOTERM_BP_FAT	GO:0009792~embryonic development ending in birth or egg hatching	18	0.318476	5	0.0226577	ENSMUSG00000034612, ENSMUSG00000028195, ENSMUSG00000030790, ENSMUSG00000031987, ENSMUSG00000030189, ENSMUSG00000022150, ENSMUSG00000007877, ENSMUSG00000022528, ENSMUSG00000042622, ENSMUSG00000037434, ENSMUSG00000020611, ENSMUSG00000007659, ENSMUSG00000030353, ENSMUSG00000056501, ENSMUSG00000029231, ENSMUSG00000052837, ENSMUSG00000006445, ENSMUSG00000053113	269	295	7889	1.78945	1	32.0109
GOTERM_BP_FAT	GO:0009791~post-embryonic development	7	0.329303	1.94444	0.0240589	ENSMUSG00000036840, ENSMUSG00000034612, ENSMUSG00000034640, ENSMUSG00000003032, ENSMUSG00000057789, ENSMUSG00000032515, ENSMUSG00000019947	269	66	7889	3.11045	1	33.6334
GOTERM_BP_FAT	GO:0006006~glucose metabolic process	9	0.329957	2.5	0.0248174	ENSMUSG00000026628, ENSMUSG00000024959, ENSMUSG00000022383, ENSMUSG00000067279, ENSMUSG00000000628, ENSMUSG00000063229, ENSMUSG00000022346, ENSMUSG00000000168, ENSMUSG00000019577	269	104	7889	2.53793	1	34.4964
GOTERM_BP_FAT	GO:0060322~head development	4	0.33059	1.11111	0.0251091	ENSMUSG00000034640, ENSMUSG00000029231, ENSMUSG00000032515, ENSMUSG00000019947	269	19	7889	6.17413	1	34.8255
GOTERM_BP_FAT	GO:0048002~antigen processing and presentation of peptide antigen	4	0.33059	1.11111	0.0251091	ENSMUSG00000036594, ENSMUSG00000037649, ENSMUSG00000073402, ENSMUSG00000024610	269	19	7889	6.17413	1	34.8255
GOTERM_BP_FAT	GO:0045892~negative regulation of transcription, DNA-dependent	14	0.331853	3.88889	0.0247558	ENSMUSG00000038393, ENSMUSG00000000317, ENSMUSG00000003032, ENSMUSG00000030103, ENSMUSG00000017491, ENSMUSG00000022528, ENSMUSG00000039830, ENSMUSG00000020893, ENSMUSG00000066687, ENSMUSG00000035673, ENSMUSG00000071646, ENSMUSG00000030256, ENSMUSG00000022346, ENSMUSG00000027803	269	208	7889	1.97394	1	34.4266
GOTERM_BP_FAT	GO:0040017~positive regulation of locomotion	5	0.33239	1.38889	0.024569	ENSMUSG00000001435, ENSMUSG00000014599, ENSMUSG00000040152, ENSMUSG00000026064, ENSMUSG00000036106	269	33	7889	4.44351	1	34.2149
SMART	SM00511:ORANGE	3	0.335637	0.833333	0.0166648	ENSMUSG00000030103, ENSMUSG00000030256, ENSMUSG00000022528	197	6	5599	14.2107	0.914013	18.1059
SMART	SM00337:BCL	4	0.339096	1.11111	0.014083	ENSMUSG00000024959, ENSMUSG00000032191, ENSMUSG00000007659, ENSMUSG00000057789	197	15	5599	7.57902	0.873906	15.5134
KEGG_PATHWAY	mmu04710:Circadian rhythm	4	0.341216	1.11111	0.013481	ENSMUSG00000020893, ENSMUSG00000030103, ENSMUSG00000030256, ENSMUSG00000020889	133	13	3286	7.60208	0.811647	14.487
GOTERM_BP_FAT	GO:0040012~regulation of locomotion	8	0.343126	2.22222	0.0265207	ENSMUSG00000001435, ENSMUSG00000020717, ENSMUSG00000014599, ENSMUSG00000020611, ENSMUSG00000040152, ENSMUSG00000027314, ENSMUSG00000026064, ENSMUSG00000036106	269	86	7889	2.72811	1	36.3961
GOTERM_BP_FAT	GO:0051253~negative regulation of RNA metabolic process	14	0.343501	3.88889	0.0268011	ENSMUSG00000038393, ENSMUSG00000000317, ENSMUSG00000003032, ENSMUSG00000030103, ENSMUSG00000017491, ENSMUSG00000022528, ENSMUSG00000039830, ENSMUSG00000020893, ENSMUSG00000066687, ENSMUSG00000035673, ENSMUSG00000071646, ENSMUSG00000030256, ENSMUSG00000022346, ENSMUSG00000027803	269	210	7889	1.95514	1	36.7038
GOTERM_BP_FAT	GO:0043488~regulation of mRNA stability	3	0.354512	0.833333	0.0281175	ENSMUSG00000021127, ENSMUSG00000023951, ENSMUSG00000044786	269	8	7889	10.9977	1	38.1298
UP_SEQ_FEATURE	cross-link:Glycyl lysine isopeptide (Lys-Gly) (interchain with G-Cter in SUMO)	8	0.356263	2.22222	0.00621947	ENSMUSG00000074622, ENSMUSG00000021025, ENSMUSG00000021250, ENSMUSG00000071637, ENSMUSG00000060373, ENSMUSG00000056501, ENSMUSG00000032035, ENSMUSG00000018899	343	68	10572	3.62614	0.998649	9.45224
UP_SEQ_FEATURE	domain:IGFBP N-terminal	4	0.362781	1.11111	0.00593977	ENSMUSG00000028195, ENSMUSG00000019997, ENSMUSG00000020427, ENSMUSG00000017493	343	12	10572	10.2741	0.99818	9.04581
UP_SEQ_FEATURE	domain:TSP type-1 3	4	0.362781	1.11111	0.00593977	ENSMUSG00000032625, ENSMUSG00000022893, ENSMUSG00000036040, ENSMUSG00000040152	343	12	10572	10.2741	0.99818	9.04581
GOTERM_BP_FAT	GO:0048754~branching morphogenesis of a tube	7	0.362868	1.94444	0.0292038	ENSMUSG00000004791, ENSMUSG00000023951, ENSMUSG00000014599, ENSMUSG00000020611, ENSMUSG00000062960, ENSMUSG00000029648, ENSMUSG00000030123	269	69	7889	2.97522	1	39.2838
GOTERM_BP_FAT	GO:0031668~cellular response to extracellular stimulus	5	0.366484	1.38889	0.0298318	ENSMUSG00000020538, ENSMUSG00000002289, ENSMUSG00000021250, ENSMUSG00000063229, ENSMUSG00000002602	269	35	7889	4.18959	1	39.9415
GOTERM_BP_FAT	GO:0001570~vasculogenesis	5	0.366484	1.38889	0.0298318	ENSMUSG00000021127, ENSMUSG00000034640, ENSMUSG00000062960, ENSMUSG00000006445, ENSMUSG00000052837	269	35	7889	4.18959	1	39.9415
UP_SEQ_FEATURE	compositionally biased region:Cys-rich	9	0.372175	2.5	0.00700828	ENSMUSG00000028412, ENSMUSG00000022893, ENSMUSG00000037211, ENSMUSG00000040488, ENSMUSG00000032369, ENSMUSG00000032515, ENSMUSG00000006445, ENSMUSG00000027188, ENSMUSG00000024427	343	87	10572	3.1885	0.999417	10.5894
SMART	SM00353:HLH	7	0.374507	1.94444	0.0253827	ENSMUSG00000020538, ENSMUSG00000004328, ENSMUSG00000030103, ENSMUSG00000030256, ENSMUSG00000022346, ENSMUSG00000022528, ENSMUSG00000039830	197	65	5599	3.06076	0.97657	26.3311
GOTERM_BP_FAT	GO:0032101~regulation of response to external stimulus	7	0.375894	1.94444	0.0310677	ENSMUSG00000039005, ENSMUSG00000022383, ENSMUSG00000035673, ENSMUSG00000040152, ENSMUSG00000028599, ENSMUSG00000044786, ENSMUSG00000032231	269	70	7889	2.93271	1	41.2166
GOTERM_BP_FAT	GO:0008284~positive regulation of cell proliferation	13	0.37629	3.61111	0.0313822	ENSMUSG00000039005, ENSMUSG00000001435, ENSMUSG00000030790, ENSMUSG00000061878, ENSMUSG00000029135, ENSMUSG00000022528, ENSMUSG00000023951, ENSMUSG00000014599, ENSMUSG00000062960, ENSMUSG00000007659, ENSMUSG00000023067, ENSMUSG00000047945, ENSMUSG00000022346	269	193	7889	1.9754	1	41.5371
GOTERM_BP_FAT	GO:0010605~negative regulation of macromolecule metabolic process	20	0.378581	5.55556	0.0318983	ENSMUSG00000038393, ENSMUSG00000031490, ENSMUSG00000000317, ENSMUSG00000031328, ENSMUSG00000003032, ENSMUSG00000020427, ENSMUSG00000030103, ENSMUSG00000017491, ENSMUSG00000022528, ENSMUSG00000039830, ENSMUSG00000026288, ENSMUSG00000078566, ENSMUSG00000020893, ENSMUSG00000066687, ENSMUSG00000035673, ENSMUSG00000057789, ENSMUSG00000071646, ENSMUSG00000030256, ENSMUSG00000022346, ENSMUSG00000027803	269	354	7889	1.6569	1	42.0592
SMART	SM00037:CNX	3	0.381835	0.833333	0.0227977	ENSMUSG00000040055, ENSMUSG00000046352, ENSMUSG00000056966	197	7	5599	12.1806	0.965507	23.9749
GOTERM_BP_FAT	GO:0048562~embryonic organ morphogenesis	8	0.383099	2.22222	0.0329382	ENSMUSG00000074622, ENSMUSG00000034612, ENSMUSG00000040055, ENSMUSG00000023959, ENSMUSG00000007877, ENSMUSG00000006445, ENSMUSG00000022346, ENSMUSG00000017491	269	90	7889	2.60686	1	43.0981
GOTERM_BP_FAT	GO:0009725~response to hormone stimulus	9	0.383357	2.5	0.0332456	ENSMUSG00000031490, ENSMUSG00000066361, ENSMUSG00000074207, ENSMUSG00000020044, ENSMUSG00000004040, ENSMUSG00000022951, ENSMUSG00000044167, ENSMUSG00000019970, ENSMUSG00000054717	269	110	7889	2.39949	1	43.4018
GOTERM_BP_FAT	GO:0050870~positive regulation of T cell activation	5	0.383425	1.38889	0.032694	ENSMUSG00000036594, ENSMUSG00000024959, ENSMUSG00000037649, ENSMUSG00000024610, ENSMUSG00000021270	269	36	7889	4.07321	1	42.8557
GOTERM_BP_FAT	GO:0042035~regulation of cytokine biosynthetic process	5	0.383425	1.38889	0.032694	ENSMUSG00000039005, ENSMUSG00000018932, ENSMUSG00000056501, ENSMUSG00000026288, ENSMUSG00000018899	269	36	7889	4.07321	1	42.8557
SP_PIR_KEYWORDS	tyrosine-protein kinase	7	0.386774	1.94444	0.0562655	ENSMUSG00000018932, ENSMUSG00000062960, ENSMUSG00000074305, ENSMUSG00000002602, ENSMUSG00000029648, ENSMUSG00000029231, ENSMUSG00000006445	343	86	10732	2.54675	1	53.949
GOTERM_CC_FAT	GO:0005922~connexon complex	3	0.38708	0.833333	0.0207903	ENSMUSG00000040055, ENSMUSG00000046352, ENSMUSG00000056966	241	7	7202	12.8074	0.992518	23.655
SP_PIR_KEYWORDS	egf-like domain	9	0.393357	2.5	0.05592	ENSMUSG00000045930, ENSMUSG00000027435, ENSMUSG00000040488, ENSMUSG00000074743, ENSMUSG00000040152, ENSMUSG00000010047, ENSMUSG00000028073, ENSMUSG00000027314, ENSMUSG00000027188	343	130	10732	2.16614	1	53.7228
GOTERM_MF_FAT	GO:0005021~vascular endothelial growth factor receptor activity	3	0.395245	0.833333	0.0105691	ENSMUSG00000062960, ENSMUSG00000029648, ENSMUSG00000029231	257	5	7599	17.7409	0.98918	13.8914
GOTERM_BP_FAT	GO:0002495~antigen processing and presentation of peptide antigen via MHC class II	3	0.399681	0.833333	0.035352	ENSMUSG00000036594, ENSMUSG00000037649, ENSMUSG00000024610	269	9	7889	9.77571	1	45.4425
GOTERM_BP_FAT	GO:0032652~regulation of interleukin-1 production	3	0.399681	0.833333	0.035352	ENSMUSG00000067586, ENSMUSG00000039005, ENSMUSG00000061878	269	9	7889	9.77571	1	45.4425
GOTERM_BP_FAT	GO:0019886~antigen processing and presentation of exogenous peptide antigen via MHC class II	3	0.399681	0.833333	0.035352	ENSMUSG00000036594, ENSMUSG00000037649, ENSMUSG00000024610	269	9	7889	9.77571	1	45.4425
GOTERM_BP_FAT	GO:0002504~antigen processing and presentation of peptide or polysaccharide antigen via MHC class II	3	0.399681	0.833333	0.035352	ENSMUSG00000036594, ENSMUSG00000037649, ENSMUSG00000024610	269	9	7889	9.77571	1	45.4425
GOTERM_BP_FAT	GO:0051336~regulation of hydrolase activity	11	0.408816	3.05556	0.0366975	ENSMUSG00000023034, ENSMUSG00000002289, ENSMUSG00000024959, ENSMUSG00000037211, ENSMUSG00000028978, ENSMUSG00000024012, ENSMUSG00000020591, ENSMUSG00000057789, ENSMUSG00000022951, ENSMUSG00000022346, ENSMUSG00000039318	269	154	7889	2.0948	1	46.7095
KEGG_PATHWAY	mmu04370:VEGF signaling pathway	7	0.41558	1.94444	0.0215981	ENSMUSG00000024959, ENSMUSG00000023951, ENSMUSG00000062960, ENSMUSG00000028978, ENSMUSG00000061878, ENSMUSG00000027544, ENSMUSG00000033016	133	55	3286	3.1445	0.931825	22.2576
GOTERM_BP_FAT	GO:0045321~leukocyte activation	10	0.421569	2.77778	0.0385053	ENSMUSG00000021453, ENSMUSG00000039005, ENSMUSG00000037649, ENSMUSG00000035673, ENSMUSG00000024610, ENSMUSG00000057789, ENSMUSG00000034165, ENSMUSG00000030742, ENSMUSG00000044813, ENSMUSG00000018899	269	134	7889	2.18859	1	48.3683
GOTERM_BP_FAT	GO:0016064~immunoglobulin mediated immune response	5	0.422109	1.38889	0.0388848	ENSMUSG00000036594, ENSMUSG00000058952, ENSMUSG00000037649, ENSMUSG00000024610, ENSMUSG00000026288	269	38	7889	3.85883	1	48.7103
GOTERM_BP_FAT	GO:0043281~regulation of caspase activity	5	0.422109	1.38889	0.0388848	ENSMUSG00000023034, ENSMUSG00000024959, ENSMUSG00000024012, ENSMUSG00000057789, ENSMUSG00000022346	269	38	7889	3.85883	1	48.7103
GOTERM_BP_FAT	GO:0052548~regulation of endopeptidase activity	5	0.422109	1.38889	0.0388848	ENSMUSG00000023034, ENSMUSG00000024959, ENSMUSG00000024012, ENSMUSG00000057789, ENSMUSG00000022346	269	38	7889	3.85883	1	48.7103
GOTERM_BP_FAT	GO:0048598~embryonic morphogenesis	14	0.430815	3.88889	0.0402627	ENSMUSG00000074622, ENSMUSG00000034612, ENSMUSG00000028195, ENSMUSG00000030790, ENSMUSG00000007877, ENSMUSG00000023959, ENSMUSG00000017491, ENSMUSG00000022528, ENSMUSG00000066687, ENSMUSG00000040055, ENSMUSG00000061731, ENSMUSG00000022346, ENSMUSG00000006445, ENSMUSG00000053113	269	223	7889	1.84117	1	49.9342
GOTERM_BP_FAT	GO:0040007~growth	10	0.439779	2.77778	0.041705	ENSMUSG00000039004, ENSMUSG00000034612, ENSMUSG00000030208, ENSMUSG00000014599, ENSMUSG00000046223, ENSMUSG00000030790, ENSMUSG00000020044, ENSMUSG00000007659, ENSMUSG00000056966, ENSMUSG00000019947	269	136	7889	2.15641	1	51.1859
SP_PIR_KEYWORDS	ubl conjugation	20	0.43997	5.55556	0.0681315	ENSMUSG00000074622, ENSMUSG00000038393, ENSMUSG00000021025, ENSMUSG00000029430, ENSMUSG00000036181, ENSMUSG00000003032, ENSMUSG00000060373, ENSMUSG00000037405, ENSMUSG00000030103, ENSMUSG00000020893, ENSMUSG00000021250, ENSMUSG00000071637, ENSMUSG00000004328, ENSMUSG00000056501, ENSMUSG00000023067, ENSMUSG00000027314, ENSMUSG00000010095, ENSMUSG00000019970, ENSMUSG00000032035, ENSMUSG00000018899	343	412	10732	1.51887	1	61.1261
GOTERM_BP_FAT	GO:0008285~negative regulation of cell proliferation	11	0.441153	3.05556	0.0425442	ENSMUSG00000066687, ENSMUSG00000037211, ENSMUSG00000028978, ENSMUSG00000040055, ENSMUSG00000031871, ENSMUSG00000003032, ENSMUSG00000020427, ENSMUSG00000023067, ENSMUSG00000017491, ENSMUSG00000026288, ENSMUSG00000022838	269	158	7889	2.04176	1	51.9006
GOTERM_BP_FAT	GO:0007596~blood coagulation	5	0.441177	1.38889	0.0422142	ENSMUSG00000015085, ENSMUSG00000020611, ENSMUSG00000026579, ENSMUSG00000074743, ENSMUSG00000036353	269	39	7889	3.75989	1	51.6207
GOTERM_BP_FAT	GO:0042471~ear morphogenesis	5	0.441177	1.38889	0.0422142	ENSMUSG00000074622, ENSMUSG00000040055, ENSMUSG00000023959, ENSMUSG00000007877, ENSMUSG00000022346	269	39	7889	3.75989	1	51.6207
GOTERM_BP_FAT	GO:0019724~B cell mediated immunity	5	0.441177	1.38889	0.0422142	ENSMUSG00000036594, ENSMUSG00000058952, ENSMUSG00000037649, ENSMUSG00000024610, ENSMUSG00000026288	269	39	7889	3.75989	1	51.6207
GOTERM_BP_FAT	GO:0052547~regulation of peptidase activity	5	0.441177	1.38889	0.0422142	ENSMUSG00000023034, ENSMUSG00000024959, ENSMUSG00000024012, ENSMUSG00000057789, ENSMUSG00000022346	269	39	7889	3.75989	1	51.6207
GOTERM_BP_FAT	GO:0050817~coagulation	5	0.441177	1.38889	0.0422142	ENSMUSG00000015085, ENSMUSG00000020611, ENSMUSG00000026579, ENSMUSG00000074743, ENSMUSG00000036353	269	39	7889	3.75989	1	51.6207
GOTERM_CC_FAT	GO:0005771~multivesicular body	3	0.44141	0.833333	0.0271179	ENSMUSG00000037649, ENSMUSG00000060126, ENSMUSG00000024610	241	8	7202	11.2064	0.998348	29.7559
SMART	SM00407:IGc1	4	0.441916	1.11111	0.0353149	ENSMUSG00000036594, ENSMUSG00000037649, ENSMUSG00000024459, ENSMUSG00000073402	197	21	5599	5.41358	0.994748	34.7756
GOTERM_BP_FAT	GO:0043583~ear development	6	0.443157	1.66667	0.0434709	ENSMUSG00000074622, ENSMUSG00000040055, ENSMUSG00000023959, ENSMUSG00000007877, ENSMUSG00000022346, ENSMUSG00000022528	269	57	7889	3.08707	1	52.6784
GOTERM_BP_FAT	GO:0001817~regulation of cytokine production	7	0.443712	1.94444	0.0438786	ENSMUSG00000067586, ENSMUSG00000039005, ENSMUSG00000018932, ENSMUSG00000061878, ENSMUSG00000056501, ENSMUSG00000026288, ENSMUSG00000018899	269	76	7889	2.70118	1	53.0167
GOTERM_BP_FAT	GO:0050818~regulation of coagulation	3	0.443775	0.833333	0.0432161	ENSMUSG00000039005, ENSMUSG00000074743, ENSMUSG00000032231	269	10	7889	8.79814	1	52.4657
INTERPRO	IPR004826:Maf transcription factor	3	0.445487	0.833333	0.00603401	ENSMUSG00000074622, ENSMUSG00000018143, ENSMUSG00000042622	335	4	10291	23.0396	0.983879	8.69402
INTERPRO	IPR009134:Vascular endothelial growth factor receptor, VEGFR, N-terminal	3	0.445487	0.833333	0.00603401	ENSMUSG00000062960, ENSMUSG00000029648, ENSMUSG00000029231	335	4	10291	23.0396	0.983879	8.69402
GOTERM_CC_FAT	GO:0031224~intrinsic to membrane	108	0.452764	30	0.0305723	ENSMUSG00000071342, ENSMUSG00000025792, ENSMUSG00000031111, ENSMUSG00000067586, ENSMUSG00000027864, ENSMUSG00000028645, ENSMUSG00000031871, ENSMUSG00000022265, ENSMUSG00000029231, ENSMUSG00000027314, ENSMUSG00000043421, ENSMUSG00000034612, ENSMUSG00000031790, ENSMUSG00000050121, ENSMUSG00000030123, ENSMUSG00000030742, ENSMUSG00000013846, ENSMUSG00000025608, ENSMUSG00000034171, ENSMUSG00000062300,…	241	2777	7202	1.16221	0.999279	32.8935
GOTERM_BP_FAT	GO:0045860~positive regulation of protein kinase activity	8	0.453179	2.22222	0.0465104	ENSMUSG00000021453, ENSMUSG00000039005, ENSMUSG00000018932, ENSMUSG00000015312, ENSMUSG00000014599, ENSMUSG00000024610, ENSMUSG00000061878, ENSMUSG00000032578	269	97	7889	2.41873	1	55.1471
GOTERM_MF_FAT	GO:0042287~MHC protein binding	3	0.453979	0.833333	0.0155032	ENSMUSG00000036594, ENSMUSG00000037649, ENSMUSG00000024610	257	6	7599	14.784	0.998714	19.7425
GOTERM_BP_FAT	GO:0008584~male gonad development	4	0.4545	1.11111	0.046347	ENSMUSG00000027570, ENSMUSG00000030189, ENSMUSG00000007659, ENSMUSG00000054717	269	24	7889	4.88786	1	55.0175
GOTERM_BP_FAT	GO:0001816~cytokine production	4	0.4545	1.11111	0.046347	ENSMUSG00000067586, ENSMUSG00000021453, ENSMUSG00000039005, ENSMUSG00000027544	269	24	7889	4.88786	1	55.0175
GOTERM_BP_FAT	GO:0050871~positive regulation of B cell activation	4	0.4545	1.11111	0.046347	ENSMUSG00000039005, ENSMUSG00000024959, ENSMUSG00000023067, ENSMUSG00000026288	269	24	7889	4.88786	1	55.0175
GOTERM_BP_FAT	GO:0007599~hemostasis	5	0.454826	1.38889	0.0456998	ENSMUSG00000015085, ENSMUSG00000020611, ENSMUSG00000026579, ENSMUSG00000074743, ENSMUSG00000036353	269	40	7889	3.66589	1	54.5008
GOTERM_BP_FAT	GO:0006350~transcription	51	0.455031	14.1667	0.0471114	ENSMUSG00000003032, ENSMUSG00000020889, ENSMUSG00000018143, ENSMUSG00000020538, ENSMUSG00000022500, ENSMUSG00000023027, ENSMUSG00000035673, ENSMUSG00000000078, ENSMUSG00000030353, ENSMUSG00000036867, ENSMUSG00000052293, ENSMUSG00000044167, ENSMUSG00000030256, ENSMUSG00000030087, ENSMUSG00000074622, ENSMUSG00000033863, ENSMUSG00000017491, ENSMUSG00000042622, ENSMUSG00000027544, ENSMUSG00000022838,…	269	1170	7889	1.27836	1	55.6207
GOTERM_BP_FAT	GO:0001890~placenta development	6	0.456751	1.66667	0.0463079	ENSMUSG00000028195, ENSMUSG00000030790, ENSMUSG00000031987, ENSMUSG00000056501, ENSMUSG00000052837, ENSMUSG00000053113	269	58	7889	3.03384	1	54.9865
INTERPRO	IPR018378:C-type lectin, conserved site	5	0.457463	1.38889	0.00803717	ENSMUSG00000060703, ENSMUSG00000045930, ENSMUSG00000000318, ENSMUSG00000027435, ENSMUSG00000036103	335	25	10291	6.14388	0.995927	11.4206
UP_SEQ_FEATURE	domain:Ig-like C2-type 3	7	0.462993	1.94444	0.00993115	ENSMUSG00000027864, ENSMUSG00000020717, ENSMUSG00000062960, ENSMUSG00000029648, ENSMUSG00000037405, ENSMUSG00000029231, ENSMUSG00000031111	343	57	10572	3.78518	0.999974	14.6872
GOTERM_BP_FAT	GO:0032147~activation of protein kinase activity	5	0.465844	1.38889	0.0493413	ENSMUSG00000021453, ENSMUSG00000039005, ENSMUSG00000015312, ENSMUSG00000061878, ENSMUSG00000032578	269	41	7889	3.57648	1	57.337
GOTERM_BP_FAT	GO:0050863~regulation of T cell activation	6	0.467719	1.66667	0.0492527	ENSMUSG00000036594, ENSMUSG00000024959, ENSMUSG00000037649, ENSMUSG00000024610, ENSMUSG00000021270, ENSMUSG00000030742	269	59	7889	2.98242	1	57.27
GOTERM_BP_FAT	GO:0048705~skeletal system morphogenesis	7	0.47476	1.94444	0.0513622	ENSMUSG00000034612, ENSMUSG00000034640, ENSMUSG00000019997, ENSMUSG00000029231, ENSMUSG00000032515, ENSMUSG00000022346, ENSMUSG00000019947	269	79	7889	2.59861	1	58.8383
GOTERM_BP_FAT	GO:0045596~negative regulation of cell differentiation	9	0.476667	2.5	0.0512775	ENSMUSG00000066687, ENSMUSG00000021025, ENSMUSG00000024610, ENSMUSG00000003032, ENSMUSG00000022951, ENSMUSG00000027803, ENSMUSG00000044786, ENSMUSG00000022528, ENSMUSG00000026288	269	120	7889	2.19954	1	58.7764
INTERPRO	IPR011700:Basic leucine zipper	4	0.478406	1.11111	0.00760571	ENSMUSG00000056749, ENSMUSG00000026628, ENSMUSG00000071637, ENSMUSG00000056501	335	13	10291	9.45212	0.994521	10.8398
INTERPRO	IPR000867:Insulin-like growth factor-binding protein, IGFBP	4	0.478406	1.11111	0.00760571	ENSMUSG00000028195, ENSMUSG00000019997, ENSMUSG00000020427, ENSMUSG00000017493	335	13	10291	9.45212	0.994521	10.8398
KEGG_PATHWAY	mmu04630:Jak-STAT signaling pathway	8	0.479447	2.22222	0.0313452	ENSMUSG00000037211, ENSMUSG00000007659, ENSMUSG00000004040, ENSMUSG00000034165, ENSMUSG00000022346, ENSMUSG00000053113, ENSMUSG00000032578, ENSMUSG00000024427	133	76	3286	2.60071	0.980103	30.7339
GOTERM_MF_FAT	GO:0005520~insulin-like growth factor binding	4	0.481194	1.11111	0.0152863	ENSMUSG00000028195, ENSMUSG00000019997, ENSMUSG00000020427, ENSMUSG00000017493	257	16	7599	7.39202	0.998587	19.4933
GOTERM_BP_FAT	GO:0043085~positive regulation of catalytic activity	12	0.486747	3.33333	0.0535314	ENSMUSG00000021453, ENSMUSG00000039005, ENSMUSG00000018932, ENSMUSG00000015312, ENSMUSG00000014599, ENSMUSG00000024012, ENSMUSG00000024610, ENSMUSG00000061878, ENSMUSG00000020591, ENSMUSG00000057789, ENSMUSG00000022346, ENSMUSG00000032578	269	187	7889	1.88196	1	60.3945
INTERPRO	IPR000837:Fos transforming protein	3	0.490597	0.833333	0.0098415	ENSMUSG00000026628, ENSMUSG00000021250, ENSMUSG00000029135	335	5	10291	18.4316	0.998823	13.8113
SMART	SM00356:ZnF_C3H1	5	0.493004	1.38889	0.0498891	ENSMUSG00000021127, ENSMUSG00000039220, ENSMUSG00000034640, ENSMUSG00000078765, ENSMUSG00000044786	197	40	5599	3.55266	0.999431	45.5711
SMART	SM00041:CT	3	0.494092	0.833333	0.0455989	ENSMUSG00000028195, ENSMUSG00000019997, ENSMUSG00000041120	197	10	5599	8.5264	0.998902	42.577
GOTERM_BP_FAT	GO:0007242~intracellular signaling cascade	33	0.494734	9.16667	0.0551407	ENSMUSG00000028967, ENSMUSG00000018932, ENSMUSG00000031504, ENSMUSG00000021108, ENSMUSG00000039960, ENSMUSG00000026821, ENSMUSG00000022951, ENSMUSG00000004451, ENSMUSG00000036353, ENSMUSG00000067586, ENSMUSG00000021453, ENSMUSG00000015312, ENSMUSG00000020611, ENSMUSG00000019997, ENSMUSG00000024610, ENSMUSG00000020591, ENSMUSG00000053113, ENSMUSG00000031765, ENSMUSG00000033863, ENSMUSG00000054364,…	269	706	7889	1.37082	1	61.513
GOTERM_BP_FAT	GO:0033674~positive regulation of kinase activity	8	0.495644	2.22222	0.0556686	ENSMUSG00000021453, ENSMUSG00000039005, ENSMUSG00000018932, ENSMUSG00000015312, ENSMUSG00000014599, ENSMUSG00000024610, ENSMUSG00000061878, ENSMUSG00000032578	269	101	7889	2.32294	1	61.8734
GOTERM_MF_FAT	GO:0030246~carbohydrate binding	12	0.496177	3.33333	0.0207027	ENSMUSG00000060703, ENSMUSG00000028195, ENSMUSG00000045930, ENSMUSG00000023951, ENSMUSG00000022893, ENSMUSG00000000318, ENSMUSG00000027435, ENSMUSG00000039903, ENSMUSG00000019997, ENSMUSG00000040152, ENSMUSG00000036103, ENSMUSG00000028776	257	162	7599	2.19023	0.999865	25.5071
GOTERM_BP_FAT	GO:0032583~regulation of gene-specific transcription	5	0.502164	1.38889	0.0570894	ENSMUSG00000020893, ENSMUSG00000052293, ENSMUSG00000022346, ENSMUSG00000022528, ENSMUSG00000054717	269	43	7889	3.41013	1	62.8277
KEGG_PATHWAY	mmu05222:Small cell lung cancer	7	0.503462	1.94444	0.0390596	ENSMUSG00000031502, ENSMUSG00000021025, ENSMUSG00000031503, ENSMUSG00000007659, ENSMUSG00000022346, ENSMUSG00000017491, ENSMUSG00000032000	133	63	3286	2.7452	0.992558	36.8346
KEGG_PATHWAY	mmu05212:Pancreatic cancer	7	0.503462	1.94444	0.0390596	ENSMUSG00000004791, ENSMUSG00000024959, ENSMUSG00000023951, ENSMUSG00000026821, ENSMUSG00000007659, ENSMUSG00000004040, ENSMUSG00000004451	133	63	3286	2.7452	0.992558	36.8346
GOTERM_CC_FAT	GO:0042470~melanosome	7	0.503544	1.94444	0.038317	ENSMUSG00000028645, ENSMUSG00000029430, ENSMUSG00000020611, ENSMUSG00000021270, ENSMUSG00000027248, ENSMUSG00000010095, ENSMUSG00000032231	241	75	7202	2.78916	0.999889	39.4642
GOTERM_CC_FAT	GO:0048770~pigment granule	7	0.503544	1.94444	0.038317	ENSMUSG00000028645, ENSMUSG00000029430, ENSMUSG00000020611, ENSMUSG00000021270, ENSMUSG00000027248, ENSMUSG00000010095, ENSMUSG00000032231	241	75	7202	2.78916	0.999889	39.4642
GOTERM_BP_FAT	GO:0009719~response to endogenous stimulus	9	0.503631	2.5	0.0577185	ENSMUSG00000031490, ENSMUSG00000066361, ENSMUSG00000074207, ENSMUSG00000020044, ENSMUSG00000004040, ENSMUSG00000022951, ENSMUSG00000044167, ENSMUSG00000019970, ENSMUSG00000054717	269	123	7889	2.14589	1	63.243
KEGG_PATHWAY	mmu05219:Bladder cancer	5	0.510514	1.38889	0.045402	ENSMUSG00000004791, ENSMUSG00000023951, ENSMUSG00000040152, ENSMUSG00000023067, ENSMUSG00000022346	133	34	3286	3.63335	0.996704	41.4781
KEGG_PATHWAY	mmu04610:Complement and coagulation cascades	5	0.510514	1.38889	0.045402	ENSMUSG00000058952, ENSMUSG00000046223, ENSMUSG00000026579, ENSMUSG00000074743, ENSMUSG00000037411	133	34	3286	3.63335	0.996704	41.4781
INTERPRO	IPR000712:Apoptosis regulator Bcl-2, BH	4	0.512852	1.11111	0.0115328	ENSMUSG00000024959, ENSMUSG00000032191, ENSMUSG00000007659, ENSMUSG00000057789	335	15	10291	8.19184	0.999633	15.9974
SP_PIR_KEYWORDS	SH2 domain	6	0.516104	1.66667	0.0867408	ENSMUSG00000054520, ENSMUSG00000004040, ENSMUSG00000053113, ENSMUSG00000026288, ENSMUSG00000044813, ENSMUSG00000032578	343	74	10732	2.53692	1	70.3275
GOTERM_BP_FAT	GO:0001655~urogenital system development	8	0.516543	2.22222	0.0606407	ENSMUSG00000004791, ENSMUSG00000066687, ENSMUSG00000022893, ENSMUSG00000034640, ENSMUSG00000037211, ENSMUSG00000027803, ENSMUSG00000017491, ENSMUSG00000019947	269	103	7889	2.27784	1	65.1156
GOTERM_BP_FAT	GO:0006469~negative regulation of protein kinase activity	5	0.517407	1.38889	0.0611941	ENSMUSG00000021453, ENSMUSG00000015312, ENSMUSG00000037211, ENSMUSG00000023067, ENSMUSG00000024427	269	44	7889	3.33263	1	65.46
GOTERM_BP_FAT	GO:0033673~negative regulation of kinase activity	5	0.517407	1.38889	0.0611941	ENSMUSG00000021453, ENSMUSG00000015312, ENSMUSG00000037211, ENSMUSG00000023067, ENSMUSG00000024427	269	44	7889	3.33263	1	65.46
GOTERM_BP_FAT	GO:0030168~platelet activation	3	0.518945	0.833333	0.0606325	ENSMUSG00000015085, ENSMUSG00000020611, ENSMUSG00000036353	269	12	7889	7.33178	1	65.1105
GOTERM_BP_FAT	GO:0001836~release of cytochrome c from mitochondria	3	0.518945	0.833333	0.0606325	ENSMUSG00000007659, ENSMUSG00000057789, ENSMUSG00000022346	269	12	7889	7.33178	1	65.1105
GOTERM_BP_FAT	GO:0060713~labyrinthine layer morphogenesis	3	0.518945	0.833333	0.0606325	ENSMUSG00000028195, ENSMUSG00000030790, ENSMUSG00000053113	269	12	7889	7.33178	1	65.1105
GOTERM_BP_FAT	GO:0010558~negative regulation of macromolecule biosynthetic process	16	0.520095	4.44444	0.0624717	ENSMUSG00000038393, ENSMUSG00000031490, ENSMUSG00000000317, ENSMUSG00000003032, ENSMUSG00000030103, ENSMUSG00000017491, ENSMUSG00000022528, ENSMUSG00000039830, ENSMUSG00000026288, ENSMUSG00000020893, ENSMUSG00000066687, ENSMUSG00000035673, ENSMUSG00000071646, ENSMUSG00000030256, ENSMUSG00000022346, ENSMUSG00000027803	269	286	7889	1.64068	1	66.2429
GOTERM_BP_FAT	GO:0009968~negative regulation of signal transduction	9	0.521414	2.5	0.0622855	ENSMUSG00000034612, ENSMUSG00000021025, ENSMUSG00000037211, ENSMUSG00000020847, ENSMUSG00000026358, ENSMUSG00000053113, ENSMUSG00000020108, ENSMUSG00000026288, ENSMUSG00000032578	269	125	7889	2.11155	1	66.1298
GOTERM_MF_FAT	GO:0016563~transcription activator activity	13	0.521853	3.61111	0.0205696	ENSMUSG00000017491, ENSMUSG00000027544, ENSMUSG00000022838, ENSMUSG00000023034, ENSMUSG00000022383, ENSMUSG00000030353, ENSMUSG00000004040, ENSMUSG00000071646, ENSMUSG00000044167, ENSMUSG00000056501, ENSMUSG00000027803, ENSMUSG00000033016, ENSMUSG00000030795	257	183	7599	2.10047	0.999857	25.3645
GOTERM_BP_FAT	GO:0019318~hexose metabolic process	9	0.530233	2.5	0.0646515	ENSMUSG00000026628, ENSMUSG00000024959, ENSMUSG00000022383, ENSMUSG00000067279, ENSMUSG00000000628, ENSMUSG00000063229, ENSMUSG00000022346, ENSMUSG00000000168, ENSMUSG00000019577	269	126	7889	2.0948	1	67.5401
SP_PIR_KEYWORDS	endonexin fold	2	0.53112	0.555556	0.0925961	ENSMUSG00000024659, ENSMUSG00000032231	343	3	10732	20.8591	1	72.7761
GOTERM_BP_FAT	GO:0051348~negative regulation of transferase activity	5	0.532357	1.38889	0.065451	ENSMUSG00000021453, ENSMUSG00000015312, ENSMUSG00000037211, ENSMUSG00000023067, ENSMUSG00000024427	269	45	7889	3.25857	1	68.004
GOTERM_BP_FAT	GO:0046164~alcohol catabolic process	5	0.532357	1.38889	0.065451	ENSMUSG00000024959, ENSMUSG00000074207, ENSMUSG00000000628, ENSMUSG00000063229, ENSMUSG00000000168	269	45	7889	3.25857	1	68.004
GOTERM_BP_FAT	GO:0043269~regulation of ion transport	5	0.532357	1.38889	0.065451	ENSMUSG00000027748, ENSMUSG00000028978, ENSMUSG00000057789, ENSMUSG00000019970, ENSMUSG00000036353	269	45	7889	3.25857	1	68.004
INTERPRO	IPR005804:Fatty acid desaturase, type 1	3	0.533946	0.833333	0.0144473	ENSMUSG00000024664, ENSMUSG00000024665, ENSMUSG00000038633	335	6	10291	15.3597	0.999951	19.6435
INTERPRO	IPR018352:Orange subgroup	3	0.533946	0.833333	0.0144473	ENSMUSG00000030103, ENSMUSG00000030256, ENSMUSG00000022528	335	6	10291	15.3597	0.999951	19.6435
INTERPRO	IPR013151:Immunoglobulin	9	0.534864	2.5	0.0133776	ENSMUSG00000027864, ENSMUSG00000062300, ENSMUSG00000020717, ENSMUSG00000062960, ENSMUSG00000002602, ENSMUSG00000029648, ENSMUSG00000037405, ENSMUSG00000029231, ENSMUSG00000031111	335	97	10291	2.85025	0.999897	18.3228
GOTERM_BP_FAT	GO:0000122~negative regulation of transcription from RNA polymerase II promoter	10	0.535646	2.77778	0.0668944	ENSMUSG00000020893, ENSMUSG00000038393, ENSMUSG00000000317, ENSMUSG00000071646, ENSMUSG00000030256, ENSMUSG00000027803, ENSMUSG00000022346, ENSMUSG00000017491, ENSMUSG00000022528, ENSMUSG00000039830	269	149	7889	1.96826	1	68.8259
GOTERM_BP_FAT	GO:0050779~RNA destabilization	2	0.537453	0.555556	0.0667928	ENSMUSG00000028599, ENSMUSG00000044786	269	2	7889	29.3271	1	68.7687
GOTERM_BP_FAT	GO:0006086~acetyl-CoA biosynthetic process from pyruvate	2	0.537453	0.555556	0.0667928	ENSMUSG00000000168, ENSMUSG00000019577	269	2	7889	29.3271	1	68.7687
GOTERM_BP_FAT	GO:0060021~palate development	4	0.539396	1.11111	0.0680091	ENSMUSG00000034640, ENSMUSG00000029231, ENSMUSG00000032515, ENSMUSG00000019947	269	28	7889	4.18959	1	69.4469
GOTERM_BP_FAT	GO:0051347~positive regulation of transferase activity	8	0.540231	2.22222	0.0685952	ENSMUSG00000021453, ENSMUSG00000039005, ENSMUSG00000018932, ENSMUSG00000015312, ENSMUSG00000014599, ENSMUSG00000024610, ENSMUSG00000061878, ENSMUSG00000032578	269	106	7889	2.21337	1	69.7688
GOTERM_BP_FAT	GO:0010553~negative regulation of specific transcription from RNA polymerase II promoter	3	0.541285	0.833333	0.0700912	ENSMUSG00000020893, ENSMUSG00000022346, ENSMUSG00000022528	269	13	7889	6.7678	1	70.5759
GOTERM_BP_FAT	GO:0048839~inner ear development	5	0.54235	1.38889	0.0698583	ENSMUSG00000074622, ENSMUSG00000040055, ENSMUSG00000023959, ENSMUSG00000007877, ENSMUSG00000022528	269	46	7889	3.18773	1	70.4516
GOTERM_BP_FAT	GO:0048585~negative regulation of response to stimulus	5	0.54235	1.38889	0.0698583	ENSMUSG00000022383, ENSMUSG00000028599, ENSMUSG00000044786, ENSMUSG00000053113, ENSMUSG00000026288	269	46	7889	3.18773	1	70.4516
GOTERM_BP_FAT	GO:0007283~spermatogenesis	9	0.543023	2.5	0.0695496	ENSMUSG00000036840, ENSMUSG00000066687, ENSMUSG00000053470, ENSMUSG00000062300, ENSMUSG00000040850, ENSMUSG00000003131, ENSMUSG00000030189, ENSMUSG00000007659, ENSMUSG00000054717	269	128	7889	2.06206	1	70.2861
GOTERM_BP_FAT	GO:0048232~male gamete generation	9	0.543023	2.5	0.0695496	ENSMUSG00000036840, ENSMUSG00000066687, ENSMUSG00000053470, ENSMUSG00000062300, ENSMUSG00000040850, ENSMUSG00000003131, ENSMUSG00000030189, ENSMUSG00000007659, ENSMUSG00000054717	269	128	7889	2.06206	1	70.2861
GOTERM_BP_FAT	GO:0044093~positive regulation of molecular function	13	0.545557	3.61111	0.07134	ENSMUSG00000039005, ENSMUSG00000018932, ENSMUSG00000061878, ENSMUSG00000054717, ENSMUSG00000021453, ENSMUSG00000015312, ENSMUSG00000014599, ENSMUSG00000024610, ENSMUSG00000024012, ENSMUSG00000020591, ENSMUSG00000057789, ENSMUSG00000022346, ENSMUSG00000032578	269	220	7889	1.73297	1	71.2341
GOTERM_BP_FAT	GO:0001558~regulation of cell growth	6	0.551289	1.66667	0.0728899	ENSMUSG00000028195, ENSMUSG00000023905, ENSMUSG00000019997, ENSMUSG00000020427, ENSMUSG00000017493, ENSMUSG00000022838	269	66	7889	2.6661	1	72.0317
GOTERM_BP_FAT	GO:0019932~second-messenger-mediated signaling	6	0.551289	1.66667	0.0728899	ENSMUSG00000067586, ENSMUSG00000031328, ENSMUSG00000020591, ENSMUSG00000022951, ENSMUSG00000030742, ENSMUSG00000036353	269	66	7889	2.6661	1	72.0317
GOTERM_BP_FAT	GO:0031327~negative regulation of cellular biosynthetic process	16	0.560148	4.44444	0.0750882	ENSMUSG00000038393, ENSMUSG00000031490, ENSMUSG00000000317, ENSMUSG00000003032, ENSMUSG00000030103, ENSMUSG00000017491, ENSMUSG00000022528, ENSMUSG00000039830, ENSMUSG00000026288, ENSMUSG00000020893, ENSMUSG00000066687, ENSMUSG00000035673, ENSMUSG00000071646, ENSMUSG00000030256, ENSMUSG00000022346, ENSMUSG00000027803	269	294	7889	1.59603	1	73.1274
KEGG_PATHWAY	mmu04510:Focal adhesion	12	0.56099	3.33333	0.0584582	ENSMUSG00000004791, ENSMUSG00000024959, ENSMUSG00000031502, ENSMUSG00000023951, ENSMUSG00000031328, ENSMUSG00000031503, ENSMUSG00000062960, ENSMUSG00000040152, ENSMUSG00000029648, ENSMUSG00000034165, ENSMUSG00000029231, ENSMUSG00000032000	133	162	3286	1.83013	0.999394	50.0709
GOTERM_CC_FAT	GO:0016021~integral to membrane	102	0.561899	28.3333	0.0517445	ENSMUSG00000071342, ENSMUSG00000025792, ENSMUSG00000031111, ENSMUSG00000067586, ENSMUSG00000027864, ENSMUSG00000028645, ENSMUSG00000031871, ENSMUSG00000022265, ENSMUSG00000029231, ENSMUSG00000027314, ENSMUSG00000043421, ENSMUSG00000034612, ENSMUSG00000031790, ENSMUSG00000050121, ENSMUSG00000030123, ENSMUSG00000030742, ENSMUSG00000013846, ENSMUSG00000025608, ENSMUSG00000034171, ENSMUSG00000062300,…	241	2655	7202	1.14808	0.999996	49.4686
GOTERM_BP_FAT	GO:0007276~gamete generation	11	0.565514	3.05556	0.0766269	ENSMUSG00000036840, ENSMUSG00000066687, ENSMUSG00000053470, ENSMUSG00000062300, ENSMUSG00000040850, ENSMUSG00000022893, ENSMUSG00000003131, ENSMUSG00000028978, ENSMUSG00000030189, ENSMUSG00000007659, ENSMUSG00000054717	269	176	7889	1.83295	1	73.8702
GOTERM_CC_FAT	GO:0005625~soluble fraction	7	0.573831	1.94444	0.0499574	ENSMUSG00000054364, ENSMUSG00000020717, ENSMUSG00000028978, ENSMUSG00000061878, ENSMUSG00000025283, ENSMUSG00000007041, ENSMUSG00000039318	241	80	7202	2.61483	0.999993	48.2313
GOTERM_MF_FAT	GO:0042802~identical protein binding	14	0.57668	3.88889	0.0278554	ENSMUSG00000024843, ENSMUSG00000039830, ENSMUSG00000023034, ENSMUSG00000066687, ENSMUSG00000034171, ENSMUSG00000023951, ENSMUSG00000062300, ENSMUSG00000014599, ENSMUSG00000074207, ENSMUSG00000071637, ENSMUSG00000021270, ENSMUSG00000029648, ENSMUSG00000056501, ENSMUSG00000027803	257	213	7599	1.94344	0.999994	32.8104
GOTERM_BP_FAT	GO:0032582~negative regulation of gene-specific transcription	3	0.577264	0.833333	0.0799922	ENSMUSG00000020893, ENSMUSG00000022346, ENSMUSG00000022528	269	14	7889	6.28439	1	75.4279
GOTERM_BP_FAT	GO:0002478~antigen processing and presentation of exogenous peptide antigen	3	0.577264	0.833333	0.0799922	ENSMUSG00000036594, ENSMUSG00000037649, ENSMUSG00000024610	269	14	7889	6.28439	1	75.4279
GOTERM_BP_FAT	GO:0060674~placenta blood vessel development	3	0.577264	0.833333	0.0799922	ENSMUSG00000028195, ENSMUSG00000052837, ENSMUSG00000053113	269	14	7889	6.28439	1	75.4279
GOTERM_BP_FAT	GO:0048878~chemical homeostasis	14	0.577355	3.88889	0.0795376	ENSMUSG00000024959, ENSMUSG00000020847, ENSMUSG00000039830, ENSMUSG00000078566, ENSMUSG00000023951, ENSMUSG00000037434, ENSMUSG00000062960, ENSMUSG00000020591, ENSMUSG00000014813, ENSMUSG00000004040, ENSMUSG00000056966, ENSMUSG00000057789, ENSMUSG00000019970, ENSMUSG00000031765	269	248	7889	1.65556	1	75.2228
SMART	SM00111:C4	2	0.579859	0.555556	0.0687931	ENSMUSG00000031502, ENSMUSG00000031503	197	2	5599	28.4213	0.99997	57.1364
GOTERM_BP_FAT	GO:0019953~sexual reproduction	12	0.5854	3.33333	0.0826878	ENSMUSG00000036840, ENSMUSG00000066687, ENSMUSG00000053470, ENSMUSG00000062300, ENSMUSG00000040850, ENSMUSG00000022893, ENSMUSG00000003131, ENSMUSG00000028978, ENSMUSG00000030189, ENSMUSG00000007659, ENSMUSG00000004040, ENSMUSG00000054717	269	202	7889	1.74221	1	76.6122
GOTERM_BP_FAT	GO:0009890~negative regulation of biosynthetic process	16	0.58666	4.44444	0.082477	ENSMUSG00000038393, ENSMUSG00000031490, ENSMUSG00000000317, ENSMUSG00000003032, ENSMUSG00000030103, ENSMUSG00000017491, ENSMUSG00000022528, ENSMUSG00000039830, ENSMUSG00000026288, ENSMUSG00000020893, ENSMUSG00000066687, ENSMUSG00000035673, ENSMUSG00000071646, ENSMUSG00000030256, ENSMUSG00000022346, ENSMUSG00000027803	269	298	7889	1.57461	1	76.5216
GOTERM_BP_FAT	GO:0050878~regulation of body fluid levels	5	0.589029	1.38889	0.0839651	ENSMUSG00000015085, ENSMUSG00000020611, ENSMUSG00000026579, ENSMUSG00000074743, ENSMUSG00000036353	269	49	7889	2.99257	1	77.1545
GOTERM_BP_FAT	GO:0001503~ossification	6	0.5898	1.66667	0.0846225	ENSMUSG00000039004, ENSMUSG00000024459, ENSMUSG00000019997, ENSMUSG00000020427, ENSMUSG00000027803, ENSMUSG00000070576	269	69	7889	2.55019	1	77.4289
GOTERM_BP_FAT	GO:0006631~fatty acid metabolic process	9	0.591894	2.5	0.0855772	ENSMUSG00000024664, ENSMUSG00000034171, ENSMUSG00000024665, ENSMUSG00000038633, ENSMUSG00000022383, ENSMUSG00000029919, ENSMUSG00000024610, ENSMUSG00000027932, ENSMUSG00000030972	269	134	7889	1.96973	1	77.822
KEGG_PATHWAY	mmu04060:Cytokine-cytokine receptor interaction	8	0.596173	2.22222	0.0778923	ENSMUSG00000029380, ENSMUSG00000023951, ENSMUSG00000023905, ENSMUSG00000014599, ENSMUSG00000062960, ENSMUSG00000029648, ENSMUSG00000029231, ENSMUSG00000028599	133	93	3286	2.12531	0.999953	60.7436
INTERPRO	IPR001824:Receptor tyrosine kinase, class III, conserved site	3	0.597103	0.833333	0.0197958	ENSMUSG00000062960, ENSMUSG00000029648, ENSMUSG00000029231	335	7	10291	13.1655	0.999999	25.9534
INTERPRO	IPR003650:Orange	3	0.597103	0.833333	0.0197958	ENSMUSG00000030103, ENSMUSG00000030256, ENSMUSG00000022528	335	7	10291	13.1655	0.999999	25.9534
INTERPRO	IPR000500:Connexins	3	0.597103	0.833333	0.0197958	ENSMUSG00000040055, ENSMUSG00000046352, ENSMUSG00000056966	335	7	10291	13.1655	0.999999	25.9534
INTERPRO	IPR019570:Gap junction protein, cysteine-rich domain	3	0.597103	0.833333	0.0197958	ENSMUSG00000040055, ENSMUSG00000046352, ENSMUSG00000056966	335	7	10291	13.1655	0.999999	25.9534
INTERPRO	IPR017991:Connexin region	3	0.597103	0.833333	0.0197958	ENSMUSG00000040055, ENSMUSG00000046352, ENSMUSG00000056966	335	7	10291	13.1655	0.999999	25.9534
INTERPRO	IPR013092:Connexin, N-terminal	3	0.597103	0.833333	0.0197958	ENSMUSG00000040055, ENSMUSG00000046352, ENSMUSG00000056966	335	7	10291	13.1655	0.999999	25.9534
INTERPRO	IPR017990:Connexin, conserved site	3	0.597103	0.833333	0.0197958	ENSMUSG00000040055, ENSMUSG00000046352, ENSMUSG00000056966	335	7	10291	13.1655	0.999999	25.9534
INTERPRO	IPR001092:Basic helix-loop-helix dimerisation region bHLH	7	0.597542	1.94444	0.0185103	ENSMUSG00000020538, ENSMUSG00000004328, ENSMUSG00000030103, ENSMUSG00000030256, ENSMUSG00000022346, ENSMUSG00000022528, ENSMUSG00000039830	335	65	10291	3.30824	0.999997	24.4805
GOTERM_CC_FAT	GO:0005887~integral to plasma membrane	15	0.598695	4.16667	0.0681047	ENSMUSG00000027748, ENSMUSG00000002602, ENSMUSG00000027661, ENSMUSG00000059852, ENSMUSG00000030742, ENSMUSG00000036353, ENSMUSG00000067586, ENSMUSG00000027894, ENSMUSG00000062960, ENSMUSG00000024610, ENSMUSG00000029648, ENSMUSG00000022265, ENSMUSG00000029231, ENSMUSG00000027314, ENSMUSG00000006445	241	271	7202	1.65409	1	59.5926
GOTERM_CC_FAT	GO:0045121~membrane raft	6	0.599103	1.66667	0.0718262	ENSMUSG00000027748, ENSMUSG00000020717, ENSMUSG00000027377, ENSMUSG00000003541, ENSMUSG00000028978, ENSMUSG00000028599	241	67	7202	2.67616	1	61.6173
GOTERM_BP_FAT	GO:0016481~negative regulation of transcription	14	0.600996	3.88889	0.0881344	ENSMUSG00000038393, ENSMUSG00000000317, ENSMUSG00000003032, ENSMUSG00000030103, ENSMUSG00000017491, ENSMUSG00000022528, ENSMUSG00000039830, ENSMUSG00000020893, ENSMUSG00000066687, ENSMUSG00000035673, ENSMUSG00000071646, ENSMUSG00000030256, ENSMUSG00000022346, ENSMUSG00000027803	269	253	7889	1.62285	1	78.8433
KEGG_PATHWAY	mmu04920:Adipocytokine signaling pathway	6	0.602238	1.66667	0.0722114	ENSMUSG00000022383, ENSMUSG00000021025, ENSMUSG00000028645, ENSMUSG00000004040, ENSMUSG00000028599, ENSMUSG00000053113	133	56	3286	2.64715	0.999901	57.8627
SMART	SM00181:EGF	9	0.602631	2.5	0.0846934	ENSMUSG00000045930, ENSMUSG00000027435, ENSMUSG00000040488, ENSMUSG00000074743, ENSMUSG00000040152, ENSMUSG00000010047, ENSMUSG00000028073, ENSMUSG00000027314, ENSMUSG00000027188	197	130	5599	1.96763	0.999998	65.0709
GOTERM_CC_FAT	GO:0005587~collagen type IV	2	0.605093	0.555556	0.0655421	ENSMUSG00000031502, ENSMUSG00000031503	241	2	7202	29.8838	1	58.1416
GOTERM_CC_FAT	GO:0030935~sheet-forming collagen	2	0.605093	0.555556	0.0655421	ENSMUSG00000031502, ENSMUSG00000031503	241	2	7202	29.8838	1	58.1416
KEGG_PATHWAY	mmu04010:MAPK signaling pathway	14	0.610007	3.88889	0.0877727	ENSMUSG00000018932, ENSMUSG00000031328, ENSMUSG00000024235, ENSMUSG00000037887, ENSMUSG00000021991, ENSMUSG00000028862, ENSMUSG00000027544, ENSMUSG00000023034, ENSMUSG00000021453, ENSMUSG00000015312, ENSMUSG00000021250, ENSMUSG00000029231, ENSMUSG00000022346, ENSMUSG00000019960	133	215	3286	1.60881	0.999988	65.3292
GOTERM_BP_FAT	GO:0010648~negative regulation of cell communication	9	0.622875	2.5	0.0943404	ENSMUSG00000034612, ENSMUSG00000021025, ENSMUSG00000037211, ENSMUSG00000020847, ENSMUSG00000026358, ENSMUSG00000053113, ENSMUSG00000020108, ENSMUSG00000026288, ENSMUSG00000032578	269	137	7889	1.9266	1	81.141
GOTERM_CC_FAT	GO:0005667~transcription factor complex	10	0.623018	2.77778	0.0647964	ENSMUSG00000074622, ENSMUSG00000026628, ENSMUSG00000021250, ENSMUSG00000023027, ENSMUSG00000030353, ENSMUSG00000036867, ENSMUSG00000052293, ENSMUSG00000027803, ENSMUSG00000039830, ENSMUSG00000032035	241	151	7202	1.97906	1	57.7104
GOTERM_BP_FAT	GO:0007265~Ras protein signal transduction	5	0.623995	1.38889	0.0940846	ENSMUSG00000020717, ENSMUSG00000020611, ENSMUSG00000039960, ENSMUSG00000049521, ENSMUSG00000030742	269	51	7889	2.87521	1	81.0511
GOTERM_BP_FAT	GO:0007605~sensory perception of sound	5	0.623995	1.38889	0.0940846	ENSMUSG00000040055, ENSMUSG00000046352, ENSMUSG00000056966, ENSMUSG00000023959, ENSMUSG00000022346	269	51	7889	2.87521	1	81.0511
SMART	SM00211:TY	3	0.627603	0.833333	0.0841973	ENSMUSG00000024610, ENSMUSG00000020427, ENSMUSG00000017493	197	14	5599	6.09028	0.999997	64.8452
GOTERM_BP_FAT	GO:0010608~posttranscriptional regulation of gene expression	8	0.627623	2.22222	0.0960394	ENSMUSG00000021127, ENSMUSG00000031490, ENSMUSG00000023951, ENSMUSG00000031328, ENSMUSG00000078812, ENSMUSG00000021182, ENSMUSG00000028599, ENSMUSG00000044786	269	115	7889	2.04015	1	81.7278
UP_SEQ_FEATURE	domain:Orange	3	0.632878	0.833333	0.0196748	ENSMUSG00000030103, ENSMUSG00000030256, ENSMUSG00000022528	343	7	10572	13.2095	1	27.1121
GOTERM_BP_FAT	GO:0043129~surfactant homeostasis	2	0.635289	0.555556	0.0985032	ENSMUSG00000023951, ENSMUSG00000062960	269	3	7889	19.5514	1	82.5483
GOTERM_BP_FAT	GO:0046851~negative regulation of bone remodeling	2	0.635289	0.555556	0.0985032	ENSMUSG00000023951, ENSMUSG00000026288	269	3	7889	19.5514	1	82.5483
GOTERM_BP_FAT	GO:0050819~negative regulation of coagulation	2	0.635289	0.555556	0.0985032	ENSMUSG00000074743, ENSMUSG00000032231	269	3	7889	19.5514	1	82.5483
GOTERM_BP_FAT	GO:0048875~chemical homeostasis within a tissue	2	0.635289	0.555556	0.0985032	ENSMUSG00000023951, ENSMUSG00000062960	269	3	7889	19.5514	1	82.5483
GOTERM_BP_FAT	GO:0045655~regulation of monocyte differentiation	2	0.635289	0.555556	0.0985032	ENSMUSG00000014599, ENSMUSG00000026288	269	3	7889	19.5514	1	82.5483
GOTERM_BP_FAT	GO:0045779~negative regulation of bone resorption	2	0.635289	0.555556	0.0985032	ENSMUSG00000023951, ENSMUSG00000026288	269	3	7889	19.5514	1	82.5483
GOTERM_BP_FAT	GO:0035121~tail morphogenesis	2	0.635289	0.555556	0.0985032	ENSMUSG00000034612, ENSMUSG00000006445	269	3	7889	19.5514	1	82.5483
GOTERM_BP_FAT	GO:0032609~interferon-gamma production	2	0.635289	0.555556	0.0985032	ENSMUSG00000021453, ENSMUSG00000039005	269	3	7889	19.5514	1	82.5483
GOTERM_BP_FAT	GO:0016052~carbohydrate catabolic process	5	0.63648	1.38889	0.0993512	ENSMUSG00000024959, ENSMUSG00000000628, ENSMUSG00000063229, ENSMUSG00000010047, ENSMUSG00000000168	269	52	7889	2.81992	1	82.8227
UP_SEQ_FEATURE	domain:TSP type-1 2	4	0.639597	1.11111	0.019089	ENSMUSG00000032625, ENSMUSG00000022893, ENSMUSG00000036040, ENSMUSG00000040152	343	18	10572	6.84937	1	26.4158
UP_SEQ_FEATURE	domain:TSP type-1 1	4	0.639597	1.11111	0.019089	ENSMUSG00000032625, ENSMUSG00000022893, ENSMUSG00000036040, ENSMUSG00000040152	343	18	10572	6.84937	1	26.4158
UP_SEQ_FEATURE	domain:Helix-loop-helix motif	7	0.641856	1.94444	0.018254	ENSMUSG00000020538, ENSMUSG00000004328, ENSMUSG00000030103, ENSMUSG00000030256, ENSMUSG00000022346, ENSMUSG00000022528, ENSMUSG00000039830	343	65	10572	3.31931	1	25.4126
UP_SEQ_FEATURE	transmembrane region	97	0.658158	26.9444	0.0180795	ENSMUSG00000071342, ENSMUSG00000025792, ENSMUSG00000031111, ENSMUSG00000027864, ENSMUSG00000067586, ENSMUSG00000028645, ENSMUSG00000031871, ENSMUSG00000022265, ENSMUSG00000029231, ENSMUSG00000027314, ENSMUSG00000043421, ENSMUSG00000034612, ENSMUSG00000031790, ENSMUSG00000050121, ENSMUSG00000013846, ENSMUSG00000025608, ENSMUSG00000030742, ENSMUSG00000034171, ENSMUSG00000062300, ENSMUSG00000028838,…	343	2447	10572	1.2218	1	25.2013
GOTERM_CC_FAT	GO:0031226~intrinsic to plasma membrane	15	0.662408	4.16667	0.0889995	ENSMUSG00000027748, ENSMUSG00000002602, ENSMUSG00000027661, ENSMUSG00000059852, ENSMUSG00000030742, ENSMUSG00000036353, ENSMUSG00000067586, ENSMUSG00000027894, ENSMUSG00000062960, ENSMUSG00000024610, ENSMUSG00000029648, ENSMUSG00000022265, ENSMUSG00000029231, ENSMUSG00000027314, ENSMUSG00000006445	241	283	7202	1.58395	1	69.8048
INTERPRO	IPR011616:bZIP transcription factor, bZIP-1	4	0.669586	1.11111	0.0256457	ENSMUSG00000021250, ENSMUSG00000023027, ENSMUSG00000029135, ENSMUSG00000052837	335	20	10291	6.14388	1	32.3236
GOTERM_CC_FAT	GO:0042825~TAP complex	2	0.67641	0.555556	0.0966907	ENSMUSG00000036594, ENSMUSG00000037649	241	3	7202	19.9225	1	72.9209
INTERPRO	IPR003597:Immunoglobulin C1-set	4	0.695667	1.11111	0.0292183	ENSMUSG00000036594, ENSMUSG00000037649, ENSMUSG00000024459, ENSMUSG00000073402	335	21	10291	5.85131	1	35.9583
UP_SEQ_FEATURE	domain:Ig-like C2-type 7	3	0.714123	0.833333	0.025678	ENSMUSG00000062960, ENSMUSG00000029648, ENSMUSG00000031111	343	8	10572	11.5583	1	33.9004
INTERPRO	IPR000571:Zinc finger, CCCH-type	5	0.73259	1.38889	0.0397998	ENSMUSG00000021127, ENSMUSG00000039220, ENSMUSG00000034640, ENSMUSG00000078765, ENSMUSG00000044786	335	40	10291	3.83993	1	45.6834
GOTERM_MF_FAT	GO:0005509~calcium ion binding	26	0.746661	7.22222	0.047196	ENSMUSG00000059741, ENSMUSG00000027748, ENSMUSG00000060126, ENSMUSG00000040152, ENSMUSG00000032369, ENSMUSG00000024659, ENSMUSG00000032231, ENSMUSG00000027488, ENSMUSG00000027435, ENSMUSG00000040488, ENSMUSG00000026579, ENSMUSG00000006800, ENSMUSG00000031871, ENSMUSG00000036103, ENSMUSG00000027314, ENSMUSG00000031790, ENSMUSG00000000318, ENSMUSG00000028978, ENSMUSG00000021991, ENSMUSG00000035847,…	257	523	7599	1.46992	1	49.3642
INTERPRO	IPR002475:BCL2-like apoptosis inhibitor	3	0.749507	0.833333	0.039783	ENSMUSG00000032191, ENSMUSG00000007659, ENSMUSG00000057789	335	10	10291	9.21582	1	45.6691
INTERPRO	IPR006207:Cystine knot, C-terminal	3	0.749507	0.833333	0.039783	ENSMUSG00000028195, ENSMUSG00000019997, ENSMUSG00000041120	335	10	10291	9.21582	1	45.6691
INTERPRO	IPR007110:Immunoglobulin-like	13	0.75626	3.61111	0.0385643	ENSMUSG00000020717, ENSMUSG00000037649, ENSMUSG00000002602, ENSMUSG00000037405, ENSMUSG00000031111, ENSMUSG00000027864, ENSMUSG00000036594, ENSMUSG00000062300, ENSMUSG00000073402, ENSMUSG00000024459, ENSMUSG00000062960, ENSMUSG00000029648, ENSMUSG00000029231	335	208	10291	1.91996	1	44.6236
GOTERM_MF_FAT	GO:0004714~transmembrane receptor protein tyrosine kinase activity	5	0.757346	1.38889	0.0517978	ENSMUSG00000062960, ENSMUSG00000002602, ENSMUSG00000029648, ENSMUSG00000029231, ENSMUSG00000006445	257	42	7599	3.52001	1	52.7
INTERPRO	IPR008160:Collagen triple helix repeat	5	0.75772	1.38889	0.036725	ENSMUSG00000027570, ENSMUSG00000001435, ENSMUSG00000031502, ENSMUSG00000031503, ENSMUSG00000036103	335	39	10291	3.93838	1	43.0099
UP_SEQ_FEATURE	short sequence motif:BH2	3	0.779667	0.833333	0.0323181	ENSMUSG00000032191, ENSMUSG00000007659, ENSMUSG00000057789	343	9	10572	10.2741	1	40.7167
UP_SEQ_FEATURE	short sequence motif:BH1	3	0.779667	0.833333	0.0323181	ENSMUSG00000032191, ENSMUSG00000007659, ENSMUSG00000057789	343	9	10572	10.2741	1	40.7167
GOTERM_MF_FAT	GO:0046982~protein heterodimerization activity	7	0.798984	1.94444	0.0725556	ENSMUSG00000023034, ENSMUSG00000022383, ENSMUSG00000021250, ENSMUSG00000071637, ENSMUSG00000007659, ENSMUSG00000056501, ENSMUSG00000039318	257	87	7599	2.37904	1	65.3623
GOTERM_MF_FAT	GO:0003690~double-stranded DNA binding	4	0.804553	1.11111	0.0666522	ENSMUSG00000066687, ENSMUSG00000021250, ENSMUSG00000000078, ENSMUSG00000022346	257	28	7599	4.22401	1	62.1263
GOTERM_MF_FAT	GO:0005529~sugar binding	6	0.807423	1.66667	0.0708354	ENSMUSG00000060703, ENSMUSG00000045930, ENSMUSG00000000318, ENSMUSG00000027435, ENSMUSG00000039903, ENSMUSG00000036103	257	66	7599	2.68801	1	64.4469
GOTERM_MF_FAT	GO:0016564~transcription repressor activity	10	0.817253	2.77778	0.0803717	ENSMUSG00000066687, ENSMUSG00000026628, ENSMUSG00000000317, ENSMUSG00000035673, ENSMUSG00000003032, ENSMUSG00000071646, ENSMUSG00000030103, ENSMUSG00000030256, ENSMUSG00000027803, ENSMUSG00000022528	257	156	7599	1.89539	1	69.2523
GOTERM_MF_FAT	GO:0004145~diamine N-acetyltransferase activity	2	0.820505	0.555556	0.0662466	ENSMUSG00000025283, ENSMUSG00000069835	257	2	7599	29.5681	1	61.894
UP_SEQ_FEATURE	domain:CTCK	3	0.831444	0.833333	0.0395478	ENSMUSG00000028195, ENSMUSG00000019997, ENSMUSG00000041120	343	10	10572	9.24665	1	47.3862
GOTERM_MF_FAT	GO:0005201~extracellular matrix structural constituent	3	0.844481	0.833333	0.0995354	ENSMUSG00000001435, ENSMUSG00000031502, ENSMUSG00000031503	257	16	7599	5.54402	1	77.1398
GOTERM_MF_FAT	GO:0020037~heme binding	5	0.845328	1.38889	0.0918898	ENSMUSG00000024664, ENSMUSG00000024665, ENSMUSG00000028978, ENSMUSG00000006373, ENSMUSG00000047155	257	51	7599	2.89883	1	74.2507
INTERPRO	IPR001199:Cytochrome b5	3	0.850571	0.833333	0.0647067	ENSMUSG00000024664, ENSMUSG00000024665, ENSMUSG00000006373	335	13	10291	7.08909	1	63.4066
GOTERM_MF_FAT	GO:0055102~lipase inhibitor activity	2	0.851092	0.555556	0.0977118	ENSMUSG00000024659, ENSMUSG00000032231	257	3	7599	19.7121	1	76.4795
GOTERM_MF_FAT	GO:0050508~glucuronosyl-N-acetylglucosaminyl-proteoglycan 4-alpha-N-acetylglucosaminyltransferase activity	2	0.851092	0.555556	0.0977118	ENSMUSG00000028838, ENSMUSG00000061731	257	3	7599	19.7121	1	76.4795
GOTERM_MF_FAT	GO:0004859~phospholipase inhibitor activity	2	0.851092	0.555556	0.0977118	ENSMUSG00000024659, ENSMUSG00000032231	257	3	7599	19.7121	1	76.4795
INTERPRO	IPR006210:EGF-like	9	0.857324	2.5	0.0608802	ENSMUSG00000045930, ENSMUSG00000027435, ENSMUSG00000040488, ENSMUSG00000074743, ENSMUSG00000040152, ENSMUSG00000010047, ENSMUSG00000028073, ENSMUSG00000027314, ENSMUSG00000027188	335	130	10291	2.12673	1	61.091
INTERPRO	IPR001442:Type 4 procollagen, C-terminal repeat	2	0.858687	0.555556	0.0638608	ENSMUSG00000031502, ENSMUSG00000031503	335	2	10291	30.7194	1	62.906
INTERPRO	IPR004978:Stanniocalcin	2	0.858687	0.555556	0.0638608	ENSMUSG00000020303, ENSMUSG00000014813	335	2	10291	30.7194	1	62.906
INTERPRO	IPR016316:Complement component C1q/Thrombomodulin	2	0.858687	0.555556	0.0638608	ENSMUSG00000027435, ENSMUSG00000074743	335	2	10291	30.7194	1	62.906
INTERPRO	IPR001003:MHC class II, alpha chain, N-terminal	2	0.858687	0.555556	0.0638608	ENSMUSG00000036594, ENSMUSG00000037649	335	2	10291	30.7194	1	62.906
INTERPRO	IPR011598:Helix-loop-helix DNA-binding	5	0.862716	1.38889	0.0782898	ENSMUSG00000030103, ENSMUSG00000030256, ENSMUSG00000022346, ENSMUSG00000022528, ENSMUSG00000039830	335	50	10291	3.07194	1	70.6287
INTERPRO	IPR000716:Thyroglobulin type-1	3	0.866583	0.833333	0.0739161	ENSMUSG00000024610, ENSMUSG00000020427, ENSMUSG00000017493	335	14	10291	6.58273	1	68.463
INTERPRO	IPR003599:Immunoglobulin subtype	9	0.869693	2.5	0.0775091	ENSMUSG00000027864, ENSMUSG00000020717, ENSMUSG00000062960, ENSMUSG00000002602, ENSMUSG00000029648, ENSMUSG00000037405, ENSMUSG00000029231, ENSMUSG00000031111, ENSMUSG00000023992	335	137	10291	2.01806	1	70.2526
UP_SEQ_FEATURE	domain:Thyroglobulin type-1	3	0.871721	0.833333	0.0473221	ENSMUSG00000024610, ENSMUSG00000020427, ENSMUSG00000017493	343	11	10572	8.40604	1	53.77
INTERPRO	IPR008266:Tyrosine protein kinase, active site	6	0.873222	1.66667	0.0729132	ENSMUSG00000062960, ENSMUSG00000074305, ENSMUSG00000002602, ENSMUSG00000029648, ENSMUSG00000029231, ENSMUSG00000006445	335	69	10291	2.67125	1	67.9458
INTERPRO	IPR013032:EGF-like region, conserved site	10	0.876741	2.77778	0.0991048	ENSMUSG00000045930, ENSMUSG00000027435, ENSMUSG00000040488, ENSMUSG00000074743, ENSMUSG00000040152, ENSMUSG00000010047, ENSMUSG00000028073, ENSMUSG00000006445, ENSMUSG00000027314, ENSMUSG00000027188	335	169	10291	1.81772	1	79.1626
INTERPRO	IPR001723:Steroid hormone receptor	4	0.878451	1.11111	0.0969459	ENSMUSG00000023034, ENSMUSG00000022383, ENSMUSG00000020889, ENSMUSG00000017491	335	34	10291	3.61405	1	78.3994
INTERPRO	IPR006208:Cystine knot	2	0.878732	0.555556	0.0942496	ENSMUSG00000028195, ENSMUSG00000019997	335	3	10291	20.4796	1	77.4096
INTERPRO	IPR001061:Transgelin (SM22-alpha)	2	0.878732	0.555556	0.0942496	ENSMUSG00000032085, ENSMUSG00000026547	335	3	10291	20.4796	1	77.4096
INTERPRO	IPR012395:IGFBP-related, CNN	2	0.878732	0.555556	0.0942496	ENSMUSG00000028195, ENSMUSG00000019997	335	3	10291	20.4796	1	77.4096
INTERPRO	IPR016468:CCAAT/enhancer-binding	2	0.878732	0.555556	0.0942496	ENSMUSG00000071637, ENSMUSG00000056501	335	3	10291	20.4796	1	77.4096
INTERPRO	IPR012171:Fatty acid/sphingolipid desaturase	2	0.878732	0.555556	0.0942496	ENSMUSG00000024664, ENSMUSG00000024665	335	3	10291	20.4796	1	77.4096
INTERPRO	IPR003006:Immunoglobulin/major histocompatibility complex, conserved site	4	0.884162	1.11111	0.0904628	ENSMUSG00000036594, ENSMUSG00000037649, ENSMUSG00000024459, ENSMUSG00000073402	335	33	10291	3.72356	1	75.9479
INTERPRO	IPR018506:Cytochrome b5, heme-binding site	3	0.88453	0.833333	0.0934643	ENSMUSG00000024664, ENSMUSG00000024665, ENSMUSG00000006373	335	16	10291	5.75989	1	77.1135
PIR_SUPERFAMILY	PIRSF001719:fos transforming protein	3	0.885379	0.833333	0.0097977	ENSMUSG00000026628, ENSMUSG00000021250, ENSMUSG00000029135	187	4	4465	17.9078	0.885379	11.7798
INTERPRO	IPR006209:EGF	6	0.885426	1.66667	0.0880093	ENSMUSG00000027435, ENSMUSG00000040488, ENSMUSG00000074743, ENSMUSG00000040152, ENSMUSG00000027314, ENSMUSG00000027188	335	73	10291	2.52488	1	74.9542
UP_SEQ_FEATURE	domain:SH2	6	0.893937	1.66667	0.0555999	ENSMUSG00000054520, ENSMUSG00000004040, ENSMUSG00000053113, ENSMUSG00000026288, ENSMUSG00000044813, ENSMUSG00000032578	343	64	10572	2.88958	1	59.7649
UP_SEQ_FEATURE	domain:EGF-like 1	6	0.898574	1.66667	0.058712	ENSMUSG00000027435, ENSMUSG00000040488, ENSMUSG00000074743, ENSMUSG00000040152, ENSMUSG00000028073, ENSMUSG00000027314	343	65	10572	2.84512	1	61.824
UP_SEQ_FEATURE	lipid moiety-binding region:S-palmitoyl cysteine	8	0.901698	2.22222	0.0656504	ENSMUSG00000054364, ENSMUSG00000020611, ENSMUSG00000039960, ENSMUSG00000028978, ENSMUSG00000020591, ENSMUSG00000032369, ENSMUSG00000030742, ENSMUSG00000074037	343	110	10572	2.24161	1	66.0646
UP_SEQ_FEATURE	short sequence motif:BH3	3	0.9027	0.833333	0.0555986	ENSMUSG00000024959, ENSMUSG00000007659, ENSMUSG00000057789	343	12	10572	7.70554	1	59.764
UP_SEQ_FEATURE	domain:VWFC	3	0.9027	0.833333	0.0555986	ENSMUSG00000028195, ENSMUSG00000019997, ENSMUSG00000040152	343	12	10572	7.70554	1	59.764
UP_SEQ_FEATURE	domain:Cytochrome b5 heme-binding	3	0.904386	0.833333	0.0643367	ENSMUSG00000024664, ENSMUSG00000024665, ENSMUSG00000006373	343	13	10572	7.11281	1	65.2972
UP_SEQ_FEATURE	propeptide:N-terminal propeptide (7S domain)	2	0.909446	0.555556	0.0636557	ENSMUSG00000031502, ENSMUSG00000031503	343	2	10572	30.8222	1	64.893
UP_SEQ_FEATURE	region of interest:Trans-activation domain A (TAD-A)	2	0.909446	0.555556	0.0636557	ENSMUSG00000027544, ENSMUSG00000033016	343	2	10572	30.8222	1	64.893
UP_SEQ_FEATURE	domain:Collagen IV NC1	2	0.909446	0.555556	0.0636557	ENSMUSG00000031502, ENSMUSG00000031503	343	2	10572	30.8222	1	64.893
UP_SEQ_FEATURE	region of interest:Heparin-binding	3	0.92005	0.833333	0.0734983	ENSMUSG00000028195, ENSMUSG00000019997, ENSMUSG00000040152	343	14	10572	6.60475	1	70.3275
UP_SEQ_FEATURE	short sequence motif:Cell attachment site	5	0.9361	1.38889	0.0821374	ENSMUSG00000028040, ENSMUSG00000027864, ENSMUSG00000001435, ENSMUSG00000040152, ENSMUSG00000037405	343	51	10572	3.02178	1	74.4376
UP_SEQ_FEATURE	repeat:Calponin-like	2	0.95372	0.555556	0.0939518	ENSMUSG00000032085, ENSMUSG00000026547	343	3	10572	20.5481	1	79.2003
UP_SEQ_FEATURE	region of interest:Acetyl-CoA binding	2	0.95372	0.555556	0.0939518	ENSMUSG00000025283, ENSMUSG00000069835	343	3	10572	20.5481	1	79.2003
UP_SEQ_FEATURE	domain:TSP type-1 7	2	0.95372	0.555556	0.0939518	ENSMUSG00000032625, ENSMUSG00000036040	343	3	10572	20.5481	1	79.2003
BIOCARTA	m_il2rbPathway:IL-2 Receptor Beta Chain in T cell Activation	5	0.98651	1.38889	0.095992	ENSMUSG00000024959, ENSMUSG00000021250, ENSMUSG00000007659, ENSMUSG00000022346, ENSMUSG00000053113	57	27	848	2.75504	0.999998	69.0248
BIOCARTA	m_aktPathway:AKT Signaling Pathway	4	0.996022	1.11111	0.0827357	ENSMUSG00000024959, ENSMUSG00000021025, ENSMUSG00000021270, ENSMUSG00000044167	57	16	848	3.7193	0.999984	63.3194
BIOCARTA	m_GATA3pathway:GATA3 participate in activating the Th2 cytokine genes expression	3	0.999193	0.833333	0.0541214	ENSMUSG00000018932, ENSMUSG00000052837, ENSMUSG00000027544	57	6	848	7.4386	0.999193	47.5955
PIR_SUPERFAMILY	PIRSF001775:CD93/CD141	2	0.999914	0.555556	0.0815883	ENSMUSG00000027435, ENSMUSG00000074743	187	2	4465	23.877	1	66.1555
PIR_SUPERFAMILY	PIRSF027808:PIRSF027808	2	0.999914	0.555556	0.0815883	ENSMUSG00000030103, ENSMUSG00000030256	187	2	4465	23.877	1	66.1555
PIR_SUPERFAMILY	PIRSF038502:vascular endothelial growth factor receptor	2	0.999914	0.555556	0.0815883	ENSMUSG00000062960, ENSMUSG00000029648	187	2	4465	23.877	1	66.1555
PIR_SUPERFAMILY	PIRSF002258:collagen alpha 1(IV) chain	2	0.999914	0.555556	0.0815883	ENSMUSG00000031502, ENSMUSG00000031503	187	2	4465	23.877	1	66.1555
PIR_SUPERFAMILY	PIRSF001775:thrombomodulin	2	0.999914	0.555556	0.0815883	ENSMUSG00000027435, ENSMUSG00000074743	187	2	4465	23.877	1	66.1555
PIR_SUPERFAMILY	PIRSF016072:PIRSF016072	2	0.999914	0.555556	0.0815883	ENSMUSG00000025283, ENSMUSG00000069835	187	2	4465	23.877	1	66.1555

## Sheet: b6+
br6 upregulated, intensity>50, n=195
Category	Term	Count	Benjamini	%	PValue	Genes	List Total	Pop Hits	Pop Total	Fold Enrichment	Bonferroni	FDR
SP_PIR_KEYWORDS	disulfide bond	58	6.61027e-13	29.7436	2.93164e-15	ENSMUSG00000029380, ENSMUSG00000031502, ENSMUSG00000031503, ENSMUSG00000039037, ENSMUSG00000010047, ENSMUSG00000018500, ENSMUSG00000000489, ENSMUSG00000002289, ENSMUSG00000030786, ENSMUSG00000036040, ENSMUSG00000029648, ENSMUSG00000029231, ENSMUSG00000027314, ENSMUSG00000032125, ENSMUSG00000001435, ENSMUSG00000020303, ENSMUSG00000075602, ENSMUSG00000039167, ENSMUSG00000013846, ENSMUSG00000060586,…	186	1079	10721	3.09834	6.61027e-13	3.69704e-12
UP_SEQ_FEATURE	disulfide bond	57	3.6211e-12	29.2308	5.9574e-15	ENSMUSG00000029380, ENSMUSG00000031502, ENSMUSG00000031503, ENSMUSG00000039037, ENSMUSG00000010047, ENSMUSG00000018500, ENSMUSG00000000489, ENSMUSG00000002289, ENSMUSG00000030786, ENSMUSG00000036040, ENSMUSG00000029648, ENSMUSG00000029231, ENSMUSG00000027314, ENSMUSG00000032125, ENSMUSG00000001435, ENSMUSG00000075602, ENSMUSG00000039167, ENSMUSG00000013846, ENSMUSG00000060586, ENSMUSG00000017493,…	188	1033	10560	3.09942	3.6211e-12	8.85958e-12
SP_PIR_KEYWORDS	glycoprotein	72	4.16905e-10	36.9231	3.64107e-12	ENSMUSG00000031502, ENSMUSG00000031503, ENSMUSG00000039903, ENSMUSG00000039037, ENSMUSG00000021360, ENSMUSG00000010047, ENSMUSG00000018500, ENSMUSG00000000489, ENSMUSG00000002289, ENSMUSG00000030786, ENSMUSG00000037434, ENSMUSG00000028645, ENSMUSG00000036040, ENSMUSG00000031871, ENSMUSG00000029648, ENSMUSG00000029231, ENSMUSG00000027314, ENSMUSG00000032125, ENSMUSG00000001435, ENSMUSG00000020303,…	186	1840	10721	2.25547	8.33809e-10	4.66478e-09
UP_SEQ_FEATURE	glycosylation site:N-linked (GlcNAc...)	70	3.57044e-09	35.8974	1.18227e-11	ENSMUSG00000031502, ENSMUSG00000031503, ENSMUSG00000039903, ENSMUSG00000039037, ENSMUSG00000021360, ENSMUSG00000010047, ENSMUSG00000018500, ENSMUSG00000000489, ENSMUSG00000002289, ENSMUSG00000030786, ENSMUSG00000037434, ENSMUSG00000028645, ENSMUSG00000036040, ENSMUSG00000031871, ENSMUSG00000029648, ENSMUSG00000029231, ENSMUSG00000027314, ENSMUSG00000032125, ENSMUSG00000001435, ENSMUSG00000020303,…	188	1751	10560	2.24553	7.14088e-09	1.7477e-08
SP_PIR_KEYWORDS	signal	57	7.49528e-08	29.2308	9.81914e-10	ENSMUSG00000029380, ENSMUSG00000031502, ENSMUSG00000031503, ENSMUSG00000039903, ENSMUSG00000010047, ENSMUSG00000000489, ENSMUSG00000002289, ENSMUSG00000030786, ENSMUSG00000036040, ENSMUSG00000031871, ENSMUSG00000029648, ENSMUSG00000029231, ENSMUSG00000027314, ENSMUSG00000032125, ENSMUSG00000001435, ENSMUSG00000020303, ENSMUSG00000075602, ENSMUSG00000039167, ENSMUSG00000060586, ENSMUSG00000017493,…	186	1424	10721	2.30721	2.24858e-07	1.25798e-06
SP_PIR_KEYWORDS	angiogenesis	12	8.62228e-08	6.15385	1.50607e-09	ENSMUSG00000004791, ENSMUSG00000032125, ENSMUSG00000054364, ENSMUSG00000031502, ENSMUSG00000023951, ENSMUSG00000023905, ENSMUSG00000031465, ENSMUSG00000031503, ENSMUSG00000062960, ENSMUSG00000029648, ENSMUSG00000006445, ENSMUSG00000044813	186	54	10721	12.8088	3.44891e-07	1.92951e-06
UP_SEQ_FEATURE	signal peptide	57	5.38759e-07	29.2308	2.67596e-09	ENSMUSG00000029380, ENSMUSG00000031502, ENSMUSG00000031503, ENSMUSG00000039903, ENSMUSG00000010047, ENSMUSG00000000489, ENSMUSG00000002289, ENSMUSG00000030786, ENSMUSG00000036040, ENSMUSG00000031871, ENSMUSG00000029648, ENSMUSG00000029231, ENSMUSG00000027314, ENSMUSG00000032125, ENSMUSG00000001435, ENSMUSG00000020303, ENSMUSG00000075602, ENSMUSG00000039167, ENSMUSG00000060586, ENSMUSG00000017493,…	188	1424	10560	2.24839	1.61628e-06	3.95578e-06
GOTERM_BP_FAT	GO:0001944~vasculature development	19	2.88215e-05	9.74359	4.35048e-08	ENSMUSG00000032125, ENSMUSG00000001435, ENSMUSG00000054364, ENSMUSG00000031465, ENSMUSG00000028978, ENSMUSG00000061878, ENSMUSG00000032231, ENSMUSG00000004791, ENSMUSG00000023951, ENSMUSG00000023905, ENSMUSG00000062960, ENSMUSG00000031871, ENSMUSG00000029648, ENSMUSG00000052837, ENSMUSG00000027314, ENSMUSG00000006445, ENSMUSG00000053113, ENSMUSG00000044813, ENSMUSG00000000530	154	198	7883	4.91201	5.76422e-05	7.11999e-05
GOTERM_BP_FAT	GO:0001568~blood vessel development	19	4.19434e-05	9.74359	3.16561e-08	ENSMUSG00000032125, ENSMUSG00000001435, ENSMUSG00000054364, ENSMUSG00000031465, ENSMUSG00000028978, ENSMUSG00000061878, ENSMUSG00000032231, ENSMUSG00000004791, ENSMUSG00000023951, ENSMUSG00000023905, ENSMUSG00000062960, ENSMUSG00000031871, ENSMUSG00000029648, ENSMUSG00000052837, ENSMUSG00000027314, ENSMUSG00000006445, ENSMUSG00000053113, ENSMUSG00000044813, ENSMUSG00000000530	154	194	7883	5.01329	4.19434e-05	5.18083e-05
GOTERM_BP_FAT	GO:0001525~angiogenesis	14	5.53234e-05	7.17949	1.25264e-07	ENSMUSG00000054364, ENSMUSG00000001435, ENSMUSG00000032125, ENSMUSG00000031465, ENSMUSG00000028978, ENSMUSG00000032231, ENSMUSG00000004791, ENSMUSG00000023951, ENSMUSG00000023905, ENSMUSG00000062960, ENSMUSG00000029648, ENSMUSG00000027314, ENSMUSG00000044813, ENSMUSG00000000530	154	107	7883	6.69754	0.000165961	0.000205007
GOTERM_BP_FAT	GO:0048514~blood vessel morphogenesis	16	0.000102142	8.20513	3.8546e-07	ENSMUSG00000032125, ENSMUSG00000001435, ENSMUSG00000054364, ENSMUSG00000031465, ENSMUSG00000028978, ENSMUSG00000032231, ENSMUSG00000004791, ENSMUSG00000023951, ENSMUSG00000023905, ENSMUSG00000062960, ENSMUSG00000029648, ENSMUSG00000027314, ENSMUSG00000006445, ENSMUSG00000052837, ENSMUSG00000044813, ENSMUSG00000000530	154	159	7883	5.15103	0.000510605	0.000630842
SP_PIR_KEYWORDS	Secreted	28	0.00010742	14.359	2.34553e-06	ENSMUSG00000029380, ENSMUSG00000031502, ENSMUSG00000041445, ENSMUSG00000066361, ENSMUSG00000031465, ENSMUSG00000031503, ENSMUSG00000026656, ENSMUSG00000000489, ENSMUSG00000037411, ENSMUSG00000032231, ENSMUSG00000002289, ENSMUSG00000023951, ENSMUSG00000031722, ENSMUSG00000036040, ENSMUSG00000001435, ENSMUSG00000022893, ENSMUSG00000030790, ENSMUSG00000046223, ENSMUSG00000020303, ENSMUSG00000034394,…	186	582	10721	2.77305	0.000536984	0.00300494
GOTERM_BP_FAT	GO:0006955~immune response	18	0.000107557	9.23077	3.24717e-07	ENSMUSG00000029380, ENSMUSG00000039005, ENSMUSG00000026656, ENSMUSG00000034394, ENSMUSG00000037405, ENSMUSG00000030142, ENSMUSG00000026288, ENSMUSG00000060586, ENSMUSG00000078566, ENSMUSG00000036594, ENSMUSG00000021453, ENSMUSG00000023951, ENSMUSG00000024459, ENSMUSG00000041827, ENSMUSG00000035673, ENSMUSG00000021508, ENSMUSG00000028776, ENSMUSG00000028599	154	202	7883	4.56133	0.000430157	0.00053143
KEGG_PATHWAY	mmu04060:Cytokine-cytokine receptor interaction	12	0.00111569	6.15385	1.15083e-05	ENSMUSG00000029380, ENSMUSG00000023951, ENSMUSG00000023905, ENSMUSG00000034394, ENSMUSG00000062960, ENSMUSG00000071714, ENSMUSG00000021508, ENSMUSG00000029648, ENSMUSG00000029231, ENSMUSG00000028599, ENSMUSG00000000489, ENSMUSG00000000530	79	96	3284	5.1962	0.00111569	0.0126994
UP_SEQ_FEATURE	topological domain:Extracellular	39	0.00208046	20	1.37922e-05	ENSMUSG00000027800, ENSMUSG00000062760, ENSMUSG00000040747, ENSMUSG00000048612, ENSMUSG00000039903, ENSMUSG00000026656, ENSMUSG00000018500, ENSMUSG00000036594, ENSMUSG00000030786, ENSMUSG00000045930, ENSMUSG00000037434, ENSMUSG00000028645, ENSMUSG00000027435, ENSMUSG00000031871, ENSMUSG00000029648, ENSMUSG00000022265, ENSMUSG00000029231, ENSMUSG00000006445, ENSMUSG00000027314, ENSMUSG00000000530,…	188	1051	10560	2.08434	0.00829592	0.0203866
SP_PIR_KEYWORDS	receptor	24	0.00350228	12.3077	9.19196e-05	ENSMUSG00000028967, ENSMUSG00000032125, ENSMUSG00000039005, ENSMUSG00000046223, ENSMUSG00000026656, ENSMUSG00000071714, ENSMUSG00000044337, ENSMUSG00000018500, ENSMUSG00000010047, ENSMUSG00000039167, ENSMUSG00000022032, ENSMUSG00000044317, ENSMUSG00000022383, ENSMUSG00000030786, ENSMUSG00000023905, ENSMUSG00000027435, ENSMUSG00000062960, ENSMUSG00000074743, ENSMUSG00000029648, ENSMUSG00000029231,…	186	559	10721	2.4747	0.0208305	0.117699
GOTERM_BP_FAT	GO:0045765~regulation of angiogenesis	7	0.00636938	3.58974	2.89343e-05	ENSMUSG00000054364, ENSMUSG00000022893, ENSMUSG00000031465, ENSMUSG00000031503, ENSMUSG00000028978, ENSMUSG00000018500, ENSMUSG00000037411	154	32	7883	11.1974	0.0376129	0.0473433
UP_SEQ_FEATURE	domain:C-type lectin	6	0.00642598	3.07692	5.33654e-05	ENSMUSG00000060703, ENSMUSG00000045930, ENSMUSG00000000318, ENSMUSG00000027435, ENSMUSG00000074743, ENSMUSG00000030142	188	24	10560	14.0426	0.0317196	0.0788593
SP_PIR_KEYWORDS	Apoptosis	15	0.0075302	7.69231	0.000231025	ENSMUSG00000054364, ENSMUSG00000032515, ENSMUSG00000020108, ENSMUSG00000026288, ENSMUSG00000078566, ENSMUSG00000021453, ENSMUSG00000015312, ENSMUSG00000023905, ENSMUSG00000022500, ENSMUSG00000035105, ENSMUSG00000046607, ENSMUSG00000006445, ENSMUSG00000032000, ENSMUSG00000044813, ENSMUSG00000013698	186	269	10721	3.21411	0.0515354	0.295574
GOTERM_CC_FAT	GO:0005576~extracellular region	30	0.00849753	15.3846	4.66319e-05	ENSMUSG00000029380, ENSMUSG00000031502, ENSMUSG00000041445, ENSMUSG00000031465, ENSMUSG00000031503, ENSMUSG00000066361, ENSMUSG00000026656, ENSMUSG00000037411, ENSMUSG00000000489, ENSMUSG00000032231, ENSMUSG00000002289, ENSMUSG00000023951, ENSMUSG00000030022, ENSMUSG00000031722, ENSMUSG00000036040, ENSMUSG00000001435, ENSMUSG00000022893, ENSMUSG00000030790, ENSMUSG00000046223, ENSMUSG00000020303,…	141	690	7200	2.22017	0.00849753	0.057582
SP_PIR_KEYWORDS	differentiation	15	0.00857347	7.69231	0.000300756	ENSMUSG00000032125, ENSMUSG00000054364, ENSMUSG00000031465, ENSMUSG00000004791, ENSMUSG00000053470, ENSMUSG00000021453, ENSMUSG00000023951, ENSMUSG00000015312, ENSMUSG00000023905, ENSMUSG00000062960, ENSMUSG00000021590, ENSMUSG00000029648, ENSMUSG00000056501, ENSMUSG00000027314, ENSMUSG00000044813	186	276	10721	3.1326	0.0665646	0.38463
INTERPRO	IPR016186:C-type lectin-like	7	0.0103251	3.58974	2.56897e-05	ENSMUSG00000001435, ENSMUSG00000060703, ENSMUSG00000045930, ENSMUSG00000000318, ENSMUSG00000027435, ENSMUSG00000074743, ENSMUSG00000030142	178	35	10278	11.5483	0.0103251	0.0358781
UP_SEQ_FEATURE	topological domain:Cytoplasmic	47	0.0113168	24.1026	0.000113053	ENSMUSG00000027800, ENSMUSG00000062760, ENSMUSG00000040747, ENSMUSG00000048612, ENSMUSG00000039037, ENSMUSG00000039903, ENSMUSG00000026656, ENSMUSG00000021360, ENSMUSG00000018500, ENSMUSG00000021916, ENSMUSG00000036594, ENSMUSG00000045930, ENSMUSG00000030786, ENSMUSG00000037434, ENSMUSG00000028645, ENSMUSG00000027435, ENSMUSG00000031871, ENSMUSG00000029648, ENSMUSG00000022265, ENSMUSG00000029231,…	188	1509	10560	1.7495	0.0660087	0.166993
INTERPRO	IPR001304:C-type lectin	6	0.014082	3.07692	7.02058e-05	ENSMUSG00000060703, ENSMUSG00000045930, ENSMUSG00000000318, ENSMUSG00000027435, ENSMUSG00000074743, ENSMUSG00000030142	178	26	10278	13.325	0.0279657	0.0980206
SMART	SM00034:CLECT	6	0.0148369	3.07692	0.000155697	ENSMUSG00000060703, ENSMUSG00000045930, ENSMUSG00000000318, ENSMUSG00000027435, ENSMUSG00000074743, ENSMUSG00000030142	116	26	5602	11.1446	0.0148369	0.17135
GOTERM_CC_FAT	GO:0005604~basement membrane	7	0.0169265	3.58974	0.000186555	ENSMUSG00000001435, ENSMUSG00000031502, ENSMUSG00000023951, ENSMUSG00000022893, ENSMUSG00000041445, ENSMUSG00000031503, ENSMUSG00000032231	141	44	7200	8.12379	0.0335665	0.23018
UP_SEQ_FEATURE	DNA-binding region:Basic motif	9	0.0249001	4.61538	0.000292188	ENSMUSG00000026628, ENSMUSG00000071637, ENSMUSG00000029135, ENSMUSG00000030103, ENSMUSG00000056501, ENSMUSG00000052837, ENSMUSG00000022346, ENSMUSG00000022528, ENSMUSG00000042622	188	96	10560	5.26596	0.161807	0.431063
GOTERM_CC_FAT	GO:0005886~plasma membrane	50	0.0354618	25.641	0.000788888	ENSMUSG00000048612, ENSMUSG00000039903, ENSMUSG00000018500, ENSMUSG00000010047, ENSMUSG00000019173, ENSMUSG00000030786, ENSMUSG00000022500, ENSMUSG00000037434, ENSMUSG00000028645, ENSMUSG00000031871, ENSMUSG00000029648, ENSMUSG00000022265, ENSMUSG00000029231, ENSMUSG00000027314, ENSMUSG00000044813, ENSMUSG00000032125, ENSMUSG00000028978, ENSMUSG00000075602, ENSMUSG00000039167, ENSMUSG00000060586,…	141	1658	7200	1.53992	0.134479	0.970042
GOTERM_CC_FAT	GO:0044420~extracellular matrix part	7	0.0384774	3.58974	0.000643026	ENSMUSG00000001435, ENSMUSG00000031502, ENSMUSG00000023951, ENSMUSG00000022893, ENSMUSG00000041445, ENSMUSG00000031503, ENSMUSG00000032231	141	55	7200	6.49903	0.111048	0.79134
GOTERM_BP_FAT	GO:0051094~positive regulation of developmental process	12	0.0395826	6.15385	0.000213344	ENSMUSG00000036594, ENSMUSG00000054364, ENSMUSG00000023905, ENSMUSG00000030022, ENSMUSG00000034394, ENSMUSG00000028978, ENSMUSG00000020427, ENSMUSG00000021270, ENSMUSG00000052837, ENSMUSG00000053113, ENSMUSG00000026288, ENSMUSG00000032035	154	156	7883	3.93756	0.246262	0.348586
SP_PIR_KEYWORDS	dioxygenase	6	0.0402019	3.07692	0.0017902	ENSMUSG00000018906, ENSMUSG00000053470, ENSMUSG00000079484, ENSMUSG00000035105, ENSMUSG00000019916, ENSMUSG00000046791	186	51	10721	6.78115	0.336564	2.26942
GOTERM_BP_FAT	GO:0042127~regulation of cell proliferation	19	0.0408954	9.74359	0.000252075	ENSMUSG00000001435, ENSMUSG00000039005, ENSMUSG00000030790, ENSMUSG00000026656, ENSMUSG00000028978, ENSMUSG00000034394, ENSMUSG00000061878, ENSMUSG00000020427, ENSMUSG00000029135, ENSMUSG00000022528, ENSMUSG00000000489, ENSMUSG00000026288, ENSMUSG00000037411, ENSMUSG00000066687, ENSMUSG00000023951, ENSMUSG00000062960, ENSMUSG00000031871, ENSMUSG00000023067, ENSMUSG00000022346	154	367	7883	2.65008	0.283976	0.411747
SP_PIR_KEYWORDS	hydroxylysine	3	0.0432689	1.53846	0.0017369	ENSMUSG00000001435, ENSMUSG00000031502, ENSMUSG00000031503	186	4	10721	43.2298	0.328402	2.20255
SP_PIR_KEYWORDS	transmembrane protein	11	0.0514779	5.64103	0.00253543	ENSMUSG00000036594, ENSMUSG00000030786, ENSMUSG00000000318, ENSMUSG00000062960, ENSMUSG00000026656, ENSMUSG00000071714, ENSMUSG00000029231, ENSMUSG00000028599, ENSMUSG00000000530, ENSMUSG00000060586, ENSMUSG00000010095	186	201	10721	3.15442	0.440858	3.20007
SMART	SM00338:BRLZ	6	0.0515372	3.07692	0.00110174	ENSMUSG00000026628, ENSMUSG00000071637, ENSMUSG00000029135, ENSMUSG00000056501, ENSMUSG00000052837, ENSMUSG00000042622	116	39	5602	7.42971	0.100418	1.20678
SP_PIR_KEYWORDS	transmembrane	61	0.0556014	31.2821	0.00324229	ENSMUSG00000048612, ENSMUSG00000039903, ENSMUSG00000039037, ENSMUSG00000021360, ENSMUSG00000018500, ENSMUSG00000030786, ENSMUSG00000037434, ENSMUSG00000028645, ENSMUSG00000031871, ENSMUSG00000021590, ENSMUSG00000029648, ENSMUSG00000022265, ENSMUSG00000029231, ENSMUSG00000027314, ENSMUSG00000043421, ENSMUSG00000039167, ENSMUSG00000013846, ENSMUSG00000060586, ENSMUSG00000044317, ENSMUSG00000037015,…	186	2518	10721	1.39636	0.524644	4.07524
GOTERM_BP_FAT	GO:0032101~regulation of response to external stimulus	8	0.0557194	4.10256	0.000389348	ENSMUSG00000039005, ENSMUSG00000022383, ENSMUSG00000026656, ENSMUSG00000035673, ENSMUSG00000018500, ENSMUSG00000028599, ENSMUSG00000044786, ENSMUSG00000032231	154	70	7883	5.85009	0.403089	0.635304
SP_PIR_KEYWORDS	Lectin	6	0.0587804	3.07692	0.0031694	ENSMUSG00000060703, ENSMUSG00000045930, ENSMUSG00000000318, ENSMUSG00000027435, ENSMUSG00000039903, ENSMUSG00000030142	186	58	10721	5.96274	0.516617	3.98534
GOTERM_BP_FAT	GO:0048609~reproductive process in a multicellular organism	14	0.0594432	7.17949	0.000508637	ENSMUSG00000022893, ENSMUSG00000003131, ENSMUSG00000028978, ENSMUSG00000000628, ENSMUSG00000034394, ENSMUSG00000030189, ENSMUSG00000054717, ENSMUSG00000066687, ENSMUSG00000053470, ENSMUSG00000023951, ENSMUSG00000061718, ENSMUSG00000062960, ENSMUSG00000021590, ENSMUSG00000052837	154	230	7883	3.11581	0.490393	0.82919
GOTERM_BP_FAT	GO:0032504~multicellular organism reproduction	14	0.0594432	7.17949	0.000508637	ENSMUSG00000022893, ENSMUSG00000003131, ENSMUSG00000028978, ENSMUSG00000000628, ENSMUSG00000034394, ENSMUSG00000030189, ENSMUSG00000054717, ENSMUSG00000066687, ENSMUSG00000053470, ENSMUSG00000023951, ENSMUSG00000061718, ENSMUSG00000062960, ENSMUSG00000021590, ENSMUSG00000052837	154	230	7883	3.11581	0.490393	0.82919
GOTERM_CC_FAT	GO:0044421~extracellular region part	17	0.0617046	8.71795	0.00173866	ENSMUSG00000029380, ENSMUSG00000001435, ENSMUSG00000031502, ENSMUSG00000022893, ENSMUSG00000041445, ENSMUSG00000031503, ENSMUSG00000034394, ENSMUSG00000020427, ENSMUSG00000017493, ENSMUSG00000032231, ENSMUSG00000002289, ENSMUSG00000023951, ENSMUSG00000030022, ENSMUSG00000036040, ENSMUSG00000014813, ENSMUSG00000074743, ENSMUSG00000021508	141	363	7200	2.39142	0.272726	2.12644
GOTERM_BP_FAT	GO:0001701~in utero embryonic development	13	0.063117	6.66667	0.000491931	ENSMUSG00000030790, ENSMUSG00000034394, ENSMUSG00000030189, ENSMUSG00000022150, ENSMUSG00000022528, ENSMUSG00000042622, ENSMUSG00000037434, ENSMUSG00000030353, ENSMUSG00000056501, ENSMUSG00000029231, ENSMUSG00000053113, ENSMUSG00000052837, ENSMUSG00000000530	154	200	7883	3.32724	0.478981	0.802057
INTERPRO	IPR004827:Basic-leucine zipper (bZIP) transcription factor	6	0.0667392	3.07692	0.000512769	ENSMUSG00000026628, ENSMUSG00000071637, ENSMUSG00000029135, ENSMUSG00000056501, ENSMUSG00000052837, ENSMUSG00000042622	178	39	10278	8.88332	0.187152	0.713872
SP_PIR_KEYWORDS	hydroxyproline	3	0.0672074	1.53846	0.0042443	ENSMUSG00000001435, ENSMUSG00000031502, ENSMUSG00000031503	186	6	10721	28.8199	0.622436	5.30336
GOTERM_CC_FAT	GO:0009986~cell surface	10	0.0674071	5.12821	0.00228546	ENSMUSG00000036594, ENSMUSG00000032125, ENSMUSG00000030786, ENSMUSG00000023905, ENSMUSG00000027435, ENSMUSG00000026656, ENSMUSG00000075602, ENSMUSG00000037405, ENSMUSG00000022032, ENSMUSG00000000530	141	148	7200	3.45026	0.342111	2.78656
GOTERM_BP_FAT	GO:0045597~positive regulation of cell differentiation	10	0.0738643	5.12821	0.000694713	ENSMUSG00000036594, ENSMUSG00000023905, ENSMUSG00000030022, ENSMUSG00000034394, ENSMUSG00000020427, ENSMUSG00000021270, ENSMUSG00000052837, ENSMUSG00000053113, ENSMUSG00000026288, ENSMUSG00000032035	154	125	7883	4.09506	0.601805	1.13092
SP_PIR_KEYWORDS	DNA binding	8	0.0859746	4.10256	0.00587114	ENSMUSG00000022383, ENSMUSG00000063060, ENSMUSG00000071637, ENSMUSG00000056501, ENSMUSG00000044786, ENSMUSG00000022528, ENSMUSG00000054717, ENSMUSG00000018899	186	125	10721	3.68895	0.740359	7.26645
SP_PIR_KEYWORDS	egf-like domain	8	0.0906266	4.10256	0.00785108	ENSMUSG00000045930, ENSMUSG00000027435, ENSMUSG00000074743, ENSMUSG00000010047, ENSMUSG00000028073, ENSMUSG00000027314, ENSMUSG00000039167, ENSMUSG00000027188	186	132	10721	3.49332	0.835524	9.60498
INTERPRO	IPR018378:C-type lectin, conserved site	5	0.0910738	2.5641	0.000945012	ENSMUSG00000060703, ENSMUSG00000045930, ENSMUSG00000000318, ENSMUSG00000027435, ENSMUSG00000030142	178	26	10278	11.1041	0.317481	1.31196
SP_PIR_KEYWORDS	duplication	6	0.091452	3.07692	0.00709449	ENSMUSG00000031502, ENSMUSG00000046223, ENSMUSG00000031503, ENSMUSG00000026656, ENSMUSG00000071714, ENSMUSG00000032231	186	70	10721	4.94055	0.804154	8.71786
SP_PIR_KEYWORDS	triple helix	3	0.0941763	1.53846	0.00774449	ENSMUSG00000001435, ENSMUSG00000031502, ENSMUSG00000031503	186	8	10721	21.6149	0.831428	9.48048
SP_PIR_KEYWORDS	Signal-anchor	11	0.0958975	5.64103	0.00701892	ENSMUSG00000048612, ENSMUSG00000000318, ENSMUSG00000003541, ENSMUSG00000039037, ENSMUSG00000039357, ENSMUSG00000021360, ENSMUSG00000021916, ENSMUSG00000030142, ENSMUSG00000013846, ENSMUSG00000022032, ENSMUSG00000010095	186	233	10721	2.72119	0.800711	8.62881
SP_PIR_KEYWORDS	cell membrane	27	0.101883	13.8462	0.00934081	ENSMUSG00000048612, ENSMUSG00000039960, ENSMUSG00000039903, ENSMUSG00000026656, ENSMUSG00000018500, ENSMUSG00000010047, ENSMUSG00000028073, ENSMUSG00000019173, ENSMUSG00000023951, ENSMUSG00000037434, ENSMUSG00000028645, ENSMUSG00000031871, ENSMUSG00000044813, ENSMUSG00000028040, ENSMUSG00000054364, ENSMUSG00000046223, ENSMUSG00000028978, ENSMUSG00000075602, ENSMUSG00000044337, ENSMUSG00000039167,…	186	929	10721	1.67521	0.883411	11.3285
GOTERM_BP_FAT	GO:0048010~vascular endothelial growth factor receptor signaling pathway	4	0.115371	2.05128	0.00138681	ENSMUSG00000023951, ENSMUSG00000062960, ENSMUSG00000029648, ENSMUSG00000029231	154	12	7883	17.0628	0.840993	2.24564
GOTERM_BP_FAT	GO:0045137~development of primary sexual characteristics	7	0.117758	3.58974	0.00132293	ENSMUSG00000023951, ENSMUSG00000022893, ENSMUSG00000062960, ENSMUSG00000028978, ENSMUSG00000030189, ENSMUSG00000029231, ENSMUSG00000054717	154	63	7883	5.68759	0.826928	2.14324
GOTERM_BP_FAT	GO:0008284~positive regulation of cell proliferation	12	0.123083	6.15385	0.00128782	ENSMUSG00000001435, ENSMUSG00000039005, ENSMUSG00000023951, ENSMUSG00000030790, ENSMUSG00000034394, ENSMUSG00000062960, ENSMUSG00000061878, ENSMUSG00000029135, ENSMUSG00000023067, ENSMUSG00000022346, ENSMUSG00000022528, ENSMUSG00000000489	154	193	7883	3.18269	0.818674	2.08692
SP_PIR_KEYWORDS	hormone	4	0.123944	2.05128	0.0120613	ENSMUSG00000030790, ENSMUSG00000020303, ENSMUSG00000014813, ENSMUSG00000037010	186	28	10721	8.23425	0.937889	14.3981
GOTERM_BP_FAT	GO:0045944~positive regulation of transcription from RNA polymerase II promoter	13	0.124954	6.66667	0.00161053	ENSMUSG00000034394, ENSMUSG00000022528, ENSMUSG00000032515, ENSMUSG00000054717, ENSMUSG00000023951, ENSMUSG00000022383, ENSMUSG00000071637, ENSMUSG00000030353, ENSMUSG00000056501, ENSMUSG00000022346, ENSMUSG00000027803, ENSMUSG00000032035, ENSMUSG00000018899	154	229	7883	2.90589	0.881835	2.60342
INTERPRO	IPR009134:Vascular endothelial growth factor receptor, VEGFR, N-terminal	3	0.130533	1.53846	0.00172962	ENSMUSG00000062960, ENSMUSG00000029648, ENSMUSG00000029231	178	4	10278	43.3062	0.503103	2.38907
GOTERM_BP_FAT	GO:0048585~negative regulation of response to stimulus	6	0.135199	3.07692	0.00186193	ENSMUSG00000022383, ENSMUSG00000026656, ENSMUSG00000028599, ENSMUSG00000044786, ENSMUSG00000053113, ENSMUSG00000026288	154	46	7883	6.67674	0.91536	3.00402
GOTERM_CC_FAT	GO:0005578~proteinaceous extracellular matrix	10	0.144716	5.12821	0.00596166	ENSMUSG00000001435, ENSMUSG00000002289, ENSMUSG00000031502, ENSMUSG00000023951, ENSMUSG00000022893, ENSMUSG00000030022, ENSMUSG00000041445, ENSMUSG00000031503, ENSMUSG00000036040, ENSMUSG00000032231	141	171	7200	2.98619	0.665209	7.11942
GOTERM_CC_FAT	GO:0005615~extracellular space	11	0.152976	5.64103	0.00813201	ENSMUSG00000029380, ENSMUSG00000002289, ENSMUSG00000023951, ENSMUSG00000030022, ENSMUSG00000041445, ENSMUSG00000034394, ENSMUSG00000074743, ENSMUSG00000014813, ENSMUSG00000020427, ENSMUSG00000021508, ENSMUSG00000017493	141	212	7200	2.64954	0.775581	9.5934
GOTERM_CC_FAT	GO:0031224~intrinsic to membrane	69	0.153757	35.3846	0.0090814	ENSMUSG00000048612, ENSMUSG00000039903, ENSMUSG00000039037, ENSMUSG00000021360, ENSMUSG00000010047, ENSMUSG00000018500, ENSMUSG00000019173, ENSMUSG00000030786, ENSMUSG00000037434, ENSMUSG00000028645, ENSMUSG00000031871, ENSMUSG00000021590, ENSMUSG00000029648, ENSMUSG00000022265, ENSMUSG00000029231, ENSMUSG00000027314, ENSMUSG00000043421, ENSMUSG00000032125, ENSMUSG00000075602, ENSMUSG00000039167,…	141	2772	7200	1.27107	0.811657	10.6565
GOTERM_BP_FAT	GO:0051173~positive regulation of nitrogen compound metabolic process	16	0.163334	8.20513	0.00241967	ENSMUSG00000039005, ENSMUSG00000034394, ENSMUSG00000018500, ENSMUSG00000032515, ENSMUSG00000022528, ENSMUSG00000054717, ENSMUSG00000022383, ENSMUSG00000023951, ENSMUSG00000071637, ENSMUSG00000030353, ENSMUSG00000021270, ENSMUSG00000056501, ENSMUSG00000022346, ENSMUSG00000027803, ENSMUSG00000032035, ENSMUSG00000018899	154	340	7883	2.40886	0.959641	3.88725
UP_SEQ_FEATURE	domain:Leucine-zipper	7	0.166609	3.58974	0.002712	ENSMUSG00000026628, ENSMUSG00000071637, ENSMUSG00000029135, ENSMUSG00000056501, ENSMUSG00000052837, ENSMUSG00000022346, ENSMUSG00000042622	188	79	10560	4.97711	0.806073	3.93499
UP_SEQ_FEATURE	domain:Ig-like C2-type 2	7	0.166609	3.58974	0.002712	ENSMUSG00000032125, ENSMUSG00000020717, ENSMUSG00000062960, ENSMUSG00000026656, ENSMUSG00000029648, ENSMUSG00000037405, ENSMUSG00000029231	188	79	10560	4.97711	0.806073	3.93499
UP_SEQ_FEATURE	domain:Ig-like C2-type 1	7	0.166609	3.58974	0.002712	ENSMUSG00000032125, ENSMUSG00000020717, ENSMUSG00000062960, ENSMUSG00000026656, ENSMUSG00000029648, ENSMUSG00000037405, ENSMUSG00000029231	188	79	10560	4.97711	0.806073	3.93499
GOTERM_CC_FAT	GO:0031012~extracellular matrix	10	0.167373	5.12821	0.00797543	ENSMUSG00000001435, ENSMUSG00000002289, ENSMUSG00000031502, ENSMUSG00000023951, ENSMUSG00000022893, ENSMUSG00000030022, ENSMUSG00000041445, ENSMUSG00000031503, ENSMUSG00000036040, ENSMUSG00000032231	141	179	7200	2.85273	0.769004	9.41697
GOTERM_BP_FAT	GO:0002460~adaptive immune response based on somatic recombination of immune receptors built from immunoglobulin superfamily domains	6	0.169389	3.07692	0.00321645	ENSMUSG00000036594, ENSMUSG00000021453, ENSMUSG00000023951, ENSMUSG00000026656, ENSMUSG00000037405, ENSMUSG00000026288	154	52	7883	5.90634	0.985999	5.13593
GOTERM_BP_FAT	GO:0002250~adaptive immune response	6	0.169389	3.07692	0.00321645	ENSMUSG00000036594, ENSMUSG00000021453, ENSMUSG00000023951, ENSMUSG00000026656, ENSMUSG00000037405, ENSMUSG00000026288	154	52	7883	5.90634	0.985999	5.13593
GOTERM_BP_FAT	GO:0031328~positive regulation of cellular biosynthetic process	16	0.169598	8.20513	0.00294113	ENSMUSG00000039005, ENSMUSG00000034394, ENSMUSG00000018500, ENSMUSG00000032515, ENSMUSG00000022528, ENSMUSG00000054717, ENSMUSG00000022383, ENSMUSG00000023951, ENSMUSG00000071637, ENSMUSG00000030353, ENSMUSG00000021270, ENSMUSG00000056501, ENSMUSG00000022346, ENSMUSG00000027803, ENSMUSG00000032035, ENSMUSG00000018899	154	347	7883	2.36027	0.979813	4.7062
GOTERM_BP_FAT	GO:0019882~antigen processing and presentation	5	0.172532	2.5641	0.00285456	ENSMUSG00000036594, ENSMUSG00000024459, ENSMUSG00000026656, ENSMUSG00000037405, ENSMUSG00000060586	154	31	7883	8.25618	0.977353	4.5707
GOTERM_BP_FAT	GO:0003006~reproductive developmental process	10	0.173909	5.12821	0.00273584	ENSMUSG00000066687, ENSMUSG00000023951, ENSMUSG00000022893, ENSMUSG00000034394, ENSMUSG00000062960, ENSMUSG00000028978, ENSMUSG00000030189, ENSMUSG00000029231, ENSMUSG00000052837, ENSMUSG00000054717	154	152	7883	3.36765	0.973483	4.38458
GOTERM_BP_FAT	GO:0045408~regulation of interleukin-6 biosynthetic process	3	0.174052	1.53846	0.0036015	ENSMUSG00000039005, ENSMUSG00000056501, ENSMUSG00000026288	154	5	7883	30.713	0.991609	5.73389
GOTERM_BP_FAT	GO:0001817~regulation of cytokine production	7	0.174339	3.58974	0.00346395	ENSMUSG00000039005, ENSMUSG00000018932, ENSMUSG00000061878, ENSMUSG00000018500, ENSMUSG00000056501, ENSMUSG00000026288, ENSMUSG00000018899	154	76	7883	4.71471	0.989925	5.5207
GOTERM_BP_FAT	GO:0007548~sex differentiation	7	0.174339	3.58974	0.00346395	ENSMUSG00000023951, ENSMUSG00000022893, ENSMUSG00000062960, ENSMUSG00000028978, ENSMUSG00000030189, ENSMUSG00000029231, ENSMUSG00000054717	154	76	7883	4.71471	0.989925	5.5207
GOTERM_BP_FAT	GO:0009891~positive regulation of biosynthetic process	16	0.175122	8.20513	0.00319146	ENSMUSG00000039005, ENSMUSG00000034394, ENSMUSG00000018500, ENSMUSG00000032515, ENSMUSG00000022528, ENSMUSG00000054717, ENSMUSG00000022383, ENSMUSG00000023951, ENSMUSG00000071637, ENSMUSG00000030353, ENSMUSG00000021270, ENSMUSG00000056501, ENSMUSG00000022346, ENSMUSG00000027803, ENSMUSG00000032035, ENSMUSG00000018899	154	350	7883	2.34004	0.985527	5.097
GOTERM_BP_FAT	GO:0006006~glucose metabolic process	8	0.175588	4.10256	0.00378168	ENSMUSG00000011752, ENSMUSG00000026628, ENSMUSG00000022383, ENSMUSG00000067279, ENSMUSG00000000628, ENSMUSG00000063229, ENSMUSG00000022346, ENSMUSG00000019577	154	103	7883	3.97579	0.993397	6.01248
GOTERM_BP_FAT	GO:0008406~gonad development	6	0.177071	3.07692	0.00410987	ENSMUSG00000023951, ENSMUSG00000022893, ENSMUSG00000062960, ENSMUSG00000028978, ENSMUSG00000030189, ENSMUSG00000054717	154	55	7883	5.58418	0.995733	6.51794
GOTERM_BP_FAT	GO:0032675~regulation of interleukin-6 production	4	0.178229	2.05128	0.00399195	ENSMUSG00000039005, ENSMUSG00000018500, ENSMUSG00000056501, ENSMUSG00000026288	154	17	7883	12.0443	0.995008	6.33663
UP_SEQ_FEATURE	domain:Ig-like C2-type 5	5	0.178931	2.5641	0.00260783	ENSMUSG00000020717, ENSMUSG00000062960, ENSMUSG00000029648, ENSMUSG00000037405, ENSMUSG00000029231	188	33	10560	8.51064	0.793444	3.78655
GOTERM_BP_FAT	GO:0050727~regulation of inflammatory response	5	0.179654	2.5641	0.00447365	ENSMUSG00000026656, ENSMUSG00000035673, ENSMUSG00000018500, ENSMUSG00000028599, ENSMUSG00000044786	154	35	7883	7.31262	0.99737	7.07523
GOTERM_BP_FAT	GO:0043009~chordate embryonic development	14	0.180335	7.17949	0.00434294	ENSMUSG00000030790, ENSMUSG00000034394, ENSMUSG00000030189, ENSMUSG00000022150, ENSMUSG00000022528, ENSMUSG00000042622, ENSMUSG00000037434, ENSMUSG00000030353, ENSMUSG00000056501, ENSMUSG00000029231, ENSMUSG00000006445, ENSMUSG00000053113, ENSMUSG00000052837, ENSMUSG00000000530	154	292	7883	2.45423	0.996871	6.87535
GOTERM_BP_FAT	GO:0009792~embryonic development ending in birth or egg hatching	14	0.183504	7.17949	0.00473196	ENSMUSG00000030790, ENSMUSG00000034394, ENSMUSG00000030189, ENSMUSG00000022150, ENSMUSG00000022528, ENSMUSG00000042622, ENSMUSG00000037434, ENSMUSG00000030353, ENSMUSG00000056501, ENSMUSG00000029231, ENSMUSG00000006445, ENSMUSG00000053113, ENSMUSG00000052837, ENSMUSG00000000530	154	295	7883	2.42928	0.998135	7.46905
SP_PIR_KEYWORDS	extracellular matrix	7	0.185187	3.58974	0.0203589	ENSMUSG00000001435, ENSMUSG00000002289, ENSMUSG00000031502, ENSMUSG00000022893, ENSMUSG00000041445, ENSMUSG00000031503, ENSMUSG00000032231	186	124	10721	3.25386	0.990998	23.1658
GOTERM_BP_FAT	GO:0042035~regulation of cytokine biosynthetic process	5	0.186009	2.5641	0.00495807	ENSMUSG00000039005, ENSMUSG00000018932, ENSMUSG00000056501, ENSMUSG00000026288, ENSMUSG00000018899	154	36	7883	7.10949	0.99862	7.81248
GOTERM_BP_FAT	GO:0002696~positive regulation of leukocyte activation	6	0.187826	3.07692	0.005168	ENSMUSG00000036594, ENSMUSG00000039005, ENSMUSG00000021270, ENSMUSG00000018500, ENSMUSG00000023067, ENSMUSG00000026288	154	58	7883	5.29534	0.998957	8.13029
SP_PIR_KEYWORDS	membrane	74	0.192383	37.9487	0.0203177	ENSMUSG00000048612, ENSMUSG00000039903, ENSMUSG00000039037, ENSMUSG00000021360, ENSMUSG00000010047, ENSMUSG00000018500, ENSMUSG00000019173, ENSMUSG00000030786, ENSMUSG00000037434, ENSMUSG00000022500, ENSMUSG00000028645, ENSMUSG00000031871, ENSMUSG00000021590, ENSMUSG00000022265, ENSMUSG00000029648, ENSMUSG00000029231, ENSMUSG00000027314, ENSMUSG00000044813, ENSMUSG00000043421, ENSMUSG00000028978,…	186	3445	10721	1.23813	0.990911	23.1243
GOTERM_BP_FAT	GO:0045893~positive regulation of transcription, DNA-dependent	13	0.197949	6.66667	0.00564425	ENSMUSG00000034394, ENSMUSG00000022528, ENSMUSG00000032515, ENSMUSG00000054717, ENSMUSG00000023951, ENSMUSG00000022383, ENSMUSG00000071637, ENSMUSG00000030353, ENSMUSG00000056501, ENSMUSG00000022346, ENSMUSG00000027803, ENSMUSG00000032035, ENSMUSG00000018899	154	267	7883	2.49231	0.999447	8.84742
GOTERM_BP_FAT	GO:0051241~negative regulation of multicellular organismal process	6	0.202903	3.07692	0.00597247	ENSMUSG00000023951, ENSMUSG00000028978, ENSMUSG00000074743, ENSMUSG00000018500, ENSMUSG00000026288, ENSMUSG00000032231	154	60	7883	5.11883	0.999643	9.33859
GOTERM_BP_FAT	GO:0050867~positive regulation of cell activation	6	0.202903	3.07692	0.00597247	ENSMUSG00000036594, ENSMUSG00000039005, ENSMUSG00000021270, ENSMUSG00000018500, ENSMUSG00000023067, ENSMUSG00000026288	154	60	7883	5.11883	0.999643	9.33859
GOTERM_BP_FAT	GO:0008219~cell death	16	0.203101	8.20513	0.00648983	ENSMUSG00000054364, ENSMUSG00000032515, ENSMUSG00000020108, ENSMUSG00000026288, ENSMUSG00000078566, ENSMUSG00000021453, ENSMUSG00000015312, ENSMUSG00000023905, ENSMUSG00000022500, ENSMUSG00000035105, ENSMUSG00000046607, ENSMUSG00000028599, ENSMUSG00000022346, ENSMUSG00000032000, ENSMUSG00000044813, ENSMUSG00000013698	154	378	7883	2.1667	0.999821	10.1078
GOTERM_BP_FAT	GO:0051254~positive regulation of RNA metabolic process	13	0.203373	6.66667	0.00615852	ENSMUSG00000034394, ENSMUSG00000022528, ENSMUSG00000032515, ENSMUSG00000054717, ENSMUSG00000023951, ENSMUSG00000022383, ENSMUSG00000071637, ENSMUSG00000030353, ENSMUSG00000056501, ENSMUSG00000022346, ENSMUSG00000027803, ENSMUSG00000032035, ENSMUSG00000018899	154	270	7883	2.46462	0.999721	9.61591
GOTERM_BP_FAT	GO:0030888~regulation of B cell proliferation	4	0.205795	2.05128	0.00641354	ENSMUSG00000039005, ENSMUSG00000026656, ENSMUSG00000023067, ENSMUSG00000026288	154	20	7883	10.2377	0.999802	9.99473
GOTERM_BP_FAT	GO:0002694~regulation of leukocyte activation	7	0.210369	3.58974	0.00710491	ENSMUSG00000036594, ENSMUSG00000039005, ENSMUSG00000026656, ENSMUSG00000021270, ENSMUSG00000018500, ENSMUSG00000023067, ENSMUSG00000026288	154	88	7883	4.0718	0.999921	11.0142
GOTERM_BP_FAT	GO:0016265~death	16	0.210631	8.20513	0.00746924	ENSMUSG00000054364, ENSMUSG00000032515, ENSMUSG00000020108, ENSMUSG00000026288, ENSMUSG00000078566, ENSMUSG00000021453, ENSMUSG00000015312, ENSMUSG00000023905, ENSMUSG00000022500, ENSMUSG00000035105, ENSMUSG00000046607, ENSMUSG00000028599, ENSMUSG00000022346, ENSMUSG00000032000, ENSMUSG00000044813, ENSMUSG00000013698	154	384	7883	2.13285	0.999951	11.5471
GOTERM_BP_FAT	GO:0060712~spongiotrophoblast layer development	3	0.212688	1.53846	0.00737219	ENSMUSG00000030790, ENSMUSG00000034394, ENSMUSG00000053113	154	7	7883	21.9378	0.999945	11.4055
GOTERM_BP_FAT	GO:0006952~defense response	10	0.213809	5.12821	0.00795643	ENSMUSG00000036594, ENSMUSG00000078566, ENSMUSG00000029380, ENSMUSG00000039005, ENSMUSG00000018932, ENSMUSG00000026656, ENSMUSG00000061878, ENSMUSG00000007041, ENSMUSG00000028599, ENSMUSG00000017493	154	179	7883	2.85968	0.999975	12.255
UP_SEQ_FEATURE	domain:Ig-like C2-type 4	5	0.214249	2.5641	0.00398403	ENSMUSG00000020717, ENSMUSG00000062960, ENSMUSG00000029648, ENSMUSG00000037405, ENSMUSG00000029231	188	37	10560	7.59057	0.910289	5.73047
GOTERM_BP_FAT	GO:0048568~embryonic organ development	9	0.215115	4.61538	0.00710409	ENSMUSG00000023951, ENSMUSG00000030790, ENSMUSG00000034394, ENSMUSG00000023959, ENSMUSG00000056501, ENSMUSG00000006445, ENSMUSG00000052837, ENSMUSG00000022346, ENSMUSG00000053113	154	145	7883	3.17721	0.999921	11.013
GOTERM_BP_FAT	GO:0001763~morphogenesis of a branching structure	7	0.217057	3.58974	0.0079096	ENSMUSG00000004791, ENSMUSG00000023951, ENSMUSG00000030790, ENSMUSG00000062960, ENSMUSG00000029648, ENSMUSG00000053113, ENSMUSG00000000489	154	90	7883	3.98131	0.999973	12.1872
GOTERM_BP_FAT	GO:0050865~regulation of cell activation	7	0.217057	3.58974	0.0079096	ENSMUSG00000036594, ENSMUSG00000039005, ENSMUSG00000026656, ENSMUSG00000021270, ENSMUSG00000018500, ENSMUSG00000023067, ENSMUSG00000026288	154	90	7883	3.98131	0.999973	12.1872
GOTERM_BP_FAT	GO:0006915~apoptosis	15	0.222832	7.69231	0.00871393	ENSMUSG00000054364, ENSMUSG00000032515, ENSMUSG00000020108, ENSMUSG00000026288, ENSMUSG00000078566, ENSMUSG00000021453, ENSMUSG00000015312, ENSMUSG00000023905, ENSMUSG00000022500, ENSMUSG00000035105, ENSMUSG00000046607, ENSMUSG00000022346, ENSMUSG00000032000, ENSMUSG00000044813, ENSMUSG00000013698	154	354	7883	2.169	0.999991	13.3451
GOTERM_BP_FAT	GO:0045637~regulation of myeloid cell differentiation	5	0.224865	2.5641	0.00861349	ENSMUSG00000066687, ENSMUSG00000034394, ENSMUSG00000044786, ENSMUSG00000026288, ENSMUSG00000032035	154	42	7883	6.09385	0.999989	13.2013
UP_SEQ_FEATURE	transmembrane region	60	0.227243	30.7692	0.00468386	ENSMUSG00000048612, ENSMUSG00000039903, ENSMUSG00000039037, ENSMUSG00000021360, ENSMUSG00000018500, ENSMUSG00000030786, ENSMUSG00000037434, ENSMUSG00000028645, ENSMUSG00000031871, ENSMUSG00000021590, ENSMUSG00000029648, ENSMUSG00000022265, ENSMUSG00000029231, ENSMUSG00000027314, ENSMUSG00000043421, ENSMUSG00000039167, ENSMUSG00000013846, ENSMUSG00000060586, ENSMUSG00000044317, ENSMUSG00000037015,…	188	2440	10560	1.38123	0.941322	6.7049
GOTERM_BP_FAT	GO:0001892~embryonic placenta development	5	0.232628	2.5641	0.0101399	ENSMUSG00000030790, ENSMUSG00000034394, ENSMUSG00000056501, ENSMUSG00000052837, ENSMUSG00000053113	154	44	7883	5.81685	0.999999	15.3628
GOTERM_BP_FAT	GO:0009611~response to wounding	10	0.234866	5.12821	0.00945099	ENSMUSG00000029380, ENSMUSG00000039005, ENSMUSG00000018932, ENSMUSG00000022383, ENSMUSG00000020717, ENSMUSG00000046223, ENSMUSG00000061878, ENSMUSG00000074743, ENSMUSG00000028599, ENSMUSG00000017493	154	184	7883	2.78197	0.999997	14.3936
GOTERM_BP_FAT	GO:0007167~enzyme linked receptor protein signaling pathway	11	0.235582	5.64103	0.0100862	ENSMUSG00000031490, ENSMUSG00000023951, ENSMUSG00000031465, ENSMUSG00000062960, ENSMUSG00000036867, ENSMUSG00000029648, ENSMUSG00000029231, ENSMUSG00000032515, ENSMUSG00000006445, ENSMUSG00000000489, ENSMUSG00000000530	154	219	7883	2.5711	0.999999	15.2876
GOTERM_BP_FAT	GO:0012501~programmed cell death	15	0.2379	7.69231	0.00979363	ENSMUSG00000054364, ENSMUSG00000032515, ENSMUSG00000020108, ENSMUSG00000026288, ENSMUSG00000078566, ENSMUSG00000021453, ENSMUSG00000015312, ENSMUSG00000023905, ENSMUSG00000022500, ENSMUSG00000035105, ENSMUSG00000046607, ENSMUSG00000022346, ENSMUSG00000032000, ENSMUSG00000044813, ENSMUSG00000013698	154	359	7883	2.13879	0.999998	14.877
GOTERM_BP_FAT	GO:0051252~regulation of RNA metabolic process	27	0.238419	13.8462	0.0100216	ENSMUSG00000029135, ENSMUSG00000022528, ENSMUSG00000022383, ENSMUSG00000023951, ENSMUSG00000063060, ENSMUSG00000071637, ENSMUSG00000035673, ENSMUSG00000030353, ENSMUSG00000036867, ENSMUSG00000056501, ENSMUSG00000022346, ENSMUSG00000027803, ENSMUSG00000026628, ENSMUSG00000000317, ENSMUSG00000030189, ENSMUSG00000034394, ENSMUSG00000030103, ENSMUSG00000032515, ENSMUSG00000054717, ENSMUSG00000042622,…	154	836	7883	1.65321	0.999998	15.1971
GOTERM_BP_FAT	GO:0019318~hexose metabolic process	8	0.239828	4.10256	0.0107038	ENSMUSG00000011752, ENSMUSG00000026628, ENSMUSG00000022383, ENSMUSG00000067279, ENSMUSG00000000628, ENSMUSG00000063229, ENSMUSG00000022346, ENSMUSG00000019577	154	125	7883	3.27605	0.999999	16.1484
SP_PIR_KEYWORDS	vitamin c	3	0.254152	1.53846	0.0339825	ENSMUSG00000018906, ENSMUSG00000035105, ENSMUSG00000019916	186	17	10721	10.1717	0.999636	35.7852
SP_PIR_KEYWORDS	cell adhesion	9	0.25699	4.61538	0.0306518	ENSMUSG00000001435, ENSMUSG00000054364, ENSMUSG00000030786, ENSMUSG00000020717, ENSMUSG00000023905, ENSMUSG00000027435, ENSMUSG00000031871, ENSMUSG00000037405, ENSMUSG00000021365	186	212	10721	2.44697	0.999199	32.8902
GOTERM_BP_FAT	GO:0002504~antigen processing and presentation of peptide or polysaccharide antigen via MHC class II	3	0.258175	1.53846	0.0123199	ENSMUSG00000036594, ENSMUSG00000026656, ENSMUSG00000060586	154	9	7883	17.0628	1	18.3624
GOTERM_BP_FAT	GO:0002495~antigen processing and presentation of peptide antigen via MHC class II	3	0.258175	1.53846	0.0123199	ENSMUSG00000036594, ENSMUSG00000026656, ENSMUSG00000060586	154	9	7883	17.0628	1	18.3624
GOTERM_BP_FAT	GO:0019886~antigen processing and presentation of exogenous peptide antigen via MHC class II	3	0.258175	1.53846	0.0123199	ENSMUSG00000036594, ENSMUSG00000026656, ENSMUSG00000060586	154	9	7883	17.0628	1	18.3624
GOTERM_BP_FAT	GO:0043487~regulation of RNA stability	3	0.258175	1.53846	0.0123199	ENSMUSG00000023951, ENSMUSG00000028599, ENSMUSG00000044786	154	9	7883	17.0628	1	18.3624
SP_PIR_KEYWORDS	iron	8	0.260336	4.10256	0.0336586	ENSMUSG00000018906, ENSMUSG00000053470, ENSMUSG00000079484, ENSMUSG00000035105, ENSMUSG00000028978, ENSMUSG00000019916, ENSMUSG00000022032, ENSMUSG00000046791	186	177	10721	2.60519	0.999607	35.5088
GOTERM_BP_FAT	GO:0045935~positive regulation of nucleobase, nucleoside, nucleotide and nucleic acid metabolic process	14	0.261135	7.17949	0.0122583	ENSMUSG00000034394, ENSMUSG00000018500, ENSMUSG00000032515, ENSMUSG00000022528, ENSMUSG00000054717, ENSMUSG00000023951, ENSMUSG00000022383, ENSMUSG00000071637, ENSMUSG00000030353, ENSMUSG00000056501, ENSMUSG00000022346, ENSMUSG00000027803, ENSMUSG00000032035, ENSMUSG00000018899	154	332	7883	2.15854	1	18.2789
GOTERM_BP_FAT	GO:0042325~regulation of phosphorylation	11	0.261404	5.64103	0.012047	ENSMUSG00000021453, ENSMUSG00000039005, ENSMUSG00000018932, ENSMUSG00000015312, ENSMUSG00000034394, ENSMUSG00000061878, ENSMUSG00000020427, ENSMUSG00000023067, ENSMUSG00000053113, ENSMUSG00000000489, ENSMUSG00000032501	154	225	7883	2.50254	1	17.9924
SP_PIR_KEYWORDS	acetylated amino end	3	0.26237	1.53846	0.0378043	ENSMUSG00000074207, ENSMUSG00000031765, ENSMUSG00000032231	186	18	10721	9.60663	0.999853	38.965
GOTERM_BP_FAT	GO:0010557~positive regulation of macromolecule biosynthetic process	14	0.264671	7.17949	0.0131385	ENSMUSG00000039005, ENSMUSG00000034394, ENSMUSG00000032515, ENSMUSG00000022528, ENSMUSG00000054717, ENSMUSG00000023951, ENSMUSG00000022383, ENSMUSG00000071637, ENSMUSG00000030353, ENSMUSG00000056501, ENSMUSG00000022346, ENSMUSG00000027803, ENSMUSG00000032035, ENSMUSG00000018899	154	335	7883	2.13921	1	19.4627
GOTERM_BP_FAT	GO:0051726~regulation of cell cycle	9	0.265043	4.61538	0.0129306	ENSMUSG00000021453, ENSMUSG00000054364, ENSMUSG00000015312, ENSMUSG00000034394, ENSMUSG00000023067, ENSMUSG00000022863, ENSMUSG00000037313, ENSMUSG00000052837, ENSMUSG00000022346	154	161	7883	2.86146	1	19.1846
SP_PIR_KEYWORDS	growth factor	5	0.266543	2.5641	0.0371929	ENSMUSG00000004791, ENSMUSG00000029380, ENSMUSG00000023951, ENSMUSG00000034394, ENSMUSG00000000489	186	73	10721	3.94793	0.99983	38.4662
SP_PIR_KEYWORDS	collagen	4	0.267178	2.05128	0.0333665	ENSMUSG00000018906, ENSMUSG00000001435, ENSMUSG00000031502, ENSMUSG00000031503	186	41	10721	5.62339	0.999578	35.2586
KEGG_PATHWAY	mmu05200:Pathways in cancer	14	0.268608	7.17949	0.00642885	ENSMUSG00000031502, ENSMUSG00000031503, ENSMUSG00000026821, ENSMUSG00000000489, ENSMUSG00000004791, ENSMUSG00000066687, ENSMUSG00000023951, ENSMUSG00000035105, ENSMUSG00000028645, ENSMUSG00000021270, ENSMUSG00000023067, ENSMUSG00000029231, ENSMUSG00000022346, ENSMUSG00000032000	79	256	3284	2.27334	0.465066	6.87017
GOTERM_BP_FAT	GO:0007166~cell surface receptor linked signal transduction	23	0.279546	11.7949	0.0142497	ENSMUSG00000031490, ENSMUSG00000031465, ENSMUSG00000026656, ENSMUSG00000028978, ENSMUSG00000061878, ENSMUSG00000044337, ENSMUSG00000018500, ENSMUSG00000032515, ENSMUSG00000022528, ENSMUSG00000000489, ENSMUSG00000039167, ENSMUSG00000044317, ENSMUSG00000030786, ENSMUSG00000023951, ENSMUSG00000062960, ENSMUSG00000036867, ENSMUSG00000029648, ENSMUSG00000029231, ENSMUSG00000028599, ENSMUSG00000006445,…	154	693	7883	1.69889	1	20.934
GOTERM_BP_FAT	GO:0050818~regulation of coagulation	3	0.287064	1.53846	0.0152053	ENSMUSG00000039005, ENSMUSG00000074743, ENSMUSG00000032231	154	10	7883	15.3565	1	22.1792
GOTERM_BP_FAT	GO:0051174~regulation of phosphorus metabolic process	11	0.289355	5.64103	0.015095	ENSMUSG00000021453, ENSMUSG00000039005, ENSMUSG00000018932, ENSMUSG00000015312, ENSMUSG00000034394, ENSMUSG00000061878, ENSMUSG00000020427, ENSMUSG00000023067, ENSMUSG00000053113, ENSMUSG00000000489, ENSMUSG00000032501	154	233	7883	2.41662	1	22.0364
GOTERM_BP_FAT	GO:0019220~regulation of phosphate metabolic process	11	0.289355	5.64103	0.015095	ENSMUSG00000021453, ENSMUSG00000039005, ENSMUSG00000018932, ENSMUSG00000015312, ENSMUSG00000034394, ENSMUSG00000061878, ENSMUSG00000020427, ENSMUSG00000023067, ENSMUSG00000053113, ENSMUSG00000000489, ENSMUSG00000032501	154	233	7883	2.41662	1	22.0364
GOTERM_MF_FAT	GO:0030246~carbohydrate binding	10	0.292333	5.12821	0.00339535	ENSMUSG00000060703, ENSMUSG00000045930, ENSMUSG00000023951, ENSMUSG00000030786, ENSMUSG00000022893, ENSMUSG00000000318, ENSMUSG00000027435, ENSMUSG00000039903, ENSMUSG00000028776, ENSMUSG00000030142	143	163	7592	3.25711	0.645606	4.45415
SMART	SM00141:PDGF	3	0.293293	1.53846	0.0107895	ENSMUSG00000004791, ENSMUSG00000023951, ENSMUSG00000000489	116	8	5602	18.1099	0.647046	11.2619
GOTERM_BP_FAT	GO:0032102~negative regulation of response to external stimulus	4	0.298655	2.05128	0.0164629	ENSMUSG00000022383, ENSMUSG00000026656, ENSMUSG00000028599, ENSMUSG00000044786	154	28	7883	7.31262	1	23.7897
GOTERM_BP_FAT	GO:0045941~positive regulation of transcription	13	0.300316	6.66667	0.016837	ENSMUSG00000034394, ENSMUSG00000022528, ENSMUSG00000032515, ENSMUSG00000054717, ENSMUSG00000023951, ENSMUSG00000022383, ENSMUSG00000071637, ENSMUSG00000030353, ENSMUSG00000056501, ENSMUSG00000022346, ENSMUSG00000027803, ENSMUSG00000032035, ENSMUSG00000018899	154	309	7883	2.15355	1	24.2627
GOTERM_BP_FAT	GO:0042981~regulation of apoptosis	16	0.302038	8.20513	0.0164185	ENSMUSG00000001435, ENSMUSG00000030189, ENSMUSG00000061878, ENSMUSG00000020427, ENSMUSG00000026288, ENSMUSG00000020423, ENSMUSG00000066687, ENSMUSG00000078566, ENSMUSG00000002289, ENSMUSG00000023951, ENSMUSG00000046607, ENSMUSG00000056501, ENSMUSG00000023067, ENSMUSG00000022346, ENSMUSG00000032000, ENSMUSG00000013698	154	421	7883	1.9454	1	23.7334
GOTERM_BP_FAT	GO:0043067~regulation of programmed cell death	16	0.314699	8.20513	0.0180876	ENSMUSG00000001435, ENSMUSG00000030189, ENSMUSG00000061878, ENSMUSG00000020427, ENSMUSG00000026288, ENSMUSG00000020423, ENSMUSG00000066687, ENSMUSG00000078566, ENSMUSG00000002289, ENSMUSG00000023951, ENSMUSG00000046607, ENSMUSG00000056501, ENSMUSG00000023067, ENSMUSG00000022346, ENSMUSG00000032000, ENSMUSG00000013698	154	426	7883	1.92257	1	25.8241
GOTERM_BP_FAT	GO:0010628~positive regulation of gene expression	13	0.315778	6.66667	0.0184434	ENSMUSG00000034394, ENSMUSG00000022528, ENSMUSG00000032515, ENSMUSG00000054717, ENSMUSG00000023951, ENSMUSG00000022383, ENSMUSG00000071637, ENSMUSG00000030353, ENSMUSG00000056501, ENSMUSG00000022346, ENSMUSG00000027803, ENSMUSG00000032035, ENSMUSG00000018899	154	313	7883	2.12603	1	26.2628
GOTERM_BP_FAT	GO:0048608~reproductive structure development	6	0.316418	3.07692	0.0193335	ENSMUSG00000023951, ENSMUSG00000022893, ENSMUSG00000062960, ENSMUSG00000028978, ENSMUSG00000030189, ENSMUSG00000054717	154	80	7883	3.83912	1	27.3496
GOTERM_BP_FAT	GO:0010941~regulation of cell death	16	0.316703	8.20513	0.0187906	ENSMUSG00000001435, ENSMUSG00000030189, ENSMUSG00000061878, ENSMUSG00000020427, ENSMUSG00000026288, ENSMUSG00000020423, ENSMUSG00000066687, ENSMUSG00000078566, ENSMUSG00000002289, ENSMUSG00000023951, ENSMUSG00000046607, ENSMUSG00000056501, ENSMUSG00000023067, ENSMUSG00000022346, ENSMUSG00000032000, ENSMUSG00000013698	154	428	7883	1.91358	1	26.6886
GOTERM_BP_FAT	GO:0002684~positive regulation of immune system process	7	0.317006	3.58974	0.0190946	ENSMUSG00000036594, ENSMUSG00000039005, ENSMUSG00000021270, ENSMUSG00000018500, ENSMUSG00000023067, ENSMUSG00000030798, ENSMUSG00000026288	154	109	7883	3.28732	1	27.0593
GOTERM_BP_FAT	GO:0005996~monosaccharide metabolic process	8	0.326298	4.10256	0.020358	ENSMUSG00000011752, ENSMUSG00000026628, ENSMUSG00000022383, ENSMUSG00000067279, ENSMUSG00000000628, ENSMUSG00000063229, ENSMUSG00000022346, ENSMUSG00000019577	154	142	7883	2.88385	1	28.5818
INTERPRO	IPR001824:Receptor tyrosine kinase, class III, conserved site	3	0.326388	1.53846	0.00585065	ENSMUSG00000062960, ENSMUSG00000029648, ENSMUSG00000029231	178	7	10278	24.7464	0.906576	7.86943
GOTERM_BP_FAT	GO:0051249~regulation of lymphocyte activation	6	0.330664	3.07692	0.0212829	ENSMUSG00000036594, ENSMUSG00000039005, ENSMUSG00000026656, ENSMUSG00000021270, ENSMUSG00000023067, ENSMUSG00000026288	154	82	7883	3.74549	1	29.6773
GOTERM_BP_FAT	GO:0001501~skeletal system development	9	0.331308	4.61538	0.0210361	ENSMUSG00000066687, ENSMUSG00000024459, ENSMUSG00000020427, ENSMUSG00000029231, ENSMUSG00000032515, ENSMUSG00000006445, ENSMUSG00000027803, ENSMUSG00000022346, ENSMUSG00000070576	154	176	7883	2.61758	1	29.3866
GOTERM_BP_FAT	GO:0022602~ovulation cycle process	4	0.331642	2.05128	0.0216572	ENSMUSG00000023951, ENSMUSG00000022893, ENSMUSG00000062960, ENSMUSG00000028978	154	31	7883	6.60494	1	30.1162
GOTERM_BP_FAT	GO:0042698~ovulation cycle	4	0.331642	2.05128	0.0216572	ENSMUSG00000023951, ENSMUSG00000022893, ENSMUSG00000062960, ENSMUSG00000028978	154	31	7883	6.60494	1	30.1162
INTERPRO	IPR006210:EGF-like	8	0.335656	4.10256	0.00806542	ENSMUSG00000045930, ENSMUSG00000027435, ENSMUSG00000074743, ENSMUSG00000010047, ENSMUSG00000028073, ENSMUSG00000027314, ENSMUSG00000039167, ENSMUSG00000027188	178	133	10278	3.47318	0.962056	10.6954
INTERPRO	IPR013032:EGF-like region, conserved site	9	0.335965	4.61538	0.010083	ENSMUSG00000045930, ENSMUSG00000027435, ENSMUSG00000074743, ENSMUSG00000010047, ENSMUSG00000028073, ENSMUSG00000006445, ENSMUSG00000027314, ENSMUSG00000039167, ENSMUSG00000027188	178	173	10278	3.0039	0.983331	13.1994
GOTERM_BP_FAT	GO:0051251~positive regulation of lymphocyte activation	5	0.344023	2.5641	0.0229617	ENSMUSG00000036594, ENSMUSG00000039005, ENSMUSG00000021270, ENSMUSG00000023067, ENSMUSG00000026288	154	56	7883	4.57038	1	31.6256
SP_PIR_KEYWORDS	basement membrane	3	0.34849	1.53846	0.0545842	ENSMUSG00000031502, ENSMUSG00000031503, ENSMUSG00000032231	186	22	10721	7.85997	0.999997	51.2817
GOTERM_CC_FAT	GO:0042611~MHC protein complex	3	0.348737	1.53846	0.0254479	ENSMUSG00000036594, ENSMUSG00000024459, ENSMUSG00000060586	141	13	7200	11.784	0.99106	27.268
INTERPRO	IPR007110:Immunoglobulin-like	10	0.349425	5.12821	0.00953124	ENSMUSG00000036594, ENSMUSG00000032125, ENSMUSG00000020717, ENSMUSG00000024459, ENSMUSG00000062960, ENSMUSG00000026656, ENSMUSG00000029648, ENSMUSG00000037405, ENSMUSG00000029231, ENSMUSG00000060586	178	207	10278	2.78945	0.979123	12.5212
INTERPRO	IPR000072:Platelet-derived growth factor (PDGF)	3	0.360373	1.53846	0.00771291	ENSMUSG00000004791, ENSMUSG00000023951, ENSMUSG00000000489	178	8	10278	21.6531	0.956199	10.251
SP_PIR_KEYWORDS	tyrosine-protein kinase	5	0.362763	2.5641	0.0591769	ENSMUSG00000018932, ENSMUSG00000062960, ENSMUSG00000029648, ENSMUSG00000029231, ENSMUSG00000006445	186	85	10721	3.39058	0.999999	54.2283
GOTERM_CC_FAT	GO:0045121~membrane raft	5	0.36589	2.5641	0.0390453	ENSMUSG00000020717, ENSMUSG00000027377, ENSMUSG00000003541, ENSMUSG00000028978, ENSMUSG00000028599	141	66	7200	3.86847	0.999317	38.8558
GOTERM_BP_FAT	GO:0001890~placenta development	5	0.369296	2.5641	0.0257523	ENSMUSG00000030790, ENSMUSG00000034394, ENSMUSG00000056501, ENSMUSG00000052837, ENSMUSG00000053113	154	58	7883	4.41279	1	34.7526
SMART	SM00181:EGF	8	0.36937	4.10256	0.0190265	ENSMUSG00000045930, ENSMUSG00000027435, ENSMUSG00000074743, ENSMUSG00000010047, ENSMUSG00000028073, ENSMUSG00000027314, ENSMUSG00000039167, ENSMUSG00000027188	116	133	5602	2.90485	0.84184	19.0693
GOTERM_BP_FAT	GO:0006355~regulation of transcription, DNA-dependent	25	0.372355	12.8205	0.025678	ENSMUSG00000029135, ENSMUSG00000022528, ENSMUSG00000023951, ENSMUSG00000022383, ENSMUSG00000063060, ENSMUSG00000071637, ENSMUSG00000035673, ENSMUSG00000030353, ENSMUSG00000036867, ENSMUSG00000056501, ENSMUSG00000022346, ENSMUSG00000027803, ENSMUSG00000026628, ENSMUSG00000000317, ENSMUSG00000030189, ENSMUSG00000034394, ENSMUSG00000030103, ENSMUSG00000032515, ENSMUSG00000042622, ENSMUSG00000054717,…	154	819	7883	1.56252	1	34.6711
GOTERM_MF_FAT	GO:0005506~iron ion binding	10	0.372522	5.12821	0.00912623	ENSMUSG00000018906, ENSMUSG00000024664, ENSMUSG00000024665, ENSMUSG00000053470, ENSMUSG00000079484, ENSMUSG00000035105, ENSMUSG00000028978, ENSMUSG00000019916, ENSMUSG00000006373, ENSMUSG00000022032	143	190	7592	2.79426	0.938963	11.5579
GOTERM_BP_FAT	GO:0007169~transmembrane receptor protein tyrosine kinase signaling pathway	8	0.374283	4.10256	0.0265346	ENSMUSG00000031490, ENSMUSG00000023951, ENSMUSG00000031465, ENSMUSG00000062960, ENSMUSG00000029648, ENSMUSG00000029231, ENSMUSG00000032515, ENSMUSG00000006445	154	150	7883	2.73004	1	35.6047
SP_PIR_KEYWORDS	Serine protease homolog	2	0.374383	1.02564	0.0672665	ENSMUSG00000031722, ENSMUSG00000027188	186	4	10721	28.8199	1	59.0221
SP_PIR_KEYWORDS	mitogen	3	0.376034	1.53846	0.0637836	ENSMUSG00000004791, ENSMUSG00000023951, ENSMUSG00000000489	186	24	10721	7.20497	1	57.018
GOTERM_CC_FAT	GO:0009897~external side of plasma membrane	6	0.376196	3.07692	0.0304716	ENSMUSG00000036594, ENSMUSG00000032125, ENSMUSG00000030786, ENSMUSG00000026656, ENSMUSG00000075602, ENSMUSG00000037405	141	90	7200	3.40426	0.996528	31.7657
GOTERM_BP_FAT	GO:0009991~response to extracellular stimulus	6	0.377706	3.07692	0.0278854	ENSMUSG00000002289, ENSMUSG00000022383, ENSMUSG00000074207, ENSMUSG00000063229, ENSMUSG00000018500, ENSMUSG00000007041	154	88	7883	3.49011	1	37.0516
SP_PIR_KEYWORDS	immune response	5	0.377986	2.5641	0.0699963	ENSMUSG00000036594, ENSMUSG00000039005, ENSMUSG00000030142, ENSMUSG00000026288, ENSMUSG00000060586	186	90	10721	3.20221	1	60.5323
SP_PIR_KEYWORDS	cytokine	4	0.377993	2.05128	0.0661333	ENSMUSG00000029380, ENSMUSG00000034394, ENSMUSG00000021508, ENSMUSG00000026288	186	54	10721	4.26961	1	58.3797
GOTERM_BP_FAT	GO:0050864~regulation of B cell activation	4	0.378885	2.05128	0.0276458	ENSMUSG00000039005, ENSMUSG00000026656, ENSMUSG00000023067, ENSMUSG00000026288	154	34	7883	6.02215	1	36.7973
GOTERM_BP_FAT	GO:0043066~negative regulation of apoptosis	9	0.379512	4.61538	0.0273534	ENSMUSG00000078566, ENSMUSG00000002289, ENSMUSG00000023951, ENSMUSG00000030189, ENSMUSG00000061878, ENSMUSG00000023067, ENSMUSG00000056501, ENSMUSG00000022346, ENSMUSG00000020423	154	185	7883	2.49024	1	36.4855
GOTERM_CC_FAT	GO:0030935~sheet-forming collagen	2	0.380691	1.02564	0.0385135	ENSMUSG00000031502, ENSMUSG00000031503	141	2	7200	51.0638	0.999244	38.4365
GOTERM_CC_FAT	GO:0005587~collagen type IV	2	0.380691	1.02564	0.0385135	ENSMUSG00000031502, ENSMUSG00000031503	141	2	7200	51.0638	0.999244	38.4365
GOTERM_BP_FAT	GO:0008585~female gonad development	4	0.383228	2.05128	0.0298182	ENSMUSG00000023951, ENSMUSG00000022893, ENSMUSG00000062960, ENSMUSG00000028978	154	35	7883	5.85009	1	39.069
GOTERM_BP_FAT	GO:0006357~regulation of transcription from RNA polymerase II promoter	15	0.384317	7.69231	0.0288598	ENSMUSG00000000317, ENSMUSG00000034394, ENSMUSG00000032515, ENSMUSG00000022528, ENSMUSG00000054717, ENSMUSG00000023951, ENSMUSG00000022383, ENSMUSG00000063060, ENSMUSG00000071637, ENSMUSG00000030353, ENSMUSG00000056501, ENSMUSG00000022346, ENSMUSG00000027803, ENSMUSG00000032035, ENSMUSG00000018899	154	412	7883	1.86365	1	38.0764
GOTERM_BP_FAT	GO:0002478~antigen processing and presentation of exogenous peptide antigen	3	0.384465	1.53846	0.0292295	ENSMUSG00000036594, ENSMUSG00000026656, ENSMUSG00000060586	154	14	7883	10.9689	1	38.4611
GOTERM_BP_FAT	GO:0060548~negative regulation of cell death	9	0.385895	4.61538	0.0297246	ENSMUSG00000078566, ENSMUSG00000002289, ENSMUSG00000023951, ENSMUSG00000030189, ENSMUSG00000061878, ENSMUSG00000023067, ENSMUSG00000056501, ENSMUSG00000022346, ENSMUSG00000020423	154	188	7883	2.4505	1	38.9727
GOTERM_BP_FAT	GO:0043069~negative regulation of programmed cell death	9	0.385895	4.61538	0.0297246	ENSMUSG00000078566, ENSMUSG00000002289, ENSMUSG00000023951, ENSMUSG00000030189, ENSMUSG00000061878, ENSMUSG00000023067, ENSMUSG00000056501, ENSMUSG00000022346, ENSMUSG00000020423	154	188	7883	2.4505	1	38.9727
GOTERM_CC_FAT	GO:0015629~actin cytoskeleton	8	0.390049	4.10256	0.0371149	ENSMUSG00000032643, ENSMUSG00000005103, ENSMUSG00000029622, ENSMUSG00000039960, ENSMUSG00000031799, ENSMUSG00000023959, ENSMUSG00000018387, ENSMUSG00000032231	141	161	7200	2.53733	0.999013	37.3212
GOTERM_CC_FAT	GO:0031225~anchored to membrane	7	0.390978	3.58974	0.0346147	ENSMUSG00000028040, ENSMUSG00000054364, ENSMUSG00000046223, ENSMUSG00000039960, ENSMUSG00000075602, ENSMUSG00000010047, ENSMUSG00000019173	141	125	7200	2.85957	0.998414	35.2811
GOTERM_MF_FAT	GO:0005529~sugar binding	6	0.392451	3.07692	0.00813595	ENSMUSG00000060703, ENSMUSG00000045930, ENSMUSG00000000318, ENSMUSG00000027435, ENSMUSG00000039903, ENSMUSG00000030142	143	67	7592	4.75441	0.917224	10.3665
GOTERM_MF_FAT	GO:0005021~vascular endothelial growth factor receptor activity	3	0.400339	1.53846	0.00334777	ENSMUSG00000062960, ENSMUSG00000029648, ENSMUSG00000029231	143	5	7592	31.8545	0.640407	4.39301
SP_PIR_KEYWORDS	developmental protein	13	0.402089	6.66667	0.0838639	ENSMUSG00000054364, ENSMUSG00000032125, ENSMUSG00000031465, ENSMUSG00000004791, ENSMUSG00000021453, ENSMUSG00000023951, ENSMUSG00000015312, ENSMUSG00000023905, ENSMUSG00000062960, ENSMUSG00000021590, ENSMUSG00000029648, ENSMUSG00000027314, ENSMUSG00000044813	186	445	10721	1.68386	1	67.4425
SP_PIR_KEYWORDS	Proto-oncogene	4	0.402534	2.05128	0.0880915	ENSMUSG00000022500, ENSMUSG00000022346, ENSMUSG00000000489, ENSMUSG00000032035	186	61	10721	3.77966	1	69.3157
SP_PIR_KEYWORDS	glycolysis	3	0.40536	1.53846	0.0784656	ENSMUSG00000011752, ENSMUSG00000000628, ENSMUSG00000063229	186	27	10721	6.40442	1	64.8974
SP_PIR_KEYWORDS	oxidoreductase	11	0.407943	5.64103	0.087489	ENSMUSG00000018906, ENSMUSG00000024664, ENSMUSG00000024665, ENSMUSG00000053470, ENSMUSG00000079484, ENSMUSG00000035105, ENSMUSG00000074207, ENSMUSG00000028978, ENSMUSG00000063229, ENSMUSG00000019916, ENSMUSG00000046791	186	355	10721	1.78602	1	69.055
SP_PIR_KEYWORDS	mhc ii	2	0.408198	1.02564	0.0833676	ENSMUSG00000036594, ENSMUSG00000060586	186	5	10721	23.0559	1	67.2158
SP_PIR_KEYWORDS	gpi-anchor	4	0.409271	2.05128	0.0815348	ENSMUSG00000028040, ENSMUSG00000046223, ENSMUSG00000075602, ENSMUSG00000010047	186	59	10721	3.90778	1	66.366
KEGG_PATHWAY	mmu04510:Focal adhesion	9	0.4128	4.61538	0.0376912	ENSMUSG00000004791, ENSMUSG00000031502, ENSMUSG00000023951, ENSMUSG00000031503, ENSMUSG00000062960, ENSMUSG00000029648, ENSMUSG00000029231, ENSMUSG00000000489, ENSMUSG00000032000	79	163	3284	2.29526	0.975929	34.5569
GOTERM_BP_FAT	GO:0016525~negative regulation of angiogenesis	3	0.413904	1.53846	0.0333036	ENSMUSG00000022893, ENSMUSG00000031465, ENSMUSG00000031503	154	15	7883	10.2377	1	42.5542
GOTERM_BP_FAT	GO:0050728~negative regulation of inflammatory response	3	0.413904	1.53846	0.0333036	ENSMUSG00000026656, ENSMUSG00000028599, ENSMUSG00000044786	154	15	7883	10.2377	1	42.5542
KEGG_PATHWAY	mmu04640:Hematopoietic cell lineage	4	0.419003	2.05128	0.0330304	ENSMUSG00000036594, ENSMUSG00000030786, ENSMUSG00000030798, ENSMUSG00000060586	79	30	3284	5.54262	0.961537	30.9727
GOTERM_MF_FAT	GO:0003700~transcription factor activity	16	0.420619	8.20513	0.00713241	ENSMUSG00000026628, ENSMUSG00000029135, ENSMUSG00000032515, ENSMUSG00000042622, ENSMUSG00000040732, ENSMUSG00000066687, ENSMUSG00000022383, ENSMUSG00000063060, ENSMUSG00000071637, ENSMUSG00000030353, ENSMUSG00000036867, ENSMUSG00000056501, ENSMUSG00000022346, ENSMUSG00000052837, ENSMUSG00000032035, ENSMUSG00000018899	143	397	7592	2.13968	0.887317	9.14389
GOTERM_BP_FAT	GO:0007565~female pregnancy	4	0.420788	2.05128	0.0344255	ENSMUSG00000034394, ENSMUSG00000074743, ENSMUSG00000030353, ENSMUSG00000052837	154	37	7883	5.53387	1	43.6356
KEGG_PATHWAY	mmu04115:p53 signaling pathway	5	0.42546	2.5641	0.0225939	ENSMUSG00000021453, ENSMUSG00000015312, ENSMUSG00000020427, ENSMUSG00000023067, ENSMUSG00000037411	79	46	3284	4.51844	0.891036	22.2909
KEGG_PATHWAY	mmu05219:Bladder cancer	4	0.431576	2.05128	0.04552	ENSMUSG00000004791, ENSMUSG00000023951, ENSMUSG00000023067, ENSMUSG00000022346	79	34	3284	4.89054	0.989101	40.1983
GOTERM_MF_FAT	GO:0016702~oxidoreductase activity, acting on single donors with incorporation of molecular oxygen, incorporation of two atoms of oxygen	5	0.433584	2.5641	0.0129611	ENSMUSG00000018906, ENSMUSG00000053470, ENSMUSG00000079484, ENSMUSG00000035105, ENSMUSG00000019916	143	49	7592	5.41744	0.981295	16.0351
GOTERM_MF_FAT	GO:0016701~oxidoreductase activity, acting on single donors with incorporation of molecular oxygen	5	0.433584	2.5641	0.0129611	ENSMUSG00000018906, ENSMUSG00000053470, ENSMUSG00000079484, ENSMUSG00000035105, ENSMUSG00000019916	143	49	7592	5.41744	0.981295	16.0351
SP_PIR_KEYWORDS	surface antigen	2	0.434234	1.02564	0.0991922	ENSMUSG00000075602, ENSMUSG00000010095	186	6	10721	19.2133	1	73.7717
GOTERM_BP_FAT	GO:0046545~development of primary female sexual characteristics	4	0.43933	2.05128	0.0368594	ENSMUSG00000023951, ENSMUSG00000022893, ENSMUSG00000062960, ENSMUSG00000028978	154	38	7883	5.38824	1	45.9164
KEGG_PATHWAY	mmu05211:Renal cell carcinoma	6	0.445375	3.07692	0.0180657	ENSMUSG00000004791, ENSMUSG00000023951, ENSMUSG00000035105, ENSMUSG00000028645, ENSMUSG00000000489, ENSMUSG00000032035	79	65	3284	3.8372	0.829393	18.2242
GOTERM_BP_FAT	GO:0050779~RNA destabilization	2	0.449561	1.02564	0.0384434	ENSMUSG00000028599, ENSMUSG00000044786	154	2	7883	51.1883	1	47.3539
GOTERM_BP_FAT	GO:0060708~spongiotrophoblast differentiation	2	0.449561	1.02564	0.0384434	ENSMUSG00000034394, ENSMUSG00000053113	154	2	7883	51.1883	1	47.3539
INTERPRO	IPR013783:Immunoglobulin-like fold	10	0.451462	5.12821	0.0162173	ENSMUSG00000036594, ENSMUSG00000032125, ENSMUSG00000020717, ENSMUSG00000024459, ENSMUSG00000062960, ENSMUSG00000026656, ENSMUSG00000029648, ENSMUSG00000037405, ENSMUSG00000029231, ENSMUSG00000060586	178	226	10278	2.55494	0.998647	20.4181
GOTERM_MF_FAT	GO:0046983~protein dimerization activity	11	0.452904	5.64103	0.0176399	ENSMUSG00000066687, ENSMUSG00000026628, ENSMUSG00000022383, ENSMUSG00000023951, ENSMUSG00000074207, ENSMUSG00000071637, ENSMUSG00000029135, ENSMUSG00000021270, ENSMUSG00000056501, ENSMUSG00000052837, ENSMUSG00000027803	143	248	7592	2.35484	0.995609	21.2133
GOTERM_CC_FAT	GO:0048770~pigment granule	5	0.453674	2.5641	0.0577296	ENSMUSG00000028645, ENSMUSG00000021270, ENSMUSG00000019173, ENSMUSG00000010095, ENSMUSG00000032231	141	75	7200	3.40426	0.999981	52.0233
GOTERM_CC_FAT	GO:0042470~melanosome	5	0.453674	2.5641	0.0577296	ENSMUSG00000028645, ENSMUSG00000021270, ENSMUSG00000019173, ENSMUSG00000010095, ENSMUSG00000032231	141	75	7200	3.40426	0.999981	52.0233
GOTERM_MF_FAT	GO:0019838~growth factor binding	5	0.456524	2.5641	0.0158667	ENSMUSG00000031502, ENSMUSG00000062960, ENSMUSG00000020427, ENSMUSG00000029231, ENSMUSG00000017493	143	52	7592	5.1049	0.992389	19.2867
KEGG_PATHWAY	mmu04514:Cell adhesion molecules (CAMs)	6	0.461959	3.07692	0.0314445	ENSMUSG00000036594, ENSMUSG00000030786, ENSMUSG00000020717, ENSMUSG00000031871, ENSMUSG00000037405, ENSMUSG00000060586	79	75	3284	3.32557	0.95491	29.713
KEGG_PATHWAY	mmu00010:Glycolysis / Gluconeogenesis	4	0.46396	2.05128	0.056213	ENSMUSG00000011752, ENSMUSG00000074207, ENSMUSG00000000628, ENSMUSG00000063229	79	37	3284	4.49401	0.996346	47.1898
GOTERM_CC_FAT	GO:0016021~integral to membrane	62	0.465094	31.7949	0.056465	ENSMUSG00000048612, ENSMUSG00000039903, ENSMUSG00000039037, ENSMUSG00000021360, ENSMUSG00000018500, ENSMUSG00000030786, ENSMUSG00000037434, ENSMUSG00000028645, ENSMUSG00000031871, ENSMUSG00000021590, ENSMUSG00000029648, ENSMUSG00000022265, ENSMUSG00000029231, ENSMUSG00000027314, ENSMUSG00000043421, ENSMUSG00000032125, ENSMUSG00000039167, ENSMUSG00000013846, ENSMUSG00000060586, ENSMUSG00000044317,…	141	2648	7200	1.1956	0.999976	51.222
GOTERM_BP_FAT	GO:0031348~negative regulation of defense response	3	0.476415	1.53846	0.0420639	ENSMUSG00000026656, ENSMUSG00000028599, ENSMUSG00000044786	154	17	7883	9.03323	1	50.5058
GOTERM_BP_FAT	GO:0006954~inflammatory response	6	0.480856	3.07692	0.0430793	ENSMUSG00000029380, ENSMUSG00000039005, ENSMUSG00000018932, ENSMUSG00000061878, ENSMUSG00000028599, ENSMUSG00000017493	154	99	7883	3.10232	1	51.3575
GOTERM_BP_FAT	GO:0032147~activation of protein kinase activity	4	0.489752	2.05128	0.0446749	ENSMUSG00000021453, ENSMUSG00000039005, ENSMUSG00000015312, ENSMUSG00000061878	154	41	7883	4.99398	1	52.668
SMART	SM00702:P4Hc	3	0.492973	1.53846	0.0415611	ENSMUSG00000018906, ENSMUSG00000035105, ENSMUSG00000019916	116	16	5602	9.05496	0.98301	37.3456
GOTERM_BP_FAT	GO:0045638~negative regulation of myeloid cell differentiation	3	0.494324	1.53846	0.0467316	ENSMUSG00000066687, ENSMUSG00000044786, ENSMUSG00000026288	154	18	7883	8.53139	1	54.3084
GOTERM_BP_FAT	GO:0019884~antigen processing and presentation of exogenous antigen	3	0.494324	1.53846	0.0467316	ENSMUSG00000036594, ENSMUSG00000026656, ENSMUSG00000060586	154	18	7883	8.53139	1	54.3084
GOTERM_BP_FAT	GO:0045321~leukocyte activation	7	0.49531	3.58974	0.0458779	ENSMUSG00000021453, ENSMUSG00000039005, ENSMUSG00000030786, ENSMUSG00000026656, ENSMUSG00000035673, ENSMUSG00000044813, ENSMUSG00000018899	154	134	7883	2.67402	1	53.6341
GOTERM_BP_FAT	GO:0046660~female sex differentiation	4	0.496018	2.05128	0.0474488	ENSMUSG00000023951, ENSMUSG00000022893, ENSMUSG00000062960, ENSMUSG00000028978	154	42	7883	4.87508	1	54.8678
GOTERM_BP_FAT	GO:0030334~regulation of cell migration	5	0.497516	2.5641	0.0466602	ENSMUSG00000032125, ENSMUSG00000001435, ENSMUSG00000020717, ENSMUSG00000027314, ENSMUSG00000000489	154	70	7883	3.65631	1	54.2524
INTERPRO	IPR011700:Basic leucine zipper	3	0.498769	1.53846	0.0203065	ENSMUSG00000026628, ENSMUSG00000071637, ENSMUSG00000056501	178	13	10278	13.325	0.999749	24.9162
INTERPRO	IPR001199:Cytochrome b5	3	0.498769	1.53846	0.0203065	ENSMUSG00000024664, ENSMUSG00000024665, ENSMUSG00000006373	178	13	10278	13.325	0.999749	24.9162
GOTERM_CC_FAT	GO:0005625~soluble fraction	5	0.502135	2.5641	0.0698509	ENSMUSG00000054364, ENSMUSG00000020717, ENSMUSG00000028978, ENSMUSG00000061878, ENSMUSG00000007041	141	80	7200	3.19149	0.999998	59.1137
GOTERM_MF_FAT	GO:0004857~enzyme inhibitor activity	8	0.506901	4.10256	0.00231549	ENSMUSG00000002289, ENSMUSG00000061718, ENSMUSG00000066361, ENSMUSG00000029484, ENSMUSG00000023067, ENSMUSG00000037411, ENSMUSG00000032501, ENSMUSG00000032231	143	98	7592	4.33395	0.506901	3.05787
INTERPRO	IPR000152:EGF-type aspartate/asparagine hydroxylation conserved site	5	0.515397	2.5641	0.0230411	ENSMUSG00000045930, ENSMUSG00000027435, ENSMUSG00000074743, ENSMUSG00000027314, ENSMUSG00000039167	178	63	10278	4.58266	0.999919	27.7913
INTERPRO	IPR018506:Cytochrome b5, heme-binding site	3	0.517561	1.53846	0.030206	ENSMUSG00000024664, ENSMUSG00000024665, ENSMUSG00000006373	178	16	10278	10.8265	0.999996	34.8468
INTERPRO	IPR005123:Oxoglutarate and iron-dependent oxygenase	3	0.517561	1.53846	0.030206	ENSMUSG00000018906, ENSMUSG00000035105, ENSMUSG00000019916	178	16	10278	10.8265	0.999996	34.8468
INTERPRO	IPR006620:Prolyl 4-hydroxylase, alpha subunit	3	0.517561	1.53846	0.030206	ENSMUSG00000018906, ENSMUSG00000035105, ENSMUSG00000019916	178	16	10278	10.8265	0.999996	34.8468
GOTERM_BP_FAT	GO:0048002~antigen processing and presentation of peptide antigen	3	0.52222	1.53846	0.0515789	ENSMUSG00000036594, ENSMUSG00000026656, ENSMUSG00000060586	154	19	7883	8.08237	1	57.9658
GOTERM_BP_FAT	GO:0007276~gamete generation	8	0.522457	4.10256	0.0537263	ENSMUSG00000066687, ENSMUSG00000053470, ENSMUSG00000022893, ENSMUSG00000003131, ENSMUSG00000028978, ENSMUSG00000030189, ENSMUSG00000021590, ENSMUSG00000054717	154	175	7883	2.34004	1	59.4966
GOTERM_BP_FAT	GO:0032944~regulation of mononuclear cell proliferation	4	0.522774	2.05128	0.0532447	ENSMUSG00000039005, ENSMUSG00000026656, ENSMUSG00000023067, ENSMUSG00000026288	154	44	7883	4.65348	1	59.158
GOTERM_BP_FAT	GO:0046164~alcohol catabolic process	4	0.522774	2.05128	0.0532447	ENSMUSG00000011752, ENSMUSG00000074207, ENSMUSG00000000628, ENSMUSG00000063229	154	44	7883	4.65348	1	59.158
GOTERM_BP_FAT	GO:0050670~regulation of lymphocyte proliferation	4	0.522774	2.05128	0.0532447	ENSMUSG00000039005, ENSMUSG00000026656, ENSMUSG00000023067, ENSMUSG00000026288	154	44	7883	4.65348	1	59.158
GOTERM_BP_FAT	GO:0044092~negative regulation of molecular function	6	0.525532	3.07692	0.0531178	ENSMUSG00000021453, ENSMUSG00000002289, ENSMUSG00000015312, ENSMUSG00000028978, ENSMUSG00000023067, ENSMUSG00000022346	154	105	7883	2.92505	1	59.0683
GOTERM_BP_FAT	GO:0002252~immune effector process	5	0.528493	2.5641	0.0530145	ENSMUSG00000036594, ENSMUSG00000078566, ENSMUSG00000026656, ENSMUSG00000037405, ENSMUSG00000026288	154	73	7883	3.50605	1	58.9952
GOTERM_BP_FAT	GO:0008283~cell proliferation	8	0.529935	4.10256	0.0564556	ENSMUSG00000004791, ENSMUSG00000023951, ENSMUSG00000030786, ENSMUSG00000037313, ENSMUSG00000028599, ENSMUSG00000056501, ENSMUSG00000000489, ENSMUSG00000044813	154	177	7883	2.3136	1	61.3668
GOTERM_BP_FAT	GO:0045779~negative regulation of bone resorption	2	0.53069	1.02564	0.0571109	ENSMUSG00000023951, ENSMUSG00000026288	154	3	7883	34.1255	1	61.8035
GOTERM_BP_FAT	GO:0043129~surfactant homeostasis	2	0.53069	1.02564	0.0571109	ENSMUSG00000023951, ENSMUSG00000062960	154	3	7883	34.1255	1	61.8035
GOTERM_BP_FAT	GO:0019471~4-hydroxyproline metabolic process	2	0.53069	1.02564	0.0571109	ENSMUSG00000018906, ENSMUSG00000019916	154	3	7883	34.1255	1	61.8035
GOTERM_BP_FAT	GO:0050819~negative regulation of coagulation	2	0.53069	1.02564	0.0571109	ENSMUSG00000074743, ENSMUSG00000032231	154	3	7883	34.1255	1	61.8035
GOTERM_BP_FAT	GO:0060707~trophoblast giant cell differentiation	2	0.53069	1.02564	0.0571109	ENSMUSG00000034394, ENSMUSG00000053113	154	3	7883	34.1255	1	61.8035
GOTERM_BP_FAT	GO:0018208~peptidyl-proline modification	2	0.53069	1.02564	0.0571109	ENSMUSG00000018906, ENSMUSG00000019916	154	3	7883	34.1255	1	61.8035
GOTERM_BP_FAT	GO:0018401~peptidyl-proline hydroxylation to 4-hydroxy-L-proline	2	0.53069	1.02564	0.0571109	ENSMUSG00000018906, ENSMUSG00000019916	154	3	7883	34.1255	1	61.8035
GOTERM_BP_FAT	GO:0032609~interferon-gamma production	2	0.53069	1.02564	0.0571109	ENSMUSG00000021453, ENSMUSG00000039005	154	3	7883	34.1255	1	61.8035
GOTERM_BP_FAT	GO:0046851~negative regulation of bone remodeling	2	0.53069	1.02564	0.0571109	ENSMUSG00000023951, ENSMUSG00000026288	154	3	7883	34.1255	1	61.8035
GOTERM_BP_FAT	GO:0048875~chemical homeostasis within a tissue	2	0.53069	1.02564	0.0571109	ENSMUSG00000023951, ENSMUSG00000062960	154	3	7883	34.1255	1	61.8035
INTERPRO	IPR013151:Immunoglobulin	6	0.5309	3.07692	0.0258895	ENSMUSG00000020717, ENSMUSG00000062960, ENSMUSG00000026656, ENSMUSG00000029648, ENSMUSG00000037405, ENSMUSG00000029231	178	97	10278	3.57164	0.999975	30.6771
GOTERM_BP_FAT	GO:0070663~regulation of leukocyte proliferation	4	0.532196	2.05128	0.0562647	ENSMUSG00000039005, ENSMUSG00000026656, ENSMUSG00000023067, ENSMUSG00000026288	154	45	7883	4.55007	1	61.2387
GOTERM_BP_FAT	GO:0010604~positive regulation of macromolecule metabolic process	14	0.532751	7.17949	0.0558081	ENSMUSG00000039005, ENSMUSG00000034394, ENSMUSG00000032515, ENSMUSG00000022528, ENSMUSG00000054717, ENSMUSG00000023951, ENSMUSG00000022383, ENSMUSG00000071637, ENSMUSG00000030353, ENSMUSG00000056501, ENSMUSG00000022346, ENSMUSG00000027803, ENSMUSG00000032035, ENSMUSG00000018899	154	411	7883	1.74364	1	60.9306
INTERPRO	IPR003599:Immunoglobulin subtype	7	0.536863	3.58974	0.0300245	ENSMUSG00000032125, ENSMUSG00000020717, ENSMUSG00000062960, ENSMUSG00000026656, ENSMUSG00000029648, ENSMUSG00000037405, ENSMUSG00000029231	178	136	10278	2.97199	0.999996	34.6762
GOTERM_MF_FAT	GO:0005179~hormone activity	4	0.539643	2.05128	0.0251138	ENSMUSG00000030790, ENSMUSG00000020303, ENSMUSG00000014813, ENSMUSG00000037010	143	34	7592	6.24599	0.999572	28.8755
INTERPRO	IPR016316:Complement component C1q/Thrombomodulin	2	0.541509	1.02564	0.0341476	ENSMUSG00000027435, ENSMUSG00000074743	178	2	10278	57.7416	0.999999	38.4497
INTERPRO	IPR001442:Type 4 procollagen, C-terminal repeat	2	0.541509	1.02564	0.0341476	ENSMUSG00000031502, ENSMUSG00000031503	178	2	10278	57.7416	0.999999	38.4497
INTERPRO	IPR004978:Stanniocalcin	2	0.541509	1.02564	0.0341476	ENSMUSG00000020303, ENSMUSG00000014813	178	2	10278	57.7416	0.999999	38.4497
GOTERM_MF_FAT	GO:0043565~sequence-specific DNA binding	11	0.541993	5.64103	0.0277697	ENSMUSG00000026628, ENSMUSG00000022383, ENSMUSG00000071637, ENSMUSG00000029135, ENSMUSG00000056501, ENSMUSG00000052837, ENSMUSG00000022346, ENSMUSG00000032035, ENSMUSG00000042622, ENSMUSG00000018899, ENSMUSG00000040732	143	267	7592	2.18727	0.999814	31.4279
SMART	SM00111:C4	2	0.549125	1.02564	0.0406389	ENSMUSG00000031502, ENSMUSG00000031503	116	2	5602	48.2931	0.981367	36.6785
INTERPRO	IPR008160:Collagen triple helix repeat	4	0.549387	2.05128	0.0291633	ENSMUSG00000001435, ENSMUSG00000031502, ENSMUSG00000031503, ENSMUSG00000022032	178	39	10278	5.92221	0.999994	33.8615
GOTERM_CC_FAT	GO:0005887~integral to plasma membrane	10	0.552019	5.12821	0.0840193	ENSMUSG00000030786, ENSMUSG00000035681, ENSMUSG00000062960, ENSMUSG00000026656, ENSMUSG00000022265, ENSMUSG00000029648, ENSMUSG00000029231, ENSMUSG00000006445, ENSMUSG00000027314, ENSMUSG00000022032	141	273	7200	1.87047	1	66.1749
GOTERM_BP_FAT	GO:0045639~positive regulation of myeloid cell differentiation	3	0.556227	1.53846	0.0617783	ENSMUSG00000034394, ENSMUSG00000026288, ENSMUSG00000032035	154	21	7883	7.31262	1	64.783
GOTERM_BP_FAT	GO:0002274~myeloid leukocyte activation	3	0.556227	1.53846	0.0617783	ENSMUSG00000039005, ENSMUSG00000026656, ENSMUSG00000035673	154	21	7883	7.31262	1	64.783
GOTERM_BP_FAT	GO:0002449~lymphocyte mediated immunity	4	0.557361	2.05128	0.0625436	ENSMUSG00000036594, ENSMUSG00000026656, ENSMUSG00000037405, ENSMUSG00000026288	154	47	7883	4.35645	1	65.2502
SMART	SM00407:IGc1	3	0.570966	1.53846	0.0680894	ENSMUSG00000036594, ENSMUSG00000024459, ENSMUSG00000060586	116	21	5602	6.89901	0.998852	54.0073
SMART	SM00409:IG	7	0.572503	3.58974	0.0600843	ENSMUSG00000032125, ENSMUSG00000020717, ENSMUSG00000062960, ENSMUSG00000026656, ENSMUSG00000029648, ENSMUSG00000037405, ENSMUSG00000029231	116	136	5602	2.48567	0.997391	49.4639
GOTERM_CC_FAT	GO:0042613~MHC class II protein complex	2	0.57506	1.02564	0.0935391	ENSMUSG00000036594, ENSMUSG00000060586	141	5	7200	20.4255	1	70.2698
GOTERM_CC_FAT	GO:0002102~podosome	2	0.57506	1.02564	0.0935391	ENSMUSG00000039960, ENSMUSG00000031799	141	5	7200	20.4255	1	70.2698
UP_SEQ_FEATURE	binding site:2-oxoglutarate	3	0.576429	1.53846	0.0183193	ENSMUSG00000018906, ENSMUSG00000035105, ENSMUSG00000019916	188	12	10560	14.0426	0.999986	23.915
UP_SEQ_FEATURE	domain:Ig-like C2-type 3	5	0.580214	2.5641	0.0170974	ENSMUSG00000020717, ENSMUSG00000062960, ENSMUSG00000029648, ENSMUSG00000037405, ENSMUSG00000029231	188	56	10560	5.0152	0.99997	22.503
GOTERM_BP_FAT	GO:0030336~negative regulation of cell migration	3	0.580379	1.53846	0.0671139	ENSMUSG00000032125, ENSMUSG00000027314, ENSMUSG00000000489	154	22	7883	6.98022	1	67.9214
GOTERM_MF_FAT	GO:0005201~extracellular matrix structural constituent	3	0.596925	1.53846	0.035118	ENSMUSG00000001435, ENSMUSG00000031502, ENSMUSG00000031503	143	16	7592	9.95455	0.999982	38.0551
GOTERM_BP_FAT	GO:0045859~regulation of protein kinase activity	7	0.603219	3.58974	0.0732232	ENSMUSG00000021453, ENSMUSG00000039005, ENSMUSG00000018932, ENSMUSG00000015312, ENSMUSG00000061878, ENSMUSG00000023067, ENSMUSG00000032501	154	151	7883	2.37297	1	71.1918
GOTERM_BP_FAT	GO:0045621~positive regulation of lymphocyte differentiation	3	0.603323	1.53846	0.0725962	ENSMUSG00000036594, ENSMUSG00000021270, ENSMUSG00000026288	154	23	7883	6.67674	1	70.8712
GOTERM_BP_FAT	GO:0043086~negative regulation of catalytic activity	5	0.604299	2.5641	0.0721335	ENSMUSG00000021453, ENSMUSG00000002289, ENSMUSG00000015312, ENSMUSG00000028978, ENSMUSG00000023067	154	81	7883	3.15977	1	70.6324
UP_SEQ_FEATURE	domain:Cytochrome b5 heme-binding	3	0.606751	1.53846	0.0214008	ENSMUSG00000024664, ENSMUSG00000024665, ENSMUSG00000006373	188	13	10560	12.9624	0.999998	27.3702
GOTERM_BP_FAT	GO:0016052~carbohydrate catabolic process	4	0.607579	2.05128	0.0760242	ENSMUSG00000011752, ENSMUSG00000000628, ENSMUSG00000063229, ENSMUSG00000010047	154	51	7883	4.01477	1	72.5841
GOTERM_BP_FAT	GO:0051270~regulation of cell motion	5	0.607694	2.5641	0.0747412	ENSMUSG00000032125, ENSMUSG00000001435, ENSMUSG00000020717, ENSMUSG00000027314, ENSMUSG00000000489	154	82	7883	3.12124	1	71.9544
GOTERM_BP_FAT	GO:0030324~lung development	5	0.607694	2.5641	0.0747412	ENSMUSG00000023951, ENSMUSG00000062960, ENSMUSG00000028978, ENSMUSG00000029231, ENSMUSG00000022528	154	82	7883	3.12124	1	71.9544
GOTERM_BP_FAT	GO:0034104~negative regulation of tissue remodeling	2	0.607815	1.02564	0.0754182	ENSMUSG00000023951, ENSMUSG00000026288	154	4	7883	25.5942	1	72.2884
GOTERM_BP_FAT	GO:0008634~negative regulation of survival gene product expression	2	0.607815	1.02564	0.0754182	ENSMUSG00000078566, ENSMUSG00000022346	154	4	7883	25.5942	1	72.2884
GOTERM_BP_FAT	GO:0045124~regulation of bone resorption	2	0.607815	1.02564	0.0754182	ENSMUSG00000023951, ENSMUSG00000026288	154	4	7883	25.5942	1	72.2884
GOTERM_BP_FAT	GO:0006882~cellular zinc ion homeostasis	2	0.607815	1.02564	0.0754182	ENSMUSG00000037434, ENSMUSG00000031765	154	4	7883	25.5942	1	72.2884
GOTERM_BP_FAT	GO:0046850~regulation of bone remodeling	2	0.607815	1.02564	0.0754182	ENSMUSG00000023951, ENSMUSG00000026288	154	4	7883	25.5942	1	72.2884
GOTERM_BP_FAT	GO:0001775~cell activation	7	0.60866	3.58974	0.0788524	ENSMUSG00000021453, ENSMUSG00000039005, ENSMUSG00000030786, ENSMUSG00000026656, ENSMUSG00000035673, ENSMUSG00000044813, ENSMUSG00000018899	154	154	7883	2.32674	1	73.9257
GOTERM_BP_FAT	GO:0050871~positive regulation of B cell activation	3	0.608747	1.53846	0.0782177	ENSMUSG00000039005, ENSMUSG00000023067, ENSMUSG00000026288	154	24	7883	6.39854	1	73.6301
GOTERM_BP_FAT	GO:0030855~epithelial cell differentiation	4	0.609021	2.05128	0.0795793	ENSMUSG00000001435, ENSMUSG00000023951, ENSMUSG00000062960, ENSMUSG00000056501	154	52	7883	3.93756	1	74.2604
GOTERM_BP_FAT	GO:0035295~tube development	8	0.610686	4.10256	0.0779589	ENSMUSG00000004791, ENSMUSG00000023951, ENSMUSG00000030790, ENSMUSG00000062960, ENSMUSG00000028978, ENSMUSG00000029648, ENSMUSG00000029231, ENSMUSG00000022528	154	191	7883	2.14401	1	73.5087
GOTERM_BP_FAT	GO:0030323~respiratory tube development	5	0.611152	2.5641	0.0773963	ENSMUSG00000023951, ENSMUSG00000062960, ENSMUSG00000028978, ENSMUSG00000029231, ENSMUSG00000022528	154	83	7883	3.08363	1	73.2429
GOTERM_BP_FAT	GO:0043549~regulation of kinase activity	7	0.614908	3.58974	0.0814734	ENSMUSG00000021453, ENSMUSG00000039005, ENSMUSG00000018932, ENSMUSG00000015312, ENSMUSG00000061878, ENSMUSG00000023067, ENSMUSG00000032501	154	155	7883	2.31173	1	75.1137
GOTERM_BP_FAT	GO:0051271~negative regulation of cell motion	3	0.617271	1.53846	0.0839708	ENSMUSG00000032125, ENSMUSG00000027314, ENSMUSG00000000489	154	25	7883	6.1426	1	76.1983
GOTERM_BP_FAT	GO:0040013~negative regulation of locomotion	3	0.617271	1.53846	0.0839708	ENSMUSG00000032125, ENSMUSG00000027314, ENSMUSG00000000489	154	25	7883	6.1426	1	76.1983
GOTERM_BP_FAT	GO:0008285~negative regulation of cell proliferation	7	0.617601	3.58974	0.0847072	ENSMUSG00000066687, ENSMUSG00000028978, ENSMUSG00000026656, ENSMUSG00000031871, ENSMUSG00000020427, ENSMUSG00000023067, ENSMUSG00000026288	154	157	7883	2.28228	1	76.5095
UP_SEQ_FEATURE	metal ion-binding site:Iron	4	0.617906	2.05128	0.0236097	ENSMUSG00000018906, ENSMUSG00000079484, ENSMUSG00000035105, ENSMUSG00000019916	188	35	10560	6.41945	0.999999	29.7564
KEGG_PATHWAY	mmu04150:mTOR signaling pathway	4	0.61851	2.05128	0.094572	ENSMUSG00000004791, ENSMUSG00000031490, ENSMUSG00000023951, ENSMUSG00000020108	79	46	3284	3.61475	0.999935	66.5917
GOTERM_BP_FAT	GO:0040012~regulation of locomotion	5	0.618817	2.5641	0.0856415	ENSMUSG00000032125, ENSMUSG00000001435, ENSMUSG00000020717, ENSMUSG00000027314, ENSMUSG00000000489	154	86	7883	2.97606	1	76.8988
GOTERM_BP_FAT	GO:0045596~negative regulation of cell differentiation	6	0.619013	3.07692	0.0836852	ENSMUSG00000066687, ENSMUSG00000034394, ENSMUSG00000027803, ENSMUSG00000044786, ENSMUSG00000022528, ENSMUSG00000026288	154	120	7883	2.55942	1	76.0765
GOTERM_BP_FAT	GO:0002443~leukocyte mediated immunity	4	0.619883	2.05128	0.0832059	ENSMUSG00000036594, ENSMUSG00000026656, ENSMUSG00000037405, ENSMUSG00000026288	154	53	7883	3.86327	1	75.8709
GOTERM_BP_FAT	GO:0001666~response to hypoxia	4	0.619883	2.05128	0.0832059	ENSMUSG00000078566, ENSMUSG00000022383, ENSMUSG00000023951, ENSMUSG00000000489	154	53	7883	3.86327	1	75.8709
GOTERM_BP_FAT	GO:0051051~negative regulation of transport	4	0.619883	2.05128	0.0832059	ENSMUSG00000034394, ENSMUSG00000028978, ENSMUSG00000037313, ENSMUSG00000013698	154	53	7883	3.86327	1	75.8709
GOTERM_BP_FAT	GO:0070482~response to oxygen levels	4	0.621464	2.05128	0.0869025	ENSMUSG00000078566, ENSMUSG00000022383, ENSMUSG00000023951, ENSMUSG00000000489	154	54	7883	3.79173	1	77.4148
GOTERM_BP_FAT	GO:0051781~positive regulation of cell division	3	0.631358	1.53846	0.0898484	ENSMUSG00000004791, ENSMUSG00000023951, ENSMUSG00000000489	154	26	7883	5.90634	1	78.5782
INTERPRO	IPR012171:Fatty acid/sphingolipid desaturase	2	0.633101	1.02564	0.050784	ENSMUSG00000024664, ENSMUSG00000024665	178	3	10278	38.4944	1	51.7131
INTERPRO	IPR001061:Transgelin (SM22-alpha)	2	0.633101	1.02564	0.050784	ENSMUSG00000032085, ENSMUSG00000026547	178	3	10278	38.4944	1	51.7131
INTERPRO	IPR016468:CCAAT/enhancer-binding	2	0.633101	1.02564	0.050784	ENSMUSG00000071637, ENSMUSG00000056501	178	3	10278	38.4944	1	51.7131
INTERPRO	IPR013547:Prolyl 4-hydroxylase alpha-subunit, N-terminal	2	0.633101	1.02564	0.050784	ENSMUSG00000018906, ENSMUSG00000019916	178	3	10278	38.4944	1	51.7131
GOTERM_MF_FAT	GO:0031418~L-ascorbic acid binding	3	0.634231	1.53846	0.0482599	ENSMUSG00000018906, ENSMUSG00000035105, ENSMUSG00000019916	143	19	7592	8.38278	1	48.4514
GOTERM_MF_FAT	GO:0008083~growth factor activity	5	0.635887	2.5641	0.057881	ENSMUSG00000004791, ENSMUSG00000029380, ENSMUSG00000023951, ENSMUSG00000034394, ENSMUSG00000000489	143	78	7592	3.40326	1	55.0114
GOTERM_MF_FAT	GO:0004859~phospholipase inhibitor activity	2	0.638097	1.02564	0.0550759	ENSMUSG00000029484, ENSMUSG00000032231	143	3	7592	35.3939	1	53.1834
GOTERM_MF_FAT	GO:0055102~lipase inhibitor activity	2	0.638097	1.02564	0.0550759	ENSMUSG00000029484, ENSMUSG00000032231	143	3	7592	35.3939	1	53.1834
GOTERM_MF_FAT	GO:0030528~transcription regulator activity	21	0.638763	10.7692	0.0456627	ENSMUSG00000026628, ENSMUSG00000000317, ENSMUSG00000029135, ENSMUSG00000030103, ENSMUSG00000032515, ENSMUSG00000022528, ENSMUSG00000042622, ENSMUSG00000040732, ENSMUSG00000066687, ENSMUSG00000022383, ENSMUSG00000063060, ENSMUSG00000071637, ENSMUSG00000035673, ENSMUSG00000030353, ENSMUSG00000036867, ENSMUSG00000056501, ENSMUSG00000052837, ENSMUSG00000022346, ENSMUSG00000027803, ENSMUSG00000032035,…	143	719	7592	1.55064	0.999999	46.5346
GOTERM_BP_FAT	GO:0032845~negative regulation of homeostatic process	2	0.640372	1.02564	0.0933724	ENSMUSG00000023951, ENSMUSG00000026288	154	5	7883	20.4753	1	79.896
GOTERM_BP_FAT	GO:0055069~zinc ion homeostasis	2	0.640372	1.02564	0.0933724	ENSMUSG00000037434, ENSMUSG00000031765	154	5	7883	20.4753	1	79.896
GOTERM_BP_FAT	GO:0060706~cell differentiation involved in embryonic placenta development	2	0.640372	1.02564	0.0933724	ENSMUSG00000034394, ENSMUSG00000053113	154	5	7883	20.4753	1	79.896
GOTERM_BP_FAT	GO:0006929~substrate-bound cell migration	2	0.640372	1.02564	0.0933724	ENSMUSG00000023905, ENSMUSG00000000489	154	5	7883	20.4753	1	79.896
GOTERM_BP_FAT	GO:0030193~regulation of blood coagulation	2	0.640372	1.02564	0.0933724	ENSMUSG00000039005, ENSMUSG00000032231	154	5	7883	20.4753	1	79.896
GOTERM_BP_FAT	GO:0051338~regulation of transferase activity	7	0.64127	3.58974	0.092888	ENSMUSG00000021453, ENSMUSG00000039005, ENSMUSG00000018932, ENSMUSG00000015312, ENSMUSG00000061878, ENSMUSG00000023067, ENSMUSG00000032501	154	161	7883	2.22558	1	79.7195
GOTERM_MF_FAT	GO:0042803~protein homodimerization activity	7	0.64383	3.58974	0.0527156	ENSMUSG00000066687, ENSMUSG00000023951, ENSMUSG00000074207, ENSMUSG00000071637, ENSMUSG00000021270, ENSMUSG00000056501, ENSMUSG00000027803	143	144	7592	2.58081	1	51.5923
GOTERM_BP_FAT	GO:0019953~sexual reproduction	8	0.644934	4.10256	0.0958951	ENSMUSG00000066687, ENSMUSG00000053470, ENSMUSG00000022893, ENSMUSG00000003131, ENSMUSG00000028978, ENSMUSG00000030189, ENSMUSG00000021590, ENSMUSG00000054717	154	201	7883	2.03735	1	80.7922
GOTERM_BP_FAT	GO:0043068~positive regulation of programmed cell death	8	0.644934	4.10256	0.0958951	ENSMUSG00000078566, ENSMUSG00000066687, ENSMUSG00000001435, ENSMUSG00000020427, ENSMUSG00000023067, ENSMUSG00000056501, ENSMUSG00000022346, ENSMUSG00000026288	154	201	7883	2.03735	1	80.7922
INTERPRO	IPR003597:Immunoglobulin C1-set	3	0.645105	1.53846	0.049991	ENSMUSG00000036594, ENSMUSG00000024459, ENSMUSG00000060586	178	21	10278	8.2488	1	51.1465
GOTERM_MF_FAT	GO:0004714~transmembrane receptor protein tyrosine kinase activity	4	0.645841	2.05128	0.0432786	ENSMUSG00000062960, ENSMUSG00000029648, ENSMUSG00000029231, ENSMUSG00000006445	143	42	7592	5.05628	0.999999	44.7174
GOTERM_BP_FAT	GO:0060711~labyrinthine layer development	3	0.647587	1.53846	0.0958437	ENSMUSG00000030790, ENSMUSG00000052837, ENSMUSG00000053113	154	27	7883	5.68759	1	80.7743
GOTERM_BP_FAT	GO:0010942~positive regulation of cell death	8	0.657298	4.10256	0.0997374	ENSMUSG00000078566, ENSMUSG00000066687, ENSMUSG00000001435, ENSMUSG00000020427, ENSMUSG00000023067, ENSMUSG00000056501, ENSMUSG00000022346, ENSMUSG00000026288	154	203	7883	2.01727	1	82.0854
INTERPRO	IPR000742:EGF-like, type 3	6	0.662982	3.07692	0.0498643	ENSMUSG00000027435, ENSMUSG00000074743, ENSMUSG00000028073, ENSMUSG00000027314, ENSMUSG00000039167, ENSMUSG00000027188	178	116	10278	2.98663	1	51.0555
SMART	SM00099:btg1	2	0.669332	1.02564	0.0985471	ENSMUSG00000022863, ENSMUSG00000020423	116	5	5602	19.3172	0.999953	68.1034
GOTERM_MF_FAT	GO:0016564~transcription repressor activity	7	0.671019	3.58974	0.0736906	ENSMUSG00000066687, ENSMUSG00000026628, ENSMUSG00000000317, ENSMUSG00000035673, ENSMUSG00000030103, ENSMUSG00000027803, ENSMUSG00000022528	143	157	7592	2.36711	1	64.1375
UP_SEQ_FEATURE	domain:EGF-like 1	5	0.674666	2.5641	0.0293077	ENSMUSG00000027435, ENSMUSG00000074743, ENSMUSG00000028073, ENSMUSG00000027314, ENSMUSG00000039167	188	66	10560	4.25532	1	35.5784
BIOCARTA	m_neutrophilPathway:Neutrophil and Its Surface Molecules	3	0.675252	1.53846	0.0136223	ENSMUSG00000030786, ENSMUSG00000020717, ENSMUSG00000037405	34	5	849	14.9824	0.675252	13.6299
BIOCARTA	m_monocytePathway:Monocyte and its Surface Molecules	3	0.677702	1.53846	0.0272387	ENSMUSG00000030786, ENSMUSG00000020717, ENSMUSG00000037405	34	7	849	10.7017	0.896124	25.5492
GOTERM_MF_FAT	GO:0020037~heme binding	4	0.684974	2.05128	0.0729467	ENSMUSG00000024664, ENSMUSG00000024665, ENSMUSG00000028978, ENSMUSG00000006373	143	52	7592	4.08392	1	63.7497
GOTERM_MF_FAT	GO:0031545~peptidyl-proline 4-dioxygenase activity	2	0.702578	1.02564	0.0727566	ENSMUSG00000018906, ENSMUSG00000019916	143	4	7592	26.5455	1	63.65
GOTERM_MF_FAT	GO:0004656~procollagen-proline 4-dioxygenase activity	2	0.702578	1.02564	0.0727566	ENSMUSG00000018906, ENSMUSG00000019916	143	4	7592	26.5455	1	63.65
GOTERM_MF_FAT	GO:0046906~tetrapyrrole binding	4	0.715415	2.05128	0.0904172	ENSMUSG00000024664, ENSMUSG00000024665, ENSMUSG00000028978, ENSMUSG00000006373	143	57	7592	3.72568	1	71.9055
UP_SEQ_FEATURE	domain:Collagen IV NC1	2	0.719075	1.02564	0.0351047	ENSMUSG00000031502, ENSMUSG00000031503	188	2	10560	56.1702	1	41.0375
UP_SEQ_FEATURE	propeptide:N-terminal propeptide (7S domain)	2	0.719075	1.02564	0.0351047	ENSMUSG00000031502, ENSMUSG00000031503	188	2	10560	56.1702	1	41.0375
INTERPRO	IPR002946:Intracellular chloride channel	2	0.7209	1.02564	0.0671355	ENSMUSG00000023959, ENSMUSG00000007041	178	4	10278	28.8708	1	62.1193
GOTERM_MF_FAT	GO:0016717~oxidoreductase activity, acting on paired donors, with oxidation of a pair of donors resulting in the reduction of molecular oxygen to two molecules of water	2	0.72995	1.02564	0.0901088	ENSMUSG00000024664, ENSMUSG00000024665	143	5	7592	21.2364	1	71.7776
UP_SEQ_FEATURE	domain:Ig-like C2-type 6	3	0.742506	1.53846	0.0396267	ENSMUSG00000020717, ENSMUSG00000062960, ENSMUSG00000029648	188	18	10560	9.3617	1	44.9931
INTERPRO	IPR000884:Thrombospondin, type 1 repeat	3	0.760693	1.53846	0.0781856	ENSMUSG00000022893, ENSMUSG00000030022, ENSMUSG00000036040	178	27	10278	6.41573	1	67.9276
INTERPRO	IPR009168:Insulin-like growth factor binding protein	2	0.768313	1.02564	0.0832068	ENSMUSG00000020427, ENSMUSG00000017493	178	5	10278	23.0966	1	70.2835
INTERPRO	IPR000837:Fos transforming protein	2	0.768313	1.02564	0.0832068	ENSMUSG00000026628, ENSMUSG00000029135	178	5	10278	23.0966	1	70.2835
INTERPRO	IPR002087:Anti-proliferative protein	2	0.768313	1.02564	0.0832068	ENSMUSG00000022863, ENSMUSG00000020423	178	5	10278	23.0966	1	70.2835
INTERPRO	IPR001526:CD59 antigen	2	0.768313	1.02564	0.0832068	ENSMUSG00000046223, ENSMUSG00000075602	178	5	10278	23.0966	1	70.2835
INTERPRO	IPR014745:MHC class II, alpha/beta chain, N-terminal	2	0.768313	1.02564	0.0832068	ENSMUSG00000036594, ENSMUSG00000060586	178	5	10278	23.0966	1	70.2835
INTERPRO	IPR018048:Small chemokine, C-X-C, conserved site	2	0.768313	1.02564	0.0832068	ENSMUSG00000029380, ENSMUSG00000021508	178	5	10278	23.0966	1	70.2835
UP_SEQ_FEATURE	domain:Fe2OG dioxygenase	3	0.772831	1.53846	0.0525512	ENSMUSG00000018906, ENSMUSG00000035105, ENSMUSG00000019916	188	21	10560	8.02432	1	54.9773
UP_SEQ_FEATURE	repeat:Calponin-like	2	0.786008	1.02564	0.0521947	ENSMUSG00000032085, ENSMUSG00000026547	188	3	10560	37.4468	1	54.7262
UP_SEQ_FEATURE	mutagenesis site	16	0.794957	8.20513	0.0511154	ENSMUSG00000001435, ENSMUSG00000022893, ENSMUSG00000048612, ENSMUSG00000028862, ENSMUSG00000026288, ENSMUSG00000046791, ENSMUSG00000022383, ENSMUSG00000022500, ENSMUSG00000067279, ENSMUSG00000062960, ENSMUSG00000031880, ENSMUSG00000027803, ENSMUSG00000006445, ENSMUSG00000053113, ENSMUSG00000010095, ENSMUSG00000013698	188	533	10560	1.68616	1	53.9581
INTERPRO	IPR001881:EGF-like calcium-binding	4	0.798612	2.05128	0.0944076	ENSMUSG00000027435, ENSMUSG00000074743, ENSMUSG00000027314, ENSMUSG00000039167	178	63	10278	3.66613	1	74.972
INTERPRO	IPR018363:CD59 antigen, conserved site	2	0.802088	1.02564	0.0990028	ENSMUSG00000046223, ENSMUSG00000075602	178	6	10278	19.2472	1	76.6888
INTERPRO	IPR018352:Orange subgroup	2	0.802088	1.02564	0.0990028	ENSMUSG00000030103, ENSMUSG00000022528	178	6	10278	19.2472	1	76.6888
INTERPRO	IPR013273:Peptidase M12B, ADAM-TS	2	0.802088	1.02564	0.0990028	ENSMUSG00000022893, ENSMUSG00000036040	178	6	10278	19.2472	1	76.6888
INTERPRO	IPR002473:Small chemokine, C-X-C/Interleukin 8	2	0.802088	1.02564	0.0990028	ENSMUSG00000029380, ENSMUSG00000021508	178	6	10278	19.2472	1	76.6888
INTERPRO	IPR000557:Calponin repeat	2	0.802088	1.02564	0.0990028	ENSMUSG00000032085, ENSMUSG00000026547	178	6	10278	19.2472	1	76.6888
INTERPRO	IPR005804:Fatty acid desaturase, type 1	2	0.802088	1.02564	0.0990028	ENSMUSG00000024664, ENSMUSG00000024665	178	6	10278	19.2472	1	76.6888
INTERPRO	IPR003118:Sterile alpha motif/pointed	2	0.802088	1.02564	0.0990028	ENSMUSG00000032035, ENSMUSG00000040732	178	6	10278	19.2472	1	76.6888
UP_SEQ_FEATURE	domain:EGF-like 2	4	0.805529	2.05128	0.0502058	ENSMUSG00000027435, ENSMUSG00000074743, ENSMUSG00000028073, ENSMUSG00000027314	188	47	10560	4.78044	1	53.3013
UP_SEQ_FEATURE	domain:GST C-terminal	3	0.834404	1.53846	0.0717266	ENSMUSG00000029919, ENSMUSG00000023959, ENSMUSG00000007041	188	25	10560	6.74043	1	66.7215
UP_SEQ_FEATURE	region of interest:Required for insertion into the membrane	2	0.834514	1.02564	0.0689835	ENSMUSG00000023959, ENSMUSG00000007041	188	4	10560	28.0851	1	65.2378
UP_SEQ_FEATURE	domain:EGF-like 3; calcium-binding	3	0.836994	1.53846	0.0667433	ENSMUSG00000027435, ENSMUSG00000074743, ENSMUSG00000039167	188	24	10560	7.02128	1	63.9806
UP_SEQ_FEATURE	domain:EGF-like 5	3	0.843863	1.53846	0.0768264	ENSMUSG00000074743, ENSMUSG00000028073, ENSMUSG00000027314	188	26	10560	6.48118	1	69.3242
UP_SEQ_FEATURE	propeptide:Removed in mature form	6	0.856223	3.07692	0.083047	ENSMUSG00000028040, ENSMUSG00000054364, ENSMUSG00000046223, ENSMUSG00000075602, ENSMUSG00000010047, ENSMUSG00000000489	188	131	10560	2.57268	1	72.2419
PIR_SUPERFAMILY	PIRSF001719:fos transforming protein	2	0.979929	1.02564	0.0909263	ENSMUSG00000026628, ENSMUSG00000029135	106	4	4460	21.0377	0.999992	66.6864
PIR_SUPERFAMILY	PIRSF037806:chloride intracellular channel protein	2	0.979929	1.02564	0.0909263	ENSMUSG00000023959, ENSMUSG00000007041	106	4	4460	21.0377	0.999992	66.6864
PIR_SUPERFAMILY	PIRSF010369:growth arrest and DNA-damage-inducible protein GADD45	2	0.98768	1.02564	0.0689932	ENSMUSG00000021453, ENSMUSG00000015312	106	3	4460	28.0503	0.999848	56.1462
PIR_SUPERFAMILY	PIRSF005879:CCAAT/enhancer-binding	2	0.98768	1.02564	0.0689932	ENSMUSG00000071637, ENSMUSG00000056501	106	3	4460	28.0503	0.999848	56.1462
PIR_SUPERFAMILY	PIRSF000320:procollagen-proline,2-oxoglutarate 4-dioxygenase alpha chain	2	0.98768	1.02564	0.0689932	ENSMUSG00000018906, ENSMUSG00000019916	106	3	4460	28.0503	0.999848	56.1462
PIR_SUPERFAMILY	PIRSF015921:fatty acid desaturase/sphingolipid desaturase	2	0.98768	1.02564	0.0689932	ENSMUSG00000024664, ENSMUSG00000024665	106	3	4460	28.0503	0.999848	56.1462
PIR_SUPERFAMILY	PIRSF015921:FA_sphinglp_des	2	0.98768	1.02564	0.0689932	ENSMUSG00000024664, ENSMUSG00000024665	106	3	4460	28.0503	0.999848	56.1462
PIR_SUPERFAMILY	PIRSF002345:smooth muscle protein SM22	2	0.98768	1.02564	0.0689932	ENSMUSG00000032085, ENSMUSG00000026547	106	3	4460	28.0503	0.999848	56.1462
PIR_SUPERFAMILY	PIRSF005879:CCAAT/enhancer-binding protein	2	0.98768	1.02564	0.0689932	ENSMUSG00000071637, ENSMUSG00000056501	106	3	4460	28.0503	0.999848	56.1462
PIR_SUPERFAMILY	PIRSF002258:collagen alpha 1(IV) chain	2	0.997153	1.02564	0.0465361	ENSMUSG00000031502, ENSMUSG00000031503	106	2	4460	42.0755	0.997153	42.2748
PIR_SUPERFAMILY	PIRSF001775:CD93/CD141	2	0.997153	1.02564	0.0465361	ENSMUSG00000027435, ENSMUSG00000074743	106	2	4460	42.0755	0.997153	42.2748
PIR_SUPERFAMILY	PIRSF001775:thrombomodulin	2	0.997153	1.02564	0.0465361	ENSMUSG00000027435, ENSMUSG00000074743	106	2	4460	42.0755	0.997153	42.2748
PIR_SUPERFAMILY	PIRSF038502:vascular endothelial growth factor receptor	2	0.997153	1.02564	0.0465361	ENSMUSG00000062960, ENSMUSG00000029648	106	2	4460	42.0755	0.997153	42.2748

## Sheet: b10+
br10 upregulated, intensity>50, n=308
Category	Term	Count	Benjamini	Genes	%	PValue	List Total	Pop Hits	Pop Total	Fold Enrichment	Bonferroni	FDR
UP_SEQ_FEATURE	disulfide bond	88	3.60072e-20	ENSMUSG00000031502, ENSMUSG00000029070, ENSMUSG00000031503, ENSMUSG00000061353, ENSMUSG00000039037, ENSMUSG00000002602, ENSMUSG00000010047, ENSMUSG00000030730, ENSMUSG00000075370, ENSMUSG00000001946, ENSMUSG00000002289, ENSMUSG00000030786, ENSMUSG00000032440, ENSMUSG00000038146, ENSMUSG00000026579, ENSMUSG00000029648, ENSMUSG00000027584, ENSMUSG00000029373, ENSMUSG00000023224, ENSMUSG00000032125,…	28.5714	3.33709e-23	291	1020	10565	3.13227	3.60072e-20	5.32358e-20
SP_PIR_KEYWORDS	disulfide bond	89	5.83087e-20	ENSMUSG00000031502, ENSMUSG00000029070, ENSMUSG00000031503, ENSMUSG00000061353, ENSMUSG00000039037, ENSMUSG00000002602, ENSMUSG00000010047, ENSMUSG00000030730, ENSMUSG00000075370, ENSMUSG00000001946, ENSMUSG00000002289, ENSMUSG00000030786, ENSMUSG00000032440, ENSMUSG00000038146, ENSMUSG00000026579, ENSMUSG00000029648, ENSMUSG00000027584, ENSMUSG00000029373, ENSMUSG00000023224, ENSMUSG00000032125,…	28.8961	1.70993e-22	295	1066	10724	3.03506	5.83087e-20	2.32958e-19
SP_PIR_KEYWORDS	signal	96	5.78072e-16	ENSMUSG00000031502, ENSMUSG00000031780, ENSMUSG00000029070, ENSMUSG00000031503, ENSMUSG00000061353, ENSMUSG00000002602, ENSMUSG00000010047, ENSMUSG00000075370, ENSMUSG00000001946, ENSMUSG00000002289, ENSMUSG00000030786, ENSMUSG00000032440, ENSMUSG00000038146, ENSMUSG00000036570, ENSMUSG00000031871, ENSMUSG00000006800, ENSMUSG00000026579, ENSMUSG00000029648, ENSMUSG00000029373, ENSMUSG00000023224,…	31.1688	3.39045e-18	295	1408	10724	2.47858	1.15614e-15	4.61909e-15
UP_SEQ_FEATURE	signal peptide	96	1.76847e-15	ENSMUSG00000031502, ENSMUSG00000031780, ENSMUSG00000029070, ENSMUSG00000031503, ENSMUSG00000061353, ENSMUSG00000002602, ENSMUSG00000010047, ENSMUSG00000075370, ENSMUSG00000001946, ENSMUSG00000002289, ENSMUSG00000030786, ENSMUSG00000032440, ENSMUSG00000038146, ENSMUSG00000036570, ENSMUSG00000031871, ENSMUSG00000006800, ENSMUSG00000026579, ENSMUSG00000029648, ENSMUSG00000029373, ENSMUSG00000023224,…	31.1688	3.27798e-18	291	1408	10565	2.4754	3.53694e-15	5.2293e-15
SP_PIR_KEYWORDS	glycoprotein	109	2.52021e-14	ENSMUSG00000031502, ENSMUSG00000031503, ENSMUSG00000039037, ENSMUSG00000032440, ENSMUSG00000028645, ENSMUSG00000031871, ENSMUSG00000006800, ENSMUSG00000027584, ENSMUSG00000029373, ENSMUSG00000023224, ENSMUSG00000001131, ENSMUSG00000075602, ENSMUSG00000002900, ENSMUSG00000005320, ENSMUSG00000039167, ENSMUSG00000027188, ENSMUSG00000015340, ENSMUSG00000076614, ENSMUSG00000076615, ENSMUSG00000027442,…	35.3896	2.3356e-16	295	1829	10724	2.16644	7.57172e-14	2.9976e-13
SP_PIR_KEYWORDS	Secreted	54	2.83884e-13	ENSMUSG00000031502, ENSMUSG00000031503, ENSMUSG00000061353, ENSMUSG00000075370, ENSMUSG00000002289, ENSMUSG00000026579, ENSMUSG00000029373, ENSMUSG00000023224, ENSMUSG00000001435, ENSMUSG00000025784, ENSMUSG00000040713, ENSMUSG00000001131, ENSMUSG00000036905, ENSMUSG00000002900, ENSMUSG00000021342, ENSMUSG00000036896, ENSMUSG00000027188, ENSMUSG00000024713, ENSMUSG00000076614, ENSMUSG00000076615,…	17.5325	3.34735e-15	295	577	10724	3.40214	1.13576e-12	4.54081e-12
UP_SEQ_FEATURE	glycosylation site:N-linked (GlcNAc...)	102	3.23441e-12	ENSMUSG00000031502, ENSMUSG00000031503, ENSMUSG00000039037, ENSMUSG00000032440, ENSMUSG00000028645, ENSMUSG00000006800, ENSMUSG00000031871, ENSMUSG00000027584, ENSMUSG00000023224, ENSMUSG00000001131, ENSMUSG00000002900, ENSMUSG00000005320, ENSMUSG00000039167, ENSMUSG00000027188, ENSMUSG00000015340, ENSMUSG00000076614, ENSMUSG00000076615, ENSMUSG00000027442, ENSMUSG00000076612, ENSMUSG00000003617,…	33.1169	8.97412e-15	291	1739	10565	2.1295	9.70324e-12	1.43441e-11
GOTERM_CC_FAT	GO:0005576~extracellular region	62	6.25011e-12	ENSMUSG00000031502, ENSMUSG00000031780, ENSMUSG00000031503, ENSMUSG00000061353, ENSMUSG00000075370, ENSMUSG00000002289, ENSMUSG00000026579, ENSMUSG00000006800, ENSMUSG00000029373, ENSMUSG00000051716, ENSMUSG00000023224, ENSMUSG00000029372, ENSMUSG00000001435, ENSMUSG00000025784, ENSMUSG00000040713, ENSMUSG00000001131, ENSMUSG00000036905, ENSMUSG00000002900, ENSMUSG00000021342, ENSMUSG00000036896,…	20.1299	2.52446e-14	231	682	7198	2.83274	6.25011e-12	3.26961e-11
GOTERM_BP_FAT	GO:0006955~immune response	33	6.54587e-12	ENSMUSG00000031780, ENSMUSG00000036887, ENSMUSG00000061353, ENSMUSG00000026656, ENSMUSG00000052776, ENSMUSG00000036594, ENSMUSG00000078566, ENSMUSG00000058952, ENSMUSG00000061780, ENSMUSG00000023951, ENSMUSG00000059498, ENSMUSG00000041827, ENSMUSG00000024610, ENSMUSG00000039748, ENSMUSG00000067235, ENSMUSG00000029373, ENSMUSG00000029372, ENSMUSG00000023224, ENSMUSG00000006342, ENSMUSG00000035929,…	10.7143	4.46787e-15	242	198	7882	5.42837	6.54587e-12	7.36078e-12
SP_PIR_KEYWORDS	muscle protein	14	1.10993e-09	ENSMUSG00000057003, ENSMUSG00000026208, ENSMUSG00000059741, ENSMUSG00000031972, ENSMUSG00000018830, ENSMUSG00000035783, ENSMUSG00000017300, ENSMUSG00000061816, ENSMUSG00000032085, ENSMUSG00000031097, ENSMUSG00000018893, ENSMUSG00000028464, ENSMUSG00000061723, ENSMUSG00000024049	4.54545	1.62746e-11	295	39	10724	13.0496	5.54966e-09	2.21723e-08
GOTERM_BP_FAT	GO:0002252~immune effector process	19	2.62555e-09	ENSMUSG00000036887, ENSMUSG00000026656, ENSMUSG00000036905, ENSMUSG00000036896, ENSMUSG00000078566, ENSMUSG00000036594, ENSMUSG00000058952, ENSMUSG00000061780, ENSMUSG00000055172, ENSMUSG00000059498, ENSMUSG00000024610, ENSMUSG00000076614, ENSMUSG00000030249, ENSMUSG00000039748, ENSMUSG00000073418, ENSMUSG00000022051, ENSMUSG00000076612, ENSMUSG00000023224, ENSMUSG00000030247	6.16883	3.56252e-12	242	73	7882	8.47719	5.2511e-09	5.90668e-09
KEGG_PATHWAY	mmu04610:Complement and coagulation cascades	14	1.53929e-08	ENSMUSG00000036887, ENSMUSG00000036905, ENSMUSG00000036896, ENSMUSG00000061780, ENSMUSG00000058952, ENSMUSG00000001930, ENSMUSG00000039109, ENSMUSG00000055172, ENSMUSG00000026579, ENSMUSG00000028128, ENSMUSG00000074743, ENSMUSG00000073418, ENSMUSG00000041550, ENSMUSG00000023224	4.54545	1.37437e-10	130	34	3276	10.3765	1.53929e-08	1.55795e-07
GOTERM_BP_FAT	GO:0016064~immunoglobulin mediated immune response	14	1.99593e-08	ENSMUSG00000036887, ENSMUSG00000026656, ENSMUSG00000036905, ENSMUSG00000036896, ENSMUSG00000036594, ENSMUSG00000058952, ENSMUSG00000055172, ENSMUSG00000059498, ENSMUSG00000024610, ENSMUSG00000076614, ENSMUSG00000073418, ENSMUSG00000039748, ENSMUSG00000076612, ENSMUSG00000023224	4.54545	4.06228e-11	242	38	7882	11.9996	5.98779e-08	6.73534e-08
GOTERM_BP_FAT	GO:0019724~B cell mediated immunity	14	2.18505e-08	ENSMUSG00000036887, ENSMUSG00000026656, ENSMUSG00000036905, ENSMUSG00000036896, ENSMUSG00000036594, ENSMUSG00000058952, ENSMUSG00000055172, ENSMUSG00000059498, ENSMUSG00000024610, ENSMUSG00000076614, ENSMUSG00000073418, ENSMUSG00000039748, ENSMUSG00000076612, ENSMUSG00000023224	4.54545	5.92959e-11	242	39	7882	11.6919	8.74022e-08	9.83139e-08
GOTERM_BP_FAT	GO:0006959~humoral immune response	12	4.34326e-08	ENSMUSG00000061780, ENSMUSG00000058952, ENSMUSG00000036887, ENSMUSG00000055172, ENSMUSG00000000731, ENSMUSG00000076614, ENSMUSG00000036905, ENSMUSG00000039748, ENSMUSG00000073418, ENSMUSG00000023224, ENSMUSG00000076612, ENSMUSG00000036896	3.8961	1.47329e-10	242	27	7882	14.4757	2.17163e-07	2.44275e-07
GOTERM_BP_FAT	GO:0002250~adaptive immune response	15	6.62024e-08	ENSMUSG00000036887, ENSMUSG00000026656, ENSMUSG00000036905, ENSMUSG00000036896, ENSMUSG00000036594, ENSMUSG00000058952, ENSMUSG00000023951, ENSMUSG00000055172, ENSMUSG00000059498, ENSMUSG00000024610, ENSMUSG00000076614, ENSMUSG00000073418, ENSMUSG00000039748, ENSMUSG00000076612, ENSMUSG00000023224	4.87013	2.6948e-10	242	52	7882	9.39526	3.97214e-07	4.46805e-07
GOTERM_BP_FAT	GO:0002460~adaptive immune response based on somatic recombination of immune receptors built from immunoglobulin superfamily domains	15	6.62024e-08	ENSMUSG00000036887, ENSMUSG00000026656, ENSMUSG00000036905, ENSMUSG00000036896, ENSMUSG00000036594, ENSMUSG00000058952, ENSMUSG00000023951, ENSMUSG00000055172, ENSMUSG00000059498, ENSMUSG00000024610, ENSMUSG00000076614, ENSMUSG00000073418, ENSMUSG00000039748, ENSMUSG00000076612, ENSMUSG00000023224	4.87013	2.6948e-10	242	52	7882	9.39526	3.97214e-07	4.46805e-07
GOTERM_BP_FAT	GO:0006956~complement activation	10	8.32934e-08	ENSMUSG00000061780, ENSMUSG00000058952, ENSMUSG00000036887, ENSMUSG00000055172, ENSMUSG00000076614, ENSMUSG00000036905, ENSMUSG00000073418, ENSMUSG00000023224, ENSMUSG00000076612, ENSMUSG00000036896	3.24675	3.95559e-10	242	17	7882	19.159	5.83054e-07	6.55845e-07
GOTERM_BP_FAT	GO:0002541~activation of plasma proteins involved in acute inflammatory response	10	8.32934e-08	ENSMUSG00000061780, ENSMUSG00000058952, ENSMUSG00000036887, ENSMUSG00000055172, ENSMUSG00000076614, ENSMUSG00000036905, ENSMUSG00000073418, ENSMUSG00000023224, ENSMUSG00000076612, ENSMUSG00000036896	3.24675	3.95559e-10	242	17	7882	19.159	5.83054e-07	6.55845e-07
GOTERM_BP_FAT	GO:0002455~humoral immune response mediated by circulating immunoglobulin	10	8.32934e-08	ENSMUSG00000058952, ENSMUSG00000036887, ENSMUSG00000055172, ENSMUSG00000076614, ENSMUSG00000036905, ENSMUSG00000039748, ENSMUSG00000073418, ENSMUSG00000023224, ENSMUSG00000076612, ENSMUSG00000036896	3.24675	3.95559e-10	242	17	7882	19.159	5.83054e-07	6.55845e-07
GOTERM_BP_FAT	GO:0002449~lymphocyte mediated immunity	14	1.5216e-07	ENSMUSG00000036887, ENSMUSG00000026656, ENSMUSG00000036905, ENSMUSG00000036896, ENSMUSG00000036594, ENSMUSG00000058952, ENSMUSG00000055172, ENSMUSG00000059498, ENSMUSG00000024610, ENSMUSG00000076614, ENSMUSG00000073418, ENSMUSG00000039748, ENSMUSG00000076612, ENSMUSG00000023224	4.54545	8.25833e-10	242	47	7882	9.70178	1.21728e-06	1.36925e-06
GOTERM_CC_FAT	GO:0043292~contractile fiber	18	1.75675e-07	ENSMUSG00000057003, ENSMUSG00000032643, ENSMUSG00000026208, ENSMUSG00000020717, ENSMUSG00000031972, ENSMUSG00000018830, ENSMUSG00000007877, ENSMUSG00000035783, ENSMUSG00000030730, ENSMUSG00000026950, ENSMUSG00000049382, ENSMUSG00000028464, ENSMUSG00000030470, ENSMUSG00000068699, ENSMUSG00000030249, ENSMUSG00000024049, ENSMUSG00000031636, ENSMUSG00000030247	5.84416	1.41673e-09	231	87	7198	6.44693	3.5135e-07	1.83815e-06
GOTERM_CC_FAT	GO:0044449~contractile fiber part	17	2.08885e-07	ENSMUSG00000057003, ENSMUSG00000032643, ENSMUSG00000026208, ENSMUSG00000020717, ENSMUSG00000031972, ENSMUSG00000018830, ENSMUSG00000007877, ENSMUSG00000035783, ENSMUSG00000030730, ENSMUSG00000026950, ENSMUSG00000049382, ENSMUSG00000028464, ENSMUSG00000030470, ENSMUSG00000068699, ENSMUSG00000030249, ENSMUSG00000024049, ENSMUSG00000031636	5.51948	2.52683e-09	231	79	7198	6.70535	6.26654e-07	3.27845e-06
GOTERM_BP_FAT	GO:0006958~complement activation, classical pathway	9	2.85754e-07	ENSMUSG00000058952, ENSMUSG00000036887, ENSMUSG00000055172, ENSMUSG00000076614, ENSMUSG00000036905, ENSMUSG00000073418, ENSMUSG00000023224, ENSMUSG00000076612, ENSMUSG00000036896	2.92208	1.74476e-09	242	14	7882	20.938	2.57178e-06	2.89286e-06
GOTERM_CC_FAT	GO:0044421~extracellular region part	35	3.45858e-07	ENSMUSG00000031502, ENSMUSG00000031780, ENSMUSG00000003617, ENSMUSG00000041445, ENSMUSG00000031503, ENSMUSG00000028364, ENSMUSG00000061353, ENSMUSG00000058952, ENSMUSG00000002289, ENSMUSG00000061780, ENSMUSG00000023951, ENSMUSG00000026579, ENSMUSG00000006800, ENSMUSG00000029373, ENSMUSG00000051716, ENSMUSG00000023224, ENSMUSG00000028763, ENSMUSG00000001435, ENSMUSG00000025784, ENSMUSG00000001131,…	11.3636	5.57836e-09	231	354	7198	3.08081	1.38343e-06	7.23766e-06
GOTERM_BP_FAT	GO:0002443~leukocyte mediated immunity	14	6.1828e-07	ENSMUSG00000036887, ENSMUSG00000026656, ENSMUSG00000036905, ENSMUSG00000036896, ENSMUSG00000036594, ENSMUSG00000058952, ENSMUSG00000055172, ENSMUSG00000059498, ENSMUSG00000024610, ENSMUSG00000076614, ENSMUSG00000073418, ENSMUSG00000039748, ENSMUSG00000076612, ENSMUSG00000023224	4.54545	4.19457e-09	242	53	7882	8.60346	6.18278e-06	6.95469e-06
INTERPRO	IPR013783:Immunoglobulin-like fold	27	7.66042e-07	ENSMUSG00000027346, ENSMUSG00000020598, ENSMUSG00000029070, ENSMUSG00000026656, ENSMUSG00000002602, ENSMUSG00000075370, ENSMUSG00000001946, ENSMUSG00000036594, ENSMUSG00000059498, ENSMUSG00000029648, ENSMUSG00000067235, ENSMUSG00000028763, ENSMUSG00000032125, ENSMUSG00000020717, ENSMUSG00000035929, ENSMUSG00000005320, ENSMUSG00000073411, ENSMUSG00000039109, ENSMUSG00000062960, ENSMUSG00000076614,…	8.76623	1.20069e-09	290	229	10274	4.17705	7.66042e-07	1.78823e-06
GOTERM_CC_FAT	GO:0030016~myofibril	16	2.04812e-06	ENSMUSG00000057003, ENSMUSG00000032643, ENSMUSG00000026208, ENSMUSG00000031972, ENSMUSG00000018830, ENSMUSG00000007877, ENSMUSG00000030730, ENSMUSG00000026950, ENSMUSG00000049382, ENSMUSG00000028464, ENSMUSG00000030470, ENSMUSG00000068699, ENSMUSG00000030249, ENSMUSG00000024049, ENSMUSG00000031636, ENSMUSG00000030247	5.19481	4.12927e-08	231	83	7198	6.00678	1.02405e-05	5.35753e-05
GOTERM_BP_FAT	GO:0006952~defense response	23	2.13432e-06	ENSMUSG00000018932, ENSMUSG00000031780, ENSMUSG00000036887, ENSMUSG00000026656, ENSMUSG00000036905, ENSMUSG00000036896, ENSMUSG00000078566, ENSMUSG00000036594, ENSMUSG00000058952, ENSMUSG00000073411, ENSMUSG00000061780, ENSMUSG00000055172, ENSMUSG00000059498, ENSMUSG00000024610, ENSMUSG00000076614, ENSMUSG00000030249, ENSMUSG00000073418, ENSMUSG00000007041, ENSMUSG00000022051, ENSMUSG00000076612,…	7.46753	1.59278e-08	242	176	7882	4.25634	2.34772e-05	2.64086e-05
GOTERM_CC_FAT	GO:0005615~extracellular space	24	4.70007e-06	ENSMUSG00000031780, ENSMUSG00000003617, ENSMUSG00000041445, ENSMUSG00000061353, ENSMUSG00000025784, ENSMUSG00000020427, ENSMUSG00000058952, ENSMUSG00000002289, ENSMUSG00000061780, ENSMUSG00000023951, ENSMUSG00000028108, ENSMUSG00000026185, ENSMUSG00000024713, ENSMUSG00000026579, ENSMUSG00000006800, ENSMUSG00000076614, ENSMUSG00000074743, ENSMUSG00000020953, ENSMUSG00000021508, ENSMUSG00000073418,…	7.79221	1.13712e-07	231	204	7198	3.6659	2.82001e-05	0.000147536
SP_PIR_KEYWORDS	angiogenesis	12	6.88534e-06	ENSMUSG00000032125, ENSMUSG00000031502, ENSMUSG00000025810, ENSMUSG00000023951, ENSMUSG00000028108, ENSMUSG00000031503, ENSMUSG00000062960, ENSMUSG00000038742, ENSMUSG00000029648, ENSMUSG00000063506, ENSMUSG00000073599, ENSMUSG00000028763	3.8961	1.2115e-07	295	52	10724	8.38905	4.13113e-05	0.000165052
INTERPRO	IPR007110:Immunoglobulin-like	24	8.58598e-06	ENSMUSG00000020598, ENSMUSG00000032125, ENSMUSG00000020717, ENSMUSG00000029070, ENSMUSG00000035929, ENSMUSG00000026656, ENSMUSG00000002602, ENSMUSG00000075370, ENSMUSG00000005320, ENSMUSG00000001946, ENSMUSG00000036594, ENSMUSG00000073411, ENSMUSG00000059498, ENSMUSG00000062960, ENSMUSG00000076614, ENSMUSG00000029648, ENSMUSG00000076615, ENSMUSG00000067235, ENSMUSG00000024049, ENSMUSG00000016496,…	7.79221	2.69154e-08	290	212	10274	4.01067	1.71719e-05	4.0086e-05
INTERPRO	IPR003597:Immunoglobulin C1-set	9	1.1204e-05	ENSMUSG00000036594, ENSMUSG00000073411, ENSMUSG00000035929, ENSMUSG00000076614, ENSMUSG00000076615, ENSMUSG00000067235, ENSMUSG00000075370, ENSMUSG00000076612, ENSMUSG00000060802	2.92208	5.26837e-08	290	21	10274	15.1833	3.36116e-05	7.84636e-05
UP_SEQ_FEATURE	topological domain:Extracellular	60	1.18295e-05	ENSMUSG00000048612, ENSMUSG00000029070, ENSMUSG00000002602, ENSMUSG00000001946, ENSMUSG00000025557, ENSMUSG00000030786, ENSMUSG00000032440, ENSMUSG00000028645, ENSMUSG00000038146, ENSMUSG00000036570, ENSMUSG00000031871, ENSMUSG00000029648, ENSMUSG00000022265, ENSMUSG00000027584, ENSMUSG00000002944, ENSMUSG00000005320, ENSMUSG00000039167, ENSMUSG00000024713, ENSMUSG00000062960, ENSMUSG00000015340,…	19.4805	4.3854e-08	291	1043	10565	2.08854	4.73173e-05	6.99593e-05
GOTERM_CC_FAT	GO:0030017~sarcomere	14	1.43898e-05	ENSMUSG00000057003, ENSMUSG00000032643, ENSMUSG00000026208, ENSMUSG00000031972, ENSMUSG00000007877, ENSMUSG00000030730, ENSMUSG00000026950, ENSMUSG00000049382, ENSMUSG00000028464, ENSMUSG00000030470, ENSMUSG00000068699, ENSMUSG00000030249, ENSMUSG00000024049, ENSMUSG00000031636	4.54545	4.06168e-07	231	73	7198	5.97592	0.000100725	0.000526983
SP_PIR_KEYWORDS	complement pathway	7	1.58097e-05	ENSMUSG00000058952, ENSMUSG00000036887, ENSMUSG00000055172, ENSMUSG00000036905, ENSMUSG00000073418, ENSMUSG00000023224, ENSMUSG00000036896	2.27273	3.24542e-07	295	12	10724	21.2056	0.000110663	0.000442149
SMART	SM00407:IGc1	9	1.59202e-05	ENSMUSG00000036594, ENSMUSG00000073411, ENSMUSG00000035929, ENSMUSG00000076614, ENSMUSG00000076615, ENSMUSG00000067235, ENSMUSG00000075370, ENSMUSG00000076612, ENSMUSG00000060802	2.92208	1.12115e-07	176	21	5596	13.6266	1.59202e-05	0.000132613
GOTERM_BP_FAT	GO:0002526~acute inflammatory response	11	2.12199e-05	ENSMUSG00000061780, ENSMUSG00000058952, ENSMUSG00000036887, ENSMUSG00000055172, ENSMUSG00000059498, ENSMUSG00000076614, ENSMUSG00000036905, ENSMUSG00000073418, ENSMUSG00000023224, ENSMUSG00000076612, ENSMUSG00000036896	3.57143	1.72756e-07	242	39	7882	9.18648	0.000254609	0.000286432
GOTERM_CC_FAT	GO:0009986~cell surface	19	2.40774e-05	ENSMUSG00000032125, ENSMUSG00000051839, ENSMUSG00000002944, ENSMUSG00000026656, ENSMUSG00000075602, ENSMUSG00000022032, ENSMUSG00000036594, ENSMUSG00000073411, ENSMUSG00000001930, ENSMUSG00000030786, ENSMUSG00000032440, ENSMUSG00000027435, ENSMUSG00000006800, ENSMUSG00000024610, ENSMUSG00000026712, ENSMUSG00000016494, ENSMUSG00000016496, ENSMUSG00000027442, ENSMUSG00000000530	6.16883	7.767e-07	231	146	7198	4.05509	0.000192603	0.00100773
GOTERM_BP_FAT	GO:0051605~protein maturation by peptide bond cleavage	11	2.54226e-05	ENSMUSG00000061780, ENSMUSG00000058952, ENSMUSG00000036887, ENSMUSG00000055172, ENSMUSG00000024713, ENSMUSG00000076614, ENSMUSG00000036905, ENSMUSG00000073418, ENSMUSG00000023224, ENSMUSG00000076612, ENSMUSG00000036896	3.57143	2.24219e-07	242	40	7882	8.95682	0.000330444	0.000371759
SP_PIR_KEYWORDS	immune response	14	3.07238e-05	ENSMUSG00000036887, ENSMUSG00000036905, ENSMUSG00000036896, ENSMUSG00000036594, ENSMUSG00000061780, ENSMUSG00000073411, ENSMUSG00000058952, ENSMUSG00000055172, ENSMUSG00000024610, ENSMUSG00000067235, ENSMUSG00000073418, ENSMUSG00000039748, ENSMUSG00000023224, ENSMUSG00000060802	4.54545	7.20803e-07	295	88	10724	5.78336	0.000245764	0.000982004
INTERPRO	IPR003006:Immunoglobulin/major histocompatibility complex, conserved site	10	3.30926e-05	ENSMUSG00000036594, ENSMUSG00000020598, ENSMUSG00000073411, ENSMUSG00000035929, ENSMUSG00000076614, ENSMUSG00000076615, ENSMUSG00000067235, ENSMUSG00000075370, ENSMUSG00000076612, ENSMUSG00000060802	3.24675	2.0748e-07	290	33	10274	10.7356	0.000132364	0.000309007
GOTERM_BP_FAT	GO:0009611~response to wounding	21	5.47982e-05	ENSMUSG00000018932, ENSMUSG00000036887, ENSMUSG00000020717, ENSMUSG00000007872, ENSMUSG00000036905, ENSMUSG00000036896, ENSMUSG00000058952, ENSMUSG00000061780, ENSMUSG00000001930, ENSMUSG00000039109, ENSMUSG00000032440, ENSMUSG00000055172, ENSMUSG00000059498, ENSMUSG00000026579, ENSMUSG00000076614, ENSMUSG00000028128, ENSMUSG00000074743, ENSMUSG00000073418, ENSMUSG00000029373, ENSMUSG00000076612,…	6.81818	5.20485e-07	242	180	7882	3.79986	0.000766901	0.000862972
GOTERM_BP_FAT	GO:0050778~positive regulation of immune response	13	5.68098e-05	ENSMUSG00000036887, ENSMUSG00000036905, ENSMUSG00000036896, ENSMUSG00000036594, ENSMUSG00000061780, ENSMUSG00000058952, ENSMUSG00000055172, ENSMUSG00000059498, ENSMUSG00000076614, ENSMUSG00000073418, ENSMUSG00000076612, ENSMUSG00000023224, ENSMUSG00000060802	4.22078	5.78135e-07	242	66	7882	6.41535	0.000851809	0.000958557
SP_PIR_KEYWORDS	duplication	12	7.88581e-05	ENSMUSG00000073411, ENSMUSG00000031502, ENSMUSG00000059741, ENSMUSG00000031503, ENSMUSG00000028364, ENSMUSG00000026656, ENSMUSG00000026579, ENSMUSG00000076614, ENSMUSG00000076615, ENSMUSG00000005320, ENSMUSG00000076612, ENSMUSG00000006386	3.8961	2.08138e-06	295	68	10724	6.41515	0.000709499	0.00283559
SP_PIR_KEYWORDS	egf-like domain	16	8.80058e-05	ENSMUSG00000028364, ENSMUSG00000010047, ENSMUSG00000021702, ENSMUSG00000028073, ENSMUSG00000039167, ENSMUSG00000022324, ENSMUSG00000027188, ENSMUSG00000026587, ENSMUSG00000027435, ENSMUSG00000055172, ENSMUSG00000038146, ENSMUSG00000023885, ENSMUSG00000074743, ENSMUSG00000027276, ENSMUSG00000006386, ENSMUSG00000028763	5.19481	2.83902e-06	295	131	10724	4.44001	0.000967637	0.00386775
SP_PIR_KEYWORDS	Immunoglobulin domain	20	9.42477e-05	ENSMUSG00000020598, ENSMUSG00000032125, ENSMUSG00000020717, ENSMUSG00000029070, ENSMUSG00000026656, ENSMUSG00000002602, ENSMUSG00000075370, ENSMUSG00000005320, ENSMUSG00000001946, ENSMUSG00000059498, ENSMUSG00000062960, ENSMUSG00000076614, ENSMUSG00000076615, ENSMUSG00000029648, ENSMUSG00000024049, ENSMUSG00000016496, ENSMUSG00000076612, ENSMUSG00000006386, ENSMUSG00000028763, ENSMUSG00000060802	6.49351	2.76399e-06	295	202	10724	3.59926	0.000942077	0.00376554
GOTERM_BP_FAT	GO:0016485~protein processing	12	0.000102392	ENSMUSG00000061780, ENSMUSG00000058952, ENSMUSG00000036887, ENSMUSG00000055172, ENSMUSG00000024713, ENSMUSG00000076614, ENSMUSG00000036905, ENSMUSG00000047193, ENSMUSG00000073418, ENSMUSG00000023224, ENSMUSG00000076612, ENSMUSG00000036896	3.8961	1.1115e-06	242	58	7882	6.73867	0.00163701	0.00184287
GOTERM_BP_FAT	GO:0051604~protein maturation	12	0.000163169	ENSMUSG00000061780, ENSMUSG00000058952, ENSMUSG00000036887, ENSMUSG00000055172, ENSMUSG00000024713, ENSMUSG00000076614, ENSMUSG00000036905, ENSMUSG00000047193, ENSMUSG00000073418, ENSMUSG00000023224, ENSMUSG00000076612, ENSMUSG00000036896	3.8961	1.88202e-06	242	61	7882	6.40726	0.00277026	0.00312039
SP_PIR_KEYWORDS	skeletal muscle	6	0.000171618	ENSMUSG00000031097, ENSMUSG00000059741, ENSMUSG00000028464, ENSMUSG00000031972, ENSMUSG00000024049, ENSMUSG00000017300	1.94805	6.03983e-06	295	11	10724	19.8287	0.00205747	0.00822824
GOTERM_CC_FAT	GO:0005604~basement membrane	10	0.000178776	ENSMUSG00000001435, ENSMUSG00000031502, ENSMUSG00000023951, ENSMUSG00000023886, ENSMUSG00000041445, ENSMUSG00000031503, ENSMUSG00000028364, ENSMUSG00000001131, ENSMUSG00000002900, ENSMUSG00000028763	3.24675	6.4884e-06	231	43	7198	7.24655	0.00160784	0.00841808
GOTERM_BP_FAT	GO:0019882~antigen processing and presentation	9	0.000182019	ENSMUSG00000036594, ENSMUSG00000073411, ENSMUSG00000035929, ENSMUSG00000059498, ENSMUSG00000026656, ENSMUSG00000024610, ENSMUSG00000067235, ENSMUSG00000076612, ENSMUSG00000060802	2.92208	2.22296e-06	242	30	7882	9.77107	0.00327128	0.00368565
GOTERM_BP_FAT	GO:0048584~positive regulation of response to stimulus	15	0.000320908	ENSMUSG00000036887, ENSMUSG00000061353, ENSMUSG00000036905, ENSMUSG00000036896, ENSMUSG00000036594, ENSMUSG00000061780, ENSMUSG00000058952, ENSMUSG00000055172, ENSMUSG00000059498, ENSMUSG00000076614, ENSMUSG00000073418, ENSMUSG00000076612, ENSMUSG00000023224, ENSMUSG00000025878, ENSMUSG00000060802	4.87013	4.13719e-06	242	107	7882	4.56592	0.00607968	0.00685933
GOTERM_BP_FAT	GO:0002684~positive regulation of immune system process	15	0.000380577	ENSMUSG00000036887, ENSMUSG00000036905, ENSMUSG00000036896, ENSMUSG00000036594, ENSMUSG00000061780, ENSMUSG00000058952, ENSMUSG00000032440, ENSMUSG00000055172, ENSMUSG00000059498, ENSMUSG00000024610, ENSMUSG00000076614, ENSMUSG00000073418, ENSMUSG00000076612, ENSMUSG00000023224, ENSMUSG00000060802	4.87013	5.16484e-06	242	109	7882	4.48214	0.00758409	0.00856307
SP_PIR_KEYWORDS	blood coagulation	6	0.000421718	ENSMUSG00000001930, ENSMUSG00000039109, ENSMUSG00000026579, ENSMUSG00000074743, ENSMUSG00000028128, ENSMUSG00000023224	1.94805	1.60805e-05	295	13	10724	16.7781	0.00546849	0.0219056
SP_PIR_KEYWORDS	immunoglobulin	5	0.000442005	ENSMUSG00000073411, ENSMUSG00000076614, ENSMUSG00000076615, ENSMUSG00000075370, ENSMUSG00000076612	1.62338	1.81507e-05	295	7	10724	25.9661	0.00617032	0.0247253
GOTERM_BP_FAT	GO:0002253~activation of immune response	10	0.00047809	ENSMUSG00000061780, ENSMUSG00000058952, ENSMUSG00000036887, ENSMUSG00000055172, ENSMUSG00000076614, ENSMUSG00000036905, ENSMUSG00000073418, ENSMUSG00000023224, ENSMUSG00000076612, ENSMUSG00000036896	3.24675	6.81293e-06	242	45	7882	7.23783	0.00999204	0.0112954
INTERPRO	IPR006210:EGF-like	16	0.00049215	ENSMUSG00000028364, ENSMUSG00000010047, ENSMUSG00000021702, ENSMUSG00000028073, ENSMUSG00000039167, ENSMUSG00000022324, ENSMUSG00000027188, ENSMUSG00000026587, ENSMUSG00000027435, ENSMUSG00000024713, ENSMUSG00000038146, ENSMUSG00000023885, ENSMUSG00000074743, ENSMUSG00000027276, ENSMUSG00000006386, ENSMUSG00000028763	5.19481	3.85791e-06	290	131	10274	4.32703	0.00245833	0.00574557
SP_PIR_KEYWORDS	transmembrane protein	18	0.00069985	ENSMUSG00000000318, ENSMUSG00000026656, ENSMUSG00000002602, ENSMUSG00000005320, ENSMUSG00000036594, ENSMUSG00000073411, ENSMUSG00000030786, ENSMUSG00000059498, ENSMUSG00000062960, ENSMUSG00000024610, ENSMUSG00000076614, ENSMUSG00000028128, ENSMUSG00000076615, ENSMUSG00000079262, ENSMUSG00000067235, ENSMUSG00000076612, ENSMUSG00000000530, ENSMUSG00000006386	5.84416	3.07955e-05	295	198	10724	3.30478	0.0104465	0.0419471
GOTERM_BP_FAT	GO:0048002~antigen processing and presentation of peptide antigen	7	0.000701108	ENSMUSG00000036594, ENSMUSG00000073411, ENSMUSG00000059498, ENSMUSG00000026656, ENSMUSG00000024610, ENSMUSG00000067235, ENSMUSG00000060802	2.27273	1.04679e-05	242	18	7882	12.6662	0.0153113	0.0173546
SMART	SM00181:EGF	16	0.000838186	ENSMUSG00000028364, ENSMUSG00000010047, ENSMUSG00000021702, ENSMUSG00000028073, ENSMUSG00000039167, ENSMUSG00000022324, ENSMUSG00000027188, ENSMUSG00000026587, ENSMUSG00000027435, ENSMUSG00000024713, ENSMUSG00000038146, ENSMUSG00000023885, ENSMUSG00000074743, ENSMUSG00000027276, ENSMUSG00000006386, ENSMUSG00000028763	5.19481	1.18103e-05	176	131	5596	3.88341	0.00167567	0.0139688
GOTERM_CC_FAT	GO:0044420~extracellular matrix part	10	0.00129819	ENSMUSG00000001435, ENSMUSG00000031502, ENSMUSG00000023951, ENSMUSG00000023886, ENSMUSG00000041445, ENSMUSG00000031503, ENSMUSG00000028364, ENSMUSG00000001131, ENSMUSG00000002900, ENSMUSG00000028763	3.24675	5.23792e-05	231	55	7198	5.66549	0.0129064	0.0679383
GOTERM_BP_FAT	GO:0001525~angiogenesis	14	0.00147347	ENSMUSG00000032125, ENSMUSG00000001435, ENSMUSG00000028978, ENSMUSG00000061353, ENSMUSG00000025902, ENSMUSG00000073599, ENSMUSG00000023951, ENSMUSG00000025810, ENSMUSG00000032440, ENSMUSG00000038742, ENSMUSG00000062960, ENSMUSG00000029648, ENSMUSG00000063506, ENSMUSG00000000530	4.54545	2.30084e-05	242	108	7882	4.22207	0.0333462	0.0381417
SP_PIR_KEYWORDS	innate immunity	8	0.00148525	ENSMUSG00000061780, ENSMUSG00000058952, ENSMUSG00000036887, ENSMUSG00000055172, ENSMUSG00000036905, ENSMUSG00000073418, ENSMUSG00000023224, ENSMUSG00000036896	2.5974	7.84553e-05	295	39	10724	7.45693	0.0263996	0.106833
SP_PIR_KEYWORDS	cell adhesion	18	0.00155665	ENSMUSG00000020598, ENSMUSG00000001435, ENSMUSG00000020717, ENSMUSG00000019851, ENSMUSG00000002944, ENSMUSG00000028364, ENSMUSG00000024440, ENSMUSG00000021702, ENSMUSG00000002900, ENSMUSG00000001119, ENSMUSG00000001946, ENSMUSG00000001930, ENSMUSG00000030786, ENSMUSG00000026587, ENSMUSG00000027435, ENSMUSG00000023885, ENSMUSG00000031871, ENSMUSG00000016494	5.84416	7.76618e-05	295	213	10724	3.07205	0.0261361	0.105753
SP_PIR_KEYWORDS	glycolysis	7	0.00156412	ENSMUSG00000032294, ENSMUSG00000011752, ENSMUSG00000023456, ENSMUSG00000063524, ENSMUSG00000063229, ENSMUSG00000062070, ENSMUSG00000030695	2.27273	7.34447e-05	295	27	10724	9.42473	0.0247345	0.100013
SP_PIR_KEYWORDS	hydroxylation	8	0.00196199	ENSMUSG00000001435, ENSMUSG00000031502, ENSMUSG00000036887, ENSMUSG00000055172, ENSMUSG00000031503, ENSMUSG00000036905, ENSMUSG00000001119, ENSMUSG00000036896	2.5974	0.000109421	295	41	10724	7.09318	0.0366268	0.14897
INTERPRO	IPR013032:EGF-like region, conserved site	17	0.00245134	ENSMUSG00000028364, ENSMUSG00000010047, ENSMUSG00000021702, ENSMUSG00000028073, ENSMUSG00000002900, ENSMUSG00000039167, ENSMUSG00000022324, ENSMUSG00000027188, ENSMUSG00000026587, ENSMUSG00000027435, ENSMUSG00000055172, ENSMUSG00000038146, ENSMUSG00000023885, ENSMUSG00000074743, ENSMUSG00000027276, ENSMUSG00000006386, ENSMUSG00000028763	5.51948	2.30814e-05	290	170	10274	3.54276	0.0146182	0.0343704
UP_SEQ_FEATURE	topological domain:Cytoplasmic	69	0.00246955	ENSMUSG00000048612, ENSMUSG00000029070, ENSMUSG00000039037, ENSMUSG00000002602, ENSMUSG00000030730, ENSMUSG00000001946, ENSMUSG00000025557, ENSMUSG00000030786, ENSMUSG00000032440, ENSMUSG00000028645, ENSMUSG00000038146, ENSMUSG00000036570, ENSMUSG00000031871, ENSMUSG00000029648, ENSMUSG00000022265, ENSMUSG00000027584, ENSMUSG00000002944, ENSMUSG00000005320, ENSMUSG00000039167, ENSMUSG00000024713,…	22.4026	1.37493e-05	291	1502	10565	1.66784	0.0147261	0.0219318
GOTERM_CC_FAT	GO:0009897~external side of plasma membrane	12	0.00255	ENSMUSG00000036594, ENSMUSG00000032125, ENSMUSG00000051839, ENSMUSG00000073411, ENSMUSG00000001930, ENSMUSG00000030786, ENSMUSG00000032440, ENSMUSG00000026656, ENSMUSG00000024610, ENSMUSG00000075602, ENSMUSG00000016494, ENSMUSG00000016496	3.8961	0.000113243	231	89	7198	4.20137	0.0276951	0.146828
SP_PIR_KEYWORDS	extracellular matrix	13	0.00293822	ENSMUSG00000001435, ENSMUSG00000031502, ENSMUSG00000041445, ENSMUSG00000031503, ENSMUSG00000028364, ENSMUSG00000001131, ENSMUSG00000002900, ENSMUSG00000001119, ENSMUSG00000002289, ENSMUSG00000001930, ENSMUSG00000028108, ENSMUSG00000023886, ENSMUSG00000028763	4.22078	0.000172568	295	126	10724	3.75066	0.0571526	0.234848
UP_SEQ_FEATURE	domain:Ig-like C2-type 1	12	0.002942	ENSMUSG00000020598, ENSMUSG00000032125, ENSMUSG00000020717, ENSMUSG00000059498, ENSMUSG00000062960, ENSMUSG00000026656, ENSMUSG00000002602, ENSMUSG00000029648, ENSMUSG00000024049, ENSMUSG00000005320, ENSMUSG00000006386, ENSMUSG00000028763	3.8961	1.3653e-05	291	82	10565	5.31305	0.0146237	0.0217781
UP_SEQ_FEATURE	domain:Ig-like C2-type 2	12	0.002942	ENSMUSG00000020598, ENSMUSG00000032125, ENSMUSG00000020717, ENSMUSG00000059498, ENSMUSG00000062960, ENSMUSG00000026656, ENSMUSG00000002602, ENSMUSG00000029648, ENSMUSG00000024049, ENSMUSG00000005320, ENSMUSG00000006386, ENSMUSG00000028763	3.8961	1.3653e-05	291	82	10565	5.31305	0.0146237	0.0217781
GOTERM_CC_FAT	GO:0005886~plasma membrane	77	0.00455881	ENSMUSG00000048612, ENSMUSG00000002602, ENSMUSG00000010047, ENSMUSG00000018042, ENSMUSG00000019173, ENSMUSG00000001946, ENSMUSG00000027488, ENSMUSG00000030786, ENSMUSG00000032440, ENSMUSG00000028645, ENSMUSG00000038146, ENSMUSG00000031871, ENSMUSG00000022265, ENSMUSG00000029648, ENSMUSG00000027584, ENSMUSG00000032125, ENSMUSG00000002944, ENSMUSG00000028978, ENSMUSG00000075602, ENSMUSG00000047193,…	25	0.000221067	231	1647	7198	1.45679	0.0533547	0.286446
UP_SEQ_FEATURE	domain:EGF-like 2	9	0.00557428	ENSMUSG00000026587, ENSMUSG00000027435, ENSMUSG00000038146, ENSMUSG00000028364, ENSMUSG00000074743, ENSMUSG00000028073, ENSMUSG00000027276, ENSMUSG00000022324, ENSMUSG00000006386	2.92208	3.62636e-05	291	47	10565	6.95218	0.0383735	0.0578349
SP_PIR_KEYWORDS	hydroxyproline	4	0.00621132	ENSMUSG00000001435, ENSMUSG00000031502, ENSMUSG00000031503, ENSMUSG00000001119	1.2987	0.000383634	295	6	10724	24.235	0.122646	0.521393
GOTERM_CC_FAT	GO:0005578~proteinaceous extracellular matrix	16	0.00630607	ENSMUSG00000001435, ENSMUSG00000031502, ENSMUSG00000041445, ENSMUSG00000031503, ENSMUSG00000028364, ENSMUSG00000025784, ENSMUSG00000001131, ENSMUSG00000002900, ENSMUSG00000001119, ENSMUSG00000022324, ENSMUSG00000002289, ENSMUSG00000023951, ENSMUSG00000001930, ENSMUSG00000028108, ENSMUSG00000023886, ENSMUSG00000028763	5.19481	0.000331552	231	170	7198	2.93272	0.0789477	0.42932
GOTERM_BP_FAT	GO:0016052~carbohydrate catabolic process	9	0.00634487	ENSMUSG00000032294, ENSMUSG00000011752, ENSMUSG00000023456, ENSMUSG00000063524, ENSMUSG00000063229, ENSMUSG00000062070, ENSMUSG00000028189, ENSMUSG00000010047, ENSMUSG00000030695	2.92208	0.000103632	242	49	7882	5.98229	0.141666	0.171686
GOTERM_CC_FAT	GO:0042611~MHC protein complex	5	0.00725018	ENSMUSG00000036594, ENSMUSG00000073411, ENSMUSG00000035929, ENSMUSG00000067235, ENSMUSG00000060802	1.62338	0.000410691	231	12	7198	12.9834	0.0968551	0.531544
INTERPRO	IPR008160:Collagen triple helix repeat	8	0.00731097	ENSMUSG00000001435, ENSMUSG00000031502, ENSMUSG00000036887, ENSMUSG00000031503, ENSMUSG00000036905, ENSMUSG00000001119, ENSMUSG00000022032, ENSMUSG00000036896	2.5974	9.20061e-05	290	39	10274	7.2672	0.0570128	0.13694
INTERPRO	IPR002473:Small chemokine, C-X-C/Interleukin 8	4	0.00783446	ENSMUSG00000061353, ENSMUSG00000021508, ENSMUSG00000029373, ENSMUSG00000029372	1.2987	8.62928e-05	290	4	10274	35.4276	0.053569	0.128442
GOTERM_CC_FAT	GO:0031012~extracellular matrix	16	0.00841541	ENSMUSG00000001435, ENSMUSG00000031502, ENSMUSG00000041445, ENSMUSG00000031503, ENSMUSG00000028364, ENSMUSG00000025784, ENSMUSG00000001131, ENSMUSG00000002900, ENSMUSG00000001119, ENSMUSG00000022324, ENSMUSG00000002289, ENSMUSG00000023951, ENSMUSG00000001930, ENSMUSG00000028108, ENSMUSG00000023886, ENSMUSG00000028763	5.19481	0.00051102	231	177	7198	2.81674	0.11906	0.661
UP_SEQ_FEATURE	domain:Ig-like C1-type	5	0.00843987	ENSMUSG00000036594, ENSMUSG00000073411, ENSMUSG00000067235, ENSMUSG00000075370, ENSMUSG00000060802	1.62338	6.28391e-05	291	9	10565	20.1699	0.0655578	0.100199
GOTERM_BP_FAT	GO:0002673~regulation of acute inflammatory response	5	0.00908839	ENSMUSG00000059498, ENSMUSG00000026656, ENSMUSG00000076614, ENSMUSG00000023224, ENSMUSG00000076612	1.62338	0.000154838	242	10	7882	16.2851	0.204074	0.256415
SP_PIR_KEYWORDS	calcium binding	7	0.0094759	ENSMUSG00000059741, ENSMUSG00000028364, ENSMUSG00000023885, ENSMUSG00000001020, ENSMUSG00000002900, ENSMUSG00000017300, ENSMUSG00000001025	2.27273	0.000614075	295	39	10724	6.52482	0.188981	0.833369
GOTERM_BP_FAT	GO:0006954~inflammatory response	12	0.00957359	ENSMUSG00000061780, ENSMUSG00000058952, ENSMUSG00000018932, ENSMUSG00000036887, ENSMUSG00000055172, ENSMUSG00000059498, ENSMUSG00000076614, ENSMUSG00000036905, ENSMUSG00000073418, ENSMUSG00000023224, ENSMUSG00000076612, ENSMUSG00000036896	3.8961	0.000169668	242	97	7882	4.02931	0.221287	0.280942
UP_SEQ_FEATURE	domain:EGF-like 1	10	0.00985901	ENSMUSG00000026587, ENSMUSG00000027435, ENSMUSG00000038146, ENSMUSG00000023885, ENSMUSG00000074743, ENSMUSG00000028073, ENSMUSG00000021702, ENSMUSG00000039167, ENSMUSG00000022324, ENSMUSG00000006386	3.24675	8.26392e-05	291	67	10565	5.41878	0.0853112	0.131751
SP_PIR_KEYWORDS	cell membrane	43	0.0105114	ENSMUSG00000020598, ENSMUSG00000025089, ENSMUSG00000048612, ENSMUSG00000019851, ENSMUSG00000026656, ENSMUSG00000024440, ENSMUSG00000010047, ENSMUSG00000073599, ENSMUSG00000028073, ENSMUSG00000019173, ENSMUSG00000043004, ENSMUSG00000001946, ENSMUSG00000040010, ENSMUSG00000027488, ENSMUSG00000023951, ENSMUSG00000028645, ENSMUSG00000038146, ENSMUSG00000059498, ENSMUSG00000031871, ENSMUSG00000027584,…	13.961	0.000712477	295	922	10724	1.6954	0.215761	0.966313
GOTERM_BP_FAT	GO:0006096~glycolysis	7	0.0109623	ENSMUSG00000032294, ENSMUSG00000011752, ENSMUSG00000023456, ENSMUSG00000063524, ENSMUSG00000063229, ENSMUSG00000062070, ENSMUSG00000030695	2.27273	0.000201891	242	29	7882	7.86178	0.257414	0.334213
SP_PIR_KEYWORDS	collagen	7	0.0114239	ENSMUSG00000001435, ENSMUSG00000031502, ENSMUSG00000036887, ENSMUSG00000031503, ENSMUSG00000036905, ENSMUSG00000001119, ENSMUSG00000036896	2.27273	0.000808328	295	41	10724	6.20653	0.240998	1.09565
GOTERM_BP_FAT	GO:0001568~blood vessel development	17	0.0130871	ENSMUSG00000032125, ENSMUSG00000001435, ENSMUSG00000028978, ENSMUSG00000061353, ENSMUSG00000025902, ENSMUSG00000073599, ENSMUSG00000023951, ENSMUSG00000025810, ENSMUSG00000032440, ENSMUSG00000062960, ENSMUSG00000038742, ENSMUSG00000031871, ENSMUSG00000029648, ENSMUSG00000063506, ENSMUSG00000044167, ENSMUSG00000007655, ENSMUSG00000000530	5.51948	0.000250212	242	192	7882	2.88382	0.308477	0.414049
GOTERM_BP_FAT	GO:0001810~regulation of type I hypersensitivity	4	0.01362	ENSMUSG00000059498, ENSMUSG00000026656, ENSMUSG00000076614, ENSMUSG00000076612	1.2987	0.000269769	242	5	7882	26.0562	0.328132	0.446345
SP_PIR_KEYWORDS	triple helix	4	0.0139727	ENSMUSG00000001435, ENSMUSG00000031502, ENSMUSG00000031503, ENSMUSG00000001119	1.2987	0.00103109	295	8	10724	18.1763	0.296566	1.39563
GOTERM_CC_FAT	GO:0031674~I band	8	0.0147841	ENSMUSG00000026208, ENSMUSG00000032643, ENSMUSG00000049382, ENSMUSG00000030470, ENSMUSG00000068699, ENSMUSG00000007877, ENSMUSG00000030730, ENSMUSG00000031636	2.5974	0.000960471	231	50	7198	4.98563	0.212043	1.23903
GOTERM_BP_FAT	GO:0048514~blood vessel morphogenesis	15	0.0148783	ENSMUSG00000032125, ENSMUSG00000001435, ENSMUSG00000028978, ENSMUSG00000061353, ENSMUSG00000025902, ENSMUSG00000073599, ENSMUSG00000023951, ENSMUSG00000025810, ENSMUSG00000032440, ENSMUSG00000038742, ENSMUSG00000062960, ENSMUSG00000029648, ENSMUSG00000063506, ENSMUSG00000007655, ENSMUSG00000000530	4.87013	0.000305043	242	157	7882	3.11181	0.362181	0.504567
GOTERM_BP_FAT	GO:0001944~vasculature development	17	0.0149305	ENSMUSG00000032125, ENSMUSG00000001435, ENSMUSG00000028978, ENSMUSG00000061353, ENSMUSG00000025902, ENSMUSG00000073599, ENSMUSG00000023951, ENSMUSG00000025810, ENSMUSG00000032440, ENSMUSG00000062960, ENSMUSG00000038742, ENSMUSG00000031871, ENSMUSG00000029648, ENSMUSG00000063506, ENSMUSG00000044167, ENSMUSG00000007655, ENSMUSG00000000530	5.51948	0.000316323	242	196	7882	2.82497	0.372702	0.52318
SP_PIR_KEYWORDS	receptor	29	0.0160085	ENSMUSG00000027748, ENSMUSG00000025089, ENSMUSG00000026656, ENSMUSG00000002602, ENSMUSG00000010047, ENSMUSG00000001240, ENSMUSG00000030786, ENSMUSG00000032440, ENSMUSG00000027435, ENSMUSG00000038146, ENSMUSG00000059498, ENSMUSG00000029648, ENSMUSG00000006373, ENSMUSG00000026712, ENSMUSG00000027584, ENSMUSG00000000530, ENSMUSG00000032125, ENSMUSG00000002944, ENSMUSG00000044337, ENSMUSG00000022032,…	9.41558	0.00122971	295	552	10724	1.90983	0.342682	1.66239
UP_SEQ_FEATURE	domain:EGF-like 3	8	0.0161292	ENSMUSG00000026587, ENSMUSG00000038146, ENSMUSG00000028364, ENSMUSG00000023885, ENSMUSG00000028073, ENSMUSG00000027276, ENSMUSG00000022324, ENSMUSG00000006386	2.5974	0.00015069	291	43	10565	6.75458	0.150075	0.240123
SMART	SM00199:SCY	5	0.0176335	ENSMUSG00000031780, ENSMUSG00000061353, ENSMUSG00000021508, ENSMUSG00000029373, ENSMUSG00000029372	1.62338	0.000375792	176	12	5596	13.2481	0.0519732	0.443597
INTERPRO	IPR001811:Small chemokine, interleukin-8-like	5	0.0178406	ENSMUSG00000031780, ENSMUSG00000061353, ENSMUSG00000021508, ENSMUSG00000029373, ENSMUSG00000029372	1.62338	0.000253909	290	12	10274	14.7615	0.149571	0.377489
SP_PIR_KEYWORDS	Intermediate filament	5	0.0187013	ENSMUSG00000026208, ENSMUSG00000049382, ENSMUSG00000020932, ENSMUSG00000026728, ENSMUSG00000051879	1.62338	0.00154893	295	19	10724	9.56646	0.410567	2.08972
SP_PIR_KEYWORDS	cell binding	4	0.0189706	ENSMUSG00000031502, ENSMUSG00000031503, ENSMUSG00000002900, ENSMUSG00000001119	1.2987	0.00151535	295	9	10724	16.1567	0.403769	2.04486
SP_PIR_KEYWORDS	ATP	11	0.0207496	ENSMUSG00000057003, ENSMUSG00000024014, ENSMUSG00000062960, ENSMUSG00000062070, ENSMUSG00000002602, ENSMUSG00000029648, ENSMUSG00000019942, ENSMUSG00000005320, ENSMUSG00000020914, ENSMUSG00000000530, ENSMUSG00000006386	3.57143	0.0017816	295	121	10724	3.30478	0.455599	2.40011
KEGG_PATHWAY	mmu05322:Systemic lupus erythematosus	8	0.0221928	ENSMUSG00000036594, ENSMUSG00000036887, ENSMUSG00000055172, ENSMUSG00000059498, ENSMUSG00000026656, ENSMUSG00000036905, ENSMUSG00000073418, ENSMUSG00000036896	2.5974	0.000400683	130	36	3276	5.6	0.043893	0.453266
GOTERM_BP_FAT	GO:0002478~antigen processing and presentation of exogenous peptide antigen	5	0.0223354	ENSMUSG00000036594, ENSMUSG00000059498, ENSMUSG00000026656, ENSMUSG00000024610, ENSMUSG00000060802	1.62338	0.00049027	242	13	7882	12.527	0.514626	0.809781
UP_SEQ_FEATURE	region of interest:Linker 12	5	0.0224305	ENSMUSG00000026208, ENSMUSG00000049382, ENSMUSG00000020932, ENSMUSG00000026728, ENSMUSG00000051879	1.62338	0.000231247	291	12	10565	15.1274	0.220844	0.368266
GOTERM_CC_FAT	GO:0042612~MHC class I protein complex	4	0.0231034	ENSMUSG00000073411, ENSMUSG00000035929, ENSMUSG00000067235, ENSMUSG00000060802	1.2987	0.001601	231	8	7198	15.5801	0.327912	2.05743
INTERPRO	IPR000742:EGF-like, type 3	12	0.0241139	ENSMUSG00000027435, ENSMUSG00000038146, ENSMUSG00000028364, ENSMUSG00000023885, ENSMUSG00000074743, ENSMUSG00000028073, ENSMUSG00000021702, ENSMUSG00000039167, ENSMUSG00000027276, ENSMUSG00000027188, ENSMUSG00000006386, ENSMUSG00000028763	3.8961	0.000382519	290	115	10274	3.69679	0.216586	0.568188
SP_PIR_KEYWORDS	basement membrane	5	0.0307068	ENSMUSG00000031502, ENSMUSG00000023886, ENSMUSG00000031503, ENSMUSG00000002900, ENSMUSG00000028763	1.62338	0.00274007	295	22	10724	8.26194	0.607667	3.66913
GOTERM_CC_FAT	GO:0015629~actin cytoskeleton	14	0.0331672	ENSMUSG00000057003, ENSMUSG00000032643, ENSMUSG00000059741, ENSMUSG00000031972, ENSMUSG00000029622, ENSMUSG00000018830, ENSMUSG00000007827, ENSMUSG00000035783, ENSMUSG00000061816, ENSMUSG00000026950, ENSMUSG00000028464, ENSMUSG00000068699, ENSMUSG00000024049, ENSMUSG00000031636	4.54545	0.00258079	231	167	7198	2.61223	0.473163	3.2972
GOTERM_CC_FAT	GO:0030018~Z disc	7	0.0345044	ENSMUSG00000026208, ENSMUSG00000032643, ENSMUSG00000049382, ENSMUSG00000030470, ENSMUSG00000068699, ENSMUSG00000007877, ENSMUSG00000031636	2.27273	0.00254533	231	44	7198	4.9573	0.468497	3.25259
INTERPRO	IPR003599:Immunoglobulin subtype	13	0.034972	ENSMUSG00000020598, ENSMUSG00000032125, ENSMUSG00000020717, ENSMUSG00000029070, ENSMUSG00000026656, ENSMUSG00000002602, ENSMUSG00000001946, ENSMUSG00000059498, ENSMUSG00000062960, ENSMUSG00000029648, ENSMUSG00000024049, ENSMUSG00000016496, ENSMUSG00000028763	4.22078	0.000613574	290	141	10274	3.26637	0.324012	0.909931
GOTERM_BP_FAT	GO:0019320~hexose catabolic process	7	0.0353421	ENSMUSG00000032294, ENSMUSG00000011752, ENSMUSG00000023456, ENSMUSG00000063524, ENSMUSG00000063229, ENSMUSG00000062070, ENSMUSG00000030695	2.27273	0.000805236	242	37	7882	6.16194	0.694986	1.32676
GOTERM_BP_FAT	GO:0006007~glucose catabolic process	7	0.0353421	ENSMUSG00000032294, ENSMUSG00000011752, ENSMUSG00000023456, ENSMUSG00000063524, ENSMUSG00000063229, ENSMUSG00000062070, ENSMUSG00000030695	2.27273	0.000805236	242	37	7882	6.16194	0.694986	1.32676
GOTERM_CC_FAT	GO:0030485~smooth muscle contractile fiber	3	0.0363994	ENSMUSG00000020717, ENSMUSG00000018830, ENSMUSG00000035783	0.974026	0.00298572	231	3	7198	31.1602	0.523633	3.80534
GOTERM_BP_FAT	GO:0002883~regulation of hypersensitivity	4	0.0383686	ENSMUSG00000059498, ENSMUSG00000026656, ENSMUSG00000076614, ENSMUSG00000076612	1.2987	0.000902047	242	7	7882	18.6116	0.73558	1.48515
GOTERM_BP_FAT	GO:0002864~regulation of acute inflammatory response to antigenic stimulus	4	0.0383686	ENSMUSG00000059498, ENSMUSG00000026656, ENSMUSG00000076614, ENSMUSG00000076612	1.2987	0.000902047	242	7	7882	18.6116	0.73558	1.48515
GOTERM_BP_FAT	GO:0046365~monosaccharide catabolic process	7	0.038513	ENSMUSG00000032294, ENSMUSG00000011752, ENSMUSG00000023456, ENSMUSG00000063524, ENSMUSG00000063229, ENSMUSG00000062070, ENSMUSG00000030695	2.27273	0.000932129	242	38	7882	5.99978	0.747059	1.53432
GOTERM_BP_FAT	GO:0050817~coagulation	7	0.043039	ENSMUSG00000001930, ENSMUSG00000039109, ENSMUSG00000026579, ENSMUSG00000074743, ENSMUSG00000028128, ENSMUSG00000029373, ENSMUSG00000023224	2.27273	0.00107387	242	39	7882	5.84594	0.794793	1.76568
GOTERM_BP_FAT	GO:0007596~blood coagulation	7	0.043039	ENSMUSG00000001930, ENSMUSG00000039109, ENSMUSG00000026579, ENSMUSG00000074743, ENSMUSG00000028128, ENSMUSG00000029373, ENSMUSG00000023224	2.27273	0.00107387	242	39	7882	5.84594	0.794793	1.76568
KEGG_PATHWAY	mmu04512:ECM-receptor interaction	9	0.0434334	ENSMUSG00000001930, ENSMUSG00000031502, ENSMUSG00000031503, ENSMUSG00000002944, ENSMUSG00000028364, ENSMUSG00000023885, ENSMUSG00000021702, ENSMUSG00000002900, ENSMUSG00000001119	2.92208	0.00118871	130	55	3276	4.12364	0.124723	1.33925
PIR_SUPERFAMILY	PIRSF002522:CXC chemokine	4	0.044026	ENSMUSG00000061353, ENSMUSG00000021508, ENSMUSG00000029373, ENSMUSG00000029372	1.2987	0.000225097	174	4	4446	25.5517	0.044026	0.28177
GOTERM_CC_FAT	GO:0031226~intrinsic to plasma membrane	19	0.0448262	ENSMUSG00000051839, ENSMUSG00000027748, ENSMUSG00000003617, ENSMUSG00000019851, ENSMUSG00000026656, ENSMUSG00000002602, ENSMUSG00000024440, ENSMUSG00000022032, ENSMUSG00000030786, ENSMUSG00000032440, ENSMUSG00000038146, ENSMUSG00000062960, ENSMUSG00000024610, ENSMUSG00000022265, ENSMUSG00000029648, ENSMUSG00000007655, ENSMUSG00000036814, ENSMUSG00000030247, ENSMUSG00000006386	6.16883	0.00387594	231	282	7198	2.09944	0.618293	4.91379
GOTERM_BP_FAT	GO:0045087~innate immune response	8	0.0463184	ENSMUSG00000061780, ENSMUSG00000058952, ENSMUSG00000036887, ENSMUSG00000055172, ENSMUSG00000036905, ENSMUSG00000073418, ENSMUSG00000023224, ENSMUSG00000036896	2.5974	0.00118975	242	54	7882	4.82522	0.827048	1.95446
SP_PIR_KEYWORDS	hydroxylysine	3	0.0466445	ENSMUSG00000001435, ENSMUSG00000031502, ENSMUSG00000031503	0.974026	0.00433308	295	4	10724	27.2644	0.772542	5.74453
SP_PIR_KEYWORDS	immunoglobulin c region	3	0.0466445	ENSMUSG00000076614, ENSMUSG00000076615, ENSMUSG00000076612	0.974026	0.00433308	295	4	10724	27.2644	0.772542	5.74453
SP_PIR_KEYWORDS	mhc i	3	0.0466445	ENSMUSG00000073411, ENSMUSG00000067235, ENSMUSG00000060802	0.974026	0.00433308	295	4	10724	27.2644	0.772542	5.74453
GOTERM_BP_FAT	GO:0007599~hemostasis	7	0.0466774	ENSMUSG00000001930, ENSMUSG00000039109, ENSMUSG00000026579, ENSMUSG00000074743, ENSMUSG00000028128, ENSMUSG00000029373, ENSMUSG00000023224	2.27273	0.00123158	242	40	7882	5.69979	0.837402	2.02252
GOTERM_BP_FAT	GO:0022610~biological adhesion	22	0.0472644	ENSMUSG00000020598, ENSMUSG00000001435, ENSMUSG00000020717, ENSMUSG00000019851, ENSMUSG00000002944, ENSMUSG00000028364, ENSMUSG00000024440, ENSMUSG00000021702, ENSMUSG00000002900, ENSMUSG00000001119, ENSMUSG00000001946, ENSMUSG00000025810, ENSMUSG00000026587, ENSMUSG00000001930, ENSMUSG00000030786, ENSMUSG00000027435, ENSMUSG00000023885, ENSMUSG00000026579, ENSMUSG00000031871, ENSMUSG00000016494,…	7.14286	0.00128025	242	333	7882	2.15179	0.848671	2.10164
GOTERM_BP_FAT	GO:0007155~cell adhesion	22	0.0472644	ENSMUSG00000020598, ENSMUSG00000001435, ENSMUSG00000020717, ENSMUSG00000019851, ENSMUSG00000002944, ENSMUSG00000028364, ENSMUSG00000024440, ENSMUSG00000021702, ENSMUSG00000002900, ENSMUSG00000001119, ENSMUSG00000001946, ENSMUSG00000025810, ENSMUSG00000026587, ENSMUSG00000001930, ENSMUSG00000030786, ENSMUSG00000027435, ENSMUSG00000023885, ENSMUSG00000026579, ENSMUSG00000031871, ENSMUSG00000016494,…	7.14286	0.00128025	242	333	7882	2.15179	0.848671	2.10164
GOTERM_BP_FAT	GO:0042060~wound healing	9	0.049312	ENSMUSG00000001930, ENSMUSG00000020717, ENSMUSG00000032440, ENSMUSG00000039109, ENSMUSG00000026579, ENSMUSG00000074743, ENSMUSG00000028128, ENSMUSG00000029373, ENSMUSG00000023224	2.92208	0.00137136	242	71	7882	4.12862	0.867712	2.24962
GOTERM_BP_FAT	GO:0055002~striated muscle cell development	7	0.0493396	ENSMUSG00000031972, ENSMUSG00000028364, ENSMUSG00000018830, ENSMUSG00000068699, ENSMUSG00000007877, ENSMUSG00000026950, ENSMUSG00000027488	2.27273	0.00140643	242	41	7882	5.56077	0.874385	2.30651
SMART	SM00409:IG	13	0.0493489	ENSMUSG00000020598, ENSMUSG00000032125, ENSMUSG00000020717, ENSMUSG00000029070, ENSMUSG00000026656, ENSMUSG00000002602, ENSMUSG00000001946, ENSMUSG00000059498, ENSMUSG00000062960, ENSMUSG00000029648, ENSMUSG00000024049, ENSMUSG00000016496, ENSMUSG00000028763	4.22078	0.00142457	176	141	5596	2.9315	0.183259	1.67209
SP_PIR_KEYWORDS	heterotetramer	4	0.0495321	ENSMUSG00000076614, ENSMUSG00000076615, ENSMUSG00000075370, ENSMUSG00000076612	1.2987	0.00475589	295	13	10724	11.1854	0.803212	6.28838
KEGG_PATHWAY	mmu04060:Cytokine-cytokine receptor interaction	11	0.0496473	ENSMUSG00000031780, ENSMUSG00000023951, ENSMUSG00000032440, ENSMUSG00000062960, ENSMUSG00000061353, ENSMUSG00000021508, ENSMUSG00000029648, ENSMUSG00000029373, ENSMUSG00000000530, ENSMUSG00000029372, ENSMUSG00000021342	3.57143	0.00227072	130	89	3276	3.11461	0.224781	2.54405
GOTERM_BP_FAT	GO:0019884~antigen processing and presentation of exogenous antigen	5	0.0507144	ENSMUSG00000036594, ENSMUSG00000059498, ENSMUSG00000026656, ENSMUSG00000024610, ENSMUSG00000060802	1.62338	0.00148188	242	17	7882	9.57948	0.887625	2.42883
KEGG_PATHWAY	mmu00010:Glycolysis / Gluconeogenesis	7	0.0513924	ENSMUSG00000032294, ENSMUSG00000011752, ENSMUSG00000023456, ENSMUSG00000063524, ENSMUSG00000063229, ENSMUSG00000062070, ENSMUSG00000030695	2.27273	0.00282244	130	37	3276	4.76757	0.271349	3.1532
GOTERM_BP_FAT	GO:0044275~cellular carbohydrate catabolic process	7	0.0533977	ENSMUSG00000032294, ENSMUSG00000011752, ENSMUSG00000023456, ENSMUSG00000063524, ENSMUSG00000063229, ENSMUSG00000062070, ENSMUSG00000030695	2.27273	0.00159959	242	42	7882	5.42837	0.905549	2.61935
GOTERM_BP_FAT	GO:0007517~muscle organ development	12	0.0553202	ENSMUSG00000032085, ENSMUSG00000026208, ENSMUSG00000030470, ENSMUSG00000031972, ENSMUSG00000062908, ENSMUSG00000028364, ENSMUSG00000018830, ENSMUSG00000007655, ENSMUSG00000031636, ENSMUSG00000026547, ENSMUSG00000027488, ENSMUSG00000028763	3.8961	0.00169734	242	127	7882	3.0775	0.918243	2.77732
INTERPRO	IPR016044:Filament	5	0.0564492	ENSMUSG00000026208, ENSMUSG00000049382, ENSMUSG00000020932, ENSMUSG00000026728, ENSMUSG00000051879	1.62338	0.00109229	290	17	10274	10.4199	0.502053	1.6145
GOTERM_BP_FAT	GO:0003013~circulatory system process	9	0.0571819	ENSMUSG00000018932, ENSMUSG00000016087, ENSMUSG00000023951, ENSMUSG00000028978, ENSMUSG00000026579, ENSMUSG00000049112, ENSMUSG00000035783, ENSMUSG00000007655, ENSMUSG00000030247	2.92208	0.001796	242	74	7882	3.96125	0.929326	2.93651
GOTERM_BP_FAT	GO:0008015~blood circulation	9	0.0571819	ENSMUSG00000018932, ENSMUSG00000016087, ENSMUSG00000023951, ENSMUSG00000028978, ENSMUSG00000026579, ENSMUSG00000049112, ENSMUSG00000035783, ENSMUSG00000007655, ENSMUSG00000030247	2.92208	0.001796	242	74	7882	3.96125	0.929326	2.93651
KEGG_PATHWAY	mmu04514:Cell adhesion molecules (CAMs)	10	0.0589761	ENSMUSG00000036594, ENSMUSG00000020598, ENSMUSG00000073411, ENSMUSG00000030786, ENSMUSG00000020717, ENSMUSG00000031871, ENSMUSG00000067235, ENSMUSG00000016494, ENSMUSG00000016496, ENSMUSG00000001946	3.24675	0.0021686	130	74	3276	3.40541	0.215844	2.43091
COG_ONTOLOGY	Cytoskeleton	4	0.0616835	ENSMUSG00000032085, ENSMUSG00000047193, ENSMUSG00000056752, ENSMUSG00000026547	1.2987	0.00704926	25	22	1281	9.31636	0.0616835	3.98946
GOTERM_CC_FAT	GO:0005887~integral to plasma membrane	18	0.0623651	ENSMUSG00000051839, ENSMUSG00000027748, ENSMUSG00000019851, ENSMUSG00000026656, ENSMUSG00000002602, ENSMUSG00000024440, ENSMUSG00000022032, ENSMUSG00000030786, ENSMUSG00000032440, ENSMUSG00000038146, ENSMUSG00000062960, ENSMUSG00000024610, ENSMUSG00000022265, ENSMUSG00000029648, ENSMUSG00000007655, ENSMUSG00000036814, ENSMUSG00000030247, ENSMUSG00000006386	5.84416	0.00569614	231	270	7198	2.07734	0.757483	7.14361
GOTERM_BP_FAT	GO:0051607~defense response to virus	4	0.062877	ENSMUSG00000078566, ENSMUSG00000030249, ENSMUSG00000022051, ENSMUSG00000030247	1.2987	0.00206856	242	9	7882	14.4757	0.952746	3.375
GOTERM_BP_FAT	GO:0046164~alcohol catabolic process	7	0.0635129	ENSMUSG00000032294, ENSMUSG00000011752, ENSMUSG00000023456, ENSMUSG00000063524, ENSMUSG00000063229, ENSMUSG00000062070, ENSMUSG00000030695	2.27273	0.00204573	242	44	7882	5.18163	0.951126	3.33835
UP_SEQ_FEATURE	domain:EGF-like 9	5	0.0677146	ENSMUSG00000038146, ENSMUSG00000028364, ENSMUSG00000028073, ENSMUSG00000027276, ENSMUSG00000022324	1.62338	0.000779488	291	16	10565	11.3456	0.568891	1.23628
GOTERM_BP_FAT	GO:0055001~muscle cell development	7	0.0683036	ENSMUSG00000031972, ENSMUSG00000028364, ENSMUSG00000018830, ENSMUSG00000068699, ENSMUSG00000007877, ENSMUSG00000026950, ENSMUSG00000027488	2.27273	0.00230123	242	45	7882	5.06648	0.96649	3.74784
SP_PIR_KEYWORDS	muscle contraction	3	0.0708986	ENSMUSG00000059741, ENSMUSG00000031972, ENSMUSG00000035783	0.974026	0.00709126	295	5	10724	21.8115	0.911675	9.24024
UP_SEQ_FEATURE	domain:VWFA 2	4	0.0766845	ENSMUSG00000001930, ENSMUSG00000020953, ENSMUSG00000001119, ENSMUSG00000022324	1.2987	0.00103466	291	8	10565	18.1529	0.672733	1.63787
UP_SEQ_FEATURE	region of interest:Coil 1A	5	0.0794942	ENSMUSG00000026208, ENSMUSG00000049382, ENSMUSG00000020932, ENSMUSG00000026728, ENSMUSG00000051879	1.62338	0.000997477	291	17	10565	10.6782	0.659321	1.57944
UP_SEQ_FEATURE	region of interest:Rod	5	0.0794942	ENSMUSG00000026208, ENSMUSG00000049382, ENSMUSG00000020932, ENSMUSG00000026728, ENSMUSG00000051879	1.62338	0.000997477	291	17	10565	10.6782	0.659321	1.57944
UP_SEQ_FEATURE	domain:Peptidase S1	5	0.0794942	ENSMUSG00000061780, ENSMUSG00000058952, ENSMUSG00000055172, ENSMUSG00000031722, ENSMUSG00000027188	1.62338	0.000997477	291	17	10565	10.6782	0.659321	1.57944
UP_SEQ_FEATURE	region of interest:Coil 1B	5	0.0794942	ENSMUSG00000026208, ENSMUSG00000049382, ENSMUSG00000020932, ENSMUSG00000026728, ENSMUSG00000051879	1.62338	0.000997477	291	17	10565	10.6782	0.659321	1.57944
UP_SEQ_FEATURE	region of interest:Linker 1	5	0.0794942	ENSMUSG00000026208, ENSMUSG00000049382, ENSMUSG00000020932, ENSMUSG00000026728, ENSMUSG00000051879	1.62338	0.000997477	291	17	10565	10.6782	0.659321	1.57944
INTERPRO	IPR018039:Intermediate filament protein, conserved site	5	0.0801873	ENSMUSG00000026208, ENSMUSG00000049382, ENSMUSG00000020932, ENSMUSG00000026728, ENSMUSG00000051879	1.62338	0.0017017	290	19	10274	9.32305	0.662641	2.50465
INTERPRO	IPR001314:Peptidase S1A, chymotrypsin	5	0.0801873	ENSMUSG00000061780, ENSMUSG00000058952, ENSMUSG00000055172, ENSMUSG00000031722, ENSMUSG00000027188	1.62338	0.0017017	290	19	10274	9.32305	0.662641	2.50465
INTERPRO	IPR001664:Intermediate filament protein	5	0.0801873	ENSMUSG00000026208, ENSMUSG00000049382, ENSMUSG00000020932, ENSMUSG00000026728, ENSMUSG00000051879	1.62338	0.0017017	290	19	10274	9.32305	0.662641	2.50465
INTERPRO	IPR013151:Immunoglobulin	10	0.0805886	ENSMUSG00000020598, ENSMUSG00000020717, ENSMUSG00000059498, ENSMUSG00000062960, ENSMUSG00000026656, ENSMUSG00000002602, ENSMUSG00000029648, ENSMUSG00000024049, ENSMUSG00000005320, ENSMUSG00000028763	3.24675	0.00197348	290	100	10274	3.54276	0.716438	2.89922
GOTERM_BP_FAT	GO:0001569~patterning of blood vessels	5	0.081078	ENSMUSG00000025810, ENSMUSG00000023951, ENSMUSG00000032440, ENSMUSG00000061353, ENSMUSG00000029648	1.62338	0.00280687	242	20	7882	8.14256	0.984127	4.55347
GOTERM_BP_FAT	GO:0002861~regulation of inflammatory response to antigenic stimulus	4	0.0817476	ENSMUSG00000059498, ENSMUSG00000026656, ENSMUSG00000076614, ENSMUSG00000076612	1.2987	0.00288873	242	10	7882	13.0281	0.985936	4.68329
GOTERM_BP_FAT	GO:0002474~antigen processing and presentation of peptide antigen via MHC class I	4	0.0817476	ENSMUSG00000073411, ENSMUSG00000059498, ENSMUSG00000067235, ENSMUSG00000060802	1.2987	0.00288873	242	10	7882	13.0281	0.985936	4.68329
PIR_SUPERFAMILY	PIRSF002282:cytoskeletal keratin	5	0.0822362	ENSMUSG00000026208, ENSMUSG00000049382, ENSMUSG00000020932, ENSMUSG00000026728, ENSMUSG00000051879	1.62338	0.000857785	174	12	4446	10.6466	0.15771	1.06984
INTERPRO	IPR002035:von Willebrand factor, type A	7	0.0836162	ENSMUSG00000001930, ENSMUSG00000030786, ENSMUSG00000022212, ENSMUSG00000020953, ENSMUSG00000001119, ENSMUSG00000022324, ENSMUSG00000034796	2.27273	0.00191428	290	47	10274	5.27645	0.705501	2.8134
GOTERM_BP_FAT	GO:0009615~response to virus	6	0.0837023	ENSMUSG00000078566, ENSMUSG00000035692, ENSMUSG00000030249, ENSMUSG00000052776, ENSMUSG00000022051, ENSMUSG00000030247	1.94805	0.00301993	242	33	7882	5.92186	0.988416	4.89103
SMART	SM00327:VWA	7	0.0864207	ENSMUSG00000001930, ENSMUSG00000030786, ENSMUSG00000022212, ENSMUSG00000020953, ENSMUSG00000001119, ENSMUSG00000022324, ENSMUSG00000034796	2.27273	0.00317751	176	47	5596	4.73549	0.363598	3.69449
INTERPRO	IPR016186:C-type lectin-like	6	0.0870474	ENSMUSG00000001435, ENSMUSG00000000318, ENSMUSG00000027435, ENSMUSG00000025784, ENSMUSG00000074743, ENSMUSG00000026712	1.94805	0.00242372	290	34	10274	6.25193	0.787372	3.54958
INTERPRO	IPR018048:Small chemokine, C-X-C, conserved site	3	0.0885204	ENSMUSG00000061353, ENSMUSG00000021508, ENSMUSG00000029373	0.974026	0.00232172	290	3	10274	35.4276	0.773039	3.40259
GOTERM_MF_FAT	GO:0042379~chemokine receptor binding	5	0.0886117	ENSMUSG00000031780, ENSMUSG00000061353, ENSMUSG00000021508, ENSMUSG00000029373, ENSMUSG00000029372	1.62338	0.000414138	223	13	7588	13.0873	0.169371	0.585563
GOTERM_CC_FAT	GO:0005882~intermediate filament	5	0.090227	ENSMUSG00000026208, ENSMUSG00000049382, ENSMUSG00000020932, ENSMUSG00000026728, ENSMUSG00000051879	1.62338	0.00873135	231	26	7198	5.99234	0.886379	10.7548
GOTERM_BP_FAT	GO:0050878~regulation of body fluid levels	7	0.0963941	ENSMUSG00000001930, ENSMUSG00000039109, ENSMUSG00000026579, ENSMUSG00000074743, ENSMUSG00000028128, ENSMUSG00000029373, ENSMUSG00000023224	2.27273	0.00356948	242	49	7882	4.65289	0.994861	5.75652
SP_PIR_KEYWORDS	transmembrane	87	0.105359	ENSMUSG00000035506, ENSMUSG00000048612, ENSMUSG00000029070, ENSMUSG00000028381, ENSMUSG00000026841, ENSMUSG00000039037, ENSMUSG00000002602, ENSMUSG00000030730, ENSMUSG00000001946, ENSMUSG00000025557, ENSMUSG00000030786, ENSMUSG00000032440, ENSMUSG00000028645, ENSMUSG00000038146, ENSMUSG00000036570, ENSMUSG00000031871, ENSMUSG00000021590, ENSMUSG00000022265, ENSMUSG00000029648, ENSMUSG00000079262,…	28.2468	0.0110393	295	2509	10724	1.26053	0.977298	14.0353
UP_SEQ_FEATURE	domain:Ig-like C2-type 6	5	0.105947	ENSMUSG00000020598, ENSMUSG00000020717, ENSMUSG00000062960, ENSMUSG00000029648, ENSMUSG00000028763	1.62338	0.00155565	291	19	10565	9.55417	0.813599	2.45304
UP_SEQ_FEATURE	region of interest:Head	5	0.105947	ENSMUSG00000026208, ENSMUSG00000049382, ENSMUSG00000020932, ENSMUSG00000026728, ENSMUSG00000051879	1.62338	0.00155565	291	19	10565	9.55417	0.813599	2.45304
GOTERM_CC_FAT	GO:0045111~intermediate filament cytoskeleton	5	0.111525	ENSMUSG00000026208, ENSMUSG00000049382, ENSMUSG00000020932, ENSMUSG00000026728, ENSMUSG00000051879	1.62338	0.0113782	231	28	7198	5.56432	0.941456	13.7977
GOTERM_BP_FAT	GO:0003012~muscle system process	7	0.114675	ENSMUSG00000057003, ENSMUSG00000018932, ENSMUSG00000028464, ENSMUSG00000028978, ENSMUSG00000018830, ENSMUSG00000024049, ENSMUSG00000035783	2.27273	0.00436994	242	51	7882	4.47043	0.998428	7.00396
GOTERM_BP_FAT	GO:0051146~striated muscle cell differentiation	8	0.116746	ENSMUSG00000031972, ENSMUSG00000062908, ENSMUSG00000028364, ENSMUSG00000018830, ENSMUSG00000068699, ENSMUSG00000007877, ENSMUSG00000026950, ENSMUSG00000027488	2.5974	0.00453765	242	68	7882	3.83179	0.998774	7.26336
SP_PIR_KEYWORDS	calcium	22	0.117946	ENSMUSG00000027748, ENSMUSG00000005474, ENSMUSG00000000318, ENSMUSG00000028978, ENSMUSG00000024440, ENSMUSG00000021702, ENSMUSG00000017300, ENSMUSG00000030730, ENSMUSG00000039167, ENSMUSG00000035847, ENSMUSG00000027488, ENSMUSG00000030786, ENSMUSG00000039109, ENSMUSG00000023886, ENSMUSG00000023885, ENSMUSG00000001020, ENSMUSG00000026579, ENSMUSG00000006800, ENSMUSG00000031871, ENSMUSG00000026712,…	7.14286	0.0127988	295	452	10724	1.76937	0.987631	16.0958
GOTERM_BP_FAT	GO:0006897~endocytosis	12	0.120394	ENSMUSG00000032440, ENSMUSG00000002944, ENSMUSG00000059498, ENSMUSG00000026656, ENSMUSG00000076614, ENSMUSG00000022150, ENSMUSG00000026712, ENSMUSG00000034738, ENSMUSG00000007655, ENSMUSG00000022032, ENSMUSG00000076612, ENSMUSG00000004849	3.8961	0.00477518	242	145	7882	2.69547	0.999137	7.62956
GOTERM_BP_FAT	GO:0010324~membrane invagination	12	0.120394	ENSMUSG00000032440, ENSMUSG00000002944, ENSMUSG00000059498, ENSMUSG00000026656, ENSMUSG00000076614, ENSMUSG00000022150, ENSMUSG00000026712, ENSMUSG00000034738, ENSMUSG00000007655, ENSMUSG00000022032, ENSMUSG00000076612, ENSMUSG00000004849	3.8961	0.00477518	242	145	7882	2.69547	0.999137	7.62956
GOTERM_MF_FAT	GO:0008009~chemokine activity	5	0.123192	ENSMUSG00000031780, ENSMUSG00000061353, ENSMUSG00000021508, ENSMUSG00000029373, ENSMUSG00000029372	1.62338	0.00029341	223	12	7588	14.1779	0.123192	0.415192
GOTERM_BP_FAT	GO:0006911~phagocytosis, engulfment	4	0.125025	ENSMUSG00000059498, ENSMUSG00000026656, ENSMUSG00000076614, ENSMUSG00000076612	1.2987	0.00506135	242	12	7882	10.8567	0.999435	8.06895
GOTERM_BP_FAT	GO:0048010~vascular endothelial growth factor receptor signaling pathway	4	0.125025	ENSMUSG00000025810, ENSMUSG00000023951, ENSMUSG00000062960, ENSMUSG00000029648	1.2987	0.00506135	242	12	7882	10.8567	0.999435	8.06895
GOTERM_BP_FAT	GO:0050766~positive regulation of phagocytosis	4	0.125025	ENSMUSG00000059498, ENSMUSG00000026656, ENSMUSG00000076614, ENSMUSG00000076612	1.2987	0.00506135	242	12	7882	10.8567	0.999435	8.06895
GOTERM_BP_FAT	GO:0001788~antibody-dependent cellular cytotoxicity	3	0.127743	ENSMUSG00000059498, ENSMUSG00000076614, ENSMUSG00000076612	0.974026	0.00536341	242	4	7882	24.4277	0.999639	8.53062
GOTERM_BP_FAT	GO:0002445~type II hypersensitivity	3	0.127743	ENSMUSG00000059498, ENSMUSG00000076614, ENSMUSG00000076612	0.974026	0.00536341	242	4	7882	24.4277	0.999639	8.53062
GOTERM_BP_FAT	GO:0001794~type IIa hypersensitivity	3	0.127743	ENSMUSG00000059498, ENSMUSG00000076614, ENSMUSG00000076612	0.974026	0.00536341	242	4	7882	24.4277	0.999639	8.53062
GOTERM_BP_FAT	GO:0001812~positive regulation of type I hypersensitivity	3	0.127743	ENSMUSG00000059498, ENSMUSG00000076614, ENSMUSG00000076612	0.974026	0.00536341	242	4	7882	24.4277	0.999639	8.53062
SP_PIR_KEYWORDS	muscle	3	0.128036	ENSMUSG00000026208, ENSMUSG00000028464, ENSMUSG00000030695	0.974026	0.01436	295	7	10724	15.5797	0.99279	17.8856
SP_PIR_KEYWORDS	thick filament	3	0.128036	ENSMUSG00000057003, ENSMUSG00000018830, ENSMUSG00000024049	0.974026	0.01436	295	7	10724	15.5797	0.99279	17.8856
GOTERM_BP_FAT	GO:0009991~response to extracellular stimulus	9	0.128761	ENSMUSG00000002289, ENSMUSG00000027875, ENSMUSG00000003617, ENSMUSG00000032440, ENSMUSG00000062908, ENSMUSG00000063229, ENSMUSG00000002602, ENSMUSG00000007041, ENSMUSG00000006386	2.92208	0.0053161	242	88	7882	3.33105	0.999613	8.45845
GOTERM_BP_FAT	GO:0002822~regulation of adaptive immune response based on somatic recombination of immune receptors built from immunoglobulin superfamily domains	5	0.130766	ENSMUSG00000059498, ENSMUSG00000026656, ENSMUSG00000076614, ENSMUSG00000076612, ENSMUSG00000060802	1.62338	0.00559381	242	24	7882	6.78547	0.999744	8.88129
GOTERM_BP_FAT	GO:0002819~regulation of adaptive immune response	5	0.130766	ENSMUSG00000059498, ENSMUSG00000026656, ENSMUSG00000076614, ENSMUSG00000076612, ENSMUSG00000060802	1.62338	0.00559381	242	24	7882	6.78547	0.999744	8.88129
INTERPRO	IPR014716:Fibrinogen, alpha/beta/gamma chain, C-terminal globular, subdomain 1	4	0.132832	ENSMUSG00000002289, ENSMUSG00000026841, ENSMUSG00000028364, ENSMUSG00000038742	1.2987	0.00401295	290	12	10274	11.8092	0.923113	5.81286
GOTERM_BP_FAT	GO:0007507~heart development	13	0.133463	ENSMUSG00000007872, ENSMUSG00000018830, ENSMUSG00000007877, ENSMUSG00000018893, ENSMUSG00000025810, ENSMUSG00000032440, ENSMUSG00000030470, ENSMUSG00000062908, ENSMUSG00000024713, ENSMUSG00000031636, ENSMUSG00000030247, ENSMUSG00000018900, ENSMUSG00000028763	4.22078	0.00581413	242	170	7882	2.49067	0.999815	9.21543
INTERPRO	IPR006209:EGF	8	0.135413	ENSMUSG00000027435, ENSMUSG00000038146, ENSMUSG00000023885, ENSMUSG00000074743, ENSMUSG00000027276, ENSMUSG00000027188, ENSMUSG00000022324, ENSMUSG00000028763	2.5974	0.0043238	290	73	10274	3.88248	0.936997	6.24971
UP_SEQ_FEATURE	region of interest:Tail	5	0.136002	ENSMUSG00000026208, ENSMUSG00000049382, ENSMUSG00000020932, ENSMUSG00000026728, ENSMUSG00000051879	1.62338	0.00230054	291	21	10565	8.64425	0.916686	3.60755
UP_SEQ_FEATURE	domain:Ig-like C2-type 5	6	0.136844	ENSMUSG00000020598, ENSMUSG00000020717, ENSMUSG00000062960, ENSMUSG00000029648, ENSMUSG00000024049, ENSMUSG00000028763	1.94805	0.00217979	291	34	10565	6.40691	0.905065	3.42127
GOTERM_BP_FAT	GO:0007566~embryo implantation	4	0.14439	ENSMUSG00000032440, ENSMUSG00000024713, ENSMUSG00000030353, ENSMUSG00000002900	1.2987	0.00643267	242	13	7882	10.0216	0.999926	10.1474
KEGG_PATHWAY	mmu04510:Focal adhesion	14	0.144929	ENSMUSG00000031502, ENSMUSG00000005474, ENSMUSG00000031503, ENSMUSG00000028364, ENSMUSG00000021702, ENSMUSG00000002900, ENSMUSG00000001119, ENSMUSG00000023951, ENSMUSG00000001930, ENSMUSG00000023885, ENSMUSG00000062960, ENSMUSG00000068699, ENSMUSG00000029648, ENSMUSG00000007655	4.54545	0.00973791	130	161	3276	2.1913	0.665792	10.4997
SP_PIR_KEYWORDS	EF hand	4	0.156739	ENSMUSG00000059741, ENSMUSG00000001020, ENSMUSG00000017300, ENSMUSG00000001025	1.2987	0.0188183	295	21	10724	6.92429	0.998463	22.8038
INTERPRO	IPR001304:C-type lectin	5	0.157459	ENSMUSG00000000318, ENSMUSG00000027435, ENSMUSG00000025784, ENSMUSG00000074743, ENSMUSG00000026712	1.62338	0.00562363	290	26	10274	6.813	0.972622	8.05605
INTERPRO	IPR001254:Peptidase S1 and S6, chymotrypsin/Hap	5	0.157459	ENSMUSG00000061780, ENSMUSG00000058952, ENSMUSG00000055172, ENSMUSG00000031722, ENSMUSG00000027188	1.62338	0.00562363	290	26	10274	6.813	0.972622	8.05605
UP_SEQ_FEATURE	domain:Collagen-like	4	0.15813	ENSMUSG00000036887, ENSMUSG00000036905, ENSMUSG00000022032, ENSMUSG00000036896	1.2987	0.00286738	291	11	10565	13.2021	0.954876	4.4775
INTERPRO	IPR013106:Immunoglobulin V-set	8	0.158716	ENSMUSG00000029070, ENSMUSG00000062960, ENSMUSG00000076614, ENSMUSG00000029648, ENSMUSG00000016496, ENSMUSG00000001946, ENSMUSG00000076612, ENSMUSG00000028763	2.5974	0.00540308	290	76	10274	3.72922	0.96846	7.75186
SMART	SM00211:TY	4	0.158754	ENSMUSG00000023886, ENSMUSG00000026185, ENSMUSG00000024610, ENSMUSG00000020427	1.2987	0.00848559	176	14	5596	9.08442	0.701831	9.58852
SP_PIR_KEYWORDS	gluconeogenesis	3	0.160495	ENSMUSG00000023456, ENSMUSG00000062070, ENSMUSG00000030695	0.974026	0.018803	295	8	10724	13.6322	0.998455	22.7874
SP_PIR_KEYWORDS	phosphotransferase	8	0.160897	ENSMUSG00000032294, ENSMUSG00000024014, ENSMUSG00000062960, ENSMUSG00000062070, ENSMUSG00000002602, ENSMUSG00000019942, ENSMUSG00000005320, ENSMUSG00000006386	2.5974	0.019863	295	100	10724	2.9082	0.998931	23.9161
GOTERM_BP_FAT	GO:0002706~regulation of lymphocyte mediated immunity	5	0.161562	ENSMUSG00000059498, ENSMUSG00000026656, ENSMUSG00000076614, ENSMUSG00000076612, ENSMUSG00000060802	1.62338	0.00750326	242	26	7882	6.26351	0.999985	11.7393
GOTERM_BP_FAT	GO:0014706~striated muscle tissue development	9	0.1618	ENSMUSG00000030470, ENSMUSG00000031972, ENSMUSG00000062908, ENSMUSG00000028364, ENSMUSG00000018830, ENSMUSG00000007655, ENSMUSG00000031636, ENSMUSG00000027488, ENSMUSG00000028763	2.92208	0.00739647	242	93	7882	3.15196	0.999982	11.5817
SMART	SM00110:C1Q	4	0.163209	ENSMUSG00000036887, ENSMUSG00000041445, ENSMUSG00000036905, ENSMUSG00000036896	1.2987	0.0124695	176	16	5596	7.94886	0.831666	13.7932
GOTERM_CC_FAT	GO:0045121~membrane raft	7	0.167832	ENSMUSG00000027748, ENSMUSG00000020717, ENSMUSG00000032440, ENSMUSG00000027377, ENSMUSG00000002944, ENSMUSG00000028978, ENSMUSG00000007655	2.27273	0.0183498	231	66	7198	3.30487	0.989878	21.3601
GOTERM_CC_FAT	GO:0005865~striated muscle thin filament	3	0.16883	ENSMUSG00000028464, ENSMUSG00000031972, ENSMUSG00000026950	0.974026	0.0192001	231	7	7198	13.3544	0.991835	22.2394
SMART	SM00186:FBG	4	0.168865	ENSMUSG00000002289, ENSMUSG00000026841, ENSMUSG00000028364, ENSMUSG00000038742	1.2987	0.0103663	176	15	5596	8.47879	0.772294	11.5963
GOTERM_BP_FAT	GO:0002889~regulation of immunoglobulin mediated immune response	4	0.168971	ENSMUSG00000059498, ENSMUSG00000026656, ENSMUSG00000076614, ENSMUSG00000076612	1.2987	0.00800431	242	14	7882	9.30579	0.999993	12.4751
GOTERM_BP_FAT	GO:0030239~myofibril assembly	4	0.168971	ENSMUSG00000031972, ENSMUSG00000018830, ENSMUSG00000007877, ENSMUSG00000026950	1.2987	0.00800431	242	14	7882	9.30579	0.999993	12.4751
GOTERM_BP_FAT	GO:0002821~positive regulation of adaptive immune response	4	0.168971	ENSMUSG00000059498, ENSMUSG00000076614, ENSMUSG00000076612, ENSMUSG00000060802	1.2987	0.00800431	242	14	7882	9.30579	0.999993	12.4751
GOTERM_BP_FAT	GO:0002712~regulation of B cell mediated immunity	4	0.168971	ENSMUSG00000059498, ENSMUSG00000026656, ENSMUSG00000076614, ENSMUSG00000076612	1.2987	0.00800431	242	14	7882	9.30579	0.999993	12.4751
GOTERM_BP_FAT	GO:0002824~positive regulation of adaptive immune response based on somatic recombination of immune receptors built from immunoglobulin superfamily domains	4	0.168971	ENSMUSG00000059498, ENSMUSG00000076614, ENSMUSG00000076612, ENSMUSG00000060802	1.2987	0.00800431	242	14	7882	9.30579	0.999993	12.4751
GOTERM_BP_FAT	GO:0050764~regulation of phagocytosis	4	0.168971	ENSMUSG00000059498, ENSMUSG00000026656, ENSMUSG00000076614, ENSMUSG00000076612	1.2987	0.00800431	242	14	7882	9.30579	0.999993	12.4751
INTERPRO	IPR000716:Thyroglobulin type-1	4	0.169132	ENSMUSG00000023886, ENSMUSG00000026185, ENSMUSG00000024610, ENSMUSG00000020427	1.2987	0.00636873	290	14	10274	10.1222	0.983029	9.0768
SMART	SM00020:Tryp_SPc	5	0.174355	ENSMUSG00000061780, ENSMUSG00000058952, ENSMUSG00000055172, ENSMUSG00000031722, ENSMUSG00000027188	1.62338	0.00806267	176	26	5596	6.11451	0.683217	9.13131
SMART	SM00034:CLECT	5	0.174355	ENSMUSG00000000318, ENSMUSG00000027435, ENSMUSG00000025784, ENSMUSG00000074743, ENSMUSG00000026712	1.62338	0.00806267	176	26	5596	6.11451	0.683217	9.13131
GOTERM_BP_FAT	GO:0002524~hypersensitivity	3	0.178385	ENSMUSG00000059498, ENSMUSG00000076614, ENSMUSG00000076612	0.974026	0.00875918	242	5	7882	19.5421	0.999998	13.5729
GOTERM_BP_FAT	GO:0002438~acute inflammatory response to antigenic stimulus	3	0.178385	ENSMUSG00000059498, ENSMUSG00000076614, ENSMUSG00000076612	0.974026	0.00875918	242	5	7882	19.5421	0.999998	13.5729
GOTERM_BP_FAT	GO:0002437~inflammatory response to antigenic stimulus	3	0.178385	ENSMUSG00000059498, ENSMUSG00000076614, ENSMUSG00000076612	0.974026	0.00875918	242	5	7882	19.5421	0.999998	13.5729
SMART	SM00179:EGF_CA	7	0.178477	ENSMUSG00000027435, ENSMUSG00000055172, ENSMUSG00000038146, ENSMUSG00000074743, ENSMUSG00000021702, ENSMUSG00000039167, ENSMUSG00000027276	2.27273	0.0123829	176	62	5596	3.58981	0.829557	13.7038
GOTERM_BP_FAT	GO:0002697~regulation of immune effector process	6	0.179102	ENSMUSG00000059498, ENSMUSG00000026656, ENSMUSG00000076614, ENSMUSG00000023224, ENSMUSG00000076612, ENSMUSG00000060802	1.94805	0.00866518	242	42	7882	4.65289	0.999997	13.4369
INTERPRO	IPR018097:EGF-like calcium-binding, conserved site	7	0.180219	ENSMUSG00000027435, ENSMUSG00000055172, ENSMUSG00000038146, ENSMUSG00000074743, ENSMUSG00000021702, ENSMUSG00000039167, ENSMUSG00000027276	2.27273	0.00713823	290	61	10274	4.06546	0.989647	10.1199
INTERPRO	IPR002181:Fibrinogen, alpha/beta/gamma chain, C-terminal globular	4	0.181076	ENSMUSG00000002289, ENSMUSG00000026841, ENSMUSG00000028364, ENSMUSG00000038742	1.2987	0.00779719	290	15	10274	9.44736	0.993222	11.0042
GOTERM_MF_FAT	GO:0003823~antigen binding	4	0.184681	ENSMUSG00000036594, ENSMUSG00000076614, ENSMUSG00000076615, ENSMUSG00000076612	1.2987	0.00182133	223	9	7588	15.1231	0.558113	2.55151
UP_SEQ_FEATURE	domain:Ig-like C2-type 4	6	0.185033	ENSMUSG00000020598, ENSMUSG00000020717, ENSMUSG00000062960, ENSMUSG00000029648, ENSMUSG00000024049, ENSMUSG00000028763	1.94805	0.00359643	291	38	10565	5.7325	0.979504	5.58559
INTERPRO	IPR001881:EGF-like calcium-binding	7	0.186213	ENSMUSG00000027435, ENSMUSG00000055172, ENSMUSG00000038146, ENSMUSG00000074743, ENSMUSG00000021702, ENSMUSG00000039167, ENSMUSG00000027276	2.27273	0.00772139	290	62	10274	3.99989	0.992884	10.9029
UP_SEQ_FEATURE	domain:EGF-like 5	5	0.186946	ENSMUSG00000038146, ENSMUSG00000028364, ENSMUSG00000074743, ENSMUSG00000028073, ENSMUSG00000022324	1.62338	0.00382876	291	24	10565	7.56372	0.984064	5.93618
GOTERM_BP_FAT	GO:0002703~regulation of leukocyte mediated immunity	5	0.194768	ENSMUSG00000059498, ENSMUSG00000026656, ENSMUSG00000076614, ENSMUSG00000076612, ENSMUSG00000060802	1.62338	0.00979825	242	28	7882	5.81612	1	15.0628
INTERPRO	IPR000152:EGF-type aspartate/asparagine hydroxylation conserved site	7	0.198752	ENSMUSG00000027435, ENSMUSG00000055172, ENSMUSG00000038146, ENSMUSG00000074743, ENSMUSG00000039167, ENSMUSG00000027276, ENSMUSG00000022324	2.27273	0.00898945	290	64	10274	3.87489	0.996853	12.5837
INTERPRO	IPR001073:Complement C1q protein	4	0.20001	ENSMUSG00000036887, ENSMUSG00000041445, ENSMUSG00000036905, ENSMUSG00000036896	1.2987	0.00939945	290	16	10274	8.8569	0.997583	13.1208
SP_PIR_KEYWORDS	heterodimer	4	0.207893	ENSMUSG00000036594, ENSMUSG00000073411, ENSMUSG00000067235, ENSMUSG00000060802	1.2987	0.026968	295	24	10724	6.05876	0.999911	31.0957
GOTERM_MF_FAT	GO:0005509~calcium ion binding	29	0.209078	ENSMUSG00000059741, ENSMUSG00000027748, ENSMUSG00000005474, ENSMUSG00000024440, ENSMUSG00000021702, ENSMUSG00000017300, ENSMUSG00000030730, ENSMUSG00000027488, ENSMUSG00000030786, ENSMUSG00000027435, ENSMUSG00000038146, ENSMUSG00000026579, ENSMUSG00000006800, ENSMUSG00000031871, ENSMUSG00000026712, ENSMUSG00000027276, ENSMUSG00000000318, ENSMUSG00000028978, ENSMUSG00000025784, ENSMUSG00000039167,…	9.41558	0.00156945	223	530	7588	1.86185	0.505232	2.20229
GOTERM_BP_FAT	GO:0060537~muscle tissue development	9	0.212351	ENSMUSG00000030470, ENSMUSG00000031972, ENSMUSG00000062908, ENSMUSG00000028364, ENSMUSG00000018830, ENSMUSG00000007655, ENSMUSG00000031636, ENSMUSG00000027488, ENSMUSG00000028763	2.92208	0.011272	242	100	7882	2.93132	1	17.1346
GOTERM_BP_FAT	GO:0016044~membrane organization	14	0.213977	ENSMUSG00000020598, ENSMUSG00000002944, ENSMUSG00000026656, ENSMUSG00000022150, ENSMUSG00000022032, ENSMUSG00000004849, ENSMUSG00000078566, ENSMUSG00000032440, ENSMUSG00000059498, ENSMUSG00000076614, ENSMUSG00000026712, ENSMUSG00000007655, ENSMUSG00000034738, ENSMUSG00000076612	4.54545	0.0112075	242	208	7882	2.19223	1	17.045
GOTERM_BP_FAT	GO:0048747~muscle fiber development	5	0.21489	ENSMUSG00000031972, ENSMUSG00000028364, ENSMUSG00000018830, ENSMUSG00000068699, ENSMUSG00000027488	1.62338	0.0110989	242	29	7882	5.61556	1	16.8939
SP_PIR_KEYWORDS	coenzyme A	3	0.218098	ENSMUSG00000027875, ENSMUSG00000025270, ENSMUSG00000025283	0.974026	0.0291476	295	10	10724	10.9058	0.999958	33.1691
INTERPRO	IPR008957:Fibronectin, type III-like fold	9	0.223767	ENSMUSG00000020598, ENSMUSG00000032125, ENSMUSG00000039109, ENSMUSG00000028364, ENSMUSG00000028128, ENSMUSG00000002602, ENSMUSG00000048721, ENSMUSG00000024049, ENSMUSG00000006386	2.92208	0.0110552	290	108	10274	2.9523	0.999169	15.2585
UP_SEQ_FEATURE	domain:Ig-like C2-type 3	7	0.225584	ENSMUSG00000020598, ENSMUSG00000020717, ENSMUSG00000062960, ENSMUSG00000029648, ENSMUSG00000024049, ENSMUSG00000005320, ENSMUSG00000028763	2.27273	0.00496314	291	58	10565	4.38174	0.995339	7.63048
INTERPRO	IPR013091:EGF calcium-binding	6	0.229928	ENSMUSG00000027435, ENSMUSG00000055172, ENSMUSG00000038146, ENSMUSG00000074743, ENSMUSG00000021702, ENSMUSG00000039167	1.94805	0.0118057	290	49	10274	4.33807	0.999488	16.2114
SP_PIR_KEYWORDS	methylation	10	0.232172	ENSMUSG00000057003, ENSMUSG00000059741, ENSMUSG00000031972, ENSMUSG00000018830, ENSMUSG00000031167, ENSMUSG00000032766, ENSMUSG00000035783, ENSMUSG00000043004, ENSMUSG00000061816, ENSMUSG00000030795	3.24675	0.0320157	295	160	10724	2.27203	0.999985	35.8093
GOTERM_BP_FAT	GO:0006936~muscle contraction	6	0.232334	ENSMUSG00000057003, ENSMUSG00000018932, ENSMUSG00000028464, ENSMUSG00000018830, ENSMUSG00000024049, ENSMUSG00000035783	1.94805	0.012655	242	46	7882	4.24829	1	19.0356
GOTERM_BP_FAT	GO:0001798~positive regulation of type IIa hypersensitivity	3	0.233019	ENSMUSG00000059498, ENSMUSG00000076614, ENSMUSG00000076612	0.974026	0.0128751	242	6	7882	16.2851	1	19.3344
GOTERM_BP_FAT	GO:0002892~regulation of type II hypersensitivity	3	0.233019	ENSMUSG00000059498, ENSMUSG00000076614, ENSMUSG00000076612	0.974026	0.0128751	242	6	7882	16.2851	1	19.3344
GOTERM_BP_FAT	GO:0002866~positive regulation of acute inflammatory response to antigenic stimulus	3	0.233019	ENSMUSG00000059498, ENSMUSG00000076614, ENSMUSG00000076612	0.974026	0.0128751	242	6	7882	16.2851	1	19.3344
GOTERM_BP_FAT	GO:0002885~positive regulation of hypersensitivity	3	0.233019	ENSMUSG00000059498, ENSMUSG00000076614, ENSMUSG00000076612	0.974026	0.0128751	242	6	7882	16.2851	1	19.3344
GOTERM_BP_FAT	GO:0001796~regulation of type IIa hypersensitivity	3	0.233019	ENSMUSG00000059498, ENSMUSG00000076614, ENSMUSG00000076612	0.974026	0.0128751	242	6	7882	16.2851	1	19.3344
GOTERM_BP_FAT	GO:0002675~positive regulation of acute inflammatory response	3	0.233019	ENSMUSG00000059498, ENSMUSG00000076614, ENSMUSG00000076612	0.974026	0.0128751	242	6	7882	16.2851	1	19.3344
GOTERM_BP_FAT	GO:0002894~positive regulation of type II hypersensitivity	3	0.233019	ENSMUSG00000059498, ENSMUSG00000076614, ENSMUSG00000076612	0.974026	0.0128751	242	6	7882	16.2851	1	19.3344
GOTERM_BP_FAT	GO:0002888~positive regulation of myeloid leukocyte mediated immunity	3	0.233019	ENSMUSG00000059498, ENSMUSG00000076614, ENSMUSG00000076612	0.974026	0.0128751	242	6	7882	16.2851	1	19.3344
COG_ONTOLOGY	Lipid metabolism	4	0.233987	ENSMUSG00000021417, ENSMUSG00000026003, ENSMUSG00000062908, ENSMUSG00000030972	1.2987	0.0575145	25	48	1281	4.27	0.413224	28.8867
SP_PIR_KEYWORDS	sushi	4	0.235453	ENSMUSG00000006342, ENSMUSG00000055172, ENSMUSG00000031722, ENSMUSG00000027188	1.2987	0.0332876	295	26	10724	5.5927	0.99999	36.9489
SP_PIR_KEYWORDS	tyrosine-specific protein kinase	4	0.235453	ENSMUSG00000062960, ENSMUSG00000002602, ENSMUSG00000005320, ENSMUSG00000006386	1.2987	0.0332876	295	26	10724	5.5927	0.99999	36.9489
KEGG_PATHWAY	mmu05416:Viral myocarditis	6	0.236186	ENSMUSG00000036594, ENSMUSG00000057003, ENSMUSG00000073411, ENSMUSG00000018830, ENSMUSG00000067235, ENSMUSG00000007655	1.94805	0.019061	130	40	3276	3.78	0.884148	19.6001
GOTERM_BP_FAT	GO:0002708~positive regulation of lymphocyte mediated immunity	4	0.247393	ENSMUSG00000059498, ENSMUSG00000076614, ENSMUSG00000076612, ENSMUSG00000060802	1.2987	0.0139771	242	17	7882	7.66359	1	20.8145
GOTERM_BP_FAT	GO:0002705~positive regulation of leukocyte mediated immunity	4	0.247393	ENSMUSG00000059498, ENSMUSG00000076614, ENSMUSG00000076612, ENSMUSG00000060802	1.2987	0.0139771	242	17	7882	7.66359	1	20.8145
SP_PIR_KEYWORDS	differentiation	14	0.252646	ENSMUSG00000034401, ENSMUSG00000032125, ENSMUSG00000073599, ENSMUSG00000040010, ENSMUSG00000023951, ENSMUSG00000025810, ENSMUSG00000030470, ENSMUSG00000038146, ENSMUSG00000038742, ENSMUSG00000062960, ENSMUSG00000021590, ENSMUSG00000029648, ENSMUSG00000063506, ENSMUSG00000027793	4.54545	0.0368791	295	272	10724	1.87109	0.999997	40.0664
UP_SEQ_FEATURE	domain:Fibrinogen C-terminal	4	0.253791	ENSMUSG00000002289, ENSMUSG00000026841, ENSMUSG00000028364, ENSMUSG00000038742	1.2987	0.00595117	291	14	10565	10.3731	0.998404	9.08284
GOTERM_CC_FAT	GO:0032982~myosin filament	3	0.255127	ENSMUSG00000057003, ENSMUSG00000018830, ENSMUSG00000024049	0.974026	0.0315584	231	9	7198	10.3867	0.999648	34.0356
GOTERM_BP_FAT	GO:0006909~phagocytosis	5	0.269624	ENSMUSG00000002944, ENSMUSG00000059498, ENSMUSG00000026656, ENSMUSG00000076614, ENSMUSG00000076612	1.62338	0.01565	242	32	7882	5.0891	1	23.0128
UP_SEQ_FEATURE	domain:C1q	4	0.270774	ENSMUSG00000036887, ENSMUSG00000041445, ENSMUSG00000036905, ENSMUSG00000036896	1.2987	0.0072896	291	15	10565	9.68156	0.999627	11.0162
SP_PIR_KEYWORDS	tandem repeat	3	0.273228	ENSMUSG00000028364, ENSMUSG00000026579, ENSMUSG00000006386	0.974026	0.0412411	295	12	10724	9.08814	0.999999	43.6606
UP_SEQ_FEATURE	region of interest:Alpha-1	3	0.274365	ENSMUSG00000036594, ENSMUSG00000073411, ENSMUSG00000067235	0.974026	0.00710808	291	5	10565	21.7835	0.999546	10.7562
UP_SEQ_FEATURE	region of interest:Alpha-2	3	0.274365	ENSMUSG00000036594, ENSMUSG00000073411, ENSMUSG00000067235	0.974026	0.00710808	291	5	10565	21.7835	0.999546	10.7562
INTERPRO	IPR006821:Intermediate filament, DNA-binding region	3	0.276148	ENSMUSG00000026208, ENSMUSG00000020932, ENSMUSG00000026728	0.974026	0.0150811	290	7	10274	15.1833	0.999938	20.2537
INTERPRO	IPR001039:MHC class I, alpha chain, alpha1 and alpha2	3	0.276148	ENSMUSG00000073411, ENSMUSG00000035929, ENSMUSG00000067235	0.974026	0.0150811	290	7	10274	15.1833	0.999938	20.2537
INTERPRO	IPR011161:MHC class I-like antigen recognition	3	0.276148	ENSMUSG00000073411, ENSMUSG00000035929, ENSMUSG00000067235	0.974026	0.0150811	290	7	10274	15.1833	0.999938	20.2537
UP_SEQ_FEATURE	transmembrane region	86	0.282801	ENSMUSG00000035506, ENSMUSG00000048612, ENSMUSG00000029070, ENSMUSG00000028381, ENSMUSG00000026841, ENSMUSG00000039037, ENSMUSG00000002602, ENSMUSG00000030730, ENSMUSG00000001946, ENSMUSG00000025557, ENSMUSG00000030786, ENSMUSG00000032440, ENSMUSG00000028645, ENSMUSG00000038146, ENSMUSG00000036570, ENSMUSG00000031871, ENSMUSG00000021590, ENSMUSG00000022265, ENSMUSG00000029648, ENSMUSG00000079262,…	27.9221	0.00706046	291	2432	10565	1.28384	0.999522	10.6879
SP_PIR_KEYWORDS	membrane	109	0.293105	ENSMUSG00000028381, ENSMUSG00000026841, ENSMUSG00000039037, ENSMUSG00000018042, ENSMUSG00000030730, ENSMUSG00000032440, ENSMUSG00000028645, ENSMUSG00000031871, ENSMUSG00000021590, ENSMUSG00000022265, ENSMUSG00000027584, ENSMUSG00000028978, ENSMUSG00000041187, ENSMUSG00000075602, ENSMUSG00000047193, ENSMUSG00000005320, ENSMUSG00000039167, ENSMUSG00000015340, ENSMUSG00000076614, ENSMUSG00000076615,…	35.3896	0.0457143	295	3432	10724	1.15455	1	47.1381
GOTERM_BP_FAT	GO:0002863~positive regulation of inflammatory response to antigenic stimulus	3	0.295499	ENSMUSG00000059498, ENSMUSG00000076614, ENSMUSG00000076612	0.974026	0.0176643	242	7	7882	13.9587	1	25.5837
GOTERM_BP_FAT	GO:0002714~positive regulation of B cell mediated immunity	3	0.295499	ENSMUSG00000059498, ENSMUSG00000076614, ENSMUSG00000076612	0.974026	0.0176643	242	7	7882	13.9587	1	25.5837
GOTERM_BP_FAT	GO:0002891~positive regulation of immunoglobulin mediated immune response	3	0.295499	ENSMUSG00000059498, ENSMUSG00000076614, ENSMUSG00000076612	0.974026	0.0176643	242	7	7882	13.9587	1	25.5837
GOTERM_CC_FAT	GO:0042383~sarcolemma	5	0.30003	ENSMUSG00000026208, ENSMUSG00000049382, ENSMUSG00000001119, ENSMUSG00000030247, ENSMUSG00000027488	1.62338	0.040855	231	41	7198	3.80002	0.999968	41.7955
KEGG_PATHWAY	mmu05320:Autoimmune thyroid disease	3	0.301075	ENSMUSG00000036594, ENSMUSG00000073411, ENSMUSG00000067235	0.974026	0.0283745	130	7	3276	10.8	0.960201	27.8411
KEGG_PATHWAY	mmu05332:Graft-versus-host disease	3	0.301075	ENSMUSG00000036594, ENSMUSG00000073411, ENSMUSG00000067235	0.974026	0.0283745	130	7	3276	10.8	0.960201	27.8411
GOTERM_CC_FAT	GO:0005901~caveola	4	0.301794	ENSMUSG00000027748, ENSMUSG00000032440, ENSMUSG00000028978, ENSMUSG00000007655	1.2987	0.039748	231	24	7198	5.19336	0.999957	40.9178
GOTERM_CC_FAT	GO:0019861~flagellum	4	0.311437	ENSMUSG00000032294, ENSMUSG00000063229, ENSMUSG00000030695, ENSMUSG00000030323	1.2987	0.0441353	231	25	7198	4.98563	0.999986	44.326
KEGG_PATHWAY	mmu04612:Antigen processing and presentation	5	0.313231	ENSMUSG00000036594, ENSMUSG00000073411, ENSMUSG00000024610, ENSMUSG00000067235, ENSMUSG00000060802	1.62338	0.0426772	130	34	3276	3.70588	0.99244	39.0067
GOTERM_BP_FAT	GO:0003018~vascular process in circulatory system	5	0.314082	ENSMUSG00000023951, ENSMUSG00000028978, ENSMUSG00000035783, ENSMUSG00000007655, ENSMUSG00000030247	1.62338	0.0192504	242	34	7882	4.78974	1	27.5511
GOTERM_BP_FAT	GO:0009266~response to temperature stimulus	5	0.314082	ENSMUSG00000048612, ENSMUSG00000062908, ENSMUSG00000031167, ENSMUSG00000006221, ENSMUSG00000022032	1.62338	0.0192504	242	34	7882	4.78974	1	27.5511
GOTERM_BP_FAT	GO:0042692~muscle cell differentiation	8	0.319656	ENSMUSG00000031972, ENSMUSG00000062908, ENSMUSG00000028364, ENSMUSG00000018830, ENSMUSG00000068699, ENSMUSG00000007877, ENSMUSG00000026950, ENSMUSG00000027488	2.5974	0.0199191	242	90	7882	2.89513	1	28.3657
GOTERM_CC_FAT	GO:0016023~cytoplasmic membrane-bounded vesicle	17	0.321683	ENSMUSG00000031760, ENSMUSG00000027377, ENSMUSG00000018830, ENSMUSG00000022150, ENSMUSG00000019173, ENSMUSG00000021342, ENSMUSG00000032412, ENSMUSG00000004849, ENSMUSG00000056737, ENSMUSG00000001930, ENSMUSG00000027435, ENSMUSG00000028645, ENSMUSG00000024713, ENSMUSG00000038742, ENSMUSG00000026579, ENSMUSG00000034738, ENSMUSG00000030695	5.51948	0.0488492	231	319	7198	1.66057	0.999996	47.7849
SP_PIR_KEYWORDS	myosin	4	0.321796	ENSMUSG00000057003, ENSMUSG00000059741, ENSMUSG00000018830, ENSMUSG00000061816	1.2987	0.0521134	295	31	10724	4.69065	1	51.7682
GOTERM_CC_FAT	GO:0016459~myosin complex	5	0.321999	ENSMUSG00000057003, ENSMUSG00000059741, ENSMUSG00000018830, ENSMUSG00000024049, ENSMUSG00000061816	1.62338	0.0474149	231	43	7198	3.62328	0.999994	46.7541
SP_PIR_KEYWORDS	heme	5	0.324196	ENSMUSG00000018893, ENSMUSG00000015340, ENSMUSG00000028978, ENSMUSG00000073940, ENSMUSG00000030670	1.62338	0.0536644	295	52	10724	3.49544	1	52.8324
GOTERM_BP_FAT	GO:0006935~chemotaxis	6	0.326712	ENSMUSG00000031780, ENSMUSG00000030786, ENSMUSG00000059498, ENSMUSG00000061353, ENSMUSG00000073599, ENSMUSG00000029373	1.94805	0.0207155	242	52	7882	3.75811	1	29.3248
GOTERM_BP_FAT	GO:0042330~taxis	6	0.326712	ENSMUSG00000031780, ENSMUSG00000030786, ENSMUSG00000059498, ENSMUSG00000061353, ENSMUSG00000073599, ENSMUSG00000029373	1.94805	0.0207155	242	52	7882	3.75811	1	29.3248
GOTERM_BP_FAT	GO:0032101~regulation of response to external stimulus	7	0.32713	ENSMUSG00000032440, ENSMUSG00000059498, ENSMUSG00000061353, ENSMUSG00000026656, ENSMUSG00000076614, ENSMUSG00000023224, ENSMUSG00000076612	2.27273	0.0210109	242	71	7882	3.21115	1	29.6774
KEGG_PATHWAY	mmu03320:PPAR signaling pathway	6	0.328481	ENSMUSG00000024665, ENSMUSG00000002289, ENSMUSG00000027875, ENSMUSG00000026003, ENSMUSG00000062908, ENSMUSG00000002944	1.94805	0.0417683	130	49	3276	3.08571	0.991592	38.347
SP_PIR_KEYWORDS	zymogen	6	0.331012	ENSMUSG00000030560, ENSMUSG00000061780, ENSMUSG00000039109, ENSMUSG00000024713, ENSMUSG00000026579, ENSMUSG00000035847	1.94805	0.0572393	295	76	10724	2.86994	1	55.2028
SP_PIR_KEYWORDS	autophosphorylation	4	0.332257	ENSMUSG00000024014, ENSMUSG00000062960, ENSMUSG00000002602, ENSMUSG00000006386	1.2987	0.0563798	295	32	10724	4.54407	1	54.6432
GOTERM_BP_FAT	GO:0031032~actomyosin structure organization	4	0.335137	ENSMUSG00000031972, ENSMUSG00000018830, ENSMUSG00000007877, ENSMUSG00000026950	1.2987	0.0219097	242	20	7882	6.51405	1	30.7403
GOTERM_BP_FAT	GO:0002699~positive regulation of immune effector process	4	0.335137	ENSMUSG00000059498, ENSMUSG00000076614, ENSMUSG00000076612, ENSMUSG00000060802	1.2987	0.0219097	242	20	7882	6.51405	1	30.7403
GOTERM_BP_FAT	GO:0001666~response to hypoxia	6	0.336883	ENSMUSG00000078566, ENSMUSG00000031760, ENSMUSG00000018893, ENSMUSG00000023951, ENSMUSG00000025270, ENSMUSG00000007655	1.94805	0.0223218	242	53	7882	3.6872	1	31.2225
GOTERM_BP_FAT	GO:0002886~regulation of myeloid leukocyte mediated immunity	3	0.342808	ENSMUSG00000059498, ENSMUSG00000076614, ENSMUSG00000076612	0.974026	0.0230821	242	8	7882	12.2138	1	32.104
GOTERM_BP_FAT	GO:0002504~antigen processing and presentation of peptide or polysaccharide antigen via MHC class II	3	0.342808	ENSMUSG00000036594, ENSMUSG00000026656, ENSMUSG00000024610	0.974026	0.0230821	242	8	7882	12.2138	1	32.104
GOTERM_BP_FAT	GO:0002495~antigen processing and presentation of peptide antigen via MHC class II	3	0.342808	ENSMUSG00000036594, ENSMUSG00000026656, ENSMUSG00000024610	0.974026	0.0230821	242	8	7882	12.2138	1	32.104
GOTERM_BP_FAT	GO:0019886~antigen processing and presentation of exogenous peptide antigen via MHC class II	3	0.342808	ENSMUSG00000036594, ENSMUSG00000026656, ENSMUSG00000024610	0.974026	0.0230821	242	8	7882	12.2138	1	32.104
KEGG_PATHWAY	mmu05330:Allograft rejection	3	0.343443	ENSMUSG00000036594, ENSMUSG00000073411, ENSMUSG00000067235	0.974026	0.0368697	130	8	3276	9.45	0.985116	34.6783
KEGG_PATHWAY	mmu04670:Leukocyte transendothelial migration	8	0.346003	ENSMUSG00000030786, ENSMUSG00000020717, ENSMUSG00000005474, ENSMUSG00000015340, ENSMUSG00000061353, ENSMUSG00000031871, ENSMUSG00000022469, ENSMUSG00000001946	2.5974	0.0408492	130	82	3276	2.45854	0.990639	37.6734
GOTERM_CC_FAT	GO:0031988~membrane-bounded vesicle	17	0.347238	ENSMUSG00000031760, ENSMUSG00000027377, ENSMUSG00000018830, ENSMUSG00000022150, ENSMUSG00000019173, ENSMUSG00000021342, ENSMUSG00000032412, ENSMUSG00000004849, ENSMUSG00000056737, ENSMUSG00000001930, ENSMUSG00000027435, ENSMUSG00000028645, ENSMUSG00000024713, ENSMUSG00000038742, ENSMUSG00000026579, ENSMUSG00000034738, ENSMUSG00000030695	5.51948	0.055177	231	324	7198	1.63495	0.999999	52.1168
GOTERM_BP_FAT	GO:0070482~response to oxygen levels	6	0.35049	ENSMUSG00000078566, ENSMUSG00000031760, ENSMUSG00000018893, ENSMUSG00000023951, ENSMUSG00000025270, ENSMUSG00000007655	1.94805	0.0240067	242	54	7882	3.61892	1	33.1616
UP_SEQ_FEATURE	site:Stutter	3	0.353886	ENSMUSG00000026208, ENSMUSG00000049382, ENSMUSG00000051879	0.974026	0.0104696	291	6	10565	18.1529	0.999988	15.4562
GOTERM_MF_FAT	GO:0005021~vascular endothelial growth factor receptor activity	3	0.363628	ENSMUSG00000025810, ENSMUSG00000062960, ENSMUSG00000029648	0.974026	0.00803845	223	5	7588	20.4161	0.973104	10.8125
GOTERM_BP_FAT	GO:0050727~regulation of inflammatory response	5	0.364934	ENSMUSG00000059498, ENSMUSG00000026656, ENSMUSG00000076614, ENSMUSG00000023224, ENSMUSG00000076612	1.62338	0.0255421	242	37	7882	4.40138	1	34.8838
GOTERM_BP_FAT	GO:0007565~female pregnancy	5	0.364934	ENSMUSG00000032440, ENSMUSG00000024713, ENSMUSG00000074743, ENSMUSG00000030353, ENSMUSG00000002900	1.62338	0.0255421	242	37	7882	4.40138	1	34.8838
GOTERM_CC_FAT	GO:0044459~plasma membrane part	42	0.368334	ENSMUSG00000027748, ENSMUSG00000003617, ENSMUSG00000019851, ENSMUSG00000026656, ENSMUSG00000002602, ENSMUSG00000024440, ENSMUSG00000018042, ENSMUSG00000019173, ENSMUSG00000043004, ENSMUSG00000001946, ENSMUSG00000027488, ENSMUSG00000004849, ENSMUSG00000036594, ENSMUSG00000030786, ENSMUSG00000032440, ENSMUSG00000028645, ENSMUSG00000038146, ENSMUSG00000024610, ENSMUSG00000031871, ENSMUSG00000029648,…	13.6364	0.0610391	231	1012	7198	1.29321	1	55.8314
GOTERM_CC_FAT	GO:0005587~collagen type IV	2	0.368874	ENSMUSG00000031502, ENSMUSG00000031503	0.649351	0.0628899	231	2	7198	31.1602	1	56.9477
GOTERM_CC_FAT	GO:0045098~type III intermediate filament	2	0.368874	ENSMUSG00000026208, ENSMUSG00000026728	0.649351	0.0628899	231	2	7198	31.1602	1	56.9477
GOTERM_CC_FAT	GO:0030935~sheet-forming collagen	2	0.368874	ENSMUSG00000031502, ENSMUSG00000031503	0.649351	0.0628899	231	2	7198	31.1602	1	56.9477
GOTERM_CC_FAT	GO:0030141~secretory granule	6	0.373062	ENSMUSG00000001930, ENSMUSG00000024713, ENSMUSG00000038742, ENSMUSG00000026579, ENSMUSG00000030695, ENSMUSG00000021342	1.94805	0.0655312	231	68	7198	2.74943	1	58.4958
GOTERM_MF_FAT	GO:0005198~structural molecule activity	16	0.380388	ENSMUSG00000001435, ENSMUSG00000031502, ENSMUSG00000026208, ENSMUSG00000031503, ENSMUSG00000020932, ENSMUSG00000026728, ENSMUSG00000018830, ENSMUSG00000021702, ENSMUSG00000002900, ENSMUSG00000049382, ENSMUSG00000030786, ENSMUSG00000028464, ENSMUSG00000023885, ENSMUSG00000024049, ENSMUSG00000031636, ENSMUSG00000051879	5.19481	0.0074512	223	254	7588	2.14343	0.964938	10.061
GOTERM_BP_FAT	GO:0030100~regulation of endocytosis	5	0.387616	ENSMUSG00000059498, ENSMUSG00000026656, ENSMUSG00000076614, ENSMUSG00000019173, ENSMUSG00000076612	1.62338	0.0278832	242	38	7882	4.28556	1	37.4296
GOTERM_BP_FAT	GO:0045807~positive regulation of endocytosis	4	0.388692	ENSMUSG00000059498, ENSMUSG00000026656, ENSMUSG00000076614, ENSMUSG00000076612	1.2987	0.0283062	242	22	7882	5.92186	1	37.8795
GOTERM_BP_FAT	GO:0010927~cellular component assembly involved in morphogenesis	4	0.388692	ENSMUSG00000031972, ENSMUSG00000018830, ENSMUSG00000007877, ENSMUSG00000026950	1.2987	0.0283062	242	22	7882	5.92186	1	37.8795
GOTERM_BP_FAT	GO:0001909~leukocyte mediated cytotoxicity	3	0.39353	ENSMUSG00000059498, ENSMUSG00000076614, ENSMUSG00000076612	0.974026	0.029086	242	9	7882	10.8567	1	38.7009
GOTERM_BP_FAT	GO:0001906~cell killing	3	0.39353	ENSMUSG00000059498, ENSMUSG00000076614, ENSMUSG00000076612	0.974026	0.029086	242	9	7882	10.8567	1	38.7009
UP_SEQ_FEATURE	short sequence motif:Cell attachment site	6	0.397942	ENSMUSG00000001435, ENSMUSG00000001930, ENSMUSG00000024713, ENSMUSG00000023885, ENSMUSG00000021702, ENSMUSG00000001119	1.94805	0.0126165	291	51	10565	4.27128	0.999999	18.3354
GOTERM_BP_FAT	GO:0031667~response to nutrient levels	7	0.399083	ENSMUSG00000002289, ENSMUSG00000027875, ENSMUSG00000003617, ENSMUSG00000032440, ENSMUSG00000062908, ENSMUSG00000007041, ENSMUSG00000006386	2.27273	0.0299483	242	77	7882	2.96093	1	39.5973
GOTERM_MF_FAT	GO:0030246~carbohydrate binding	12	0.399976	ENSMUSG00000027346, ENSMUSG00000023951, ENSMUSG00000030786, ENSMUSG00000006342, ENSMUSG00000000318, ENSMUSG00000023886, ENSMUSG00000027435, ENSMUSG00000053522, ENSMUSG00000023885, ENSMUSG00000025784, ENSMUSG00000026712, ENSMUSG00000029373	3.8961	0.00681753	223	159	7588	2.56807	0.953333	9.24344
UP_SEQ_FEATURE	domain:EGF-like 4	5	0.407158	ENSMUSG00000028364, ENSMUSG00000074743, ENSMUSG00000028073, ENSMUSG00000021702, ENSMUSG00000022324	1.62338	0.0149088	291	35	10565	5.18655	1	21.3079
INTERPRO	IPR018114:Peptidase S1/S6, chymotrypsin/Hap, active site	4	0.41518	ENSMUSG00000061780, ENSMUSG00000058952, ENSMUSG00000055172, ENSMUSG00000027188	1.2987	0.0257291	290	23	10274	6.16132	1	32.1728
UP_SEQ_FEATURE	domain:Fibronectin type-III 1	7	0.416382	ENSMUSG00000020598, ENSMUSG00000032125, ENSMUSG00000026587, ENSMUSG00000028364, ENSMUSG00000002602, ENSMUSG00000024049, ENSMUSG00000006386	2.27273	0.0148609	291	73	10565	3.48138	1	21.2469
UP_SEQ_FEATURE	domain:VWFA 1	3	0.416918	ENSMUSG00000020953, ENSMUSG00000001119, ENSMUSG00000022324	0.974026	0.0143935	291	7	10565	15.5596	1	20.6486
UP_SEQ_FEATURE	region of interest:Connecting peptide	3	0.416918	ENSMUSG00000036594, ENSMUSG00000073411, ENSMUSG00000067235	0.974026	0.0143935	291	7	10565	15.5596	1	20.6486
SP_PIR_KEYWORDS	Lectin	5	0.41899	ENSMUSG00000000318, ENSMUSG00000027435, ENSMUSG00000053522, ENSMUSG00000025784, ENSMUSG00000026712	1.62338	0.0779992	295	59	10724	3.08072	1	66.9245
SP_PIR_KEYWORDS	calmodulin-binding	6	0.423366	ENSMUSG00000057003, ENSMUSG00000028978, ENSMUSG00000018830, ENSMUSG00000021676, ENSMUSG00000032380, ENSMUSG00000027488	1.94805	0.0805269	295	84	10724	2.59661	1	68.1388
SP_PIR_KEYWORDS	tyrosine-protein kinase	6	0.423366	ENSMUSG00000018932, ENSMUSG00000062960, ENSMUSG00000002602, ENSMUSG00000029648, ENSMUSG00000005320, ENSMUSG00000006386	1.94805	0.0805269	295	84	10724	2.59661	1	68.1388
UP_SEQ_FEATURE	domain:EGF-like 7	4	0.426373	ENSMUSG00000038146, ENSMUSG00000028364, ENSMUSG00000028073, ENSMUSG00000022324	1.2987	0.0143189	291	19	10565	7.64334	1	20.5528
UP_SEQ_FEATURE	domain:EGF-like 8	4	0.429556	ENSMUSG00000028364, ENSMUSG00000028073, ENSMUSG00000027276, ENSMUSG00000022324	1.2987	0.0165099	291	20	10565	7.26117	1	23.3237
GOTERM_BP_FAT	GO:0051241~negative regulation of multicellular organismal process	6	0.432731	ENSMUSG00000023951, ENSMUSG00000032440, ENSMUSG00000028978, ENSMUSG00000074743, ENSMUSG00000030730, ENSMUSG00000007827	1.94805	0.0336514	242	59	7882	3.31223	1	43.3088
GOTERM_MF_FAT	GO:0004714~transmembrane receptor protein tyrosine kinase activity	6	0.442997	ENSMUSG00000025810, ENSMUSG00000062960, ENSMUSG00000002602, ENSMUSG00000029648, ENSMUSG00000005320, ENSMUSG00000006386	1.94805	0.0065098	223	41	7588	4.97955	0.946385	8.84395
GOTERM_BP_FAT	GO:0006910~phagocytosis, recognition	3	0.448041	ENSMUSG00000059498, ENSMUSG00000076614, ENSMUSG00000076612	0.974026	0.0356354	242	10	7882	9.77107	1	45.208
GOTERM_BP_FAT	GO:0006006~glucose metabolic process	8	0.45079	ENSMUSG00000032294, ENSMUSG00000011752, ENSMUSG00000023456, ENSMUSG00000063524, ENSMUSG00000063229, ENSMUSG00000062070, ENSMUSG00000024440, ENSMUSG00000030695	2.5974	0.0363213	242	102	7882	2.55453	1	45.8506
GOTERM_MF_FAT	GO:0005201~extracellular matrix structural constituent	4	0.462775	ENSMUSG00000001435, ENSMUSG00000031502, ENSMUSG00000031503, ENSMUSG00000002900	1.2987	0.0124046	223	17	7588	8.00633	0.996273	16.2197
GOTERM_BP_FAT	GO:0006766~vitamin metabolic process	5	0.466831	ENSMUSG00000053279, ENSMUSG00000024747, ENSMUSG00000062908, ENSMUSG00000030670, ENSMUSG00000018900	1.62338	0.0384935	242	42	7882	3.87741	1	47.8392
GOTERM_BP_FAT	GO:0051270~regulation of cell motion	7	0.468236	ENSMUSG00000032125, ENSMUSG00000001435, ENSMUSG00000025810, ENSMUSG00000020717, ENSMUSG00000061353, ENSMUSG00000002900, ENSMUSG00000006386	2.27273	0.0390637	242	82	7882	2.78039	1	48.3497
GOTERM_CC_FAT	GO:0042571~immunoglobulin complex, circulating	2	0.470549	ENSMUSG00000076614, ENSMUSG00000076612	0.649351	0.092842	231	3	7198	20.7734	1	71.7541
GOTERM_CC_FAT	GO:0019814~immunoglobulin complex	2	0.470549	ENSMUSG00000076614, ENSMUSG00000076612	0.649351	0.092842	231	3	7198	20.7734	1	71.7541
SMART	SM00111:C4	2	0.475112	ENSMUSG00000031502, ENSMUSG00000031503	0.649351	0.0615721	176	2	5596	31.7955	0.99988	52.8428
GOTERM_CC_FAT	GO:0005856~cytoskeleton	33	0.479308	ENSMUSG00000057003, ENSMUSG00000032643, ENSMUSG00000026208, ENSMUSG00000059741, ENSMUSG00000031972, ENSMUSG00000020932, ENSMUSG00000026656, ENSMUSG00000018830, ENSMUSG00000035783, ENSMUSG00000007827, ENSMUSG00000056752, ENSMUSG00000027488, ENSMUSG00000079523, ENSMUSG00000028464, ENSMUSG00000030470, ENSMUSG00000038167, ENSMUSG00000037313, ENSMUSG00000026728, ENSMUSG00000029622, ENSMUSG00000028978,…	10.7143	0.0927735	231	790	7198	1.30163	1	71.7264
GOTERM_MF_FAT	GO:0019865~immunoglobulin binding	3	0.486665	ENSMUSG00000001930, ENSMUSG00000059498, ENSMUSG00000026656	0.974026	0.0162396	223	7	7588	14.583	0.999348	20.7161
SMART	SM00180:EGF_Lam	4	0.489448	ENSMUSG00000028073, ENSMUSG00000002900, ENSMUSG00000006386, ENSMUSG00000028763	1.2987	0.0507439	176	27	5596	4.71044	0.999386	45.9889
SMART	SM00032:CCP	4	0.49164	ENSMUSG00000006342, ENSMUSG00000055172, ENSMUSG00000031722, ENSMUSG00000027188	1.2987	0.0555707	176	28	5596	4.54221	0.999702	49.1495
SMART	SM00408:IGc2	8	0.494211	ENSMUSG00000020598, ENSMUSG00000032125, ENSMUSG00000062960, ENSMUSG00000029648, ENSMUSG00000024049, ENSMUSG00000005320, ENSMUSG00000001946, ENSMUSG00000028763	2.5974	0.060496	176	112	5596	2.2711	0.999858	52.1992
GOTERM_BP_FAT	GO:0002444~myeloid leukocyte mediated immunity	3	0.49548	ENSMUSG00000059498, ENSMUSG00000076614, ENSMUSG00000076612	0.974026	0.0426914	242	11	7882	8.88279	1	51.4894
GOTERM_BP_FAT	GO:0001775~cell activation	10	0.495815	ENSMUSG00000001930, ENSMUSG00000030786, ENSMUSG00000032440, ENSMUSG00000059498, ENSMUSG00000061353, ENSMUSG00000026656, ENSMUSG00000024610, ENSMUSG00000001131, ENSMUSG00000039748, ENSMUSG00000029373	3.24675	0.0431766	242	152	7882	2.14278	1	51.8954
GOTERM_BP_FAT	GO:0032989~cellular component morphogenesis	14	0.501918	ENSMUSG00000020598, ENSMUSG00000027699, ENSMUSG00000001435, ENSMUSG00000031972, ENSMUSG00000061353, ENSMUSG00000018830, ENSMUSG00000022037, ENSMUSG00000047193, ENSMUSG00000022150, ENSMUSG00000007877, ENSMUSG00000026950, ENSMUSG00000049382, ENSMUSG00000025810, ENSMUSG00000027803	4.54545	0.0443794	242	251	7882	1.81667	1	52.8882
INTERPRO	IPR018378:C-type lectin, conserved site	4	0.513794	ENSMUSG00000000318, ENSMUSG00000027435, ENSMUSG00000025784, ENSMUSG00000026712	1.2987	0.0355228	290	26	10274	5.4504	1	41.6481
GOTERM_MF_FAT	GO:0020037~heme binding	6	0.517497	ENSMUSG00000024665, ENSMUSG00000018893, ENSMUSG00000028978, ENSMUSG00000073940, ENSMUSG00000030670, ENSMUSG00000006373	1.94805	0.0161356	223	51	7588	4.00317	0.999316	20.597
SMART	SM00060:FN3	8	0.524767	ENSMUSG00000020598, ENSMUSG00000032125, ENSMUSG00000026587, ENSMUSG00000028364, ENSMUSG00000002602, ENSMUSG00000048721, ENSMUSG00000024049, ENSMUSG00000006386	2.5974	0.0755778	176	118	5596	2.15562	0.999986	60.5268
GOTERM_BP_FAT	GO:0050900~leukocyte migration	4	0.527368	ENSMUSG00000030786, ENSMUSG00000059498, ENSMUSG00000016494, ENSMUSG00000029373	1.2987	0.0481221	242	27	7882	4.82522	1	55.856
INTERPRO	IPR002049:EGF-like, laminin	4	0.527407	ENSMUSG00000028073, ENSMUSG00000002900, ENSMUSG00000006386, ENSMUSG00000028763	1.2987	0.0391559	290	27	10274	5.24853	1	44.8375
INTERPRO	IPR003598:Immunoglobulin subtype 2	8	0.531335	ENSMUSG00000020598, ENSMUSG00000032125, ENSMUSG00000062960, ENSMUSG00000029648, ENSMUSG00000024049, ENSMUSG00000005320, ENSMUSG00000001946, ENSMUSG00000028763	2.5974	0.0384416	290	112	10274	2.53054	1	44.2236
UP_SEQ_FEATURE	region of interest:Triple-helical region	3	0.545012	ENSMUSG00000031502, ENSMUSG00000031503, ENSMUSG00000001119	0.974026	0.0237966	291	9	10565	12.1019	1	31.9013
UP_SEQ_FEATURE	domain:Ig-like C2-type 7	3	0.545012	ENSMUSG00000062960, ENSMUSG00000029648, ENSMUSG00000028763	0.974026	0.0237966	291	9	10565	12.1019	1	31.9013
INTERPRO	IPR000436:Sushi/SCR/CCP	4	0.550946	ENSMUSG00000006342, ENSMUSG00000055172, ENSMUSG00000031722, ENSMUSG00000027188	1.2987	0.0429702	290	28	10274	5.06108	1	48.0104
KEGG_PATHWAY	mmu04640:Hematopoietic cell lineage	4	0.552364	ENSMUSG00000036594, ENSMUSG00000030786, ENSMUSG00000002944, ENSMUSG00000016494	1.2987	0.0955895	130	28	3276	3.6	0.999987	67.9838
GOTERM_MF_FAT	GO:0046906~tetrapyrrole binding	6	0.556987	ENSMUSG00000024665, ENSMUSG00000018893, ENSMUSG00000028978, ENSMUSG00000073940, ENSMUSG00000030670, ENSMUSG00000006373	1.94805	0.0233482	223	56	7588	3.64574	0.999975	28.463
GOTERM_BP_FAT	GO:0032103~positive regulation of response to external stimulus	4	0.557199	ENSMUSG00000059498, ENSMUSG00000061353, ENSMUSG00000076614, ENSMUSG00000076612	1.2987	0.052721	242	28	7882	4.65289	1	59.2621
GOTERM_MF_FAT	GO:0005200~structural constituent of cytoskeleton	4	0.558765	ENSMUSG00000026208, ENSMUSG00000028464, ENSMUSG00000024049, ENSMUSG00000051879	1.2987	0.025244	223	22	7588	6.18671	0.999989	30.4067
GOTERM_MF_FAT	GO:0004252~serine-type endopeptidase activity	6	0.56024	ENSMUSG00000061780, ENSMUSG00000058952, ENSMUSG00000055172, ENSMUSG00000024713, ENSMUSG00000031722, ENSMUSG00000027188	1.94805	0.0217648	223	55	7588	3.71203	0.999948	26.8009
GOTERM_BP_FAT	GO:0042127~regulation of cell proliferation	18	0.56366	ENSMUSG00000001435, ENSMUSG00000026656, ENSMUSG00000028978, ENSMUSG00000020427, ENSMUSG00000022037, ENSMUSG00000005320, ENSMUSG00000021342, ENSMUSG00000023951, ENSMUSG00000000031, ENSMUSG00000032440, ENSMUSG00000062960, ENSMUSG00000031871, ENSMUSG00000025283, ENSMUSG00000044167, ENSMUSG00000016477, ENSMUSG00000007655, ENSMUSG00000016496, ENSMUSG00000006386	5.84416	0.0547106	242	365	7882	1.6062	1	60.6578
BIOCARTA	m_classicPathway:Classical Complement Pathway	3	0.564123	ENSMUSG00000036887, ENSMUSG00000055172, ENSMUSG00000073418	0.974026	0.0121374	32	5	846	15.8625	0.564123	11.8059
GOTERM_BP_FAT	GO:0007584~response to nutrient	5	0.566452	ENSMUSG00000027875, ENSMUSG00000003617, ENSMUSG00000032440, ENSMUSG00000007041, ENSMUSG00000006386	1.62338	0.0545863	242	47	7882	3.46492	1	60.5719
SMART	SM00216:VWD	2	0.570905	ENSMUSG00000001930, ENSMUSG00000006342	0.649351	0.0909295	176	3	5596	21.197	0.999999	67.6199
SMART	SM00210:TSPN	3	0.5748	ENSMUSG00000001435, ENSMUSG00000023885, ENSMUSG00000021702	0.974026	0.0973158	176	17	5596	5.61096	1	70.2106
UP_SEQ_FEATURE	domain:C-type lectin	4	0.581185	ENSMUSG00000000318, ENSMUSG00000027435, ENSMUSG00000025784, ENSMUSG00000074743	1.2987	0.0270519	291	24	10565	6.05097	1	35.435
INTERPRO	IPR003961:Fibronectin, type III	8	0.586961	ENSMUSG00000020598, ENSMUSG00000032125, ENSMUSG00000026587, ENSMUSG00000028364, ENSMUSG00000002602, ENSMUSG00000048721, ENSMUSG00000024049, ENSMUSG00000006386	2.5974	0.0486687	290	118	10274	2.40187	1	52.4349
INTERPRO	IPR016060:Complement control module	4	0.595468	ENSMUSG00000006342, ENSMUSG00000055172, ENSMUSG00000031722, ENSMUSG00000027188	1.2987	0.0511322	290	30	10274	4.72368	1	54.2367
GOTERM_BP_FAT	GO:0019731~antibacterial humoral response	2	0.596041	ENSMUSG00000076614, ENSMUSG00000076612	0.649351	0.0602209	242	2	7882	32.5702	1	64.2923
GOTERM_BP_FAT	GO:0008037~cell recognition	4	0.603064	ENSMUSG00000025810, ENSMUSG00000059498, ENSMUSG00000076614, ENSMUSG00000076612	1.2987	0.0625255	242	30	7882	4.3427	1	65.7168
GOTERM_BP_FAT	GO:0048754~branching morphogenesis of a tube	6	0.605738	ENSMUSG00000025810, ENSMUSG00000023951, ENSMUSG00000032440, ENSMUSG00000062960, ENSMUSG00000061353, ENSMUSG00000029648	1.94805	0.0623764	242	70	7882	2.79174	1	65.6262
GOTERM_BP_FAT	GO:0030334~regulation of cell migration	6	0.605738	ENSMUSG00000032125, ENSMUSG00000001435, ENSMUSG00000020717, ENSMUSG00000061353, ENSMUSG00000002900, ENSMUSG00000006386	1.94805	0.0623764	242	70	7882	2.79174	1	65.6262
PIR_SUPERFAMILY	PIRSF001990:class I histocompatibility antigen	3	0.607517	ENSMUSG00000073411, ENSMUSG00000035929, ENSMUSG00000067235	0.974026	0.013931	174	5	4446	15.331	0.939541	16.1246
PIR_SUPERFAMILY	PIRSF002477:complement subcomponent C1q chain A	3	0.607517	ENSMUSG00000036887, ENSMUSG00000036905, ENSMUSG00000036896	0.974026	0.013931	174	5	4446	15.331	0.939541	16.1246
UP_SEQ_FEATURE	domain:EGF-like 3; calcium-binding	4	0.61063	ENSMUSG00000027435, ENSMUSG00000074743, ENSMUSG00000021702, ENSMUSG00000039167	1.2987	0.0301325	291	25	10565	5.80893	1	38.6201
INTERPRO	IPR006117:2-5-oligoadenylate synthetase, conserved site	2	0.616393	ENSMUSG00000041827, ENSMUSG00000052776	0.649351	0.0554699	290	2	10274	35.4276	1	57.2555
INTERPRO	IPR014715:Fibrinogen, alpha/beta/gamma chain, C-terminal globular, subdomain 2	2	0.616393	ENSMUSG00000002289, ENSMUSG00000028364	0.649351	0.0554699	290	2	10274	35.4276	1	57.2555
INTERPRO	IPR001442:Type 4 procollagen, C-terminal repeat	2	0.616393	ENSMUSG00000031502, ENSMUSG00000031503	0.649351	0.0554699	290	2	10274	35.4276	1	57.2555
INTERPRO	IPR010548:BNIP3	2	0.616393	ENSMUSG00000078566, ENSMUSG00000022051	0.649351	0.0554699	290	2	10274	35.4276	1	57.2555
INTERPRO	IPR016316:Complement component C1q/Thrombomodulin	2	0.616393	ENSMUSG00000027435, ENSMUSG00000074743	0.649351	0.0554699	290	2	10274	35.4276	1	57.2555
INTERPRO	IPR018952:2'-5'-oligoadenylate synthetase 1, domain 2/C-terminal	2	0.616393	ENSMUSG00000041827, ENSMUSG00000052776	0.649351	0.0554699	290	2	10274	35.4276	1	57.2555
INTERPRO	IPR001089:Small chemokine, C-X-C	2	0.616393	ENSMUSG00000029373, ENSMUSG00000029372	0.649351	0.0554699	290	2	10274	35.4276	1	57.2555
INTERPRO	IPR017927:Ferredoxin reductase-type FAD-binding domain	3	0.620019	ENSMUSG00000015340, ENSMUSG00000028978, ENSMUSG00000018042	0.974026	0.0574347	290	14	10274	7.59163	1	58.5607
INTERPRO	IPR005829:Sugar transporter, conserved site	3	0.620019	ENSMUSG00000032125, ENSMUSG00000028645, ENSMUSG00000018900	0.974026	0.0574347	290	14	10274	7.59163	1	58.5607
GOTERM_BP_FAT	GO:0007167~enzyme linked receptor protein signaling pathway	12	0.622108	ENSMUSG00000025089, ENSMUSG00000024232, ENSMUSG00000025810, ENSMUSG00000023951, ENSMUSG00000032440, ENSMUSG00000062960, ENSMUSG00000002602, ENSMUSG00000029648, ENSMUSG00000044167, ENSMUSG00000005320, ENSMUSG00000000530, ENSMUSG00000006386	3.8961	0.0669736	242	216	7882	1.80946	1	68.3164
GOTERM_BP_FAT	GO:0045765~regulation of angiogenesis	4	0.622856	ENSMUSG00000031503, ENSMUSG00000028978, ENSMUSG00000029373, ENSMUSG00000006386	1.2987	0.0677223	242	31	7882	4.20261	1	68.7353
GOTERM_BP_FAT	GO:0030261~chromosome condensation	3	0.623158	ENSMUSG00000034349, ENSMUSG00000027306, ENSMUSG00000020914	0.974026	0.0665407	242	14	7882	6.97934	1	68.0718
GOTERM_BP_FAT	GO:0045596~negative regulation of cell differentiation	8	0.628514	ENSMUSG00000031760, ENSMUSG00000025810, ENSMUSG00000038146, ENSMUSG00000024610, ENSMUSG00000027803, ENSMUSG00000007655, ENSMUSG00000029373, ENSMUSG00000027276	2.5974	0.0693606	242	118	7882	2.20815	1	69.6339
UP_SEQ_FEATURE	region of interest:Substrate binding	7	0.643053	ENSMUSG00000024843, ENSMUSG00000027346, ENSMUSG00000054027, ENSMUSG00000063524, ENSMUSG00000062908, ENSMUSG00000025283, ENSMUSG00000062070	2.27273	0.0337868	291	88	10565	2.88796	1	42.2074
UP_SEQ_FEATURE	region of interest:Coil 2	3	0.64691	ENSMUSG00000049382, ENSMUSG00000026728, ENSMUSG00000051879	0.974026	0.0350684	291	11	10565	9.90159	1	43.4183
UP_SEQ_FEATURE	domain:Thyroglobulin type-1	3	0.64691	ENSMUSG00000026185, ENSMUSG00000024610, ENSMUSG00000020427	0.974026	0.0350684	291	11	10565	9.90159	1	43.4183
GOTERM_BP_FAT	GO:0050729~positive regulation of inflammatory response	3	0.656324	ENSMUSG00000059498, ENSMUSG00000076614, ENSMUSG00000076612	0.974026	0.0752727	242	15	7882	6.51405	1	72.6788
BIOCARTA	m_intrinsicPathway:Intrinsic Prothrombin Activation Pathway	3	0.665793	ENSMUSG00000031503, ENSMUSG00000026579, ENSMUSG00000023224	0.974026	0.0317211	32	8	846	9.91406	0.888305	28.2244
BIOCARTA	m_compPathway:Complement Pathway	3	0.665793	ENSMUSG00000036887, ENSMUSG00000055172, ENSMUSG00000073418	0.974026	0.0317211	32	8	846	9.91406	0.888305	28.2244
GOTERM_BP_FAT	GO:0009617~response to bacterium	5	0.666446	ENSMUSG00000076614, ENSMUSG00000074743, ENSMUSG00000076612, ENSMUSG00000030247, ENSMUSG00000060802	1.62338	0.0779831	242	53	7882	3.07266	1	73.9767
GOTERM_BP_FAT	GO:0007519~skeletal muscle tissue development	5	0.666446	ENSMUSG00000031972, ENSMUSG00000028364, ENSMUSG00000007655, ENSMUSG00000031636, ENSMUSG00000027488	1.62338	0.0779831	242	53	7882	3.07266	1	73.9767
GOTERM_BP_FAT	GO:0035150~regulation of tube size	4	0.6665	ENSMUSG00000028978, ENSMUSG00000035783, ENSMUSG00000007655, ENSMUSG00000030247	1.2987	0.0786808	242	33	7882	3.94791	1	74.3012
GOTERM_BP_FAT	GO:0050880~regulation of blood vessel size	4	0.6665	ENSMUSG00000028978, ENSMUSG00000035783, ENSMUSG00000007655, ENSMUSG00000030247	1.2987	0.0786808	242	33	7882	3.94791	1	74.3012
GOTERM_BP_FAT	GO:0007169~transmembrane receptor protein tyrosine kinase signaling pathway	9	0.672981	ENSMUSG00000025089, ENSMUSG00000025810, ENSMUSG00000023951, ENSMUSG00000062960, ENSMUSG00000002602, ENSMUSG00000029648, ENSMUSG00000044167, ENSMUSG00000005320, ENSMUSG00000006386	2.92208	0.0835105	242	148	7882	1.98062	1	76.446
GOTERM_BP_FAT	GO:0009628~response to abiotic stimulus	10	0.67351	ENSMUSG00000031028, ENSMUSG00000048612, ENSMUSG00000032440, ENSMUSG00000062908, ENSMUSG00000031167, ENSMUSG00000074743, ENSMUSG00000006221, ENSMUSG00000022032, ENSMUSG00000025878, ENSMUSG00000030247	3.24675	0.0808385	242	172	7882	1.89362	1	75.2811
GOTERM_BP_FAT	GO:0060538~skeletal muscle organ development	5	0.673824	ENSMUSG00000031972, ENSMUSG00000028364, ENSMUSG00000007655, ENSMUSG00000031636, ENSMUSG00000027488	1.62338	0.0823012	242	54	7882	3.01576	1	75.9253
GOTERM_BP_FAT	GO:0001570~vasculogenesis	4	0.674009	ENSMUSG00000032440, ENSMUSG00000062960, ENSMUSG00000025902, ENSMUSG00000007655	1.2987	0.0844321	242	34	7882	3.83179	1	76.8356
GOTERM_BP_FAT	GO:0016477~cell migration	10	0.674393	ENSMUSG00000025810, ENSMUSG00000026587, ENSMUSG00000023951, ENSMUSG00000030786, ENSMUSG00000059498, ENSMUSG00000062960, ENSMUSG00000061353, ENSMUSG00000029648, ENSMUSG00000016494, ENSMUSG00000029373	3.24675	0.0831222	242	173	7882	1.88267	1	76.2799
GOTERM_BP_FAT	GO:0043065~positive regulation of apoptosis	11	0.674438	ENSMUSG00000078566, ENSMUSG00000053279, ENSMUSG00000001435, ENSMUSG00000019851, ENSMUSG00000059498, ENSMUSG00000007872, ENSMUSG00000076614, ENSMUSG00000020427, ENSMUSG00000032380, ENSMUSG00000022051, ENSMUSG00000076612	3.57143	0.0817348	242	198	7882	1.80946	1	75.6778
GOTERM_BP_FAT	GO:0019318~hexose metabolic process	8	0.6746	ENSMUSG00000032294, ENSMUSG00000011752, ENSMUSG00000023456, ENSMUSG00000063524, ENSMUSG00000063229, ENSMUSG00000062070, ENSMUSG00000024440, ENSMUSG00000030695	2.5974	0.08526	242	124	7882	2.10131	1	77.1805
GOTERM_BP_FAT	GO:0043068~positive regulation of programmed cell death	11	0.676756	ENSMUSG00000078566, ENSMUSG00000053279, ENSMUSG00000001435, ENSMUSG00000019851, ENSMUSG00000059498, ENSMUSG00000007872, ENSMUSG00000076614, ENSMUSG00000020427, ENSMUSG00000032380, ENSMUSG00000022051, ENSMUSG00000076612	3.57143	0.0864426	242	200	7882	1.79136	1	77.6647
GOTERM_BP_FAT	GO:0045597~positive regulation of cell differentiation	8	0.677867	ENSMUSG00000036594, ENSMUSG00000032440, ENSMUSG00000002944, ENSMUSG00000024610, ENSMUSG00000020427, ENSMUSG00000022037, ENSMUSG00000032035, ENSMUSG00000027276	2.5974	0.0880971	242	125	7882	2.0845	1	78.326
GOTERM_BP_FAT	GO:0048875~chemical homeostasis within a tissue	2	0.678578	ENSMUSG00000023951, ENSMUSG00000062960	0.649351	0.0889628	242	3	7882	21.7135	1	78.6647
GOTERM_BP_FAT	GO:0019730~antimicrobial humoral response	2	0.678578	ENSMUSG00000076614, ENSMUSG00000076612	0.649351	0.0889628	242	3	7882	21.7135	1	78.6647
GOTERM_BP_FAT	GO:0014866~skeletal myofibril assembly	2	0.678578	ENSMUSG00000031972, ENSMUSG00000018830	0.649351	0.0889628	242	3	7882	21.7135	1	78.6647
GOTERM_BP_FAT	GO:0043129~surfactant homeostasis	2	0.678578	ENSMUSG00000023951, ENSMUSG00000062960	0.649351	0.0889628	242	3	7882	21.7135	1	78.6647
GOTERM_BP_FAT	GO:0032504~multicellular organism reproduction	12	0.678871	ENSMUSG00000034401, ENSMUSG00000023951, ENSMUSG00000003131, ENSMUSG00000062960, ENSMUSG00000061353, ENSMUSG00000028978, ENSMUSG00000021590, ENSMUSG00000023977, ENSMUSG00000007655, ENSMUSG00000041550, ENSMUSG00000027793, ENSMUSG00000021342	3.8961	0.0876259	242	227	7882	1.72178	1	78.1396
GOTERM_BP_FAT	GO:0048609~reproductive process in a multicellular organism	12	0.678871	ENSMUSG00000034401, ENSMUSG00000023951, ENSMUSG00000003131, ENSMUSG00000062960, ENSMUSG00000061353, ENSMUSG00000028978, ENSMUSG00000021590, ENSMUSG00000023977, ENSMUSG00000007655, ENSMUSG00000041550, ENSMUSG00000027793, ENSMUSG00000021342	3.8961	0.0876259	242	227	7882	1.72178	1	78.1396
GOTERM_BP_FAT	GO:0010942~positive regulation of cell death	11	0.679331	ENSMUSG00000078566, ENSMUSG00000053279, ENSMUSG00000001435, ENSMUSG00000019851, ENSMUSG00000059498, ENSMUSG00000007872, ENSMUSG00000076614, ENSMUSG00000020427, ENSMUSG00000032380, ENSMUSG00000022051, ENSMUSG00000076612	3.57143	0.090543	242	202	7882	1.77363	1	79.27
GOTERM_BP_FAT	GO:0042981~regulation of apoptosis	19	0.681834	ENSMUSG00000001435, ENSMUSG00000019851, ENSMUSG00000007872, ENSMUSG00000001131, ENSMUSG00000020427, ENSMUSG00000022037, ENSMUSG00000032380, ENSMUSG00000078566, ENSMUSG00000053279, ENSMUSG00000002289, ENSMUSG00000023951, ENSMUSG00000024014, ENSMUSG00000059498, ENSMUSG00000024610, ENSMUSG00000076614, ENSMUSG00000044167, ENSMUSG00000022051, ENSMUSG00000076612, ENSMUSG00000013698	6.16883	0.090431	242	419	7882	1.47693	1	79.2276
GOTERM_BP_FAT	GO:0030595~leukocyte chemotaxis	3	0.689589	ENSMUSG00000030786, ENSMUSG00000059498, ENSMUSG00000029373	0.974026	0.0937265	242	17	7882	5.74769	1	80.4409
GOTERM_BP_FAT	GO:0060326~cell chemotaxis	3	0.689589	ENSMUSG00000030786, ENSMUSG00000059498, ENSMUSG00000029373	0.974026	0.0937265	242	17	7882	5.74769	1	80.4409
UP_SEQ_FEATURE	domain:FAD-binding FR-type	3	0.698378	ENSMUSG00000015340, ENSMUSG00000028978, ENSMUSG00000018042	0.974026	0.0413329	291	12	10565	9.07646	1	49.0023
GOTERM_MF_FAT	GO:0005044~scavenger receptor activity	3	0.698839	ENSMUSG00000058952, ENSMUSG00000006342, ENSMUSG00000022032	0.974026	0.0393857	223	11	7588	9.28007	1	43.4306
GOTERM_BP_FAT	GO:0043067~regulation of programmed cell death	19	0.70375	ENSMUSG00000001435, ENSMUSG00000019851, ENSMUSG00000007872, ENSMUSG00000001131, ENSMUSG00000020427, ENSMUSG00000022037, ENSMUSG00000032380, ENSMUSG00000078566, ENSMUSG00000053279, ENSMUSG00000002289, ENSMUSG00000023951, ENSMUSG00000024014, ENSMUSG00000059498, ENSMUSG00000024610, ENSMUSG00000076614, ENSMUSG00000044167, ENSMUSG00000022051, ENSMUSG00000076612, ENSMUSG00000013698	6.16883	0.0980241	242	424	7882	1.45952	1	81.9232
GOTERM_BP_FAT	GO:0051094~positive regulation of developmental process	9	0.706177	ENSMUSG00000036594, ENSMUSG00000032440, ENSMUSG00000002944, ENSMUSG00000028978, ENSMUSG00000024610, ENSMUSG00000020427, ENSMUSG00000022037, ENSMUSG00000032035, ENSMUSG00000027276	2.92208	0.0994018	242	154	7882	1.90346	1	82.3756
GOTERM_MF_FAT	GO:0030414~peptidase inhibitor activity	5	0.721912	ENSMUSG00000001131, ENSMUSG00000073418, ENSMUSG00000041550, ENSMUSG00000023224, ENSMUSG00000027442	1.62338	0.0446789	223	46	7588	3.69858	1	47.6931
GOTERM_MF_FAT	GO:0004866~endopeptidase inhibitor activity	5	0.721912	ENSMUSG00000001131, ENSMUSG00000073418, ENSMUSG00000041550, ENSMUSG00000023224, ENSMUSG00000027442	1.62338	0.0446789	223	46	7588	3.69858	1	47.6931
UP_SEQ_FEATURE	metal ion-binding site:Calcium	4	0.735856	ENSMUSG00000039109, ENSMUSG00000026579, ENSMUSG00000006800, ENSMUSG00000035847	1.2987	0.0481537	291	30	10565	4.84078	1	54.4927
INTERPRO	IPR011707:Multicopper oxidase, type 3	2	0.73608	ENSMUSG00000003617, ENSMUSG00000026579	0.649351	0.082044	290	3	10274	23.6184	1	72.0557
INTERPRO	IPR003054:Type II keratin	2	0.73608	ENSMUSG00000049382, ENSMUSG00000051879	0.649351	0.082044	290	3	10274	23.6184	1	72.0557
INTERPRO	IPR001846:von Willebrand factor, type D	2	0.73608	ENSMUSG00000001930, ENSMUSG00000006342	0.649351	0.082044	290	3	10274	23.6184	1	72.0557
INTERPRO	IPR001061:Transgelin (SM22-alpha)	2	0.73608	ENSMUSG00000032085, ENSMUSG00000026547	0.649351	0.082044	290	3	10274	23.6184	1	72.0557
INTERPRO	IPR006116:2-5-oligoadenylate synthetase, ubiquitin-like region	2	0.73608	ENSMUSG00000041827, ENSMUSG00000052776	0.649351	0.082044	290	3	10274	23.6184	1	72.0557
UP_SEQ_FEATURE	domain:Fibronectin type-III 2	6	0.739562	ENSMUSG00000020598, ENSMUSG00000032125, ENSMUSG00000028364, ENSMUSG00000002602, ENSMUSG00000024049, ENSMUSG00000006386	1.94805	0.0474651	291	72	10565	3.02549	1	53.9647
INTERPRO	IPR003129:Laminin G, thrombospondin-type, N-terminal	3	0.741271	ENSMUSG00000001435, ENSMUSG00000023885, ENSMUSG00000021702	0.974026	0.0812703	290	17	10274	6.25193	1	71.7028
INTERPRO	IPR013098:Immunoglobulin I-set	6	0.757321	ENSMUSG00000020598, ENSMUSG00000032125, ENSMUSG00000062960, ENSMUSG00000029648, ENSMUSG00000024049, ENSMUSG00000028763	1.94805	0.0910242	290	85	10274	2.50077	1	75.8618
INTERPRO	IPR008983:Tumour necrosis factor-like	3	0.760466	ENSMUSG00000036887, ENSMUSG00000036905, ENSMUSG00000036896	0.974026	0.0897865	290	18	10274	5.9046	1	75.3676
GOTERM_MF_FAT	GO:0017171~serine hydrolase activity	6	0.762024	ENSMUSG00000061780, ENSMUSG00000058952, ENSMUSG00000055172, ENSMUSG00000024713, ENSMUSG00000031722, ENSMUSG00000027188	1.94805	0.0590678	223	72	7588	2.83558	1	57.8195
GOTERM_MF_FAT	GO:0008236~serine-type peptidase activity	6	0.763248	ENSMUSG00000061780, ENSMUSG00000058952, ENSMUSG00000055172, ENSMUSG00000024713, ENSMUSG00000031722, ENSMUSG00000027188	1.94805	0.0562434	223	71	7588	2.87551	1	55.9885
UP_SEQ_FEATURE	domain:Collagen IV NC1	2	0.768929	ENSMUSG00000031502, ENSMUSG00000031503	0.649351	0.0541473	291	2	10565	36.3058	1	58.855
UP_SEQ_FEATURE	region of interest:Retinoblastoma protein binding	2	0.768929	ENSMUSG00000027428, ENSMUSG00000016477	0.649351	0.0541473	291	2	10565	36.3058	1	58.855
UP_SEQ_FEATURE	propeptide:N-terminal propeptide (7S domain)	2	0.768929	ENSMUSG00000031502, ENSMUSG00000031503	0.649351	0.0541473	291	2	10565	36.3058	1	58.855
GOTERM_MF_FAT	GO:0005125~cytokine activity	5	0.770129	ENSMUSG00000031780, ENSMUSG00000061353, ENSMUSG00000021508, ENSMUSG00000029373, ENSMUSG00000029372	1.62338	0.0542625	223	49	7588	3.47213	1	54.6604
GOTERM_MF_FAT	GO:0019838~growth factor binding	5	0.777397	ENSMUSG00000031502, ENSMUSG00000026185, ENSMUSG00000062960, ENSMUSG00000020427, ENSMUSG00000001119	1.62338	0.0648701	223	52	7588	3.27182	1	61.3611
UP_SEQ_FEATURE	propeptide:Removed in mature form	8	0.786735	ENSMUSG00000025089, ENSMUSG00000031972, ENSMUSG00000035692, ENSMUSG00000075602, ENSMUSG00000032766, ENSMUSG00000010047, ENSMUSG00000035783, ENSMUSG00000043004	2.5974	0.0583744	291	126	10565	2.30513	1	61.6924
UP_SEQ_FEATURE	domain:TSP N-terminal	3	0.82436	ENSMUSG00000001435, ENSMUSG00000023885, ENSMUSG00000021702	0.974026	0.0699703	291	16	10565	6.80735	1	68.5634
UP_SEQ_FEATURE	site:Transition state stabilizer	3	0.82436	ENSMUSG00000053279, ENSMUSG00000024747, ENSMUSG00000032294	0.974026	0.0699703	291	16	10565	6.80735	1	68.5634
UP_SEQ_FEATURE	binding site:ATP	18	0.824455	ENSMUSG00000024843, ENSMUSG00000018932, ENSMUSG00000041187, ENSMUSG00000002602, ENSMUSG00000062070, ENSMUSG00000019942, ENSMUSG00000026785, ENSMUSG00000032380, ENSMUSG00000005320, ENSMUSG00000020914, ENSMUSG00000030399, ENSMUSG00000032440, ENSMUSG00000024014, ENSMUSG00000062960, ENSMUSG00000029648, ENSMUSG00000030972, ENSMUSG00000000530, ENSMUSG00000006386	5.84416	0.0669872	291	418	10565	1.56341	1	66.9156
UP_SEQ_FEATURE	active site:Charge relay system	6	0.824986	ENSMUSG00000061780, ENSMUSG00000058952, ENSMUSG00000027428, ENSMUSG00000055172, ENSMUSG00000024713, ENSMUSG00000043487	1.94805	0.0686056	291	80	10565	2.72294	1	67.8193
UP_SEQ_FEATURE	active site:Proton acceptor	20	0.829186	ENSMUSG00000018932, ENSMUSG00000023456, ENSMUSG00000063229, ENSMUSG00000041187, ENSMUSG00000002602, ENSMUSG00000019942, ENSMUSG00000026785, ENSMUSG00000032380, ENSMUSG00000005320, ENSMUSG00000024747, ENSMUSG00000053279, ENSMUSG00000063524, ENSMUSG00000032440, ENSMUSG00000024014, ENSMUSG00000062908, ENSMUSG00000062960, ENSMUSG00000029648, ENSMUSG00000030695, ENSMUSG00000000530, ENSMUSG00000006386	6.49351	0.0725706	291	483	10565	1.50335	1	69.9366
UP_SEQ_FEATURE	region of interest:CH2	2	0.852967	ENSMUSG00000076614, ENSMUSG00000076615	0.649351	0.0801151	291	3	10565	24.2039	1	73.6095
UP_SEQ_FEATURE	repeat:Calponin-like	2	0.852967	ENSMUSG00000032085, ENSMUSG00000026547	0.649351	0.0801151	291	3	10565	24.2039	1	73.6095
UP_SEQ_FEATURE	domain:SRCR	2	0.852967	ENSMUSG00000058952, ENSMUSG00000022032	0.649351	0.0801151	291	3	10565	24.2039	1	73.6095
UP_SEQ_FEATURE	domain:F5/8 type A 1	2	0.852967	ENSMUSG00000003617, ENSMUSG00000026579	0.649351	0.0801151	291	3	10565	24.2039	1	73.6095
UP_SEQ_FEATURE	domain:F5/8 type A 3	2	0.852967	ENSMUSG00000003617, ENSMUSG00000026579	0.649351	0.0801151	291	3	10565	24.2039	1	73.6095
UP_SEQ_FEATURE	region of interest:CH3	2	0.852967	ENSMUSG00000076614, ENSMUSG00000076615	0.649351	0.0801151	291	3	10565	24.2039	1	73.6095
UP_SEQ_FEATURE	region of interest:Alpha-3	2	0.852967	ENSMUSG00000073411, ENSMUSG00000067235	0.649351	0.0801151	291	3	10565	24.2039	1	73.6095
UP_SEQ_FEATURE	domain:F5/8 type A 2	2	0.852967	ENSMUSG00000003617, ENSMUSG00000026579	0.649351	0.0801151	291	3	10565	24.2039	1	73.6095
UP_SEQ_FEATURE	domain:EGF-like 6; calcium-binding	3	0.867876	ENSMUSG00000038146, ENSMUSG00000074743, ENSMUSG00000027276	0.974026	0.0861049	291	18	10565	6.05097	1	76.2213
UP_SEQ_FEATURE	binding site:Substrate; via carbonyl oxygen	3	0.867876	ENSMUSG00000062908, ENSMUSG00000025283, ENSMUSG00000030670	0.974026	0.0861049	291	18	10565	6.05097	1	76.2213
GOTERM_MF_FAT	GO:0030247~polysaccharide binding	6	0.869009	ENSMUSG00000023951, ENSMUSG00000030786, ENSMUSG00000006342, ENSMUSG00000023886, ENSMUSG00000023885, ENSMUSG00000029373	1.94805	0.0990932	223	84	7588	2.43049	1	77.2252
GOTERM_MF_FAT	GO:0001871~pattern binding	6	0.869009	ENSMUSG00000023951, ENSMUSG00000030786, ENSMUSG00000006342, ENSMUSG00000023886, ENSMUSG00000023885, ENSMUSG00000029373	1.94805	0.0990932	223	84	7588	2.43049	1	77.2252
GOTERM_MF_FAT	GO:0015293~symporter activity	6	0.870005	ENSMUSG00000025557, ENSMUSG00000035506, ENSMUSG00000028645, ENSMUSG00000025161, ENSMUSG00000036814, ENSMUSG00000018900	1.94805	0.0953358	223	83	7588	2.45978	1	75.8409
GOTERM_MF_FAT	GO:0008201~heparin binding	5	0.87671	ENSMUSG00000023951, ENSMUSG00000030786, ENSMUSG00000023886, ENSMUSG00000023885, ENSMUSG00000029373	1.62338	0.0934594	223	59	7588	2.88364	1	75.1206
UP_SEQ_FEATURE	domain:EF-hand 1	7	0.89606	ENSMUSG00000059741, ENSMUSG00000005474, ENSMUSG00000023886, ENSMUSG00000001020, ENSMUSG00000017300, ENSMUSG00000001025, ENSMUSG00000061816	2.27273	0.0995938	291	116	10565	2.19087	1	81.2429
UP_SEQ_FEATURE	mutagenesis site	21	0.896108	ENSMUSG00000001435, ENSMUSG00000023456, ENSMUSG00000048612, ENSMUSG00000000731, ENSMUSG00000025270, ENSMUSG00000047193, ENSMUSG00000004934, ENSMUSG00000031028, ENSMUSG00000001930, ENSMUSG00000038146, ENSMUSG00000024014, ENSMUSG00000062960, ENSMUSG00000026579, ENSMUSG00000024610, ENSMUSG00000025283, ENSMUSG00000063506, ENSMUSG00000044167, ENSMUSG00000027803, ENSMUSG00000016496, ENSMUSG00000051879,…	6.81818	0.0977214	291	534	10565	1.42776	1	80.6108
PIR_SUPERFAMILY	PIRSF001980:Fc gamma receptor III	2	0.981114	ENSMUSG00000059498, ENSMUSG00000026656	0.649351	0.0763171	174	2	4446	25.5517	1	63.0286
PIR_SUPERFAMILY	PIRSF001775:CD93/CD141	2	0.981114	ENSMUSG00000027435, ENSMUSG00000074743	0.649351	0.0763171	174	2	4446	25.5517	1	63.0286
PIR_SUPERFAMILY	PIRSF038502:vascular endothelial growth factor receptor	2	0.981114	ENSMUSG00000062960, ENSMUSG00000029648	0.649351	0.0763171	174	2	4446	25.5517	1	63.0286
PIR_SUPERFAMILY	PIRSF001775:thrombomodulin	2	0.981114	ENSMUSG00000027435, ENSMUSG00000074743	0.649351	0.0763171	174	2	4446	25.5517	1	63.0286
PIR_SUPERFAMILY	PIRSF002258:collagen alpha 1(IV) chain	2	0.981114	ENSMUSG00000031502, ENSMUSG00000031503	0.649351	0.0763171	174	2	4446	25.5517	1	63.0286

## Sheet: b3-
br3 downregulated, intensity>50, n=365
Category	Term	Count	Benjamini	%	PValue	Genes	List Total	Pop Hits	Pop Total	Fold Enrichment	Bonferroni	FDR
INTERPRO	IPR001909:Krueppel-associated box	22	2.36277e-08	6.0274	3.7564e-11	ENSMUSG00000020472, ENSMUSG00000020491, ENSMUSG00000069184, ENSMUSG00000058638, ENSMUSG00000060427, ENSMUSG00000022987, ENSMUSG00000074221, ENSMUSG00000058291, ENSMUSG00000034800, ENSMUSG00000022529, ENSMUSG00000053390, ENSMUSG00000040596, ENSMUSG00000034071, ENSMUSG00000074165, ENSMUSG00000061898, ENSMUSG00000061532, ENSMUSG00000059475, ENSMUSG00000074194, ENSMUSG00000051341, ENSMUSG00000042063,…	313	117	10291	6.1823	2.36277e-08	5.58374e-08
SMART	SM00349:KRAB	22	5.91488e-08	6.0274	4.19495e-10	ENSMUSG00000020472, ENSMUSG00000020491, ENSMUSG00000069184, ENSMUSG00000058638, ENSMUSG00000060427, ENSMUSG00000022987, ENSMUSG00000074221, ENSMUSG00000058291, ENSMUSG00000034800, ENSMUSG00000022529, ENSMUSG00000053390, ENSMUSG00000040596, ENSMUSG00000034071, ENSMUSG00000074165, ENSMUSG00000061898, ENSMUSG00000061532, ENSMUSG00000059475, ENSMUSG00000074194, ENSMUSG00000051341, ENSMUSG00000042063,…	198	117	5599	5.31719	5.91488e-08	4.9558e-07
INTERPRO	IPR015880:Zinc finger, C2H2-like	35	6.08274e-06	9.58904	1.9341e-08	ENSMUSG00000020472, ENSMUSG00000060862, ENSMUSG00000046311, ENSMUSG00000032580, ENSMUSG00000020491, ENSMUSG00000058638, ENSMUSG00000042726, ENSMUSG00000034800, ENSMUSG00000022529, ENSMUSG00000027439, ENSMUSG00000014470, ENSMUSG00000049657, ENSMUSG00000061532, ENSMUSG00000032119, ENSMUSG00000025323, ENSMUSG00000074194, ENSMUSG00000059475, ENSMUSG00000039238, ENSMUSG00000062761, ENSMUSG00000037001,…	313	386	10291	2.98122	1.21654e-05	2.87497e-05
INTERPRO	IPR013087:Zinc finger, C2H2-type/integrase, DNA-binding	27	1.60442e-05	7.39726	7.6523e-08	ENSMUSG00000020472, ENSMUSG00000046311, ENSMUSG00000060862, ENSMUSG00000020491, ENSMUSG00000058638, ENSMUSG00000034800, ENSMUSG00000022529, ENSMUSG00000027439, ENSMUSG00000049657, ENSMUSG00000061532, ENSMUSG00000059475, ENSMUSG00000025323, ENSMUSG00000074194, ENSMUSG00000037001, ENSMUSG00000045268, ENSMUSG00000069184, ENSMUSG00000060427, ENSMUSG00000022987, ENSMUSG00000058291, ENSMUSG00000074221,…	313	259	10291	3.4275	4.81318e-05	0.000113749
SMART	SM00355:ZnF_C2H2	35	2.80781e-05	9.58904	3.98276e-07	ENSMUSG00000020472, ENSMUSG00000060862, ENSMUSG00000046311, ENSMUSG00000032580, ENSMUSG00000020491, ENSMUSG00000058638, ENSMUSG00000042726, ENSMUSG00000034800, ENSMUSG00000022529, ENSMUSG00000027439, ENSMUSG00000014470, ENSMUSG00000049657, ENSMUSG00000061532, ENSMUSG00000032119, ENSMUSG00000025323, ENSMUSG00000074194, ENSMUSG00000059475, ENSMUSG00000039238, ENSMUSG00000062761, ENSMUSG00000037001,…	198	386	5599	2.56405	5.61554e-05	0.000470512
INTERPRO	IPR007087:Zinc finger, C2H2-type	32	9.91407e-05	8.76712	6.30497e-07	ENSMUSG00000020472, ENSMUSG00000046311, ENSMUSG00000060862, ENSMUSG00000020491, ENSMUSG00000032580, ENSMUSG00000058638, ENSMUSG00000034800, ENSMUSG00000022529, ENSMUSG00000027439, ENSMUSG00000049657, ENSMUSG00000061532, ENSMUSG00000059475, ENSMUSG00000032119, ENSMUSG00000025323, ENSMUSG00000074194, ENSMUSG00000037001, ENSMUSG00000062761, ENSMUSG00000045268, ENSMUSG00000069184, ENSMUSG00000021221,…	313	385	10291	2.73277	0.000396504	0.000937206
SP_PIR_KEYWORDS	nucleus	125	0.000536309	34.2466	2.39488e-06	ENSMUSG00000020472, ENSMUSG00000057156, ENSMUSG00000032580, ENSMUSG00000055760, ENSMUSG00000040034, ENSMUSG00000059475, ENSMUSG00000058729, ENSMUSG00000025880, ENSMUSG00000025785, ENSMUSG00000020086, ENSMUSG00000031864, ENSMUSG00000020385, ENSMUSG00000074221, ENSMUSG00000021635, ENSMUSG00000053390, ENSMUSG00000006456, ENSMUSG00000074165, ENSMUSG00000042063, ENSMUSG00000046470, ENSMUSG00000027300,…	338	2743	10732	1.44693	0.000536309	0.00305733
GOTERM_BP_FAT	GO:0006350~transcription	63	0.00397317	17.2603	2.84362e-06	ENSMUSG00000030213, ENSMUSG00000020472, ENSMUSG00000055491, ENSMUSG00000057156, ENSMUSG00000058638, ENSMUSG00000029642, ENSMUSG00000059475, ENSMUSG00000032119, ENSMUSG00000074194, ENSMUSG00000038611, ENSMUSG00000037001, ENSMUSG00000030970, ENSMUSG00000039990, ENSMUSG00000025880, ENSMUSG00000074221, ENSMUSG00000021548, ENSMUSG00000053390, ENSMUSG00000043991, ENSMUSG00000006456, ENSMUSG00000074165,…	238	1170	7889	1.78484	0.00397317	0.00468525
GOTERM_MF_FAT	GO:0046914~transition metal ion binding	83	0.0076016	22.7397	3.90306e-05	ENSMUSG00000066152, ENSMUSG00000020472, ENSMUSG00000041429, ENSMUSG00000070426, ENSMUSG00000032580, ENSMUSG00000058638, ENSMUSG00000042726, ENSMUSG00000022503, ENSMUSG00000026942, ENSMUSG00000036572, ENSMUSG00000014470, ENSMUSG00000059475, ENSMUSG00000032119, ENSMUSG00000074194, ENSMUSG00000039238, ENSMUSG00000038611, ENSMUSG00000030541, ENSMUSG00000037001, ENSMUSG00000073643, ENSMUSG00000033596,…	243	1729	7599	1.50118	0.0151454	0.0542462
GOTERM_MF_FAT	GO:0008270~zinc ion binding	72	0.0117337	19.726	3.01865e-05	ENSMUSG00000020472, ENSMUSG00000070426, ENSMUSG00000032580, ENSMUSG00000058638, ENSMUSG00000042726, ENSMUSG00000026942, ENSMUSG00000036572, ENSMUSG00000014470, ENSMUSG00000059475, ENSMUSG00000032119, ENSMUSG00000074194, ENSMUSG00000039238, ENSMUSG00000038611, ENSMUSG00000037001, ENSMUSG00000073643, ENSMUSG00000033596, ENSMUSG00000029267, ENSMUSG00000026404, ENSMUSG00000021374, ENSMUSG00000074221,…	243	1421	7599	1.58449	0.0117337	0.0419567
SP_PIR_KEYWORDS	Transcription	60	0.0178485	16.4384	0.000160788	ENSMUSG00000030213, ENSMUSG00000020472, ENSMUSG00000055491, ENSMUSG00000057156, ENSMUSG00000058638, ENSMUSG00000029642, ENSMUSG00000059475, ENSMUSG00000032119, ENSMUSG00000074194, ENSMUSG00000037001, ENSMUSG00000030970, ENSMUSG00000039990, ENSMUSG00000025880, ENSMUSG00000074221, ENSMUSG00000021548, ENSMUSG00000053390, ENSMUSG00000043991, ENSMUSG00000006456, ENSMUSG00000074165, ENSMUSG00000042063,…	338	1174	10732	1.62273	0.0353785	0.205073
SP_PIR_KEYWORDS	zinc	64	0.0232668	17.5342	0.000315242	ENSMUSG00000020472, ENSMUSG00000070426, ENSMUSG00000032580, ENSMUSG00000058638, ENSMUSG00000042726, ENSMUSG00000026942, ENSMUSG00000014470, ENSMUSG00000059475, ENSMUSG00000032119, ENSMUSG00000074194, ENSMUSG00000038611, ENSMUSG00000037001, ENSMUSG00000073643, ENSMUSG00000033596, ENSMUSG00000029267, ENSMUSG00000026404, ENSMUSG00000074221, ENSMUSG00000054309, ENSMUSG00000053390, ENSMUSG00000034071,…	338	1309	10732	1.5524	0.0681891	0.401702
GOTERM_BP_FAT	GO:0006355~regulation of transcription, DNA-dependent	45	0.0308858	12.3288	8.96325e-05	ENSMUSG00000030213, ENSMUSG00000056216, ENSMUSG00000020472, ENSMUSG00000020491, ENSMUSG00000002679, ENSMUSG00000057156, ENSMUSG00000058638, ENSMUSG00000074637, ENSMUSG00000034800, ENSMUSG00000022529, ENSMUSG00000027439, ENSMUSG00000031902, ENSMUSG00000036572, ENSMUSG00000061532, ENSMUSG00000074194, ENSMUSG00000032119, ENSMUSG00000059475, ENSMUSG00000037001, ENSMUSG00000030970, ENSMUSG00000025138,…	238	822	7889	1.81462	0.117936	0.147582
GOTERM_BP_FAT	GO:0051252~regulation of RNA metabolic process	46	0.0320913	12.6027	6.98923e-05	ENSMUSG00000030213, ENSMUSG00000056216, ENSMUSG00000020472, ENSMUSG00000032580, ENSMUSG00000020491, ENSMUSG00000002679, ENSMUSG00000057156, ENSMUSG00000058638, ENSMUSG00000074637, ENSMUSG00000034800, ENSMUSG00000022529, ENSMUSG00000027439, ENSMUSG00000031902, ENSMUSG00000036572, ENSMUSG00000061532, ENSMUSG00000074194, ENSMUSG00000032119, ENSMUSG00000059475, ENSMUSG00000037001, ENSMUSG00000030970,…	238	839	7889	1.81736	0.0932174	0.115097
INTERPRO	IPR013069:BTB/POZ	11	0.0355053	3.0137	0.000287327	ENSMUSG00000027439, ENSMUSG00000028696, ENSMUSG00000055652, ENSMUSG00000060862, ENSMUSG00000020790, ENSMUSG00000049823, ENSMUSG00000049657, ENSMUSG00000019944, ENSMUSG00000030031, ENSMUSG00000062098, ENSMUSG00000029312	313	87	10291	4.15706	0.16536	0.426251
GOTERM_BP_FAT	GO:0045449~regulation of transcription	67	0.0471616	18.3562	6.90119e-05	ENSMUSG00000030213, ENSMUSG00000020472, ENSMUSG00000055491, ENSMUSG00000057156, ENSMUSG00000058638, ENSMUSG00000036572, ENSMUSG00000059475, ENSMUSG00000032119, ENSMUSG00000074194, ENSMUSG00000037001, ENSMUSG00000030970, ENSMUSG00000039990, ENSMUSG00000025880, ENSMUSG00000074221, ENSMUSG00000021548, ENSMUSG00000050213, ENSMUSG00000053390, ENSMUSG00000043991, ENSMUSG00000034071, ENSMUSG00000006456,…	238	1404	7889	1.5818	0.092099	0.113648
UP_SEQ_FEATURE	domain:KRAB	8	0.0504363	2.19178	6.01757e-05	ENSMUSG00000034071, ENSMUSG00000061898, ENSMUSG00000022987, ENSMUSG00000059475, ENSMUSG00000062040, ENSMUSG00000034800, ENSMUSG00000040596, ENSMUSG00000037001	313	35	10572	7.72031	0.0504363	0.0932067
INTERPRO	IPR000210:BTB/POZ-like	12	0.161679	3.28767	0.00196069	ENSMUSG00000027439, ENSMUSG00000028696, ENSMUSG00000055652, ENSMUSG00000060862, ENSMUSG00000020790, ENSMUSG00000049823, ENSMUSG00000049657, ENSMUSG00000019944, ENSMUSG00000030031, ENSMUSG00000062098, ENSMUSG00000029312, ENSMUSG00000044952	313	130	10291	3.03495	0.709015	2.87521
INTERPRO	IPR011333:BTB/POZ fold	12	0.166153	3.28767	0.00173178	ENSMUSG00000027439, ENSMUSG00000028696, ENSMUSG00000055652, ENSMUSG00000060862, ENSMUSG00000020790, ENSMUSG00000049823, ENSMUSG00000049657, ENSMUSG00000019944, ENSMUSG00000030031, ENSMUSG00000062098, ENSMUSG00000029312, ENSMUSG00000044952	313	128	10291	3.08237	0.663862	2.54355
SMART	SM00225:BTB	12	0.238814	3.28767	0.00578908	ENSMUSG00000027439, ENSMUSG00000028696, ENSMUSG00000055652, ENSMUSG00000060862, ENSMUSG00000020790, ENSMUSG00000049823, ENSMUSG00000049657, ENSMUSG00000019944, ENSMUSG00000030031, ENSMUSG00000062098, ENSMUSG00000029312, ENSMUSG00000044952	198	130	5599	2.61026	0.558966	6.629
INTERPRO	IPR001841:Zinc finger, RING-type	15	0.261667	4.10959	0.00385088	ENSMUSG00000040350, ENSMUSG00000037253, ENSMUSG00000070426, ENSMUSG00000033596, ENSMUSG00000021221, ENSMUSG00000026942, ENSMUSG00000014470, ENSMUSG00000021326, ENSMUSG00000015127, ENSMUSG00000035021, ENSMUSG00000048234, ENSMUSG00000052656, ENSMUSG00000038611, ENSMUSG00000027300, ENSMUSG00000032127	313	205	10291	2.40575	0.911688	5.57387
SP_PIR_KEYWORDS	metal-binding	76	0.347614	20.8219	0.00759812	ENSMUSG00000020472, ENSMUSG00000041429, ENSMUSG00000070426, ENSMUSG00000032580, ENSMUSG00000058638, ENSMUSG00000042726, ENSMUSG00000022503, ENSMUSG00000026942, ENSMUSG00000024525, ENSMUSG00000014470, ENSMUSG00000059475, ENSMUSG00000032119, ENSMUSG00000074194, ENSMUSG00000038611, ENSMUSG00000030541, ENSMUSG00000037001, ENSMUSG00000073643, ENSMUSG00000032478, ENSMUSG00000033596, ENSMUSG00000029267,…	338	1832	10732	1.3172	0.818859	9.27799
SMART	SM00184:RING	15	0.364067	4.10959	0.0127594	ENSMUSG00000040350, ENSMUSG00000037253, ENSMUSG00000070426, ENSMUSG00000033596, ENSMUSG00000021221, ENSMUSG00000026942, ENSMUSG00000014470, ENSMUSG00000021326, ENSMUSG00000015127, ENSMUSG00000035021, ENSMUSG00000048234, ENSMUSG00000052656, ENSMUSG00000038611, ENSMUSG00000027300, ENSMUSG00000032127	198	205	5599	2.06911	0.836452	14.0759
INTERPRO	IPR018957:Zinc finger, C3HC4 RING-type	12	0.380204	3.28767	0.00682128	ENSMUSG00000040350, ENSMUSG00000037253, ENSMUSG00000014470, ENSMUSG00000021326, ENSMUSG00000070426, ENSMUSG00000033596, ENSMUSG00000048234, ENSMUSG00000052656, ENSMUSG00000027300, ENSMUSG00000038611, ENSMUSG00000032127, ENSMUSG00000026942	313	153	10291	2.57871	0.986503	9.67385
SP_PIR_KEYWORDS	cell cycle	20	0.388003	5.47945	0.0152275	ENSMUSG00000022141, ENSMUSG00000028693, ENSMUSG00000027550, ENSMUSG00000040943, ENSMUSG00000025862, ENSMUSG00000023015, ENSMUSG00000044502, ENSMUSG00000045636, ENSMUSG00000021548, ENSMUSG00000021635, ENSMUSG00000046550, ENSMUSG00000032411, ENSMUSG00000040034, ENSMUSG00000020525, ENSMUSG00000027330, ENSMUSG00000026027, ENSMUSG00000029385, ENSMUSG00000058729, ENSMUSG00000036202, ENSMUSG00000040084	338	352	10732	1.80406	0.967845	17.7901
SP_PIR_KEYWORDS	transcription regulation	47	0.413759	12.8767	0.0142024	ENSMUSG00000030213, ENSMUSG00000056216, ENSMUSG00000020472, ENSMUSG00000046311, ENSMUSG00000055491, ENSMUSG00000002679, ENSMUSG00000057156, ENSMUSG00000058638, ENSMUSG00000009741, ENSMUSG00000027671, ENSMUSG00000074637, ENSMUSG00000034800, ENSMUSG00000035125, ENSMUSG00000019857, ENSMUSG00000022529, ENSMUSG00000031902, ENSMUSG00000028820, ENSMUSG00000049657, ENSMUSG00000056608, ENSMUSG00000035021,…	338	1059	10732	1.40918	0.959406	16.6909
GOTERM_BP_FAT	GO:0016568~chromatin modification	15	0.438884	4.10959	0.00206154	ENSMUSG00000056216, ENSMUSG00000028693, ENSMUSG00000025764, ENSMUSG00000021221, ENSMUSG00000039354, ENSMUSG00000020086, ENSMUSG00000034639, ENSMUSG00000024431, ENSMUSG00000027671, ENSMUSG00000019857, ENSMUSG00000027425, ENSMUSG00000006456, ENSMUSG00000056608, ENSMUSG00000035021, ENSMUSG00000030619	238	194	7889	2.56292	0.944376	3.34309
GOTERM_MF_FAT	GO:0003677~DNA binding	51	0.43974	13.9726	0.00443531	ENSMUSG00000020472, ENSMUSG00000041429, ENSMUSG00000057156, ENSMUSG00000058638, ENSMUSG00000039176, ENSMUSG00000029642, ENSMUSG00000036572, ENSMUSG00000025409, ENSMUSG00000031015, ENSMUSG00000059475, ENSMUSG00000032119, ENSMUSG00000037001, ENSMUSG00000034518, ENSMUSG00000054051, ENSMUSG00000029267, ENSMUSG00000025880, ENSMUSG00000034656, ENSMUSG00000020086, ENSMUSG00000043991, ENSMUSG00000034333,…	243	1094	7599	1.45782	0.824139	5.99256
COG_ONTOLOGY	Transcription / Cell division and chromosome partitioning	6	0.446889	1.64384	0.0387106	ENSMUSG00000060862, ENSMUSG00000046311, ENSMUSG00000045268, ENSMUSG00000021221, ENSMUSG00000074194, ENSMUSG00000062761	61	41	1283	3.07797	0.446889	24.0038
INTERPRO	IPR017907:Zinc finger, RING-type, conserved site	13	0.448383	3.56164	0.00941331	ENSMUSG00000040350, ENSMUSG00000037253, ENSMUSG00000070426, ENSMUSG00000033596, ENSMUSG00000026942, ENSMUSG00000014470, ENSMUSG00000015127, ENSMUSG00000021326, ENSMUSG00000048234, ENSMUSG00000052656, ENSMUSG00000027300, ENSMUSG00000038611, ENSMUSG00000032127	313	182	10291	2.34847	0.997392	13.1153
SP_PIR_KEYWORDS	zinc-finger	42	0.468929	11.5068	0.014027	ENSMUSG00000046311, ENSMUSG00000037253, ENSMUSG00000032580, ENSMUSG00000070426, ENSMUSG00000032376, ENSMUSG00000021706, ENSMUSG00000042726, ENSMUSG00000035164, ENSMUSG00000034800, ENSMUSG00000026942, ENSMUSG00000049657, ENSMUSG00000014470, ENSMUSG00000035021, ENSMUSG00000025323, ENSMUSG00000032119, ENSMUSG00000059475, ENSMUSG00000038611, ENSMUSG00000062761, ENSMUSG00000037001, ENSMUSG00000040350,…	338	921	10732	1.44795	0.957756	16.5015
SP_PIR_KEYWORDS	nuclease	7	0.489887	1.91781	0.0237535	ENSMUSG00000021177, ENSMUSG00000025785, ENSMUSG00000024136, ENSMUSG00000035164, ENSMUSG00000054309, ENSMUSG00000022248, ENSMUSG00000028322	338	71	10732	3.13043	0.995415	26.4279
INTERPRO	IPR012677:Nucleotide-binding, alpha-beta plait	12	0.489976	3.28767	0.0117056	ENSMUSG00000031433, ENSMUSG00000031134, ENSMUSG00000006456, ENSMUSG00000028820, ENSMUSG00000036572, ENSMUSG00000055491, ENSMUSG00000059208, ENSMUSG00000032580, ENSMUSG00000071337, ENSMUSG00000048109, ENSMUSG00000032621, ENSMUSG00000021040	313	165	10291	2.39117	0.999393	16.0565
SP_PIR_KEYWORDS	activator	18	0.588325	4.93151	0.035031	ENSMUSG00000056216, ENSMUSG00000030213, ENSMUSG00000039990, ENSMUSG00000055491, ENSMUSG00000025764, ENSMUSG00000002679, ENSMUSG00000021221, ENSMUSG00000027671, ENSMUSG00000074637, ENSMUSG00000043991, ENSMUSG00000032411, ENSMUSG00000028820, ENSMUSG00000031902, ENSMUSG00000061898, ENSMUSG00000032119, ENSMUSG00000025323, ENSMUSG00000019984, ENSMUSG00000046470	338	335	10732	1.70605	0.99966	36.5703
UP_SEQ_FEATURE	zinc finger region:C2H2-type 11	6	0.643818	1.64384	0.0143011	ENSMUSG00000046311, ENSMUSG00000034071, ENSMUSG00000061898, ENSMUSG00000059475, ENSMUSG00000062040, ENSMUSG00000037001	313	49	10572	4.13588	0.999996	20.0051
UP_SEQ_FEATURE	zinc finger region:C2H2-type 5	10	0.652682	2.73973	0.0134353	ENSMUSG00000046311, ENSMUSG00000034071, ENSMUSG00000045268, ENSMUSG00000061898, ENSMUSG00000022987, ENSMUSG00000032119, ENSMUSG00000059475, ENSMUSG00000062040, ENSMUSG00000034800, ENSMUSG00000037001	313	128	10572	2.63878	0.999991	18.9093
UP_SEQ_FEATURE	compositionally biased region:Poly-Glu	17	0.66114	4.65753	0.0125045	ENSMUSG00000021495, ENSMUSG00000013646, ENSMUSG00000034656, ENSMUSG00000042726, ENSMUSG00000032253, ENSMUSG00000020463, ENSMUSG00000019297, ENSMUSG00000039176, ENSMUSG00000050213, ENSMUSG00000021548, ENSMUSG00000021635, ENSMUSG00000029229, ENSMUSG00000022560, ENSMUSG00000032119, ENSMUSG00000025323, ENSMUSG00000018372, ENSMUSG00000040084	313	291	10572	1.97319	0.99998	17.7157
UP_SEQ_FEATURE	zinc finger region:C2H2-type 13	5	0.699095	1.36986	0.0124895	ENSMUSG00000046311, ENSMUSG00000034071, ENSMUSG00000061898, ENSMUSG00000062040, ENSMUSG00000037001	313	31	10572	5.4478	0.99998	17.6964
UP_SEQ_FEATURE	domain:BTB	8	0.710022	2.19178	0.00859968	ENSMUSG00000028696, ENSMUSG00000055652, ENSMUSG00000020790, ENSMUSG00000049657, ENSMUSG00000030031, ENSMUSG00000062098, ENSMUSG00000029312, ENSMUSG00000044952	313	79	10572	3.42039	0.999405	12.5266
UP_SEQ_FEATURE	zinc finger region:C2H2-type 6	9	0.717486	2.46575	0.0116895	ENSMUSG00000046311, ENSMUSG00000034071, ENSMUSG00000045268, ENSMUSG00000061898, ENSMUSG00000032119, ENSMUSG00000059475, ENSMUSG00000062040, ENSMUSG00000034800, ENSMUSG00000037001	313	104	10572	2.92295	0.999959	16.657
PIR_SUPERFAMILY	PIRSF037037:Kelch-like_protein_gigaxonin	4	0.734238	1.09589	0.0200281	ENSMUSG00000028696, ENSMUSG00000055652, ENSMUSG00000030031, ENSMUSG00000029312	102	26	4465	6.73454	0.929371	21.0161
SP_PIR_KEYWORDS	coiled coil	51	0.739201	13.9726	0.0582357	ENSMUSG00000056121, ENSMUSG00000030213, ENSMUSG00000027550, ENSMUSG00000026942, ENSMUSG00000044952, ENSMUSG00000032258, ENSMUSG00000019975, ENSMUSG00000031015, ENSMUSG00000042050, ENSMUSG00000022364, ENSMUSG00000058729, ENSMUSG00000038611, ENSMUSG00000022911, ENSMUSG00000028878, ENSMUSG00000020482, ENSMUSG00000040855, ENSMUSG00000033596, ENSMUSG00000038271, ENSMUSG00000037808, ENSMUSG00000050213,…	338	1279	10732	1.26609	0.999999	53.5123
UP_SEQ_FEATURE	zinc finger region:C2H2-type 8	8	0.747927	2.19178	0.0111539	ENSMUSG00000046311, ENSMUSG00000034071, ENSMUSG00000061898, ENSMUSG00000032119, ENSMUSG00000059475, ENSMUSG00000062040, ENSMUSG00000034800, ENSMUSG00000037001	313	83	10572	3.25555	0.999935	15.9544
UP_SEQ_FEATURE	zinc finger region:C2H2-type 3	12	0.755233	3.28767	0.00814945	ENSMUSG00000046311, ENSMUSG00000034071, ENSMUSG00000045268, ENSMUSG00000061898, ENSMUSG00000022987, ENSMUSG00000032119, ENSMUSG00000059475, ENSMUSG00000025323, ENSMUSG00000062040, ENSMUSG00000034800, ENSMUSG00000037001, ENSMUSG00000062761	313	161	10572	2.51749	0.999121	11.909
UP_SEQ_FEATURE	zinc finger region:C2H2-type 7	9	0.762618	2.46575	0.00500401	ENSMUSG00000046311, ENSMUSG00000034071, ENSMUSG00000045268, ENSMUSG00000061898, ENSMUSG00000032119, ENSMUSG00000059475, ENSMUSG00000062040, ENSMUSG00000034800, ENSMUSG00000037001	313	90	10572	3.37764	0.986623	7.47914
SP_PIR_KEYWORDS	growth factor receptor	3	0.770713	0.821918	0.0697706	ENSMUSG00000019312, ENSMUSG00000026836, ENSMUSG00000005533	338	14	10732	6.80389	1	60.2798
GOTERM_CC_FAT	GO:0031981~nuclear lumen	29	0.777342	7.94521	0.0124396	ENSMUSG00000030213, ENSMUSG00000047347, ENSMUSG00000020863, ENSMUSG00000002679, ENSMUSG00000027671, ENSMUSG00000074637, ENSMUSG00000024613, ENSMUSG00000055760, ENSMUSG00000028322, ENSMUSG00000028820, ENSMUSG00000029642, ENSMUSG00000032119, ENSMUSG00000058729, ENSMUSG00000049553, ENSMUSG00000030619, ENSMUSG00000030970, ENSMUSG00000025138, ENSMUSG00000025764, ENSMUSG00000058392, ENSMUSG00000025785,…	184	712	7202	1.59424	0.950423	14.9194
UP_SEQ_FEATURE	compositionally biased region:Arg-rich	8	0.778568	2.19178	0.00698774	ENSMUSG00000036572, ENSMUSG00000055491, ENSMUSG00000037266, ENSMUSG00000025138, ENSMUSG00000032580, ENSMUSG00000027881, ENSMUSG00000038611, ENSMUSG00000050213	313	76	10572	3.55541	0.997596	10.2966
INTERPRO	IPR000504:RNA recognition motif, RNP-1	11	0.778982	3.0137	0.0307165	ENSMUSG00000031433, ENSMUSG00000031134, ENSMUSG00000006456, ENSMUSG00000028820, ENSMUSG00000055491, ENSMUSG00000059208, ENSMUSG00000032580, ENSMUSG00000071337, ENSMUSG00000048109, ENSMUSG00000032621, ENSMUSG00000021040	313	167	10291	2.16566	1	37.1079
INTERPRO	IPR002398:Peptidase C14, caspase precursor p45	3	0.782092	0.821918	0.0286503	ENSMUSG00000030793, ENSMUSG00000029863, ENSMUSG00000025888	313	9	10291	10.9595	1	35.0853
GOTERM_BP_FAT	GO:0006259~DNA metabolic process	19	0.803435	5.20548	0.00694759	ENSMUSG00000030213, ENSMUSG00000047347, ENSMUSG00000028693, ENSMUSG00000041429, ENSMUSG00000054051, ENSMUSG00000020228, ENSMUSG00000039354, ENSMUSG00000039176, ENSMUSG00000019857, ENSMUSG00000022248, ENSMUSG00000021635, ENSMUSG00000028820, ENSMUSG00000031015, ENSMUSG00000021177, ENSMUSG00000055204, ENSMUSG00000032119, ENSMUSG00000028560, ENSMUSG00000024136, ENSMUSG00000058729	238	317	7889	1.98673	0.999942	10.852
GOTERM_BP_FAT	GO:0006325~chromatin organization	15	0.80851	4.10959	0.00823054	ENSMUSG00000056216, ENSMUSG00000028693, ENSMUSG00000025764, ENSMUSG00000021221, ENSMUSG00000039354, ENSMUSG00000020086, ENSMUSG00000034639, ENSMUSG00000024431, ENSMUSG00000027671, ENSMUSG00000019857, ENSMUSG00000027425, ENSMUSG00000006456, ENSMUSG00000056608, ENSMUSG00000035021, ENSMUSG00000030619	238	227	7889	2.19033	0.999991	12.7308
PIR_SUPERFAMILY	PIRSF037037:kelch-like protein, gigaxonin type	3	0.819411	0.821918	0.0129801	ENSMUSG00000028696, ENSMUSG00000030031, ENSMUSG00000029312	102	8	4465	16.4154	0.819411	14.1319
GOTERM_CC_FAT	GO:0044451~nucleoplasm part	18	0.820606	4.93151	0.0212481	ENSMUSG00000030213, ENSMUSG00000047347, ENSMUSG00000030970, ENSMUSG00000025764, ENSMUSG00000020863, ENSMUSG00000002679, ENSMUSG00000025880, ENSMUSG00000071237, ENSMUSG00000027671, ENSMUSG00000074637, ENSMUSG00000039456, ENSMUSG00000054309, ENSMUSG00000055760, ENSMUSG00000021548, ENSMUSG00000032411, ENSMUSG00000006456, ENSMUSG00000032119, ENSMUSG00000019984, ENSMUSG00000030619	184	392	7202	1.7973	0.994227	24.2109
SP_PIR_KEYWORDS	exonuclease	4	0.827692	1.09589	0.0899027	ENSMUSG00000021177, ENSMUSG00000025785, ENSMUSG00000022248, ENSMUSG00000028322	338	34	10732	3.73547	1	69.9598
GOTERM_MF_FAT	GO:0043169~cation binding	97	0.837382	26.5753	0.0274875	ENSMUSG00000005947, ENSMUSG00000020472, ENSMUSG00000070426, ENSMUSG00000032580, ENSMUSG00000042726, ENSMUSG00000039176, ENSMUSG00000026942, ENSMUSG00000022503, ENSMUSG00000039943, ENSMUSG00000059475, ENSMUSG00000039238, ENSMUSG00000038611, ENSMUSG00000030541, ENSMUSG00000073643, ENSMUSG00000033596, ENSMUSG00000074221, ENSMUSG00000053916, ENSMUSG00000053390, ENSMUSG00000049823, ENSMUSG00000026312,…	243	2559	7599	1.18536	0.999982	32.1234
UP_SEQ_FEATURE	zinc finger region:C2H2-type 2	11	0.838176	3.0137	0.027155	ENSMUSG00000046311, ENSMUSG00000034071, ENSMUSG00000045268, ENSMUSG00000061898, ENSMUSG00000022987, ENSMUSG00000032119, ENSMUSG00000059475, ENSMUSG00000025323, ENSMUSG00000062040, ENSMUSG00000034800, ENSMUSG00000062761	313	168	10572	2.21155	1	34.7281
GOTERM_CC_FAT	GO:0005654~nucleoplasm	20	0.843326	5.47945	0.0304209	ENSMUSG00000030213, ENSMUSG00000047347, ENSMUSG00000030970, ENSMUSG00000025764, ENSMUSG00000020863, ENSMUSG00000002679, ENSMUSG00000025880, ENSMUSG00000071237, ENSMUSG00000027671, ENSMUSG00000074637, ENSMUSG00000039456, ENSMUSG00000054309, ENSMUSG00000055760, ENSMUSG00000021548, ENSMUSG00000032411, ENSMUSG00000006456, ENSMUSG00000021326, ENSMUSG00000032119, ENSMUSG00000019984, ENSMUSG00000058729,…	184	472	7202	1.65853	0.999397	32.8844
UP_SEQ_FEATURE	zinc finger region:C2H2-type 1	13	0.843665	3.56164	0.0043064	ENSMUSG00000046311, ENSMUSG00000045268, ENSMUSG00000022987, ENSMUSG00000034800, ENSMUSG00000034071, ENSMUSG00000049657, ENSMUSG00000061898, ENSMUSG00000059475, ENSMUSG00000025323, ENSMUSG00000032119, ENSMUSG00000062040, ENSMUSG00000037001, ENSMUSG00000062761	313	169	10572	2.59818	0.975559	6.46883
GOTERM_MF_FAT	GO:0046872~metal ion binding	97	0.844377	26.5753	0.0235085	ENSMUSG00000005947, ENSMUSG00000020472, ENSMUSG00000070426, ENSMUSG00000032580, ENSMUSG00000042726, ENSMUSG00000039176, ENSMUSG00000026942, ENSMUSG00000022503, ENSMUSG00000039943, ENSMUSG00000059475, ENSMUSG00000039238, ENSMUSG00000038611, ENSMUSG00000030541, ENSMUSG00000073643, ENSMUSG00000033596, ENSMUSG00000074221, ENSMUSG00000053916, ENSMUSG00000053390, ENSMUSG00000049823, ENSMUSG00000026312,…	243	2544	7599	1.19235	0.999909	28.159
UP_SEQ_FEATURE	zinc finger region:C2H2-type 12	5	0.853491	1.36986	0.037255	ENSMUSG00000046311, ENSMUSG00000034071, ENSMUSG00000061898, ENSMUSG00000062040, ENSMUSG00000037001	313	43	10572	3.92748	1	44.4744
UP_SEQ_FEATURE	splice variant	114	0.853604	31.2329	0.0329582	ENSMUSG00000070426, ENSMUSG00000057156, ENSMUSG00000032580, ENSMUSG00000042726, ENSMUSG00000059146, ENSMUSG00000019828, ENSMUSG00000026942, ENSMUSG00000044950, ENSMUSG00000032258, ENSMUSG00000042444, ENSMUSG00000019975, ENSMUSG00000037266, ENSMUSG00000020783, ENSMUSG00000046519, ENSMUSG00000005069, ENSMUSG00000058729, ENSMUSG00000038611, ENSMUSG00000025880, ENSMUSG00000039620, ENSMUSG00000020385,…	313	3305	10572	1.16505	1	40.5075
GOTERM_MF_FAT	GO:0004518~nuclease activity	9	0.85383	2.46575	0.0194802	ENSMUSG00000041429, ENSMUSG00000021177, ENSMUSG00000025785, ENSMUSG00000024136, ENSMUSG00000035164, ENSMUSG00000039176, ENSMUSG00000054309, ENSMUSG00000022248, ENSMUSG00000028322	243	106	7599	2.65514	0.999544	23.9276
UP_SEQ_FEATURE	repeat:TPR 10	3	0.858124	0.821918	0.0400486	ENSMUSG00000032558, ENSMUSG00000034848, ENSMUSG00000025235	313	11	10572	9.21173	1	46.9193
INTERPRO	IPR017096:Kelch-like protein, gigaxonin	4	0.860418	1.09589	0.0428809	ENSMUSG00000028696, ENSMUSG00000055652, ENSMUSG00000030031, ENSMUSG00000029312	313	26	10291	5.05825	1	47.8725
UP_SEQ_FEATURE	zinc finger region:C2H2-type 10	6	0.86076	1.64384	0.0315856	ENSMUSG00000046311, ENSMUSG00000034071, ENSMUSG00000061898, ENSMUSG00000059475, ENSMUSG00000062040, ENSMUSG00000037001	313	60	10572	3.37764	1	39.1855
UP_SEQ_FEATURE	zinc finger region:C2H2-type 4	9	0.864251	2.46575	0.0431595	ENSMUSG00000046311, ENSMUSG00000034071, ENSMUSG00000045268, ENSMUSG00000061898, ENSMUSG00000022987, ENSMUSG00000059475, ENSMUSG00000062040, ENSMUSG00000034800, ENSMUSG00000037001	313	133	10572	2.28562	1	49.5231
SMART	SM00360:RRM	11	0.866937	3.0137	0.0690245	ENSMUSG00000031433, ENSMUSG00000031134, ENSMUSG00000006456, ENSMUSG00000028820, ENSMUSG00000055491, ENSMUSG00000059208, ENSMUSG00000032580, ENSMUSG00000071337, ENSMUSG00000048109, ENSMUSG00000032621, ENSMUSG00000021040	198	167	5599	1.86261	0.999958	57.042
KEGG_PATHWAY	mmu04730:Long-term depression	5	0.868491	1.36986	0.0379044	ENSMUSG00000039943, ENSMUSG00000034656, ENSMUSG00000019828, ENSMUSG00000030287, ENSMUSG00000005533	82	52	3286	3.85319	0.982705	35.1331
UP_SEQ_FEATURE	zinc finger region:RING-type	9	0.868741	2.46575	0.0370736	ENSMUSG00000040350, ENSMUSG00000037253, ENSMUSG00000014470, ENSMUSG00000021326, ENSMUSG00000015127, ENSMUSG00000052656, ENSMUSG00000027300, ENSMUSG00000032127, ENSMUSG00000026942	313	129	10572	2.35649	1	44.3121
GOTERM_CC_FAT	GO:0005930~axoneme	4	0.869205	1.09589	0.00843972	ENSMUSG00000032258, ENSMUSG00000034848, ENSMUSG00000000579, ENSMUSG00000018581	184	17	7202	9.20972	0.869205	10.3626
GOTERM_MF_FAT	GO:0004527~exonuclease activity	5	0.887056	1.36986	0.0436403	ENSMUSG00000021177, ENSMUSG00000025785, ENSMUSG00000039176, ENSMUSG00000022248, ENSMUSG00000028322	243	42	7599	3.72281	1	46.2226
UP_SEQ_FEATURE	zinc finger region:C2H2-type 9	6	0.889733	1.64384	0.0499833	ENSMUSG00000046311, ENSMUSG00000034071, ENSMUSG00000032119, ENSMUSG00000059475, ENSMUSG00000062040, ENSMUSG00000037001	313	68	10572	2.98027	1	54.822
KEGG_PATHWAY	mmu04070:Phosphatidylinositol signaling system	6	0.89123	1.64384	0.0209071	ENSMUSG00000039943, ENSMUSG00000024525, ENSMUSG00000030660, ENSMUSG00000030287, ENSMUSG00000024867, ENSMUSG00000028698	82	65	3286	3.69906	0.89123	21.0747
GOTERM_MF_FAT	GO:0043167~ion binding	97	0.893597	26.5753	0.0393178	ENSMUSG00000005947, ENSMUSG00000020472, ENSMUSG00000070426, ENSMUSG00000032580, ENSMUSG00000042726, ENSMUSG00000039176, ENSMUSG00000026942, ENSMUSG00000022503, ENSMUSG00000039943, ENSMUSG00000059475, ENSMUSG00000039238, ENSMUSG00000038611, ENSMUSG00000030541, ENSMUSG00000073643, ENSMUSG00000033596, ENSMUSG00000074221, ENSMUSG00000053916, ENSMUSG00000053390, ENSMUSG00000049823, ENSMUSG00000026312,…	243	2595	7599	1.16892	1	42.7434
UP_SEQ_FEATURE	domain:CARD	3	0.899885	0.821918	0.054648	ENSMUSG00000030793, ENSMUSG00000029863, ENSMUSG00000025888	313	13	10572	7.79454	1	58.1398
GOTERM_CC_FAT	GO:0005887~integral to plasma membrane	12	0.903378	3.28767	0.0839053	ENSMUSG00000005947, ENSMUSG00000037892, ENSMUSG00000048216, ENSMUSG00000021466, ENSMUSG00000029710, ENSMUSG00000022935, ENSMUSG00000059146, ENSMUSG00000024440, ENSMUSG00000026836, ENSMUSG00000019809, ENSMUSG00000038496, ENSMUSG00000044952	184	271	7202	1.73319	1	67.734
SMART	SM00114:CARD	3	0.906226	0.821918	0.0958119	ENSMUSG00000030793, ENSMUSG00000029863, ENSMUSG00000025888	198	15	5599	5.65556	0.999999	69.5734
GOTERM_CC_FAT	GO:0031974~membrane-enclosed lumen	32	0.90893	8.76712	0.0950165	ENSMUSG00000030213, ENSMUSG00000047347, ENSMUSG00000020863, ENSMUSG00000002679, ENSMUSG00000027671, ENSMUSG00000074637, ENSMUSG00000024613, ENSMUSG00000055760, ENSMUSG00000039176, ENSMUSG00000028322, ENSMUSG00000032527, ENSMUSG00000028820, ENSMUSG00000029642, ENSMUSG00000032119, ENSMUSG00000058729, ENSMUSG00000049553, ENSMUSG00000030619, ENSMUSG00000030970, ENSMUSG00000019143, ENSMUSG00000025138,…	184	963	7202	1.30065	1	72.4362
GOTERM_CC_FAT	GO:0044452~nucleolar part	3	0.925169	0.821918	0.0827887	ENSMUSG00000029642, ENSMUSG00000025138, ENSMUSG00000049553	184	19	7202	6.18021	1	67.2227
GOTERM_CC_FAT	GO:0005858~axonemal dynein complex	2	0.929187	0.547945	0.0743183	ENSMUSG00000000579, ENSMUSG00000018581	184	3	7202	26.0942	1	63.0934
GOTERM_CC_FAT	GO:0044447~axoneme part	2	0.929187	0.547945	0.0743183	ENSMUSG00000000579, ENSMUSG00000018581	184	3	7202	26.0942	1	63.0934
GOTERM_CC_FAT	GO:0005736~DNA-directed RNA polymerase I complex	2	0.929187	0.547945	0.0743183	ENSMUSG00000029642, ENSMUSG00000049553	184	3	7202	26.0942	1	63.0934
GOTERM_CC_FAT	GO:0043233~organelle lumen	32	0.939856	8.76712	0.0678628	ENSMUSG00000030213, ENSMUSG00000047347, ENSMUSG00000020863, ENSMUSG00000002679, ENSMUSG00000027671, ENSMUSG00000074637, ENSMUSG00000024613, ENSMUSG00000055760, ENSMUSG00000039176, ENSMUSG00000028322, ENSMUSG00000032527, ENSMUSG00000028820, ENSMUSG00000029642, ENSMUSG00000032119, ENSMUSG00000058729, ENSMUSG00000049553, ENSMUSG00000030619, ENSMUSG00000030970, ENSMUSG00000019143, ENSMUSG00000025138,…	184	932	7202	1.34391	1	59.6298
INTERPRO	IPR013089:Kelch related	5	0.946875	1.36986	0.0762626	ENSMUSG00000028696, ENSMUSG00000055652, ENSMUSG00000030031, ENSMUSG00000062098, ENSMUSG00000029312	313	53	10291	3.10175	1	69.2467
UP_SEQ_FEATURE	repeat:Kelch 5	4	0.948718	1.09589	0.0890408	ENSMUSG00000028696, ENSMUSG00000055652, ENSMUSG00000030031, ENSMUSG00000029312	313	36	10572	3.75293	1	76.4277
UP_SEQ_FEATURE	repeat:TPR 7	4	0.948718	1.09589	0.0890408	ENSMUSG00000032558, ENSMUSG00000034848, ENSMUSG00000025235, ENSMUSG00000005069	313	36	10572	3.75293	1	76.4277
PIR_SUPERFAMILY	PIRSF038001:Caspase_ICE	2	0.950112	0.547945	0.0663522	ENSMUSG00000029863, ENSMUSG00000025888	102	3	4465	29.183	0.999876	55.0951
PIR_SUPERFAMILY	PIRSF038001:caspase, interleukin-1 beta convertase type	2	0.950112	0.547945	0.0663522	ENSMUSG00000029863, ENSMUSG00000025888	102	3	4465	29.183	0.999876	55.0951
PIR_SUPERFAMILY	PIRSF038352:sprouty homolog protein	2	0.950129	0.547945	0.0874859	ENSMUSG00000061654, ENSMUSG00000022114	102	4	4465	21.8873	0.999994	65.6174
PIR_SUPERFAMILY	PIRSF000572:dual specificity protein kinase, CLK type	2	0.950129	0.547945	0.0874859	ENSMUSG00000026034, ENSMUSG00000020385	102	4	4465	21.8873	0.999994	65.6174
INTERPRO	IPR001315:Caspase Recruitment	3	0.951736	0.821918	0.0742045	ENSMUSG00000030793, ENSMUSG00000029863, ENSMUSG00000025888	313	15	10291	6.57572	1	68.2123
UP_SEQ_FEATURE	repeat:TPR 9	3	0.952949	0.821918	0.0882655	ENSMUSG00000032558, ENSMUSG00000034848, ENSMUSG00000025235	313	17	10572	5.96053	1	76.1149
BIOCARTA	m_caspasePathway:Caspase Cascade in Apoptosis	3	0.953448	0.821918	0.0619011	ENSMUSG00000029863, ENSMUSG00000024590, ENSMUSG00000025888	23	16	848	6.91304	0.953448	45.6559
UP_SEQ_FEATURE	zinc finger region:C2H2-type 21	2	0.954579	0.547945	0.0859565	ENSMUSG00000046311, ENSMUSG00000062040	313	3	10572	22.5176	1	75.1602
UP_SEQ_FEATURE	nucleotide phosphate-binding region:PAPS	3	0.954613	0.821918	0.0793793	ENSMUSG00000047161, ENSMUSG00000036599, ENSMUSG00000039308	313	16	10572	6.33307	1	72.2412
UP_SEQ_FEATURE	zinc finger region:C2H2-type 15	3	0.954613	0.821918	0.0793793	ENSMUSG00000046311, ENSMUSG00000061898, ENSMUSG00000062040	313	16	10572	6.33307	1	72.2412
UP_SEQ_FEATURE	compositionally biased region:Glu-rich	10	0.955883	2.73973	0.0767334	ENSMUSG00000038708, ENSMUSG00000030213, ENSMUSG00000028693, ENSMUSG00000024384, ENSMUSG00000057156, ENSMUSG00000020863, ENSMUSG00000035021, ENSMUSG00000020783, ENSMUSG00000040720, ENSMUSG00000042606	313	176	10572	1.91911	1	70.9788
INTERPRO	IPR011705:BTB/Kelch-associated	4	0.955927	1.09589	0.0717453	ENSMUSG00000028696, ENSMUSG00000055652, ENSMUSG00000030031, ENSMUSG00000029312	313	32	10291	4.10982	1	66.9338
UP_SEQ_FEATURE	compositionally biased region:Poly-Ser	14	0.958212	3.83562	0.0847962	ENSMUSG00000028878, ENSMUSG00000042211, ENSMUSG00000040943, ENSMUSG00000020228, ENSMUSG00000068284, ENSMUSG00000025862, ENSMUSG00000024613, ENSMUSG00000022114, ENSMUSG00000037808, ENSMUSG00000044952, ENSMUSG00000037443, ENSMUSG00000025323, ENSMUSG00000048234, ENSMUSG00000040084	313	288	10572	1.64191	1	74.6671
GOTERM_MF_FAT	GO:0016799~hydrolase activity, hydrolyzing N-glycosyl compounds	3	0.960101	0.821918	0.0714676	ENSMUSG00000038886, ENSMUSG00000047347, ENSMUSG00000041429	243	14	7599	6.70106	1	64.3287
INTERPRO	IPR017350:Caspase, interleukin-1 beta convertase	2	0.960356	0.547945	0.0882319	ENSMUSG00000029863, ENSMUSG00000025888	313	3	10291	21.9191	1	74.6664
GOTERM_CC_FAT	GO:0070013~intracellular organelle lumen	32	0.9629	8.76712	0.066326	ENSMUSG00000030213, ENSMUSG00000047347, ENSMUSG00000020863, ENSMUSG00000002679, ENSMUSG00000027671, ENSMUSG00000074637, ENSMUSG00000024613, ENSMUSG00000055760, ENSMUSG00000039176, ENSMUSG00000028322, ENSMUSG00000032527, ENSMUSG00000028820, ENSMUSG00000029642, ENSMUSG00000032119, ENSMUSG00000058729, ENSMUSG00000049553, ENSMUSG00000030619, ENSMUSG00000030970, ENSMUSG00000019143, ENSMUSG00000025138,…	184	930	7202	1.3468	1	58.7622
GOTERM_BP_FAT	GO:0007049~cell cycle	23	0.979988	6.30137	0.022103	ENSMUSG00000027550, ENSMUSG00000022141, ENSMUSG00000028693, ENSMUSG00000040943, ENSMUSG00000025138, ENSMUSG00000025862, ENSMUSG00000023015, ENSMUSG00000044502, ENSMUSG00000045636, ENSMUSG00000021548, ENSMUSG00000021635, ENSMUSG00000046550, ENSMUSG00000027425, ENSMUSG00000032411, ENSMUSG00000040034, ENSMUSG00000020525, ENSMUSG00000027330, ENSMUSG00000032119, ENSMUSG00000026027, ENSMUSG00000029385,…	238	464	7889	1.64307	1	30.807
GOTERM_BP_FAT	GO:0080135~regulation of cellular response to stress	6	0.985642	1.64384	0.0357189	ENSMUSG00000021871, ENSMUSG00000056216, ENSMUSG00000054051, ENSMUSG00000059146, ENSMUSG00000028560, ENSMUSG00000026942	238	61	7889	3.26037	1	45.0803
GOTERM_BP_FAT	GO:0007167~enzyme linked receptor protein signaling pathway	13	0.985668	3.56164	0.0298682	ENSMUSG00000026100, ENSMUSG00000037573, ENSMUSG00000025880, ENSMUSG00000034656, ENSMUSG00000059146, ENSMUSG00000032253, ENSMUSG00000039166, ENSMUSG00000005533, ENSMUSG00000028698, ENSMUSG00000002489, ENSMUSG00000029710, ENSMUSG00000031603, ENSMUSG00000026836	238	217	7889	1.98577	1	39.3244
GOTERM_BP_FAT	GO:0006338~chromatin remodeling	4	0.987798	1.09589	0.0340274	ENSMUSG00000056216, ENSMUSG00000028693, ENSMUSG00000035021, ENSMUSG00000027671	238	24	7889	5.52451	1	43.4712
GOTERM_BP_FAT	GO:0051276~chromosome organization	16	0.988203	4.38356	0.0281386	ENSMUSG00000056216, ENSMUSG00000022141, ENSMUSG00000028693, ENSMUSG00000025764, ENSMUSG00000021221, ENSMUSG00000039354, ENSMUSG00000020086, ENSMUSG00000034639, ENSMUSG00000027671, ENSMUSG00000024431, ENSMUSG00000019857, ENSMUSG00000027425, ENSMUSG00000006456, ENSMUSG00000056608, ENSMUSG00000035021, ENSMUSG00000030619	238	290	7889	1.8288	1	37.5172
GOTERM_BP_FAT	GO:0034621~cellular macromolecular complex subunit organization	10	0.993965	2.73973	0.0567291	ENSMUSG00000020513, ENSMUSG00000056216, ENSMUSG00000028693, ENSMUSG00000032580, ENSMUSG00000071237, ENSMUSG00000020086, ENSMUSG00000034656, ENSMUSG00000009470, ENSMUSG00000055760, ENSMUSG00000040429, ENSMUSG00000019857	238	163	7889	2.03356	1	61.7974
GOTERM_BP_FAT	GO:0040029~regulation of gene expression, epigenetic	5	0.995281	1.36986	0.0701118	ENSMUSG00000030213, ENSMUSG00000025138, ENSMUSG00000021326, ENSMUSG00000020086, ENSMUSG00000030619	238	52	7889	3.18722	1	69.8114
GOTERM_BP_FAT	GO:0006281~DNA repair	11	0.995421	3.0137	0.0560762	ENSMUSG00000047347, ENSMUSG00000054051, ENSMUSG00000041429, ENSMUSG00000028820, ENSMUSG00000021177, ENSMUSG00000055204, ENSMUSG00000032119, ENSMUSG00000028560, ENSMUSG00000022248, ENSMUSG00000019857, ENSMUSG00000021635	238	188	7889	1.93946	1	61.3594
GOTERM_BP_FAT	GO:0006282~regulation of DNA repair	3	0.995877	0.821918	0.0645041	ENSMUSG00000021871, ENSMUSG00000056216, ENSMUSG00000028560	238	14	7889	7.10294	1	66.6676
GOTERM_BP_FAT	GO:0035239~tube morphogenesis	8	0.996202	2.19178	0.0691501	ENSMUSG00000027439, ENSMUSG00000021466, ENSMUSG00000048109, ENSMUSG00000061353, ENSMUSG00000025235, ENSMUSG00000024431, ENSMUSG00000022114, ENSMUSG00000026836	238	120	7889	2.2098	1	69.2928
GOTERM_BP_FAT	GO:0034728~nucleosome organization	4	0.996548	1.09589	0.0551101	ENSMUSG00000056216, ENSMUSG00000028693, ENSMUSG00000020086, ENSMUSG00000019857	238	29	7889	4.57201	1	60.7026
GOTERM_BP_FAT	GO:0000278~mitotic cell cycle	11	0.99658	3.0137	0.0779114	ENSMUSG00000027550, ENSMUSG00000022141, ENSMUSG00000040034, ENSMUSG00000020525, ENSMUSG00000025138, ENSMUSG00000027330, ENSMUSG00000025862, ENSMUSG00000044502, ENSMUSG00000032119, ENSMUSG00000029385, ENSMUSG00000040084	238	200	7889	1.82309	1	73.7233
GOTERM_BP_FAT	GO:0007276~gamete generation	10	0.996893	2.73973	0.0829681	ENSMUSG00000046550, ENSMUSG00000020513, ENSMUSG00000037348, ENSMUSG00000027330, ENSMUSG00000061353, ENSMUSG00000033985, ENSMUSG00000025235, ENSMUSG00000023015, ENSMUSG00000026836, ENSMUSG00000037001	238	176	7889	1.88336	1	75.9995
GOTERM_BP_FAT	GO:0048266~behavioral response to pain	2	0.997044	0.547945	0.0874558	ENSMUSG00000022935, ENSMUSG00000034656	238	3	7889	22.098	1	77.8631
GOTERM_BP_FAT	GO:0043408~regulation of MAPKKK cascade	6	0.997163	1.64384	0.0530054	ENSMUSG00000054051, ENSMUSG00000031603, ENSMUSG00000019828, ENSMUSG00000022114, ENSMUSG00000026942, ENSMUSG00000005533	238	68	7889	2.92474	1	59.2352
GOTERM_BP_FAT	GO:0000087~M phase of mitotic cell cycle	9	0.998048	2.46575	0.0974184	ENSMUSG00000027550, ENSMUSG00000022141, ENSMUSG00000040034, ENSMUSG00000025138, ENSMUSG00000027330, ENSMUSG00000025862, ENSMUSG00000044502, ENSMUSG00000029385, ENSMUSG00000040084	238	156	7889	1.91233	1	81.5258

## Sheet: m3+
mu3 upregulated, intensity>50, n=555/9237
Category	Term	Count	Benjamini	Genes	%	PValue	List Total	Pop Hits	Pop Total	Fold Enrichment	Bonferroni	FDR
SP_PIR_KEYWORDS	disulfide bond	97	3.09752e-11	ENSMUSG00000029380, ENSMUSG00000031502, ENSMUSG00000028989, ENSMUSG00000044626, ENSMUSG00000031503, ENSMUSG00000022122, ENSMUSG00000027864, ENSMUSG00000021822, ENSMUSG00000030116, ENSMUSG00000036040, ENSMUSG00000047250, ENSMUSG00000023973, ENSMUSG00000026193, ENSMUSG00000042190, ENSMUSG00000029231, ENSMUSG00000023224, ENSMUSG00000079037, ENSMUSG00000041189, ENSMUSG00000036545, ENSMUSG00000075602,…	17.4775	8.25867e-14	521	725	8497	2.18203	3.09752e-11	1.14131e-10
SP_PIR_KEYWORDS	signal	114	9.93143e-10	ENSMUSG00000029380, ENSMUSG00000031502, ENSMUSG00000044626, ENSMUSG00000028989, ENSMUSG00000031503, ENSMUSG00000022122, ENSMUSG00000027864, ENSMUSG00000021822, ENSMUSG00000030116, ENSMUSG00000036040, ENSMUSG00000047250, ENSMUSG00000023973, ENSMUSG00000026193, ENSMUSG00000028445, ENSMUSG00000029231, ENSMUSG00000023224, ENSMUSG00000079037, ENSMUSG00000041189, ENSMUSG00000001334, ENSMUSG00000036545,…	20.5405	5.29673e-12	521	981	8497	1.89524	1.98629e-09	7.31855e-09
UP_SEQ_FEATURE	disulfide bond	92	1.47325e-09	ENSMUSG00000029380, ENSMUSG00000032802, ENSMUSG00000031502, ENSMUSG00000028195, ENSMUSG00000044626, ENSMUSG00000028989, ENSMUSG00000031503, ENSMUSG00000061353, ENSMUSG00000022122, ENSMUSG00000031548, ENSMUSG00000027864, ENSMUSG00000002289, ENSMUSG00000030786, ENSMUSG00000021822, ENSMUSG00000023973, ENSMUSG00000047250, ENSMUSG00000036040, ENSMUSG00000026193, ENSMUSG00000040488, ENSMUSG00000042190,…	16.5766	9.42622e-13	519	694	8427	2.15245	1.47325e-09	1.57392e-09
UP_SEQ_FEATURE	signal peptide	114	5.43628e-09	ENSMUSG00000029380, ENSMUSG00000031502, ENSMUSG00000044626, ENSMUSG00000028989, ENSMUSG00000031503, ENSMUSG00000022122, ENSMUSG00000027864, ENSMUSG00000021822, ENSMUSG00000030116, ENSMUSG00000036040, ENSMUSG00000047250, ENSMUSG00000023973, ENSMUSG00000026193, ENSMUSG00000028445, ENSMUSG00000029231, ENSMUSG00000023224, ENSMUSG00000079037, ENSMUSG00000041189, ENSMUSG00000001334, ENSMUSG00000036545,…	20.5405	6.95618e-12	519	981	8427	1.88687	1.08726e-08	1.16155e-08
SP_PIR_KEYWORDS	glycoprotein	128	6.26443e-08	ENSMUSG00000031502, ENSMUSG00000044626, ENSMUSG00000028989, ENSMUSG00000031257, ENSMUSG00000031503, ENSMUSG00000022122, ENSMUSG00000022848, ENSMUSG00000027864, ENSMUSG00000021822, ENSMUSG00000028645, ENSMUSG00000030116, ENSMUSG00000023973, ENSMUSG00000036040, ENSMUSG00000047250, ENSMUSG00000026193, ENSMUSG00000042190, ENSMUSG00000029231, ENSMUSG00000023224, ENSMUSG00000023828, ENSMUSG00000025509,…	23.0631	5.01154e-10	521	1235	8497	1.69033	1.87933e-07	6.92445e-07
UP_SEQ_FEATURE	glycosylation site:N-linked (GlcNAc...)	120	2.42179e-06	ENSMUSG00000031502, ENSMUSG00000044626, ENSMUSG00000028989, ENSMUSG00000031257, ENSMUSG00000031503, ENSMUSG00000022122, ENSMUSG00000022848, ENSMUSG00000027864, ENSMUSG00000028645, ENSMUSG00000030116, ENSMUSG00000036040, ENSMUSG00000047250, ENSMUSG00000023973, ENSMUSG00000026193, ENSMUSG00000042190, ENSMUSG00000029231, ENSMUSG00000023224, ENSMUSG00000023828, ENSMUSG00000025509, ENSMUSG00000079037,…	21.6216	4.64836e-09	519	1167	8427	1.66961	7.26535e-06	7.76184e-06
SP_PIR_KEYWORDS	transmembrane protein	28	1.09126e-05	ENSMUSG00000026656, ENSMUSG00000036594, ENSMUSG00000030786, ENSMUSG00000024610, ENSMUSG00000003746, ENSMUSG00000067235, ENSMUSG00000045730, ENSMUSG00000029231, ENSMUSG00000000530, ENSMUSG00000001627, ENSMUSG00000017009, ENSMUSG00000018217, ENSMUSG00000052957, ENSMUSG00000041189, ENSMUSG00000008763, ENSMUSG00000071714, ENSMUSG00000060586, ENSMUSG00000028713, ENSMUSG00000073411, ENSMUSG00000024621,…	5.04505	1.16402e-07	521	143	8497	3.19337	4.36496e-05	0.000160832
SP_PIR_KEYWORDS	extracellular matrix	22	3.61068e-05	ENSMUSG00000019899, ENSMUSG00000031502, ENSMUSG00000022893, ENSMUSG00000068479, ENSMUSG00000028364, ENSMUSG00000031503, ENSMUSG00000041559, ENSMUSG00000036545, ENSMUSG00000020044, ENSMUSG00000029287, ENSMUSG00000021614, ENSMUSG00000002900, ENSMUSG00000041577, ENSMUSG00000006369, ENSMUSG00000002289, ENSMUSG00000026042, ENSMUSG00000032332, ENSMUSG00000030116, ENSMUSG00000040488, ENSMUSG00000026193,…	3.96396	4.81433e-07	521	100	8497	3.58798	0.000180521	0.000665194
SP_PIR_KEYWORDS	Secreted	52	4.61288e-05	ENSMUSG00000029380, ENSMUSG00000031502, ENSMUSG00000028195, ENSMUSG00000028989, ENSMUSG00000044626, ENSMUSG00000031503, ENSMUSG00000061353, ENSMUSG00000047368, ENSMUSG00000031548, ENSMUSG00000002289, ENSMUSG00000021822, ENSMUSG00000030116, ENSMUSG00000024529, ENSMUSG00000036040, ENSMUSG00000040488, ENSMUSG00000026193, ENSMUSG00000021765, ENSMUSG00000028445, ENSMUSG00000023224, ENSMUSG00000036545,…	9.36937	7.38078e-07	521	410	8497	2.06846	0.000276741	0.0010198
GOTERM_CC_FAT	GO:0005576~extracellular region	58	0.000275556	ENSMUSG00000029380, ENSMUSG00000031502, ENSMUSG00000028195, ENSMUSG00000044626, ENSMUSG00000028989, ENSMUSG00000031503, ENSMUSG00000061353, ENSMUSG00000047368, ENSMUSG00000031875, ENSMUSG00000031548, ENSMUSG00000002289, ENSMUSG00000030116, ENSMUSG00000021822, ENSMUSG00000024529, ENSMUSG00000036040, ENSMUSG00000040488, ENSMUSG00000026193, ENSMUSG00000021765, ENSMUSG00000028445, ENSMUSG00000023224,…	10.4505	2.77443e-06	359	490	5661	1.86651	0.000826439	0.00370363
GOTERM_CC_FAT	GO:0005578~proteinaceous extracellular matrix	25	0.000319589	ENSMUSG00000019899, ENSMUSG00000031502, ENSMUSG00000031503, ENSMUSG00000028364, ENSMUSG00000068479, ENSMUSG00000002289, ENSMUSG00000030116, ENSMUSG00000036040, ENSMUSG00000024529, ENSMUSG00000040488, ENSMUSG00000026193, ENSMUSG00000019997, ENSMUSG00000022893, ENSMUSG00000041559, ENSMUSG00000020044, ENSMUSG00000036545, ENSMUSG00000029287, ENSMUSG00000002900, ENSMUSG00000021614, ENSMUSG00000041577,…	4.5045	1.07262e-06	359	128	5661	3.07984	0.000319589	0.00143187
GOTERM_CC_FAT	GO:0031012~extracellular matrix	25	0.000376234	ENSMUSG00000019899, ENSMUSG00000031502, ENSMUSG00000031503, ENSMUSG00000028364, ENSMUSG00000068479, ENSMUSG00000002289, ENSMUSG00000030116, ENSMUSG00000036040, ENSMUSG00000024529, ENSMUSG00000040488, ENSMUSG00000026193, ENSMUSG00000019997, ENSMUSG00000022893, ENSMUSG00000041559, ENSMUSG00000020044, ENSMUSG00000036545, ENSMUSG00000029287, ENSMUSG00000002900, ENSMUSG00000021614, ENSMUSG00000041577,…	4.5045	2.52553e-06	359	134	5661	2.94194	0.000752326	0.00337138
GOTERM_CC_FAT	GO:0044421~extracellular region part	37	0.000703408	ENSMUSG00000029380, ENSMUSG00000019899, ENSMUSG00000031502, ENSMUSG00000068479, ENSMUSG00000028364, ENSMUSG00000031503, ENSMUSG00000061353, ENSMUSG00000040152, ENSMUSG00000031875, ENSMUSG00000023206, ENSMUSG00000030669, ENSMUSG00000002289, ENSMUSG00000030116, ENSMUSG00000036040, ENSMUSG00000024529, ENSMUSG00000019997, ENSMUSG00000040488, ENSMUSG00000026193, ENSMUSG00000023224, ENSMUSG00000039217,…	6.66667	9.445e-06	359	267	5661	2.18519	0.00281066	0.0126078
SP_PIR_KEYWORDS	cell adhesion	23	0.00159184	ENSMUSG00000001029, ENSMUSG00000019899, ENSMUSG00000054364, ENSMUSG00000028195, ENSMUSG00000020717, ENSMUSG00000028364, ENSMUSG00000040152, ENSMUSG00000041731, ENSMUSG00000002900, ENSMUSG00000000290, ENSMUSG00000021365, ENSMUSG00000032076, ENSMUSG00000032332, ENSMUSG00000030786, ENSMUSG00000023905, ENSMUSG00000023885, ENSMUSG00000053475, ENSMUSG00000019997, ENSMUSG00000026193, ENSMUSG00000026814,…	4.14414	2.97375e-05	521	138	8497	2.71817	0.0110898	0.0410805
SP_PIR_KEYWORDS	heterodimer	9	0.00372693	ENSMUSG00000036594, ENSMUSG00000073411, ENSMUSG00000021822, ENSMUSG00000067235, ENSMUSG00000000290, ENSMUSG00000018143, ENSMUSG00000060586, ENSMUSG00000038766, ENSMUSG00000060802	1.62162	7.96531e-05	521	25	8497	5.87125	0.0294294	0.110001
UP_SEQ_FEATURE	DNA-binding region:Basic motif	17	0.0087786	ENSMUSG00000074622, ENSMUSG00000026628, ENSMUSG00000059436, ENSMUSG00000021109, ENSMUSG00000029135, ENSMUSG00000055116, ENSMUSG00000018143, ENSMUSG00000042622, ENSMUSG00000001156, ENSMUSG00000056749, ENSMUSG00000025612, ENSMUSG00000071637, ENSMUSG00000056501, ENSMUSG00000037621, ENSMUSG00000030256, ENSMUSG00000022346, ENSMUSG00000052837	3.06306	2.2565e-05	519	80	8427	3.45036	0.0346547	0.0376724
GOTERM_CC_FAT	GO:0042611~MHC protein complex	6	0.00940487	ENSMUSG00000036594, ENSMUSG00000073411, ENSMUSG00000035929, ENSMUSG00000067235, ENSMUSG00000060586, ENSMUSG00000060802	1.08108	0.000190238	359	10	5661	9.46128	0.0551189	0.253658
UP_SEQ_FEATURE	topological domain:Extracellular	68	0.010026	ENSMUSG00000037762, ENSMUSG00000031257, ENSMUSG00000039903, ENSMUSG00000029134, ENSMUSG00000022122, ENSMUSG00000027864, ENSMUSG00000030786, ENSMUSG00000037434, ENSMUSG00000028645, ENSMUSG00000042190, ENSMUSG00000029648, ENSMUSG00000022265, ENSMUSG00000029231, ENSMUSG00000038668, ENSMUSG00000017009, ENSMUSG00000041189, ENSMUSG00000028876, ENSMUSG00000001334, ENSMUSG00000027397, ENSMUSG00000031555,…	12.2523	3.22342e-05	519	667	8427	1.65535	0.0491347	0.0538112
SP_PIR_KEYWORDS	angiogenesis	11	0.0104834	ENSMUSG00000054364, ENSMUSG00000042677, ENSMUSG00000031502, ENSMUSG00000023905, ENSMUSG00000031503, ENSMUSG00000062960, ENSMUSG00000026193, ENSMUSG00000029648, ENSMUSG00000063506, ENSMUSG00000030605, ENSMUSG00000044813	1.98198	0.000252898	521	44	8497	4.07726	0.0904894	0.348863
GOTERM_CC_FAT	GO:0044420~extracellular matrix part	12	0.0108217	ENSMUSG00000019899, ENSMUSG00000026042, ENSMUSG00000031502, ENSMUSG00000022893, ENSMUSG00000030116, ENSMUSG00000031503, ENSMUSG00000028364, ENSMUSG00000024529, ENSMUSG00000020044, ENSMUSG00000026193, ENSMUSG00000002900, ENSMUSG00000006369	2.16216	0.000182545	359	49	5661	3.86175	0.05295	0.243412
[truncated: 391 more rows]

## Sheet: m6+
mu6 upregulated, intensity>50, n=636/9189
Category	Term	Count	Benjamini	Genes	%	PValue	List Total	Pop Hits	Pop Total	Fold Enrichment	Bonferroni	FDR
[truncated: 457 more rows]

## Sheet: m10+
mu10 upregulated,intensity>50, n=647/9175
[truncated: 476 more rows]

## Sheet: m3-
mu3 downregulated,intensity>50,n=547/9237
[truncated: 165 more rows]

## Sheet: m6-
mu6 downregulated,intensity>50,n=481/9189
[truncated: 142 more rows]

[truncated: 1 more sheets: m10-]
