# Supplementary material for: Transcriptome analysis of the spalax hypoxia survival response includes suppression of apoptosis and tight control of angiogenesis
Source: BMC Genomics. 2012 Nov 13;13:615. doi: 10.1186/1471-2164-13-615 (PMC3533650; doi:10.1186/1471-2164-13-615)
Supplement: Additional file 6 — Table S6. GO terms enriched among Spalax genes differentially expressed in mu3, mu6, mu10, br3, br6 and br10. The table includes DAVID enrichment profiles for filtered data (after excluding probes mapped to Spalax contigs with ambiguous annotations). [file 1471-2164-13-615-S6.xlsx]

## Sheet: b3+
br3 upregulated n307, intensity>50, unambiguous
Category	Term	Count	Benjamini	%	PValue	Genes	List Total	Pop Hits	Pop Total	Fold Enrichment	Bonferroni	FDR
SP_PIR_KEYWORDS	disulfide bond	66	8.00387e-07	21.4984	2.95346e-09	ENSMUSG00000029380, ENSMUSG00000031502, ENSMUSG00000028195, ENSMUSG00000031503, ENSMUSG00000002602, ENSMUSG00000010047, ENSMUSG00000031111, ENSMUSG00000027864, ENSMUSG00000002289, ENSMUSG00000036040, ENSMUSG00000040488, ENSMUSG00000026579, ENSMUSG00000029648, ENSMUSG00000036103, ENSMUSG00000029231, ENSMUSG00000027314, ENSMUSG00000001435, ENSMUSG00000031790, ENSMUSG00000020303, ENSMUSG00000020044,…	296	962	9192	2.13053	8.00387e-07	3.88548e-06
UP_SEQ_FEATURE	disulfide bond	64	6.74223e-06	20.8469	7.32854e-09	ENSMUSG00000029380, ENSMUSG00000031502, ENSMUSG00000028195, ENSMUSG00000031503, ENSMUSG00000002602, ENSMUSG00000010047, ENSMUSG00000031111, ENSMUSG00000027864, ENSMUSG00000002289, ENSMUSG00000036040, ENSMUSG00000040488, ENSMUSG00000026579, ENSMUSG00000029648, ENSMUSG00000036103, ENSMUSG00000029231, ENSMUSG00000027314, ENSMUSG00000001435, ENSMUSG00000031790, ENSMUSG00000020044, ENSMUSG00000013846,…	298	925	9117	2.11677	6.74223e-06	1.14558e-05
GOTERM_MF_FAT	GO:0003700~transcription factor activity	35	2.7934e-05	11.4007	7.23689e-08	ENSMUSG00000003032, ENSMUSG00000029135, ENSMUSG00000020889, ENSMUSG00000018143, ENSMUSG00000020538, ENSMUSG00000022383, ENSMUSG00000063060, ENSMUSG00000071637, ENSMUSG00000000078, ENSMUSG00000030353, ENSMUSG00000036867, ENSMUSG00000044167, ENSMUSG00000056501, ENSMUSG00000022346, ENSMUSG00000030087, ENSMUSG00000074622, ENSMUSG00000026628, ENSMUSG00000032515, ENSMUSG00000017491, ENSMUSG00000039830,…	216	372	6355	2.76813	2.7934e-05	0.000100417
UP_SEQ_FEATURE	DNA-binding region:Basic motif	17	3.11306e-05	5.53746	6.76762e-08	ENSMUSG00000074622, ENSMUSG00000026628, ENSMUSG00000029135, ENSMUSG00000030103, ENSMUSG00000022528, ENSMUSG00000018143, ENSMUSG00000039830, ENSMUSG00000042622, ENSMUSG00000020538, ENSMUSG00000056749, ENSMUSG00000021250, ENSMUSG00000071637, ENSMUSG00000004328, ENSMUSG00000056501, ENSMUSG00000030256, ENSMUSG00000022346, ENSMUSG00000052837	298	96	9117	5.41768	6.22601e-05	0.00010579
GOTERM_BP_FAT	GO:0009611~response to wounding	23	3.17042e-05	7.49186	2.00282e-08	ENSMUSG00000039004, ENSMUSG00000035356, ENSMUSG00000029380, ENSMUSG00000039005, ENSMUSG00000018932, ENSMUSG00000020717, ENSMUSG00000046223, ENSMUSG00000061878, ENSMUSG00000020044, ENSMUSG00000040152, ENSMUSG00000030742, ENSMUSG00000017493, ENSMUSG00000036353, ENSMUSG00000067586, ENSMUSG00000015085, ENSMUSG00000058952, ENSMUSG00000022383, ENSMUSG00000020611, ENSMUSG00000026579, ENSMUSG00000000078,…	232	158	6648	4.17132	3.17042e-05	3.34944e-05
GOTERM_BP_FAT	GO:0001944~vasculature development	23	0.000103621	7.49186	1.96386e-07	ENSMUSG00000001435, ENSMUSG00000054364, ENSMUSG00000021127, ENSMUSG00000028195, ENSMUSG00000028978, ENSMUSG00000061878, ENSMUSG00000030123, ENSMUSG00000004791, ENSMUSG00000023951, ENSMUSG00000023905, ENSMUSG00000034640, ENSMUSG00000020611, ENSMUSG00000062960, ENSMUSG00000019997, ENSMUSG00000031871, ENSMUSG00000029648, ENSMUSG00000057789, ENSMUSG00000044167, ENSMUSG00000052837, ENSMUSG00000053113,…	232	179	6648	3.68195	0.000310831	0.000328427
GOTERM_BP_FAT	GO:0001568~blood vessel development	23	0.000114817	7.49186	1.45071e-07	ENSMUSG00000001435, ENSMUSG00000054364, ENSMUSG00000021127, ENSMUSG00000028195, ENSMUSG00000028978, ENSMUSG00000061878, ENSMUSG00000030123, ENSMUSG00000004791, ENSMUSG00000023951, ENSMUSG00000023905, ENSMUSG00000034640, ENSMUSG00000020611, ENSMUSG00000062960, ENSMUSG00000019997, ENSMUSG00000031871, ENSMUSG00000029648, ENSMUSG00000057789, ENSMUSG00000044167, ENSMUSG00000052837, ENSMUSG00000053113,…	232	176	6648	3.74471	0.00022962	0.00024261
GOTERM_MF_FAT	GO:0043565~sequence-specific DNA binding	26	0.000158989	8.46906	8.23843e-07	ENSMUSG00000003032, ENSMUSG00000029135, ENSMUSG00000020889, ENSMUSG00000018143, ENSMUSG00000020538, ENSMUSG00000022383, ENSMUSG00000071637, ENSMUSG00000044167, ENSMUSG00000056501, ENSMUSG00000022346, ENSMUSG00000074622, ENSMUSG00000026628, ENSMUSG00000017491, ENSMUSG00000039830, ENSMUSG00000042622, ENSMUSG00000040732, ENSMUSG00000027544, ENSMUSG00000023034, ENSMUSG00000056749, ENSMUSG00000021250,…	216	249	6355	3.0721	0.000317953	0.00114314
GOTERM_MF_FAT	GO:0030528~transcription regulator activity	46	0.000319418	14.9837	2.48292e-06	ENSMUSG00000003032, ENSMUSG00000029135, ENSMUSG00000022528, ENSMUSG00000020889, ENSMUSG00000018143, ENSMUSG00000020538, ENSMUSG00000022383, ENSMUSG00000063060, ENSMUSG00000035673, ENSMUSG00000071637, ENSMUSG00000000078, ENSMUSG00000030353, ENSMUSG00000036867, ENSMUSG00000044167, ENSMUSG00000056501, ENSMUSG00000030256, ENSMUSG00000027803, ENSMUSG00000022346, ENSMUSG00000030087, ENSMUSG00000074622,…	216	659	6355	2.05369	0.000957948	0.00344517
GOTERM_BP_FAT	GO:0048514~blood vessel morphogenesis	19	0.000911184	6.18893	2.30347e-06	ENSMUSG00000001435, ENSMUSG00000054364, ENSMUSG00000021127, ENSMUSG00000028195, ENSMUSG00000028978, ENSMUSG00000030123, ENSMUSG00000004791, ENSMUSG00000023951, ENSMUSG00000023905, ENSMUSG00000034640, ENSMUSG00000020611, ENSMUSG00000062960, ENSMUSG00000019997, ENSMUSG00000029648, ENSMUSG00000057789, ENSMUSG00000052837, ENSMUSG00000027314, ENSMUSG00000006445, ENSMUSG00000044813	232	145	6648	3.75482	0.00363976	0.00385216
SMART	SM00338:BRLZ	10	0.000936974	3.25733	6.79283e-06	ENSMUSG00000074622, ENSMUSG00000056749, ENSMUSG00000026628, ENSMUSG00000021250, ENSMUSG00000071637, ENSMUSG00000029135, ENSMUSG00000056501, ENSMUSG00000052837, ENSMUSG00000018143, ENSMUSG00000042622	175	39	4842	7.09451	0.000936974	0.00799434
GOTERM_BP_FAT	GO:0051252~regulation of RNA metabolic process	49	0.00115618	15.9609	3.65398e-06	ENSMUSG00000021127, ENSMUSG00000003032, ENSMUSG00000029135, ENSMUSG00000020889, ENSMUSG00000018143, ENSMUSG00000020538, ENSMUSG00000035673, ENSMUSG00000000078, ENSMUSG00000030353, ENSMUSG00000036867, ENSMUSG00000044167, ENSMUSG00000030256, ENSMUSG00000030087, ENSMUSG00000074622, ENSMUSG00000017491, ENSMUSG00000042622, ENSMUSG00000027544, ENSMUSG00000023034, ENSMUSG00000004040, ENSMUSG00000004328,…	232	712	6648	1.97206	0.00576757	0.00611059
GOTERM_BP_FAT	GO:0045944~positive regulation of transcription from RNA polymerase II promoter	23	0.00140798	7.49186	5.34038e-06	ENSMUSG00000074622, ENSMUSG00000003032, ENSMUSG00000032515, ENSMUSG00000017491, ENSMUSG00000022528, ENSMUSG00000027544, ENSMUSG00000020538, ENSMUSG00000023034, ENSMUSG00000022383, ENSMUSG00000023951, ENSMUSG00000021250, ENSMUSG00000071637, ENSMUSG00000000078, ENSMUSG00000030353, ENSMUSG00000004040, ENSMUSG00000071646, ENSMUSG00000044167, ENSMUSG00000056501, ENSMUSG00000022346, ENSMUSG00000027803,…	232	217	6648	3.03718	0.00841821	0.00893065
SP_PIR_KEYWORDS	angiogenesis	10	0.00160832	3.25733	1.78184e-05	ENSMUSG00000004791, ENSMUSG00000054364, ENSMUSG00000031502, ENSMUSG00000023951, ENSMUSG00000023905, ENSMUSG00000031503, ENSMUSG00000062960, ENSMUSG00000029648, ENSMUSG00000006445, ENSMUSG00000044813	296	48	9192	6.46959	0.00481719	0.0234388
INTERPRO	IPR004827:Basic-leucine zipper (bZIP) transcription factor	10	0.00193444	3.25733	3.25977e-06	ENSMUSG00000074622, ENSMUSG00000056749, ENSMUSG00000026628, ENSMUSG00000021250, ENSMUSG00000071637, ENSMUSG00000029135, ENSMUSG00000056501, ENSMUSG00000052837, ENSMUSG00000018143, ENSMUSG00000042622	286	39	8751	7.84562	0.00193444	0.00480771
GOTERM_BP_FAT	GO:0042127~regulation of cell proliferation	29	0.002264	9.44625	1.00227e-05	ENSMUSG00000037211, ENSMUSG00000003032, ENSMUSG00000029135, ENSMUSG00000022528, ENSMUSG00000024659, ENSMUSG00000037411, ENSMUSG00000023951, ENSMUSG00000014599, ENSMUSG00000040055, ENSMUSG00000031871, ENSMUSG00000044167, ENSMUSG00000047945, ENSMUSG00000023067, ENSMUSG00000022346, ENSMUSG00000001435, ENSMUSG00000039005, ENSMUSG00000034612, ENSMUSG00000021025, ENSMUSG00000030790, ENSMUSG00000028978,…	232	332	6648	2.50301	0.0157407	0.0167602
SP_PIR_KEYWORDS	glycoprotein	83	0.00236394	27.0358	1.74666e-05	ENSMUSG00000031502, ENSMUSG00000031503, ENSMUSG00000039903, ENSMUSG00000021360, ENSMUSG00000002602, ENSMUSG00000010047, ENSMUSG00000031111, ENSMUSG00000067586, ENSMUSG00000027864, ENSMUSG00000002289, ENSMUSG00000037434, ENSMUSG00000028645, ENSMUSG00000036040, ENSMUSG00000031871, ENSMUSG00000006800, ENSMUSG00000040488, ENSMUSG00000026579, ENSMUSG00000029648, ENSMUSG00000036103, ENSMUSG00000029231,…	296	1657	9192	1.55551	0.0047223	0.0229761
UP_SEQ_FEATURE	domain:Leucine-zipper	13	0.00254215	4.23453	8.30014e-06	ENSMUSG00000074622, ENSMUSG00000026628, ENSMUSG00000029135, ENSMUSG00000018143, ENSMUSG00000042622, ENSMUSG00000020538, ENSMUSG00000056749, ENSMUSG00000021250, ENSMUSG00000071637, ENSMUSG00000056501, ENSMUSG00000022346, ENSMUSG00000052837, ENSMUSG00000031431	298	79	9117	5.03445	0.00760708	0.0129738
GOTERM_BP_FAT	GO:0006954~inflammatory response	13	0.00286019	4.23453	2.53313e-05	ENSMUSG00000029380, ENSMUSG00000039004, ENSMUSG00000035356, ENSMUSG00000039005, ENSMUSG00000018932, ENSMUSG00000061878, ENSMUSG00000040152, ENSMUSG00000030742, ENSMUSG00000017493, ENSMUSG00000067586, ENSMUSG00000058952, ENSMUSG00000004040, ENSMUSG00000028599	232	83	6648	4.48816	0.0393066	0.0423546
GOTERM_BP_FAT	GO:0001525~angiogenesis	14	0.00290842	4.56026	2.39192e-05	ENSMUSG00000054364, ENSMUSG00000001435, ENSMUSG00000028195, ENSMUSG00000028978, ENSMUSG00000030123, ENSMUSG00000004791, ENSMUSG00000023951, ENSMUSG00000023905, ENSMUSG00000020611, ENSMUSG00000062960, ENSMUSG00000019997, ENSMUSG00000029648, ENSMUSG00000027314, ENSMUSG00000044813	232	96	6648	4.17888	0.0371566	0.0399939
GOTERM_BP_FAT	GO:0042981~regulation of apoptosis	30	0.00293529	9.77199	2.78544e-05	ENSMUSG00000078566, ENSMUSG00000002289, ENSMUSG00000023951, ENSMUSG00000024610, ENSMUSG00000024012, ENSMUSG00000057789, ENSMUSG00000044167, ENSMUSG00000021285, ENSMUSG00000023067, ENSMUSG00000056501, ENSMUSG00000022346, ENSMUSG00000001435, ENSMUSG00000024959, ENSMUSG00000034612, ENSMUSG00000030189, ENSMUSG00000061878, ENSMUSG00000020427, ENSMUSG00000030847, ENSMUSG00000017491, ENSMUSG00000020423,…	232	370	6648	2.32339	0.0431362	0.0465724
GOTERM_BP_FAT	GO:0051254~positive regulation of RNA metabolic process	24	0.0029685	7.81759	2.2536e-05	ENSMUSG00000074622, ENSMUSG00000003032, ENSMUSG00000032515, ENSMUSG00000022528, ENSMUSG00000017491, ENSMUSG00000027544, ENSMUSG00000020538, ENSMUSG00000023034, ENSMUSG00000022383, ENSMUSG00000023951, ENSMUSG00000021250, ENSMUSG00000071637, ENSMUSG00000000078, ENSMUSG00000030353, ENSMUSG00000004040, ENSMUSG00000071646, ENSMUSG00000044167, ENSMUSG00000056501, ENSMUSG00000022346, ENSMUSG00000027803,…	232	255	6648	2.69696	0.0350461	0.0376817
GOTERM_BP_FAT	GO:0009891~positive regulation of biosynthetic process	27	0.00318959	8.79479	3.83436e-05	ENSMUSG00000003032, ENSMUSG00000022528, ENSMUSG00000020538, ENSMUSG00000022383, ENSMUSG00000023951, ENSMUSG00000071637, ENSMUSG00000030353, ENSMUSG00000000078, ENSMUSG00000044167, ENSMUSG00000056501, ENSMUSG00000022346, ENSMUSG00000027803, ENSMUSG00000030087, ENSMUSG00000074622, ENSMUSG00000039005, ENSMUSG00000078812, ENSMUSG00000017491, ENSMUSG00000032515, ENSMUSG00000027544, ENSMUSG00000022838,…	232	319	6648	2.42536	0.0588936	0.0641049
GOTERM_BP_FAT	GO:0006355~regulation of transcription, DNA-dependent	46	0.00322453	14.9837	2.24427e-05	ENSMUSG00000003032, ENSMUSG00000029135, ENSMUSG00000022528, ENSMUSG00000020889, ENSMUSG00000018143, ENSMUSG00000020538, ENSMUSG00000022383, ENSMUSG00000023951, ENSMUSG00000063060, ENSMUSG00000035673, ENSMUSG00000071637, ENSMUSG00000000078, ENSMUSG00000030353, ENSMUSG00000036867, ENSMUSG00000044167, ENSMUSG00000056501, ENSMUSG00000030256, ENSMUSG00000027803, ENSMUSG00000022346, ENSMUSG00000030087,…	232	695	6648	1.8966	0.0349035	0.0375256
GOTERM_BP_FAT	GO:0010941~regulation of cell death	30	0.00330114	9.77199	3.7598e-05	ENSMUSG00000078566, ENSMUSG00000002289, ENSMUSG00000023951, ENSMUSG00000024610, ENSMUSG00000024012, ENSMUSG00000057789, ENSMUSG00000044167, ENSMUSG00000021285, ENSMUSG00000023067, ENSMUSG00000056501, ENSMUSG00000022346, ENSMUSG00000001435, ENSMUSG00000024959, ENSMUSG00000034612, ENSMUSG00000030189, ENSMUSG00000061878, ENSMUSG00000020427, ENSMUSG00000030847, ENSMUSG00000017491, ENSMUSG00000020423,…	232	376	6648	2.28632	0.0577822	0.0628588
GOTERM_BP_FAT	GO:0031328~positive regulation of cellular biosynthetic process	27	0.00341307	8.79479	3.67153e-05	ENSMUSG00000003032, ENSMUSG00000022528, ENSMUSG00000020538, ENSMUSG00000022383, ENSMUSG00000023951, ENSMUSG00000071637, ENSMUSG00000030353, ENSMUSG00000000078, ENSMUSG00000044167, ENSMUSG00000056501, ENSMUSG00000022346, ENSMUSG00000027803, ENSMUSG00000030087, ENSMUSG00000074622, ENSMUSG00000039005, ENSMUSG00000078812, ENSMUSG00000017491, ENSMUSG00000032515, ENSMUSG00000027544, ENSMUSG00000022838,…	232	318	6648	2.43299	0.0564646	0.0613835
GOTERM_BP_FAT	GO:0010557~positive regulation of macromolecule biosynthetic process	27	0.00346913	8.79479	2.19528e-05	ENSMUSG00000003032, ENSMUSG00000022528, ENSMUSG00000020538, ENSMUSG00000022383, ENSMUSG00000023951, ENSMUSG00000071637, ENSMUSG00000030353, ENSMUSG00000000078, ENSMUSG00000044167, ENSMUSG00000056501, ENSMUSG00000022346, ENSMUSG00000027803, ENSMUSG00000030087, ENSMUSG00000074622, ENSMUSG00000039005, ENSMUSG00000078812, ENSMUSG00000017491, ENSMUSG00000032515, ENSMUSG00000027544, ENSMUSG00000022838,…	232	309	6648	2.50385	0.0341547	0.0367066
GOTERM_BP_FAT	GO:0043067~regulation of programmed cell death	30	0.00355613	9.77199	3.60066e-05	ENSMUSG00000078566, ENSMUSG00000002289, ENSMUSG00000023951, ENSMUSG00000024610, ENSMUSG00000024012, ENSMUSG00000057789, ENSMUSG00000044167, ENSMUSG00000021285, ENSMUSG00000023067, ENSMUSG00000056501, ENSMUSG00000022346, ENSMUSG00000001435, ENSMUSG00000024959, ENSMUSG00000034612, ENSMUSG00000030189, ENSMUSG00000061878, ENSMUSG00000020427, ENSMUSG00000030847, ENSMUSG00000017491, ENSMUSG00000020423,…	232	375	6648	2.29241	0.0554054	0.0601989
GOTERM_BP_FAT	GO:0045893~positive regulation of transcription, DNA-dependent	24	0.00368546	7.81759	1.86594e-05	ENSMUSG00000074622, ENSMUSG00000003032, ENSMUSG00000032515, ENSMUSG00000022528, ENSMUSG00000017491, ENSMUSG00000027544, ENSMUSG00000020538, ENSMUSG00000023034, ENSMUSG00000022383, ENSMUSG00000023951, ENSMUSG00000021250, ENSMUSG00000071637, ENSMUSG00000000078, ENSMUSG00000030353, ENSMUSG00000004040, ENSMUSG00000071646, ENSMUSG00000044167, ENSMUSG00000056501, ENSMUSG00000022346, ENSMUSG00000027803,…	232	252	6648	2.72906	0.0291061	0.0312007
GOTERM_BP_FAT	GO:0006952~defense response	18	0.00380626	5.86319	2.16812e-05	ENSMUSG00000035356, ENSMUSG00000039004, ENSMUSG00000029380, ENSMUSG00000039005, ENSMUSG00000018932, ENSMUSG00000061878, ENSMUSG00000040152, ENSMUSG00000030742, ENSMUSG00000017493, ENSMUSG00000078566, ENSMUSG00000067586, ENSMUSG00000036594, ENSMUSG00000058952, ENSMUSG00000024610, ENSMUSG00000004040, ENSMUSG00000028599, ENSMUSG00000007041, ENSMUSG00000031827	232	154	6648	3.34931	0.0337394	0.0362526
UP_SEQ_FEATURE	glycosylation site:N-linked (GlcNAc...)	81	0.0040927	26.3844	1.78307e-05	ENSMUSG00000031502, ENSMUSG00000031503, ENSMUSG00000039903, ENSMUSG00000021360, ENSMUSG00000002602, ENSMUSG00000010047, ENSMUSG00000031111, ENSMUSG00000067586, ENSMUSG00000027864, ENSMUSG00000002289, ENSMUSG00000037434, ENSMUSG00000028645, ENSMUSG00000036040, ENSMUSG00000031871, ENSMUSG00000006800, ENSMUSG00000040488, ENSMUSG00000026579, ENSMUSG00000029648, ENSMUSG00000036103, ENSMUSG00000029231,…	298	1581	9117	1.56743	0.0162706	0.0278689
GOTERM_BP_FAT	GO:0045941~positive regulation of transcription	25	0.0045557	8.14332	5.76877e-05	ENSMUSG00000003032, ENSMUSG00000022528, ENSMUSG00000020538, ENSMUSG00000022383, ENSMUSG00000023951, ENSMUSG00000071637, ENSMUSG00000030353, ENSMUSG00000000078, ENSMUSG00000044167, ENSMUSG00000056501, ENSMUSG00000022346, ENSMUSG00000027803, ENSMUSG00000030087, ENSMUSG00000074622, ENSMUSG00000017491, ENSMUSG00000032515, ENSMUSG00000027544, ENSMUSG00000022838, ENSMUSG00000023034, ENSMUSG00000021250,…	232	289	6648	2.47882	0.0872764	0.0964307
GOTERM_BP_FAT	GO:0010628~positive regulation of gene expression	25	0.00540464	8.14332	7.18895e-05	ENSMUSG00000003032, ENSMUSG00000022528, ENSMUSG00000020538, ENSMUSG00000022383, ENSMUSG00000023951, ENSMUSG00000071637, ENSMUSG00000030353, ENSMUSG00000000078, ENSMUSG00000044167, ENSMUSG00000056501, ENSMUSG00000022346, ENSMUSG00000027803, ENSMUSG00000030087, ENSMUSG00000074622, ENSMUSG00000017491, ENSMUSG00000032515, ENSMUSG00000027544, ENSMUSG00000022838, ENSMUSG00000023034, ENSMUSG00000021250,…	232	293	6648	2.44498	0.107568	0.120157
SP_PIR_KEYWORDS	Apoptosis	21	0.00557026	6.84039	8.24443e-05	ENSMUSG00000036840, ENSMUSG00000024959, ENSMUSG00000054364, ENSMUSG00000030847, ENSMUSG00000032515, ENSMUSG00000026288, ENSMUSG00000020108, ENSMUSG00000078566, ENSMUSG00000021453, ENSMUSG00000023905, ENSMUSG00000022500, ENSMUSG00000078652, ENSMUSG00000032191, ENSMUSG00000024012, ENSMUSG00000007659, ENSMUSG00000057789, ENSMUSG00000021285, ENSMUSG00000006445, ENSMUSG00000044813, ENSMUSG00000019970,…	296	239	9192	2.7286	0.0220956	0.108407
GOTERM_BP_FAT	GO:0051173~positive regulation of nitrogen compound metabolic process	26	0.00638619	8.46906	8.90338e-05	ENSMUSG00000003032, ENSMUSG00000022528, ENSMUSG00000020538, ENSMUSG00000022383, ENSMUSG00000023951, ENSMUSG00000071637, ENSMUSG00000030353, ENSMUSG00000000078, ENSMUSG00000044167, ENSMUSG00000056501, ENSMUSG00000022346, ENSMUSG00000027803, ENSMUSG00000030087, ENSMUSG00000074622, ENSMUSG00000039005, ENSMUSG00000017491, ENSMUSG00000032515, ENSMUSG00000027544, ENSMUSG00000022838, ENSMUSG00000023034,…	232	316	6648	2.3577	0.131464	0.148792
GOTERM_MF_FAT	GO:0046983~protein dimerization activity	20	0.00808164	6.51466	8.40842e-05	ENSMUSG00000024843, ENSMUSG00000026628, ENSMUSG00000029135, ENSMUSG00000039830, ENSMUSG00000023034, ENSMUSG00000066687, ENSMUSG00000056749, ENSMUSG00000034171, ENSMUSG00000022383, ENSMUSG00000062300, ENSMUSG00000023951, ENSMUSG00000021250, ENSMUSG00000014599, ENSMUSG00000071637, ENSMUSG00000007659, ENSMUSG00000004040, ENSMUSG00000056501, ENSMUSG00000052837, ENSMUSG00000027803, ENSMUSG00000039318	216	211	6355	2.78875	0.0319368	0.11661
GOTERM_BP_FAT	GO:0006357~regulation of transcription from RNA polymerase II promoter	29	0.00911496	9.44625	0.000133033	ENSMUSG00000003032, ENSMUSG00000022528, ENSMUSG00000020538, ENSMUSG00000022383, ENSMUSG00000023951, ENSMUSG00000063060, ENSMUSG00000071637, ENSMUSG00000000078, ENSMUSG00000030353, ENSMUSG00000044167, ENSMUSG00000030256, ENSMUSG00000056501, ENSMUSG00000022346, ENSMUSG00000027803, ENSMUSG00000074622, ENSMUSG00000038393, ENSMUSG00000000317, ENSMUSG00000017491, ENSMUSG00000032515, ENSMUSG00000039830,…	232	383	6648	2.16971	0.189906	0.222246
UP_SEQ_FEATURE	mutagenesis site	33	0.0105058	10.7492	5.73969e-05	ENSMUSG00000035356, ENSMUSG00000020847, ENSMUSG00000028862, ENSMUSG00000022383, ENSMUSG00000067279, ENSMUSG00000022500, ENSMUSG00000026579, ENSMUSG00000024610, ENSMUSG00000021182, ENSMUSG00000044167, ENSMUSG00000006445, ENSMUSG00000053113, ENSMUSG00000027803, ENSMUSG00000074622, ENSMUSG00000001435, ENSMUSG00000024959, ENSMUSG00000050121, ENSMUSG00000004508, ENSMUSG00000022893, ENSMUSG00000059895,…	298	470	9117	2.14809	0.0514366	0.0896838
GOTERM_BP_FAT	GO:0007169~transmembrane receptor protein tyrosine kinase signaling pathway	15	0.0108856	4.88599	0.000165928	ENSMUSG00000038393, ENSMUSG00000031490, ENSMUSG00000002602, ENSMUSG00000032515, ENSMUSG00000019947, ENSMUSG00000030742, ENSMUSG00000023951, ENSMUSG00000034640, ENSMUSG00000062960, ENSMUSG00000019997, ENSMUSG00000004040, ENSMUSG00000029648, ENSMUSG00000044167, ENSMUSG00000029231, ENSMUSG00000006445	232	131	6648	3.28113	0.231017	0.277129
GOTERM_BP_FAT	GO:0045935~positive regulation of nucleobase, nucleoside, nucleotide and nucleic acid metabolic process	25	0.0110322	8.14332	0.000182189	ENSMUSG00000003032, ENSMUSG00000022528, ENSMUSG00000020538, ENSMUSG00000022383, ENSMUSG00000023951, ENSMUSG00000071637, ENSMUSG00000030353, ENSMUSG00000000078, ENSMUSG00000044167, ENSMUSG00000056501, ENSMUSG00000022346, ENSMUSG00000027803, ENSMUSG00000030087, ENSMUSG00000074622, ENSMUSG00000017491, ENSMUSG00000032515, ENSMUSG00000027544, ENSMUSG00000022838, ENSMUSG00000023034, ENSMUSG00000021250,…	232	311	6648	2.30347	0.250562	0.30425
GOTERM_BP_FAT	GO:0048568~embryonic organ development	15	0.0113323	4.88599	0.000179974	ENSMUSG00000074622, ENSMUSG00000034612, ENSMUSG00000028195, ENSMUSG00000030790, ENSMUSG00000031987, ENSMUSG00000007877, ENSMUSG00000023959, ENSMUSG00000017491, ENSMUSG00000023951, ENSMUSG00000040055, ENSMUSG00000056501, ENSMUSG00000052837, ENSMUSG00000022346, ENSMUSG00000006445, ENSMUSG00000053113	232	132	6648	3.25627	0.247929	0.300555
SP_PIR_KEYWORDS	signal	64	0.0155468	20.8469	0.000346852	ENSMUSG00000029380, ENSMUSG00000031502, ENSMUSG00000028195, ENSMUSG00000031503, ENSMUSG00000039903, ENSMUSG00000002602, ENSMUSG00000010047, ENSMUSG00000031111, ENSMUSG00000027864, ENSMUSG00000002289, ENSMUSG00000036040, ENSMUSG00000031871, ENSMUSG00000040488, ENSMUSG00000026579, ENSMUSG00000006800, ENSMUSG00000029648, ENSMUSG00000029231, ENSMUSG00000027314, ENSMUSG00000001435, ENSMUSG00000031790,…	296	1293	9192	1.53709	0.0897293	0.455347
SP_PIR_KEYWORDS	dna-binding	42	0.0158586	13.6808	0.000294895	ENSMUSG00000021127, ENSMUSG00000003032, ENSMUSG00000029135, ENSMUSG00000022528, ENSMUSG00000020889, ENSMUSG00000019947, ENSMUSG00000018143, ENSMUSG00000020538, ENSMUSG00000022383, ENSMUSG00000063060, ENSMUSG00000071637, ENSMUSG00000000078, ENSMUSG00000030353, ENSMUSG00000044167, ENSMUSG00000056501, ENSMUSG00000030256, ENSMUSG00000022346, ENSMUSG00000030087, ENSMUSG00000074622, ENSMUSG00000033863,…	296	732	9192	1.78179	0.0768175	0.38726
GOTERM_BP_FAT	GO:0007167~enzyme linked receptor protein signaling pathway	18	0.019852	5.86319	0.000341948	ENSMUSG00000039004, ENSMUSG00000038393, ENSMUSG00000031490, ENSMUSG00000002602, ENSMUSG00000032515, ENSMUSG00000019947, ENSMUSG00000030742, ENSMUSG00000023951, ENSMUSG00000034640, ENSMUSG00000062960, ENSMUSG00000040488, ENSMUSG00000019997, ENSMUSG00000036867, ENSMUSG00000004040, ENSMUSG00000029648, ENSMUSG00000044167, ENSMUSG00000029231, ENSMUSG00000006445	232	192	6648	2.68642	0.418064	0.570324
GOTERM_BP_FAT	GO:0042060~wound healing	10	0.0206945	3.25733	0.000369815	ENSMUSG00000015085, ENSMUSG00000022383, ENSMUSG00000020717, ENSMUSG00000046223, ENSMUSG00000020611, ENSMUSG00000020044, ENSMUSG00000026579, ENSMUSG00000074743, ENSMUSG00000000078, ENSMUSG00000036353	232	65	6648	4.40849	0.443187	0.616668
GOTERM_BP_FAT	GO:0043066~negative regulation of apoptosis	16	0.0210036	5.21173	0.000388802	ENSMUSG00000034612, ENSMUSG00000030189, ENSMUSG00000061878, ENSMUSG00000030847, ENSMUSG00000020423, ENSMUSG00000078566, ENSMUSG00000002289, ENSMUSG00000023951, ENSMUSG00000032191, ENSMUSG00000024610, ENSMUSG00000007659, ENSMUSG00000044167, ENSMUSG00000056501, ENSMUSG00000023067, ENSMUSG00000022346, ENSMUSG00000031431	232	159	6648	2.88354	0.45968	0.648233
GOTERM_BP_FAT	GO:0043069~negative regulation of programmed cell death	16	0.0247704	5.21173	0.000475232	ENSMUSG00000034612, ENSMUSG00000030189, ENSMUSG00000061878, ENSMUSG00000030847, ENSMUSG00000020423, ENSMUSG00000078566, ENSMUSG00000002289, ENSMUSG00000023951, ENSMUSG00000032191, ENSMUSG00000024610, ENSMUSG00000007659, ENSMUSG00000044167, ENSMUSG00000056501, ENSMUSG00000023067, ENSMUSG00000022346, ENSMUSG00000031431	232	162	6648	2.83014	0.528799	0.791796
GOTERM_BP_FAT	GO:0060548~negative regulation of cell death	16	0.0247704	5.21173	0.000475232	ENSMUSG00000034612, ENSMUSG00000030189, ENSMUSG00000061878, ENSMUSG00000030847, ENSMUSG00000020423, ENSMUSG00000078566, ENSMUSG00000002289, ENSMUSG00000023951, ENSMUSG00000032191, ENSMUSG00000024610, ENSMUSG00000007659, ENSMUSG00000044167, ENSMUSG00000056501, ENSMUSG00000023067, ENSMUSG00000022346, ENSMUSG00000031431	232	162	6648	2.83014	0.528799	0.791796
SP_PIR_KEYWORDS	Secreted	32	0.0275796	10.4235	0.000722135	ENSMUSG00000029380, ENSMUSG00000031502, ENSMUSG00000028195, ENSMUSG00000041445, ENSMUSG00000031503, ENSMUSG00000031111, ENSMUSG00000037411, ENSMUSG00000058952, ENSMUSG00000002289, ENSMUSG00000023951, ENSMUSG00000014599, ENSMUSG00000036040, ENSMUSG00000026579, ENSMUSG00000040488, ENSMUSG00000019997, ENSMUSG00000023992, ENSMUSG00000039004, ENSMUSG00000001435, ENSMUSG00000022893, ENSMUSG00000046223,…	296	526	9192	1.88922	0.177798	0.94586
GOTERM_BP_FAT	GO:0043068~positive regulation of programmed cell death	17	0.0278252	5.53746	0.000552475	ENSMUSG00000001435, ENSMUSG00000024959, ENSMUSG00000020427, ENSMUSG00000017491, ENSMUSG00000026288, ENSMUSG00000022838, ENSMUSG00000078566, ENSMUSG00000023034, ENSMUSG00000066687, ENSMUSG00000024012, ENSMUSG00000007659, ENSMUSG00000057789, ENSMUSG00000021285, ENSMUSG00000056501, ENSMUSG00000023067, ENSMUSG00000027248, ENSMUSG00000022346	232	182	6648	2.67658	0.583059	0.919934
GOTERM_BP_FAT	GO:0010942~positive regulation of cell death	17	0.0286273	5.53746	0.000586966	ENSMUSG00000001435, ENSMUSG00000024959, ENSMUSG00000020427, ENSMUSG00000017491, ENSMUSG00000026288, ENSMUSG00000022838, ENSMUSG00000078566, ENSMUSG00000023034, ENSMUSG00000066687, ENSMUSG00000024012, ENSMUSG00000007659, ENSMUSG00000057789, ENSMUSG00000021285, ENSMUSG00000056501, ENSMUSG00000023067, ENSMUSG00000027248, ENSMUSG00000022346	232	183	6648	2.66196	0.605226	0.977102
GOTERM_CC_FAT	GO:0005886~plasma membrane	69	0.0290534	22.4756	0.000550947	ENSMUSG00000039903, ENSMUSG00000002602, ENSMUSG00000010047, ENSMUSG00000004451, ENSMUSG00000027488, ENSMUSG00000067586, ENSMUSG00000037434, ENSMUSG00000022500, ENSMUSG00000028645, ENSMUSG00000031871, ENSMUSG00000029648, ENSMUSG00000022265, ENSMUSG00000029231, ENSMUSG00000027314, ENSMUSG00000044813, ENSMUSG00000031790, ENSMUSG00000050121, ENSMUSG00000022295, ENSMUSG00000028978, ENSMUSG00000030123,…	203	1437	6116	1.44665	0.111246	0.69596
GOTERM_CC_FAT	GO:0005576~extracellular region	37	0.0291037	12.0521	0.000413964	ENSMUSG00000029380, ENSMUSG00000031502, ENSMUSG00000028195, ENSMUSG00000041445, ENSMUSG00000031503, ENSMUSG00000040152, ENSMUSG00000031111, ENSMUSG00000037411, ENSMUSG00000058952, ENSMUSG00000002289, ENSMUSG00000023951, ENSMUSG00000014599, ENSMUSG00000036040, ENSMUSG00000019997, ENSMUSG00000026579, ENSMUSG00000040488, ENSMUSG00000006800, ENSMUSG00000023992, ENSMUSG00000039004, ENSMUSG00000001435,…	203	615	6116	1.81258	0.0847946	0.523341
GOTERM_BP_FAT	GO:0002250~adaptive immune response	8	0.0292165	2.60586	0.000617945	ENSMUSG00000036594, ENSMUSG00000021453, ENSMUSG00000058952, ENSMUSG00000023951, ENSMUSG00000037649, ENSMUSG00000024610, ENSMUSG00000037405, ENSMUSG00000026288	232	43	6648	5.33119	0.624129	1.02842
GOTERM_BP_FAT	GO:0002460~adaptive immune response based on somatic recombination of immune receptors built from immunoglobulin superfamily domains	8	0.0292165	2.60586	0.000617945	ENSMUSG00000036594, ENSMUSG00000021453, ENSMUSG00000058952, ENSMUSG00000023951, ENSMUSG00000037649, ENSMUSG00000024610, ENSMUSG00000037405, ENSMUSG00000026288	232	43	6648	5.33119	0.624129	1.02842
GOTERM_BP_FAT	GO:0010604~positive regulation of macromolecule metabolic process	27	0.0297221	8.79479	0.000647847	ENSMUSG00000003032, ENSMUSG00000022528, ENSMUSG00000020538, ENSMUSG00000022383, ENSMUSG00000023951, ENSMUSG00000071637, ENSMUSG00000030353, ENSMUSG00000000078, ENSMUSG00000044167, ENSMUSG00000056501, ENSMUSG00000022346, ENSMUSG00000027803, ENSMUSG00000030087, ENSMUSG00000074622, ENSMUSG00000039005, ENSMUSG00000078812, ENSMUSG00000017491, ENSMUSG00000032515, ENSMUSG00000027544, ENSMUSG00000022838,…	232	380	6648	2.03603	0.641517	1.07793
GOTERM_BP_FAT	GO:0045137~development of primary sexual characteristics	9	0.0317832	2.9316	0.000713878	ENSMUSG00000027570, ENSMUSG00000023951, ENSMUSG00000022893, ENSMUSG00000062960, ENSMUSG00000028978, ENSMUSG00000030189, ENSMUSG00000007659, ENSMUSG00000046352, ENSMUSG00000029231	232	57	6648	4.5245	0.67712	1.18718
GOTERM_BP_FAT	GO:0006955~immune response	16	0.0321563	5.21173	0.000743028	ENSMUSG00000029380, ENSMUSG00000039005, ENSMUSG00000037649, ENSMUSG00000037405, ENSMUSG00000030742, ENSMUSG00000026288, ENSMUSG00000078566, ENSMUSG00000036594, ENSMUSG00000058952, ENSMUSG00000021453, ENSMUSG00000023951, ENSMUSG00000024610, ENSMUSG00000035673, ENSMUSG00000036103, ENSMUSG00000028599, ENSMUSG00000028776	232	169	6648	2.71292	0.69169	1.23538
SP_PIR_KEYWORDS	receptor	30	0.0330224	9.77199	0.0009908	ENSMUSG00000028967, ENSMUSG00000027748, ENSMUSG00000002602, ENSMUSG00000010047, ENSMUSG00000020889, ENSMUSG00000031111, ENSMUSG00000036353, ENSMUSG00000067586, ENSMUSG00000027864, ENSMUSG00000022383, ENSMUSG00000027435, ENSMUSG00000020591, ENSMUSG00000029648, ENSMUSG00000036103, ENSMUSG00000029231, ENSMUSG00000006373, ENSMUSG00000006445, ENSMUSG00000023992, ENSMUSG00000039005, ENSMUSG00000004508,…	296	489	9192	1.90516	0.235581	1.29565
GOTERM_BP_FAT	GO:0003006~reproductive developmental process	14	0.0351884	4.56026	0.00083694	ENSMUSG00000027570, ENSMUSG00000022893, ENSMUSG00000028978, ENSMUSG00000030189, ENSMUSG00000046352, ENSMUSG00000066687, ENSMUSG00000023951, ENSMUSG00000062300, ENSMUSG00000014599, ENSMUSG00000062960, ENSMUSG00000007659, ENSMUSG00000057789, ENSMUSG00000029231, ENSMUSG00000052837	232	136	6648	2.9498	0.734312	1.39049
GOTERM_CC_FAT	GO:0044420~extracellular matrix part	8	0.0378029	2.60586	0.000899967	ENSMUSG00000015085, ENSMUSG00000001435, ENSMUSG00000031502, ENSMUSG00000023951, ENSMUSG00000022893, ENSMUSG00000041445, ENSMUSG00000031503, ENSMUSG00000020044	203	48	6116	5.02135	0.175254	1.13453
GOTERM_CC_FAT	GO:0044421~extracellular region part	24	0.0402939	7.81759	0.000384302	ENSMUSG00000039004, ENSMUSG00000029380, ENSMUSG00000001435, ENSMUSG00000031790, ENSMUSG00000031502, ENSMUSG00000022893, ENSMUSG00000041445, ENSMUSG00000031503, ENSMUSG00000020044, ENSMUSG00000040152, ENSMUSG00000020427, ENSMUSG00000017493, ENSMUSG00000015085, ENSMUSG00000058952, ENSMUSG00000002289, ENSMUSG00000023951, ENSMUSG00000014599, ENSMUSG00000036040, ENSMUSG00000040488, ENSMUSG00000026579,…	203	324	6116	2.23171	0.0789642	0.485925
GOTERM_BP_FAT	GO:0006915~apoptosis	23	0.0411969	7.49186	0.00100937	ENSMUSG00000036840, ENSMUSG00000024959, ENSMUSG00000054364, ENSMUSG00000078812, ENSMUSG00000030847, ENSMUSG00000032515, ENSMUSG00000026288, ENSMUSG00000020108, ENSMUSG00000078566, ENSMUSG00000021453, ENSMUSG00000023905, ENSMUSG00000022500, ENSMUSG00000078652, ENSMUSG00000032191, ENSMUSG00000040055, ENSMUSG00000024012, ENSMUSG00000007659, ENSMUSG00000057789, ENSMUSG00000021285, ENSMUSG00000022346,…	232	309	6648	2.13291	0.797829	1.6747
GOTERM_BP_FAT	GO:0008219~cell death	24	0.0430616	7.81759	0.00108383	ENSMUSG00000036840, ENSMUSG00000024959, ENSMUSG00000054364, ENSMUSG00000078812, ENSMUSG00000030847, ENSMUSG00000032515, ENSMUSG00000026288, ENSMUSG00000020108, ENSMUSG00000078566, ENSMUSG00000021453, ENSMUSG00000023905, ENSMUSG00000022500, ENSMUSG00000078652, ENSMUSG00000032191, ENSMUSG00000040055, ENSMUSG00000024012, ENSMUSG00000007659, ENSMUSG00000057789, ENSMUSG00000021285, ENSMUSG00000028599,…	232	331	6648	2.07772	0.82033	1.79719
GOTERM_BP_FAT	GO:0012501~programmed cell death	23	0.0486765	7.49186	0.00126013	ENSMUSG00000036840, ENSMUSG00000024959, ENSMUSG00000054364, ENSMUSG00000078812, ENSMUSG00000030847, ENSMUSG00000032515, ENSMUSG00000026288, ENSMUSG00000020108, ENSMUSG00000078566, ENSMUSG00000021453, ENSMUSG00000023905, ENSMUSG00000022500, ENSMUSG00000078652, ENSMUSG00000032191, ENSMUSG00000040055, ENSMUSG00000024012, ENSMUSG00000007659, ENSMUSG00000057789, ENSMUSG00000021285, ENSMUSG00000022346,…	232	314	6648	2.09895	0.864128	2.08664
GOTERM_BP_FAT	GO:0016265~death	24	0.0505491	7.81759	0.00134258	ENSMUSG00000036840, ENSMUSG00000024959, ENSMUSG00000054364, ENSMUSG00000078812, ENSMUSG00000030847, ENSMUSG00000032515, ENSMUSG00000026288, ENSMUSG00000020108, ENSMUSG00000078566, ENSMUSG00000021453, ENSMUSG00000023905, ENSMUSG00000022500, ENSMUSG00000078652, ENSMUSG00000032191, ENSMUSG00000040055, ENSMUSG00000024012, ENSMUSG00000007659, ENSMUSG00000057789, ENSMUSG00000021285, ENSMUSG00000028599,…	232	336	6648	2.0468	0.880773	2.22173
GOTERM_BP_FAT	GO:0043065~positive regulation of apoptosis	16	0.0509213	5.21173	0.00141866	ENSMUSG00000001435, ENSMUSG00000024959, ENSMUSG00000020427, ENSMUSG00000017491, ENSMUSG00000026288, ENSMUSG00000022838, ENSMUSG00000023034, ENSMUSG00000066687, ENSMUSG00000078566, ENSMUSG00000024012, ENSMUSG00000007659, ENSMUSG00000057789, ENSMUSG00000021285, ENSMUSG00000056501, ENSMUSG00000027248, ENSMUSG00000022346	232	180	6648	2.54713	0.894319	2.34623
GOTERM_BP_FAT	GO:0006916~anti-apoptosis	9	0.0514009	2.9316	0.00139908	ENSMUSG00000078566, ENSMUSG00000023951, ENSMUSG00000032191, ENSMUSG00000007659, ENSMUSG00000044167, ENSMUSG00000030847, ENSMUSG00000056501, ENSMUSG00000022346, ENSMUSG00000031431	232	63	6648	4.0936	0.890988	2.31421
GOTERM_CC_FAT	GO:0005604~basement membrane	8	0.0591716	2.60586	0.000284981	ENSMUSG00000015085, ENSMUSG00000001435, ENSMUSG00000031502, ENSMUSG00000023951, ENSMUSG00000022893, ENSMUSG00000041445, ENSMUSG00000031503, ENSMUSG00000020044	203	40	6116	6.02562	0.0591716	0.360548
GOTERM_BP_FAT	GO:0002684~positive regulation of immune system process	11	0.0605037	3.58306	0.00173324	ENSMUSG00000036594, ENSMUSG00000058952, ENSMUSG00000039005, ENSMUSG00000024959, ENSMUSG00000021025, ENSMUSG00000037649, ENSMUSG00000024610, ENSMUSG00000040152, ENSMUSG00000023067, ENSMUSG00000030798, ENSMUSG00000026288	232	96	6648	3.28341	0.935822	2.85944
UP_SEQ_FEATURE	domain:Ig-like C2-type 5	7	0.0624355	2.28013	0.000420366	ENSMUSG00000027864, ENSMUSG00000020717, ENSMUSG00000062960, ENSMUSG00000029648, ENSMUSG00000037405, ENSMUSG00000029231, ENSMUSG00000031111	298	31	9117	6.90831	0.320785	0.655089
UP_SEQ_FEATURE	signal peptide	64	0.0664758	20.8469	0.000523253	ENSMUSG00000029380, ENSMUSG00000031502, ENSMUSG00000028195, ENSMUSG00000031503, ENSMUSG00000039903, ENSMUSG00000002602, ENSMUSG00000010047, ENSMUSG00000031111, ENSMUSG00000027864, ENSMUSG00000002289, ENSMUSG00000036040, ENSMUSG00000031871, ENSMUSG00000040488, ENSMUSG00000026579, ENSMUSG00000006800, ENSMUSG00000029648, ENSMUSG00000029231, ENSMUSG00000027314, ENSMUSG00000001435, ENSMUSG00000031790,…	298	1293	9117	1.51432	0.382155	0.814812
GOTERM_MF_FAT	GO:0019838~growth factor binding	8	0.0681288	2.60586	0.00091358	ENSMUSG00000031502, ENSMUSG00000028195, ENSMUSG00000062960, ENSMUSG00000040488, ENSMUSG00000019997, ENSMUSG00000020427, ENSMUSG00000029231, ENSMUSG00000017493	216	47	6355	5.00788	0.297285	1.26023
GOTERM_BP_FAT	GO:0045765~regulation of angiogenesis	6	0.0695613	1.9544	0.00209291	ENSMUSG00000054364, ENSMUSG00000022893, ENSMUSG00000031503, ENSMUSG00000028978, ENSMUSG00000040152, ENSMUSG00000037411	232	27	6648	6.36782	0.963722	3.4431
UP_SEQ_FEATURE	topological domain:Extracellular	50	0.0703162	16.2866	0.000633806	ENSMUSG00000039903, ENSMUSG00000002602, ENSMUSG00000031111, ENSMUSG00000067586, ENSMUSG00000027864, ENSMUSG00000037434, ENSMUSG00000028645, ENSMUSG00000031871, ENSMUSG00000029648, ENSMUSG00000022265, ENSMUSG00000029231, ENSMUSG00000036103, ENSMUSG00000027314, ENSMUSG00000031790, ENSMUSG00000025608, ENSMUSG00000030742, ENSMUSG00000015085, ENSMUSG00000062300, ENSMUSG00000062960, ENSMUSG00000056966,…	298	945	9117	1.61873	0.441939	0.986169
GOTERM_BP_FAT	GO:0007548~sex differentiation	9	0.0710137	2.9316	0.00209178	ENSMUSG00000027570, ENSMUSG00000023951, ENSMUSG00000022893, ENSMUSG00000062960, ENSMUSG00000028978, ENSMUSG00000030189, ENSMUSG00000007659, ENSMUSG00000046352, ENSMUSG00000029231	232	67	6648	3.8492	0.963657	3.44127
GOTERM_BP_FAT	GO:0001775~cell activation	13	0.0795412	4.23453	0.00245781	ENSMUSG00000039005, ENSMUSG00000037649, ENSMUSG00000030742, ENSMUSG00000036353, ENSMUSG00000015085, ENSMUSG00000021453, ENSMUSG00000020611, ENSMUSG00000024610, ENSMUSG00000035673, ENSMUSG00000057789, ENSMUSG00000034165, ENSMUSG00000044813, ENSMUSG00000018899	232	135	6648	2.75939	0.979667	4.03187
UP_SEQ_FEATURE	domain:Ig-like C2-type 4	7	0.0814382	2.28013	0.000830649	ENSMUSG00000027864, ENSMUSG00000020717, ENSMUSG00000062960, ENSMUSG00000029648, ENSMUSG00000037405, ENSMUSG00000029231, ENSMUSG00000031111	298	35	9117	6.11879	0.53444	1.29059
SP_PIR_KEYWORDS	transcription regulation	47	0.0826005	15.3094	0.00285904	ENSMUSG00000035356, ENSMUSG00000003032, ENSMUSG00000022528, ENSMUSG00000020889, ENSMUSG00000019947, ENSMUSG00000018143, ENSMUSG00000020538, ENSMUSG00000022383, ENSMUSG00000022500, ENSMUSG00000063060, ENSMUSG00000035673, ENSMUSG00000071637, ENSMUSG00000000078, ENSMUSG00000030353, ENSMUSG00000036867, ENSMUSG00000044167, ENSMUSG00000056501, ENSMUSG00000030256, ENSMUSG00000027803, ENSMUSG00000022346,…	296	951	9192	1.53474	0.539715	3.6966
GOTERM_BP_FAT	GO:0043487~regulation of RNA stability	4	0.0936769	1.30293	0.00297803	ENSMUSG00000021127, ENSMUSG00000023951, ENSMUSG00000028599, ENSMUSG00000044786	232	9	6648	12.7356	0.991096	4.86542
GOTERM_BP_FAT	GO:0060325~face morphogenesis	4	0.0936769	1.30293	0.00297803	ENSMUSG00000034640, ENSMUSG00000029231, ENSMUSG00000032515, ENSMUSG00000019947	232	9	6648	12.7356	0.991096	4.86542
GOTERM_BP_FAT	GO:0002443~leukocyte mediated immunity	7	0.104842	2.28013	0.00342241	ENSMUSG00000036594, ENSMUSG00000058952, ENSMUSG00000037649, ENSMUSG00000024610, ENSMUSG00000037405, ENSMUSG00000026288, ENSMUSG00000030742	232	43	6648	4.6648	0.995604	5.57206
GOTERM_BP_FAT	GO:0051094~positive regulation of developmental process	13	0.105806	4.23453	0.00352606	ENSMUSG00000054364, ENSMUSG00000024959, ENSMUSG00000037649, ENSMUSG00000028978, ENSMUSG00000020427, ENSMUSG00000026288, ENSMUSG00000036594, ENSMUSG00000023905, ENSMUSG00000014599, ENSMUSG00000024610, ENSMUSG00000053113, ENSMUSG00000052837, ENSMUSG00000032035	232	141	6648	2.64197	0.996271	5.73617
GOTERM_BP_FAT	GO:0048511~rhythmic process	8	0.106952	2.60586	0.00370883	ENSMUSG00000020893, ENSMUSG00000056749, ENSMUSG00000023951, ENSMUSG00000022893, ENSMUSG00000062960, ENSMUSG00000028978, ENSMUSG00000007659, ENSMUSG00000020889	232	58	6648	3.95244	0.997211	6.0249
GOTERM_BP_FAT	GO:0048008~platelet-derived growth factor receptor signaling pathway	5	0.10722	1.62866	0.00364728	ENSMUSG00000038393, ENSMUSG00000034640, ENSMUSG00000029231, ENSMUSG00000032515, ENSMUSG00000019947	232	19	6648	7.54083	0.996924	5.92775
GOTERM_BP_FAT	GO:0008585~female gonad development	6	0.11108	1.9544	0.00393451	ENSMUSG00000027570, ENSMUSG00000023951, ENSMUSG00000022893, ENSMUSG00000062960, ENSMUSG00000028978, ENSMUSG00000007659	232	31	6648	5.54616	0.998051	6.38027
GOTERM_BP_FAT	GO:0001701~in utero embryonic development	15	0.111794	4.88599	0.00403594	ENSMUSG00000028195, ENSMUSG00000030790, ENSMUSG00000031987, ENSMUSG00000030189, ENSMUSG00000022150, ENSMUSG00000022528, ENSMUSG00000042622, ENSMUSG00000037434, ENSMUSG00000020611, ENSMUSG00000007659, ENSMUSG00000030353, ENSMUSG00000056501, ENSMUSG00000029231, ENSMUSG00000053113, ENSMUSG00000052837	232	181	6648	2.37474	0.998341	6.53956
SP_PIR_KEYWORDS	Growth factor binding	4	0.114026	1.30293	0.00445748	ENSMUSG00000028195, ENSMUSG00000040488, ENSMUSG00000020427, ENSMUSG00000017493	296	11	9192	11.2924	0.702005	5.70786
GOTERM_BP_FAT	GO:0002252~immune effector process	8	0.119521	2.60586	0.00449286	ENSMUSG00000036594, ENSMUSG00000078566, ENSMUSG00000058952, ENSMUSG00000037649, ENSMUSG00000024610, ENSMUSG00000037405, ENSMUSG00000026288, ENSMUSG00000030742	232	60	6648	3.82069	0.999198	7.25404
GOTERM_BP_FAT	GO:0045621~positive regulation of lymphocyte differentiation	5	0.120125	1.62866	0.00443654	ENSMUSG00000036594, ENSMUSG00000024959, ENSMUSG00000037649, ENSMUSG00000024610, ENSMUSG00000026288	232	20	6648	7.16379	0.999123	7.16626
SP_PIR_KEYWORDS	Proto-oncogene	7	0.124819	2.28013	0.00735245	ENSMUSG00000074622, ENSMUSG00000021250, ENSMUSG00000022500, ENSMUSG00000059895, ENSMUSG00000024235, ENSMUSG00000022346, ENSMUSG00000032035	296	54	9192	4.02553	0.864648	9.25202
SP_PIR_KEYWORDS	hydroxylysine	3	0.125108	0.977199	0.00590081	ENSMUSG00000001435, ENSMUSG00000031502, ENSMUSG00000031503	296	4	9192	23.2905	0.798881	7.49053
SP_PIR_KEYWORDS	duplication	7	0.128197	2.28013	0.00555318	ENSMUSG00000031502, ENSMUSG00000062300, ENSMUSG00000046223, ENSMUSG00000031503, ENSMUSG00000021108, ENSMUSG00000026579, ENSMUSG00000024659	296	51	9192	4.26232	0.778892	7.06404
SP_PIR_KEYWORDS	DNA binding	10	0.13267	3.25733	0.00732619	ENSMUSG00000021127, ENSMUSG00000022383, ENSMUSG00000021250, ENSMUSG00000063060, ENSMUSG00000071637, ENSMUSG00000056501, ENSMUSG00000044786, ENSMUSG00000017491, ENSMUSG00000022528, ENSMUSG00000018899	296	107	9192	2.90225	0.863674	9.22043
SP_PIR_KEYWORDS	collagen	6	0.134982	1.9544	0.00693181	ENSMUSG00000018906, ENSMUSG00000027570, ENSMUSG00000001435, ENSMUSG00000031502, ENSMUSG00000031503, ENSMUSG00000036103	296	38	9192	4.90327	0.84818	8.7448
GOTERM_BP_FAT	GO:0030335~positive regulation of cell migration	5	0.13801	1.62866	0.00533329	ENSMUSG00000001435, ENSMUSG00000014599, ENSMUSG00000040152, ENSMUSG00000026064, ENSMUSG00000036106	232	21	6648	6.82266	0.999789	8.55481
GOTERM_BP_FAT	GO:0060323~head morphogenesis	4	0.141059	1.30293	0.00555569	ENSMUSG00000034640, ENSMUSG00000029231, ENSMUSG00000032515, ENSMUSG00000019947	232	11	6648	10.4201	0.999852	8.89616
SP_PIR_KEYWORDS	Transcription	47	0.142554	15.3094	0.00903914	ENSMUSG00000035356, ENSMUSG00000003032, ENSMUSG00000022528, ENSMUSG00000020889, ENSMUSG00000019947, ENSMUSG00000018143, ENSMUSG00000020538, ENSMUSG00000022383, ENSMUSG00000022500, ENSMUSG00000063060, ENSMUSG00000035673, ENSMUSG00000071637, ENSMUSG00000000078, ENSMUSG00000030353, ENSMUSG00000036867, ENSMUSG00000044167, ENSMUSG00000056501, ENSMUSG00000030256, ENSMUSG00000027803, ENSMUSG00000022346,…	296	1012	9192	1.44223	0.914629	11.2598
GOTERM_BP_FAT	GO:0007166~cell surface receptor linked signal transduction	35	0.142691	11.4007	0.00610842	ENSMUSG00000002602, ENSMUSG00000022528, ENSMUSG00000019947, ENSMUSG00000036353, ENSMUSG00000067586, ENSMUSG00000023951, ENSMUSG00000034640, ENSMUSG00000020611, ENSMUSG00000019997, ENSMUSG00000040488, ENSMUSG00000020591, ENSMUSG00000036867, ENSMUSG00000029648, ENSMUSG00000044167, ENSMUSG00000021182, ENSMUSG00000029231, ENSMUSG00000006445, ENSMUSG00000027314, ENSMUSG00000039004, ENSMUSG00000038393,…	232	631	6648	1.58943	0.999939	9.7393
GOTERM_BP_FAT	GO:0046545~development of primary female sexual characteristics	6	0.142838	1.9544	0.00592163	ENSMUSG00000027570, ENSMUSG00000023951, ENSMUSG00000022893, ENSMUSG00000062960, ENSMUSG00000028978, ENSMUSG00000007659	232	34	6648	5.0568	0.999917	9.45519
GOTERM_BP_FAT	GO:0045597~positive regulation of cell differentiation	11	0.144122	3.58306	0.00607681	ENSMUSG00000036594, ENSMUSG00000024959, ENSMUSG00000023905, ENSMUSG00000014599, ENSMUSG00000037649, ENSMUSG00000024610, ENSMUSG00000020427, ENSMUSG00000052837, ENSMUSG00000053113, ENSMUSG00000026288, ENSMUSG00000032035	232	114	6648	2.76497	0.999936	9.69127
GOTERM_BP_FAT	GO:0044092~negative regulation of molecular function	10	0.144876	3.25733	0.00591457	ENSMUSG00000023034, ENSMUSG00000067586, ENSMUSG00000021453, ENSMUSG00000002289, ENSMUSG00000021025, ENSMUSG00000037211, ENSMUSG00000028978, ENSMUSG00000023067, ENSMUSG00000022346, ENSMUSG00000024427	232	96	6648	2.98491	0.999916	9.44443
GOTERM_BP_FAT	GO:0030334~regulation of cell migration	8	0.146707	2.60586	0.00589568	ENSMUSG00000001435, ENSMUSG00000020717, ENSMUSG00000014599, ENSMUSG00000020611, ENSMUSG00000040152, ENSMUSG00000027314, ENSMUSG00000026064, ENSMUSG00000036106	232	63	6648	3.63875	0.999914	9.41565
GOTERM_BP_FAT	GO:0051251~positive regulation of lymphocyte activation	7	0.151179	2.28013	0.00660478	ENSMUSG00000036594, ENSMUSG00000039005, ENSMUSG00000024959, ENSMUSG00000037649, ENSMUSG00000024610, ENSMUSG00000023067, ENSMUSG00000026288	232	49	6648	4.0936	0.999972	10.4902
GOTERM_BP_FAT	GO:0008406~gonad development	7	0.151179	2.28013	0.00660478	ENSMUSG00000027570, ENSMUSG00000023951, ENSMUSG00000022893, ENSMUSG00000062960, ENSMUSG00000028978, ENSMUSG00000030189, ENSMUSG00000007659	232	49	6648	4.0936	0.999972	10.4902
GOTERM_BP_FAT	GO:0007423~sensory organ development	12	0.151502	3.90879	0.00672316	ENSMUSG00000074622, ENSMUSG00000023951, ENSMUSG00000040055, ENSMUSG00000003032, ENSMUSG00000056966, ENSMUSG00000057789, ENSMUSG00000004040, ENSMUSG00000023959, ENSMUSG00000007877, ENSMUSG00000022346, ENSMUSG00000017491, ENSMUSG00000022528	232	134	6648	2.56613	0.999977	10.6684
SMART	SM00209:TSP1	6	0.152789	1.9544	0.00240009	ENSMUSG00000028195, ENSMUSG00000032625, ENSMUSG00000022893, ENSMUSG00000036040, ENSMUSG00000019997, ENSMUSG00000040152	175	27	4842	6.14857	0.282233	2.7885
UP_SEQ_FEATURE	domain:Ig-like C2-type 6	5	0.158738	1.62866	0.00187706	ENSMUSG00000027864, ENSMUSG00000020717, ENSMUSG00000062960, ENSMUSG00000029648, ENSMUSG00000031111	298	17	9117	8.99822	0.822452	2.89422
GOTERM_BP_FAT	GO:0060324~face development	4	0.159524	1.30293	0.00721953	ENSMUSG00000034640, ENSMUSG00000029231, ENSMUSG00000032515, ENSMUSG00000019947	232	12	6648	9.55172	0.99999	11.4121
GOTERM_BP_FAT	GO:0048010~vascular endothelial growth factor receptor signaling pathway	4	0.159524	1.30293	0.00721953	ENSMUSG00000023951, ENSMUSG00000062960, ENSMUSG00000029648, ENSMUSG00000029231	232	12	6648	9.55172	0.99999	11.4121
GOTERM_BP_FAT	GO:0035295~tube development	14	0.160373	4.56026	0.00769973	ENSMUSG00000037211, ENSMUSG00000030790, ENSMUSG00000028978, ENSMUSG00000030123, ENSMUSG00000017491, ENSMUSG00000022528, ENSMUSG00000004791, ENSMUSG00000023951, ENSMUSG00000014599, ENSMUSG00000020611, ENSMUSG00000062960, ENSMUSG00000019997, ENSMUSG00000029648, ENSMUSG00000029231	232	175	6648	2.29241	0.999995	12.1259
SP_PIR_KEYWORDS	activator	19	0.160995	6.18893	0.0109512	ENSMUSG00000074622, ENSMUSG00000035356, ENSMUSG00000003032, ENSMUSG00000032515, ENSMUSG00000027544, ENSMUSG00000022838, ENSMUSG00000020538, ENSMUSG00000056749, ENSMUSG00000053470, ENSMUSG00000022383, ENSMUSG00000071637, ENSMUSG00000030353, ENSMUSG00000000078, ENSMUSG00000004040, ENSMUSG00000056501, ENSMUSG00000022346, ENSMUSG00000030087, ENSMUSG00000033016, ENSMUSG00000018899	296	310	9192	1.90331	0.949418	13.4861
GOTERM_BP_FAT	GO:0019220~regulation of phosphate metabolic process	16	0.162074	5.21173	0.00767784	ENSMUSG00000039005, ENSMUSG00000018932, ENSMUSG00000037211, ENSMUSG00000061878, ENSMUSG00000020427, ENSMUSG00000022951, ENSMUSG00000032501, ENSMUSG00000021453, ENSMUSG00000014599, ENSMUSG00000024610, ENSMUSG00000057789, ENSMUSG00000021182, ENSMUSG00000023067, ENSMUSG00000053113, ENSMUSG00000032578, ENSMUSG00000024427	232	215	6648	2.13248	0.999995	12.0935
GOTERM_BP_FAT	GO:0051174~regulation of phosphorus metabolic process	16	0.162074	5.21173	0.00767784	ENSMUSG00000039005, ENSMUSG00000018932, ENSMUSG00000037211, ENSMUSG00000061878, ENSMUSG00000020427, ENSMUSG00000022951, ENSMUSG00000032501, ENSMUSG00000021453, ENSMUSG00000014599, ENSMUSG00000024610, ENSMUSG00000057789, ENSMUSG00000021182, ENSMUSG00000023067, ENSMUSG00000053113, ENSMUSG00000032578, ENSMUSG00000024427	232	215	6648	2.13248	0.999995	12.0935
GOTERM_BP_FAT	GO:0051272~positive regulation of cell motion	5	0.162419	1.62866	0.00747347	ENSMUSG00000001435, ENSMUSG00000014599, ENSMUSG00000040152, ENSMUSG00000026064, ENSMUSG00000036106	232	23	6648	6.22939	0.999993	11.7902
GOTERM_BP_FAT	GO:0045637~regulation of myeloid cell differentiation	6	0.162421	1.9544	0.00758465	ENSMUSG00000066687, ENSMUSG00000021025, ENSMUSG00000014599, ENSMUSG00000044786, ENSMUSG00000026288, ENSMUSG00000032035	232	36	6648	4.77586	0.999994	11.9553
GOTERM_BP_FAT	GO:0002696~positive regulation of leukocyte activation	7	0.164555	2.28013	0.00803147	ENSMUSG00000036594, ENSMUSG00000039005, ENSMUSG00000024959, ENSMUSG00000037649, ENSMUSG00000024610, ENSMUSG00000023067, ENSMUSG00000026288	232	51	6648	3.93306	0.999997	12.6159
UP_SEQ_FEATURE	topological domain:Cytoplasmic	63	0.166313	20.5212	0.00236977	ENSMUSG00000039903, ENSMUSG00000002602, ENSMUSG00000021360, ENSMUSG00000031111, ENSMUSG00000020538, ENSMUSG00000067586, ENSMUSG00000027864, ENSMUSG00000037434, ENSMUSG00000028645, ENSMUSG00000031871, ENSMUSG00000029648, ENSMUSG00000022265, ENSMUSG00000036103, ENSMUSG00000029231, ENSMUSG00000027314, ENSMUSG00000034612, ENSMUSG00000031790, ENSMUSG00000030742, ENSMUSG00000013846, ENSMUSG00000025608,…	298	1345	9117	1.43303	0.887272	3.64083
GOTERM_BP_FAT	GO:0002449~lymphocyte mediated immunity	6	0.171621	1.9544	0.00852721	ENSMUSG00000036594, ENSMUSG00000058952, ENSMUSG00000037649, ENSMUSG00000024610, ENSMUSG00000037405, ENSMUSG00000026288	232	37	6648	4.64678	0.999999	13.3434
GOTERM_CC_FAT	GO:0005921~gap junction	4	0.172795	1.30293	0.0079464	ENSMUSG00000040055, ENSMUSG00000030189, ENSMUSG00000046352, ENSMUSG00000056966	203	13	6116	9.27018	0.818649	9.61617
UP_SEQ_FEATURE	domain:Ig-like C2-type 1	9	0.173563	2.9316	0.00269009	ENSMUSG00000027864, ENSMUSG00000062300, ENSMUSG00000020717, ENSMUSG00000062960, ENSMUSG00000002602, ENSMUSG00000029648, ENSMUSG00000037405, ENSMUSG00000029231, ENSMUSG00000031111	298	74	9117	3.72089	0.916107	4.12333
UP_SEQ_FEATURE	domain:Ig-like C2-type 2	9	0.173563	2.9316	0.00269009	ENSMUSG00000027864, ENSMUSG00000062300, ENSMUSG00000020717, ENSMUSG00000062960, ENSMUSG00000002602, ENSMUSG00000029648, ENSMUSG00000037405, ENSMUSG00000029231, ENSMUSG00000031111	298	74	9117	3.72089	0.916107	4.12333
SP_PIR_KEYWORDS	hydroxyproline	3	0.175439	0.977199	0.0141356	ENSMUSG00000001435, ENSMUSG00000031502, ENSMUSG00000031503	296	6	9192	15.527	0.978892	17.0798
SP_PIR_KEYWORDS	triple helix	3	0.175439	0.977199	0.0141356	ENSMUSG00000001435, ENSMUSG00000031502, ENSMUSG00000031503	296	6	9192	15.527	0.978892	17.0798
SP_PIR_KEYWORDS	cell membrane	39	0.176591	12.7036	0.0135303	ENSMUSG00000028412, ENSMUSG00000039960, ENSMUSG00000039903, ENSMUSG00000046352, ENSMUSG00000010047, ENSMUSG00000028073, ENSMUSG00000024659, ENSMUSG00000004451, ENSMUSG00000027488, ENSMUSG00000036353, ENSMUSG00000067586, ENSMUSG00000023951, ENSMUSG00000037434, ENSMUSG00000028645, ENSMUSG00000014599, ENSMUSG00000040055, ENSMUSG00000031871, ENSMUSG00000020591, ENSMUSG00000044813, ENSMUSG00000023992,…	296	822	9192	1.47337	0.975071	16.4074
UP_SEQ_FEATURE	domain:C-type lectin	5	0.178773	1.62866	0.00235213	ENSMUSG00000060703, ENSMUSG00000045930, ENSMUSG00000027435, ENSMUSG00000074743, ENSMUSG00000036103	298	18	9117	8.49832	0.885423	3.6142
GOTERM_CC_FAT	GO:0005578~proteinaceous extracellular matrix	13	0.179583	4.23453	0.0055344	ENSMUSG00000031790, ENSMUSG00000001435, ENSMUSG00000031502, ENSMUSG00000022893, ENSMUSG00000041445, ENSMUSG00000031503, ENSMUSG00000020044, ENSMUSG00000015085, ENSMUSG00000002289, ENSMUSG00000023951, ENSMUSG00000036040, ENSMUSG00000019997, ENSMUSG00000040488	203	157	6116	2.49468	0.695063	6.79146
SP_PIR_KEYWORDS	transcription factor	5	0.180204	1.62866	0.013111	ENSMUSG00000074622, ENSMUSG00000030256, ENSMUSG00000056501, ENSMUSG00000018143, ENSMUSG00000027544	296	29	9192	5.35415	0.972029	15.9388
GOTERM_BP_FAT	GO:0001763~morphogenesis of a branching structure	9	0.185855	2.9316	0.00969448	ENSMUSG00000004791, ENSMUSG00000023951, ENSMUSG00000014599, ENSMUSG00000030790, ENSMUSG00000020611, ENSMUSG00000062960, ENSMUSG00000029648, ENSMUSG00000030123, ENSMUSG00000053113	232	86	6648	2.9988	1	15.0339
GOTERM_BP_FAT	GO:0050867~positive regulation of cell activation	7	0.187641	2.28013	0.00966753	ENSMUSG00000036594, ENSMUSG00000039005, ENSMUSG00000024959, ENSMUSG00000037649, ENSMUSG00000024610, ENSMUSG00000023067, ENSMUSG00000026288	232	53	6648	3.78465	1	14.9952
GOTERM_BP_FAT	GO:0046660~female sex differentiation	6	0.187826	1.9544	0.00954789	ENSMUSG00000027570, ENSMUSG00000023951, ENSMUSG00000022893, ENSMUSG00000062960, ENSMUSG00000028978, ENSMUSG00000007659	232	38	6648	4.5245	1	14.8233
GOTERM_BP_FAT	GO:0043009~chordate embryonic development	18	0.188168	5.86319	0.0102191	ENSMUSG00000034612, ENSMUSG00000028195, ENSMUSG00000030790, ENSMUSG00000031987, ENSMUSG00000030189, ENSMUSG00000022150, ENSMUSG00000007877, ENSMUSG00000022528, ENSMUSG00000042622, ENSMUSG00000037434, ENSMUSG00000020611, ENSMUSG00000007659, ENSMUSG00000030353, ENSMUSG00000056501, ENSMUSG00000029231, ENSMUSG00000052837, ENSMUSG00000006445, ENSMUSG00000053113	232	264	6648	1.95376	1	15.7834
GOTERM_BP_FAT	GO:0060711~labyrinthine layer development	5	0.188579	1.62866	0.0101131	ENSMUSG00000028195, ENSMUSG00000030790, ENSMUSG00000031987, ENSMUSG00000052837, ENSMUSG00000053113	232	25	6648	5.73103	1	15.6326
GOTERM_CC_FAT	GO:0031012~extracellular matrix	13	0.188649	4.23453	0.00778468	ENSMUSG00000031790, ENSMUSG00000001435, ENSMUSG00000031502, ENSMUSG00000022893, ENSMUSG00000041445, ENSMUSG00000031503, ENSMUSG00000020044, ENSMUSG00000015085, ENSMUSG00000002289, ENSMUSG00000023951, ENSMUSG00000036040, ENSMUSG00000019997, ENSMUSG00000040488	203	164	6116	2.3882	0.812212	9.42928
GOTERM_BP_FAT	GO:0001501~skeletal system development	13	0.189306	4.23453	0.010025	ENSMUSG00000039004, ENSMUSG00000034612, ENSMUSG00000020427, ENSMUSG00000032515, ENSMUSG00000019947, ENSMUSG00000066687, ENSMUSG00000034640, ENSMUSG00000019997, ENSMUSG00000029231, ENSMUSG00000022346, ENSMUSG00000027803, ENSMUSG00000006445, ENSMUSG00000070576	232	161	6648	2.31377	1	15.5069
GOTERM_BP_FAT	GO:0001892~embryonic placenta development	6	0.193089	1.9544	0.0106497	ENSMUSG00000028195, ENSMUSG00000030790, ENSMUSG00000031987, ENSMUSG00000056501, ENSMUSG00000052837, ENSMUSG00000053113	232	39	6648	4.40849	1	16.3941
GOTERM_BP_FAT	GO:0045408~regulation of interleukin-6 biosynthetic process	3	0.200035	0.977199	0.0112158	ENSMUSG00000039005, ENSMUSG00000056501, ENSMUSG00000026288	232	5	6648	17.1931	1	17.1906
GOTERM_BP_FAT	GO:0009792~embryonic development ending in birth or egg hatching	18	0.200814	5.86319	0.0114045	ENSMUSG00000034612, ENSMUSG00000028195, ENSMUSG00000030790, ENSMUSG00000031987, ENSMUSG00000030189, ENSMUSG00000022150, ENSMUSG00000007877, ENSMUSG00000022528, ENSMUSG00000042622, ENSMUSG00000037434, ENSMUSG00000020611, ENSMUSG00000007659, ENSMUSG00000030353, ENSMUSG00000056501, ENSMUSG00000029231, ENSMUSG00000052837, ENSMUSG00000006445, ENSMUSG00000053113	232	267	6648	1.93181	1	17.4545
SP_PIR_KEYWORDS	transmembrane	89	0.204197	28.9902	0.0175435	ENSMUSG00000020023, ENSMUSG00000071342, ENSMUSG00000039903, ENSMUSG00000025792, ENSMUSG00000021360, ENSMUSG00000002602, ENSMUSG00000031111, ENSMUSG00000020538, ENSMUSG00000067586, ENSMUSG00000027864, ENSMUSG00000037434, ENSMUSG00000028645, ENSMUSG00000024012, ENSMUSG00000031871, ENSMUSG00000022265, ENSMUSG00000029648, ENSMUSG00000036103, ENSMUSG00000029231, ENSMUSG00000027314, ENSMUSG00000043421,…	296	2242	9192	1.23274	0.991741	20.7724
SMART	SM00034:CLECT	5	0.204816	1.62866	0.00496981	ENSMUSG00000060703, ENSMUSG00000045930, ENSMUSG00000027435, ENSMUSG00000074743, ENSMUSG00000036103	175	20	4842	6.91714	0.49719	5.69506
GOTERM_BP_FAT	GO:0040008~regulation of growth	13	0.20637	4.23453	0.0120459	ENSMUSG00000036840, ENSMUSG00000028195, ENSMUSG00000030189, ENSMUSG00000020427, ENSMUSG00000021365, ENSMUSG00000017493, ENSMUSG00000022838, ENSMUSG00000023905, ENSMUSG00000014599, ENSMUSG00000019997, ENSMUSG00000004040, ENSMUSG00000053113, ENSMUSG00000032578	232	165	6648	2.25768	1	18.3456
GOTERM_CC_FAT	GO:0005615~extracellular space	14	0.206426	4.56026	0.00753436	ENSMUSG00000029380, ENSMUSG00000039004, ENSMUSG00000041445, ENSMUSG00000040152, ENSMUSG00000020427, ENSMUSG00000017493, ENSMUSG00000002289, ENSMUSG00000058952, ENSMUSG00000023951, ENSMUSG00000014599, ENSMUSG00000006800, ENSMUSG00000026579, ENSMUSG00000014813, ENSMUSG00000074743	203	184	6116	2.29235	0.801796	9.13928
SP_PIR_KEYWORDS	membrane	115	0.20682	37.4593	0.0194729	ENSMUSG00000071342, ENSMUSG00000025792, ENSMUSG00000031111, ENSMUSG00000067586, ENSMUSG00000027864, ENSMUSG00000022500, ENSMUSG00000028645, ENSMUSG00000031871, ENSMUSG00000022265, ENSMUSG00000029231, ENSMUSG00000027314, ENSMUSG00000044813, ENSMUSG00000043421, ENSMUSG00000031790, ENSMUSG00000034612, ENSMUSG00000024959, ENSMUSG00000050121, ENSMUSG00000028978, ENSMUSG00000030123, ENSMUSG00000030742,…	296	3021	9192	1.18213	0.995152	22.7951
GOTERM_BP_FAT	GO:0045449~regulation of transcription	57	0.207839	18.5668	0.0119964	ENSMUSG00000003032, ENSMUSG00000029135, ENSMUSG00000020889, ENSMUSG00000018143, ENSMUSG00000020538, ENSMUSG00000022500, ENSMUSG00000035673, ENSMUSG00000030353, ENSMUSG00000000078, ENSMUSG00000036867, ENSMUSG00000044167, ENSMUSG00000030256, ENSMUSG00000030087, ENSMUSG00000074622, ENSMUSG00000033863, ENSMUSG00000021025, ENSMUSG00000017491, ENSMUSG00000042622, ENSMUSG00000022838, ENSMUSG00000027544,…	232	1212	6648	1.34764	1	18.2772
SP_PIR_KEYWORDS	heparin-binding	5	0.208049	1.62866	0.0204455	ENSMUSG00000028195, ENSMUSG00000023951, ENSMUSG00000022893, ENSMUSG00000019997, ENSMUSG00000040152	296	33	9192	4.70516	0.996295	23.7965
GOTERM_BP_FAT	GO:0006350~transcription	49	0.208575	15.9609	0.012336	ENSMUSG00000003032, ENSMUSG00000020889, ENSMUSG00000018143, ENSMUSG00000020538, ENSMUSG00000022500, ENSMUSG00000035673, ENSMUSG00000000078, ENSMUSG00000030353, ENSMUSG00000036867, ENSMUSG00000044167, ENSMUSG00000030256, ENSMUSG00000030087, ENSMUSG00000074622, ENSMUSG00000033863, ENSMUSG00000017491, ENSMUSG00000042622, ENSMUSG00000027544, ENSMUSG00000022838, ENSMUSG00000023034, ENSMUSG00000039220,…	232	1009	6648	1.39158	1	18.7456
GOTERM_BP_FAT	GO:0042325~regulation of phosphorylation	15	0.212529	4.88599	0.0127474	ENSMUSG00000039005, ENSMUSG00000018932, ENSMUSG00000037211, ENSMUSG00000061878, ENSMUSG00000020427, ENSMUSG00000032501, ENSMUSG00000021453, ENSMUSG00000014599, ENSMUSG00000024610, ENSMUSG00000057789, ENSMUSG00000021182, ENSMUSG00000023067, ENSMUSG00000053113, ENSMUSG00000032578, ENSMUSG00000024427	232	207	6648	2.07646	1	19.3098
SP_PIR_KEYWORDS	cell adhesion	13	0.213497	4.23453	0.0193074	ENSMUSG00000054364, ENSMUSG00000001435, ENSMUSG00000028195, ENSMUSG00000020717, ENSMUSG00000039546, ENSMUSG00000040152, ENSMUSG00000037405, ENSMUSG00000021365, ENSMUSG00000062300, ENSMUSG00000023905, ENSMUSG00000027435, ENSMUSG00000031871, ENSMUSG00000019997	296	190	9192	2.12475	0.994925	22.6235
GOTERM_BP_FAT	GO:0048608~reproductive structure development	8	0.213657	2.60586	0.0129733	ENSMUSG00000027570, ENSMUSG00000023951, ENSMUSG00000022893, ENSMUSG00000062960, ENSMUSG00000028978, ENSMUSG00000030189, ENSMUSG00000007659, ENSMUSG00000057789	232	73	6648	3.14029	1	19.6181
GOTERM_BP_FAT	GO:0001822~kidney development	8	0.213657	2.60586	0.0129733	ENSMUSG00000004791, ENSMUSG00000066687, ENSMUSG00000022893, ENSMUSG00000034640, ENSMUSG00000037211, ENSMUSG00000027803, ENSMUSG00000017491, ENSMUSG00000019947	232	73	6648	3.14029	1	19.6181
GOTERM_BP_FAT	GO:0051270~regulation of cell motion	8	0.213657	2.60586	0.0129733	ENSMUSG00000001435, ENSMUSG00000020717, ENSMUSG00000014599, ENSMUSG00000020611, ENSMUSG00000040152, ENSMUSG00000027314, ENSMUSG00000026064, ENSMUSG00000036106	232	73	6648	3.14029	1	19.6181
GOTERM_BP_FAT	GO:0051249~regulation of lymphocyte activation	8	0.213657	2.60586	0.0129733	ENSMUSG00000036594, ENSMUSG00000039005, ENSMUSG00000024959, ENSMUSG00000037649, ENSMUSG00000024610, ENSMUSG00000023067, ENSMUSG00000026288, ENSMUSG00000030742	232	73	6648	3.14029	1	19.6181
GOTERM_BP_FAT	GO:0040017~positive regulation of locomotion	5	0.216102	1.62866	0.013292	ENSMUSG00000001435, ENSMUSG00000014599, ENSMUSG00000040152, ENSMUSG00000026064, ENSMUSG00000036106	232	27	6648	5.30651	1	20.051
GOTERM_BP_FAT	GO:0043086~negative regulation of catalytic activity	8	0.220655	2.60586	0.0139185	ENSMUSG00000023034, ENSMUSG00000067586, ENSMUSG00000021453, ENSMUSG00000002289, ENSMUSG00000037211, ENSMUSG00000028978, ENSMUSG00000023067, ENSMUSG00000024427	232	74	6648	3.09786	1	20.8957
GOTERM_BP_FAT	GO:0010171~body morphogenesis	4	0.221554	1.30293	0.0138265	ENSMUSG00000034640, ENSMUSG00000029231, ENSMUSG00000032515, ENSMUSG00000019947	232	15	6648	7.64138	1	20.7722
GOTERM_BP_FAT	GO:0051346~negative regulation of hydrolase activity	4	0.221554	1.30293	0.0138265	ENSMUSG00000023034, ENSMUSG00000002289, ENSMUSG00000037211, ENSMUSG00000028978	232	15	6648	7.64138	1	20.7722
GOTERM_BP_FAT	GO:0045638~negative regulation of myeloid cell differentiation	4	0.221554	1.30293	0.0138265	ENSMUSG00000066687, ENSMUSG00000021025, ENSMUSG00000044786, ENSMUSG00000026288	232	15	6648	7.64138	1	20.7722
SP_PIR_KEYWORDS	isopeptide bond	12	0.226924	3.90879	0.0234637	ENSMUSG00000074622, ENSMUSG00000038393, ENSMUSG00000021025, ENSMUSG00000021250, ENSMUSG00000071637, ENSMUSG00000003032, ENSMUSG00000004328, ENSMUSG00000056501, ENSMUSG00000024659, ENSMUSG00000032035, ENSMUSG00000010095, ENSMUSG00000018899	296	173	9192	2.15404	0.998395	26.8282
SP_PIR_KEYWORDS	differentiation	15	0.229426	4.88599	0.0246941	ENSMUSG00000039004, ENSMUSG00000036840, ENSMUSG00000054364, ENSMUSG00000040850, ENSMUSG00000004791, ENSMUSG00000053470, ENSMUSG00000021453, ENSMUSG00000023951, ENSMUSG00000023905, ENSMUSG00000062960, ENSMUSG00000024042, ENSMUSG00000029648, ENSMUSG00000056501, ENSMUSG00000027314, ENSMUSG00000044813	296	243	9192	1.91692	0.998859	28.0319
KEGG_PATHWAY	mmu04710:Circadian rhythm	4	0.232314	1.30293	0.0128759	ENSMUSG00000020893, ENSMUSG00000030103, ENSMUSG00000030256, ENSMUSG00000020889	115	12	2647	7.67246	0.733364	13.444
GOTERM_BP_FAT	GO:0022602~ovulation cycle process	5	0.234726	1.62866	0.0150946	ENSMUSG00000023951, ENSMUSG00000022893, ENSMUSG00000062960, ENSMUSG00000028978, ENSMUSG00000007659	232	28	6648	5.117	1	22.4587
GOTERM_BP_FAT	GO:0042698~ovulation cycle	5	0.234726	1.62866	0.0150946	ENSMUSG00000023951, ENSMUSG00000022893, ENSMUSG00000062960, ENSMUSG00000028978, ENSMUSG00000007659	232	28	6648	5.117	1	22.4587
INTERPRO	IPR016186:C-type lectin-like	6	0.24354	1.9544	0.00187774	ENSMUSG00000001435, ENSMUSG00000060703, ENSMUSG00000045930, ENSMUSG00000027435, ENSMUSG00000074743, ENSMUSG00000036103	286	28	8751	6.55669	0.672552	2.734
KEGG_PATHWAY	mmu04612:Antigen processing and presentation	5	0.247037	1.62866	0.0110653	ENSMUSG00000036594, ENSMUSG00000037649, ENSMUSG00000078652, ENSMUSG00000024610, ENSMUSG00000027248	115	21	2647	5.48033	0.678564	11.6588
GOTERM_BP_FAT	GO:0045892~negative regulation of transcription, DNA-dependent	14	0.24828	4.56026	0.0166268	ENSMUSG00000038393, ENSMUSG00000000317, ENSMUSG00000003032, ENSMUSG00000030103, ENSMUSG00000017491, ENSMUSG00000022528, ENSMUSG00000039830, ENSMUSG00000020893, ENSMUSG00000066687, ENSMUSG00000035673, ENSMUSG00000071646, ENSMUSG00000030256, ENSMUSG00000022346, ENSMUSG00000027803	232	193	6648	2.07861	1	24.4516
GOTERM_BP_FAT	GO:0060322~head development	4	0.250104	1.30293	0.0165883	ENSMUSG00000034640, ENSMUSG00000029231, ENSMUSG00000032515, ENSMUSG00000019947	232	16	6648	7.16379	1	24.4022
GOTERM_BP_FAT	GO:0002504~antigen processing and presentation of peptide or polysaccharide antigen via MHC class II	3	0.250517	0.977199	0.0164406	ENSMUSG00000036594, ENSMUSG00000037649, ENSMUSG00000024610	232	6	6648	14.3276	1	24.2121
GOTERM_BP_FAT	GO:0002495~antigen processing and presentation of peptide antigen via MHC class II	3	0.250517	0.977199	0.0164406	ENSMUSG00000036594, ENSMUSG00000037649, ENSMUSG00000024610	232	6	6648	14.3276	1	24.2121
GOTERM_BP_FAT	GO:0019886~antigen processing and presentation of exogenous peptide antigen via MHC class II	3	0.250517	0.977199	0.0164406	ENSMUSG00000036594, ENSMUSG00000037649, ENSMUSG00000024610	232	6	6648	14.3276	1	24.2121
GOTERM_BP_FAT	GO:0046546~development of primary male sexual characteristics	5	0.251366	1.62866	0.0170442	ENSMUSG00000027570, ENSMUSG00000030189, ENSMUSG00000007659, ENSMUSG00000046352, ENSMUSG00000029231	232	29	6648	4.94055	1	24.9861
GOTERM_BP_FAT	GO:0009791~post-embryonic development	7	0.251825	2.28013	0.01726	ENSMUSG00000036840, ENSMUSG00000034612, ENSMUSG00000034640, ENSMUSG00000003032, ENSMUSG00000057789, ENSMUSG00000032515, ENSMUSG00000019947	232	60	6648	3.3431	1	25.2611
GOTERM_BP_FAT	GO:0051253~negative regulation of RNA metabolic process	14	0.254899	4.56026	0.017868	ENSMUSG00000038393, ENSMUSG00000000317, ENSMUSG00000003032, ENSMUSG00000030103, ENSMUSG00000017491, ENSMUSG00000022528, ENSMUSG00000039830, ENSMUSG00000020893, ENSMUSG00000066687, ENSMUSG00000035673, ENSMUSG00000071646, ENSMUSG00000030256, ENSMUSG00000022346, ENSMUSG00000027803	232	195	6648	2.05729	1	26.0306
GOTERM_BP_FAT	GO:0008284~positive regulation of cell proliferation	13	0.255461	4.23453	0.0177304	ENSMUSG00000039005, ENSMUSG00000001435, ENSMUSG00000030790, ENSMUSG00000061878, ENSMUSG00000029135, ENSMUSG00000022528, ENSMUSG00000023951, ENSMUSG00000014599, ENSMUSG00000062960, ENSMUSG00000007659, ENSMUSG00000023067, ENSMUSG00000047945, ENSMUSG00000022346	232	174	6648	2.1409	1	25.8572
SP_PIR_KEYWORDS	Signal-anchor	13	0.258649	4.23453	0.0293776	ENSMUSG00000034612, ENSMUSG00000033096, ENSMUSG00000003541, ENSMUSG00000021360, ENSMUSG00000021916, ENSMUSG00000030742, ENSMUSG00000013846, ENSMUSG00000028838, ENSMUSG00000024610, ENSMUSG00000061731, ENSMUSG00000036103, ENSMUSG00000010095, ENSMUSG00000074916	296	202	9192	1.99853	0.999691	32.448
SP_PIR_KEYWORDS	phospholipid binding	3	0.26091	0.977199	0.0318355	ENSMUSG00000021108, ENSMUSG00000026579, ENSMUSG00000024659	296	9	9192	10.3514	0.999844	34.6642
SP_PIR_KEYWORDS	leucine zipper	3	0.26091	0.977199	0.0318355	ENSMUSG00000074622, ENSMUSG00000021250, ENSMUSG00000018143	296	9	9192	10.3514	0.999844	34.6642
SP_PIR_KEYWORDS	gap junction	3	0.26091	0.977199	0.0318355	ENSMUSG00000040055, ENSMUSG00000046352, ENSMUSG00000056966	296	9	9192	10.3514	0.999844	34.6642
SP_PIR_KEYWORDS	tyrosine-protein kinase	7	0.26101	2.28013	0.0329295	ENSMUSG00000018932, ENSMUSG00000062960, ENSMUSG00000074305, ENSMUSG00000002602, ENSMUSG00000029648, ENSMUSG00000029231, ENSMUSG00000006445	296	75	9192	2.89838	0.999885	35.6288
SP_PIR_KEYWORDS	extracellular matrix	9	0.263107	2.9316	0.0343222	ENSMUSG00000001435, ENSMUSG00000002289, ENSMUSG00000031502, ENSMUSG00000022893, ENSMUSG00000041445, ENSMUSG00000031503, ENSMUSG00000040488, ENSMUSG00000020044, ENSMUSG00000019997	296	117	9192	2.38877	0.999922	36.8377
SP_PIR_KEYWORDS	immune response	7	0.263449	2.28013	0.0310994	ENSMUSG00000036594, ENSMUSG00000058952, ENSMUSG00000039005, ENSMUSG00000037649, ENSMUSG00000024610, ENSMUSG00000026288, ENSMUSG00000030742	296	74	9192	2.93755	0.999809	34.0076
GOTERM_MF_FAT	GO:0042803~protein homodimerization activity	11	0.266612	3.58306	0.00640594	ENSMUSG00000024843, ENSMUSG00000023034, ENSMUSG00000066687, ENSMUSG00000034171, ENSMUSG00000062300, ENSMUSG00000023951, ENSMUSG00000014599, ENSMUSG00000071637, ENSMUSG00000056501, ENSMUSG00000027803, ENSMUSG00000039830	216	118	6355	2.74266	0.916311	8.53127
GOTERM_BP_FAT	GO:0045321~leukocyte activation	10	0.268681	3.25733	0.0191849	ENSMUSG00000021453, ENSMUSG00000039005, ENSMUSG00000037649, ENSMUSG00000035673, ENSMUSG00000024610, ENSMUSG00000057789, ENSMUSG00000034165, ENSMUSG00000030742, ENSMUSG00000044813, ENSMUSG00000018899	232	116	6648	2.47027	1	27.6719
GOTERM_BP_FAT	GO:0002694~regulation of leukocyte activation	8	0.268866	2.60586	0.0193942	ENSMUSG00000036594, ENSMUSG00000039005, ENSMUSG00000024959, ENSMUSG00000037649, ENSMUSG00000024610, ENSMUSG00000023067, ENSMUSG00000026288, ENSMUSG00000030742	232	79	6648	2.90179	1	27.9297
GOTERM_BP_FAT	GO:0040012~regulation of locomotion	8	0.268866	2.60586	0.0193942	ENSMUSG00000001435, ENSMUSG00000020717, ENSMUSG00000014599, ENSMUSG00000020611, ENSMUSG00000040152, ENSMUSG00000027314, ENSMUSG00000026064, ENSMUSG00000036106	232	79	6648	2.90179	1	27.9297
KEGG_PATHWAY	mmu05200:Pathways in cancer	18	0.280009	5.86319	0.00961573	ENSMUSG00000024959, ENSMUSG00000031502, ENSMUSG00000021025, ENSMUSG00000031503, ENSMUSG00000026821, ENSMUSG00000017491, ENSMUSG00000004451, ENSMUSG00000004791, ENSMUSG00000066687, ENSMUSG00000023951, ENSMUSG00000021250, ENSMUSG00000028645, ENSMUSG00000007659, ENSMUSG00000004040, ENSMUSG00000044167, ENSMUSG00000029231, ENSMUSG00000023067, ENSMUSG00000022346	115	216	2647	1.91812	0.626766	10.2053
GOTERM_MF_FAT	GO:0003677~DNA binding	48	0.280137	15.6352	0.00594304	ENSMUSG00000021127, ENSMUSG00000003032, ENSMUSG00000029135, ENSMUSG00000022528, ENSMUSG00000020889, ENSMUSG00000019947, ENSMUSG00000018143, ENSMUSG00000020538, ENSMUSG00000022383, ENSMUSG00000063060, ENSMUSG00000071637, ENSMUSG00000000078, ENSMUSG00000030353, ENSMUSG00000036867, ENSMUSG00000044167, ENSMUSG00000056501, ENSMUSG00000030256, ENSMUSG00000044477, ENSMUSG00000022346, ENSMUSG00000030087,…	216	973	6355	1.45141	0.899827	7.93819
INTERPRO	IPR017891:Insulin-like growth factor binding protein, N-terminal	4	0.285284	1.30293	0.00169488	ENSMUSG00000028195, ENSMUSG00000019997, ENSMUSG00000020427, ENSMUSG00000017493	286	8	8751	15.299	0.63491	2.47084
SP_PIR_KEYWORDS	egf-like domain	9	0.286034	2.9316	0.0390029	ENSMUSG00000045930, ENSMUSG00000027435, ENSMUSG00000040488, ENSMUSG00000074743, ENSMUSG00000040152, ENSMUSG00000010047, ENSMUSG00000028073, ENSMUSG00000027314, ENSMUSG00000027188	296	120	9192	2.32905	0.999979	40.7488
GOTERM_BP_FAT	GO:0051336~regulation of hydrolase activity	11	0.288776	3.58306	0.0215073	ENSMUSG00000023034, ENSMUSG00000002289, ENSMUSG00000024959, ENSMUSG00000037211, ENSMUSG00000028978, ENSMUSG00000024012, ENSMUSG00000020591, ENSMUSG00000057789, ENSMUSG00000022951, ENSMUSG00000022346, ENSMUSG00000039318	232	138	6648	2.28411	1	30.4834
GOTERM_BP_FAT	GO:0019724~B cell mediated immunity	5	0.289935	1.62866	0.0213975	ENSMUSG00000036594, ENSMUSG00000058952, ENSMUSG00000037649, ENSMUSG00000024610, ENSMUSG00000026288	232	31	6648	4.6218	1	30.3527
GOTERM_BP_FAT	GO:0042035~regulation of cytokine biosynthetic process	5	0.289935	1.62866	0.0213975	ENSMUSG00000039005, ENSMUSG00000018932, ENSMUSG00000056501, ENSMUSG00000026288, ENSMUSG00000018899	232	31	6648	4.6218	1	30.3527
GOTERM_BP_FAT	GO:0016064~immunoglobulin mediated immune response	5	0.289935	1.62866	0.0213975	ENSMUSG00000036594, ENSMUSG00000058952, ENSMUSG00000037649, ENSMUSG00000024610, ENSMUSG00000026288	232	31	6648	4.6218	1	30.3527
SMART	SM00337:BCL	4	0.291213	1.30293	0.0123936	ENSMUSG00000024959, ENSMUSG00000032191, ENSMUSG00000007659, ENSMUSG00000057789	175	14	4842	7.90531	0.821113	13.6511
GOTERM_BP_FAT	GO:0050865~regulation of cell activation	8	0.291463	2.60586	0.0219565	ENSMUSG00000036594, ENSMUSG00000039005, ENSMUSG00000024959, ENSMUSG00000037649, ENSMUSG00000024610, ENSMUSG00000023067, ENSMUSG00000026288, ENSMUSG00000030742	232	81	6648	2.83014	1	31.0151
SMART	SM00121:IB	4	0.292966	1.30293	0.00999827	ENSMUSG00000028195, ENSMUSG00000019997, ENSMUSG00000020427, ENSMUSG00000017493	175	13	4842	8.51341	0.750103	11.1539
GOTERM_MF_FAT	GO:0004857~enzyme inhibitor activity	9	0.293351	2.9316	0.00538269	ENSMUSG00000038393, ENSMUSG00000039220, ENSMUSG00000002289, ENSMUSG00000061718, ENSMUSG00000020044, ENSMUSG00000023067, ENSMUSG00000037411, ENSMUSG00000024659, ENSMUSG00000032501	216	80	6355	3.3099	0.875485	7.21549
GOTERM_BP_FAT	GO:0019882~antigen processing and presentation	4	0.300343	1.30293	0.0229715	ENSMUSG00000036594, ENSMUSG00000037649, ENSMUSG00000024610, ENSMUSG00000037405	232	18	6648	6.36782	1	32.2027
GOTERM_BP_FAT	GO:0001569~patterning of blood vessels	4	0.300343	1.30293	0.0229715	ENSMUSG00000023951, ENSMUSG00000020611, ENSMUSG00000029648, ENSMUSG00000030123	232	18	6648	6.36782	1	32.2027
GOTERM_BP_FAT	GO:0045582~positive regulation of T cell differentiation	4	0.300343	1.30293	0.0229715	ENSMUSG00000036594, ENSMUSG00000024959, ENSMUSG00000037649, ENSMUSG00000024610	232	18	6648	6.36782	1	32.2027
GOTERM_BP_FAT	GO:0048598~embryonic morphogenesis	14	0.301488	4.56026	0.023297	ENSMUSG00000074622, ENSMUSG00000034612, ENSMUSG00000028195, ENSMUSG00000030790, ENSMUSG00000007877, ENSMUSG00000023959, ENSMUSG00000017491, ENSMUSG00000022528, ENSMUSG00000066687, ENSMUSG00000040055, ENSMUSG00000061731, ENSMUSG00000022346, ENSMUSG00000006445, ENSMUSG00000053113	232	202	6648	1.986	1	32.5793
GOTERM_BP_FAT	GO:0046661~male sex differentiation	5	0.30459	1.62866	0.0238066	ENSMUSG00000027570, ENSMUSG00000030189, ENSMUSG00000007659, ENSMUSG00000046352, ENSMUSG00000029231	232	32	6648	4.47737	1	33.1652
GOTERM_BP_FAT	GO:0006006~glucose metabolic process	7	0.309287	2.28013	0.0247014	ENSMUSG00000026628, ENSMUSG00000024959, ENSMUSG00000022383, ENSMUSG00000067279, ENSMUSG00000022346, ENSMUSG00000000168, ENSMUSG00000019577	232	65	6648	3.08594	1	34.1824
GOTERM_BP_FAT	GO:0045859~regulation of protein kinase activity	11	0.310246	3.58306	0.0245641	ENSMUSG00000021453, ENSMUSG00000039005, ENSMUSG00000018932, ENSMUSG00000014599, ENSMUSG00000037211, ENSMUSG00000024610, ENSMUSG00000061878, ENSMUSG00000023067, ENSMUSG00000032578, ENSMUSG00000032501, ENSMUSG00000024427	232	141	6648	2.23551	1	34.0273
GOTERM_BP_FAT	GO:0032504~multicellular organism reproduction	14	0.310258	4.56026	0.0250229	ENSMUSG00000036840, ENSMUSG00000040850, ENSMUSG00000022893, ENSMUSG00000003131, ENSMUSG00000028978, ENSMUSG00000030189, ENSMUSG00000066687, ENSMUSG00000053470, ENSMUSG00000023951, ENSMUSG00000062300, ENSMUSG00000061718, ENSMUSG00000062960, ENSMUSG00000007659, ENSMUSG00000052837	232	204	6648	1.96653	1	34.5444
GOTERM_BP_FAT	GO:0048609~reproductive process in a multicellular organism	14	0.310258	4.56026	0.0250229	ENSMUSG00000036840, ENSMUSG00000040850, ENSMUSG00000022893, ENSMUSG00000003131, ENSMUSG00000028978, ENSMUSG00000030189, ENSMUSG00000066687, ENSMUSG00000053470, ENSMUSG00000023951, ENSMUSG00000062300, ENSMUSG00000061718, ENSMUSG00000062960, ENSMUSG00000007659, ENSMUSG00000052837	232	204	6648	1.96653	1	34.5444
GOTERM_BP_FAT	GO:0048754~branching morphogenesis of a tube	7	0.319679	2.28013	0.0264112	ENSMUSG00000004791, ENSMUSG00000023951, ENSMUSG00000014599, ENSMUSG00000020611, ENSMUSG00000062960, ENSMUSG00000029648, ENSMUSG00000030123	232	66	6648	3.03918	1	36.0858
GOTERM_BP_FAT	GO:0001890~placenta development	6	0.320178	1.9544	0.0266982	ENSMUSG00000028195, ENSMUSG00000030790, ENSMUSG00000031987, ENSMUSG00000056501, ENSMUSG00000052837, ENSMUSG00000053113	232	49	6648	3.5088	1	36.4001
GOTERM_BP_FAT	GO:0048562~embryonic organ morphogenesis	8	0.320205	2.60586	0.0262261	ENSMUSG00000074622, ENSMUSG00000034612, ENSMUSG00000040055, ENSMUSG00000023959, ENSMUSG00000007877, ENSMUSG00000006445, ENSMUSG00000022346, ENSMUSG00000017491	232	84	6648	2.72906	1	35.8822
UP_SEQ_FEATURE	domain:IGFBP N-terminal	4	0.328869	1.30293	0.00605019	ENSMUSG00000028195, ENSMUSG00000019997, ENSMUSG00000020427, ENSMUSG00000017493	298	12	9117	10.198	0.996239	9.05018
UP_SEQ_FEATURE	domain:TSP type-1 3	4	0.328869	1.30293	0.00605019	ENSMUSG00000032625, ENSMUSG00000022893, ENSMUSG00000036040, ENSMUSG00000040152	298	12	9117	10.198	0.996239	9.05018
GOTERM_BP_FAT	GO:0043549~regulation of kinase activity	11	0.329863	3.58306	0.0279228	ENSMUSG00000021453, ENSMUSG00000039005, ENSMUSG00000018932, ENSMUSG00000014599, ENSMUSG00000037211, ENSMUSG00000024610, ENSMUSG00000061878, ENSMUSG00000023067, ENSMUSG00000032578, ENSMUSG00000032501, ENSMUSG00000024427	232	144	6648	2.18894	1	37.7252
GOTERM_BP_FAT	GO:0008285~negative regulation of cell proliferation	11	0.329863	3.58306	0.0279228	ENSMUSG00000066687, ENSMUSG00000037211, ENSMUSG00000028978, ENSMUSG00000040055, ENSMUSG00000031871, ENSMUSG00000003032, ENSMUSG00000020427, ENSMUSG00000023067, ENSMUSG00000017491, ENSMUSG00000026288, ENSMUSG00000022838	232	144	6648	2.18894	1	37.7252
GOTERM_BP_FAT	GO:0040007~growth	10	0.330033	3.25733	0.0281862	ENSMUSG00000039004, ENSMUSG00000034612, ENSMUSG00000030208, ENSMUSG00000014599, ENSMUSG00000046223, ENSMUSG00000030790, ENSMUSG00000020044, ENSMUSG00000007659, ENSMUSG00000056966, ENSMUSG00000019947	232	124	6648	2.3109	1	38.0067
UP_SEQ_FEATURE	domain:Ig-like C2-type 3	7	0.332281	2.28013	0.00656349	ENSMUSG00000027864, ENSMUSG00000020717, ENSMUSG00000062960, ENSMUSG00000029648, ENSMUSG00000037405, ENSMUSG00000029231, ENSMUSG00000031111	298	52	9117	4.11842	0.997662	9.78162
KEGG_PATHWAY	mmu05212:Pancreatic cancer	7	0.333809	2.28013	0.0313551	ENSMUSG00000004791, ENSMUSG00000024959, ENSMUSG00000023951, ENSMUSG00000026821, ENSMUSG00000007659, ENSMUSG00000004040, ENSMUSG00000004451	115	56	2647	2.87717	0.961204	29.8765
SMART	SM00511:ORANGE	3	0.33387	0.977199	0.0175089	ENSMUSG00000030103, ENSMUSG00000030256, ENSMUSG00000022528	175	6	4842	13.8343	0.912632	18.7704
GOTERM_BP_FAT	GO:0043488~regulation of mRNA stability	3	0.33604	0.977199	0.0293131	ENSMUSG00000021127, ENSMUSG00000023951, ENSMUSG00000044786	232	8	6648	10.7457	1	39.198
GOTERM_BP_FAT	GO:0052548~regulation of endopeptidase activity	5	0.336407	1.62866	0.0291006	ENSMUSG00000023034, ENSMUSG00000024959, ENSMUSG00000024012, ENSMUSG00000057789, ENSMUSG00000022346	232	34	6648	4.214	1	38.9751
GOTERM_BP_FAT	GO:0045619~regulation of lymphocyte differentiation	5	0.336407	1.62866	0.0291006	ENSMUSG00000036594, ENSMUSG00000024959, ENSMUSG00000037649, ENSMUSG00000024610, ENSMUSG00000026288	232	34	6648	4.214	1	38.9751
GOTERM_BP_FAT	GO:0001570~vasculogenesis	5	0.336407	1.62866	0.0291006	ENSMUSG00000021127, ENSMUSG00000034640, ENSMUSG00000062960, ENSMUSG00000006445, ENSMUSG00000052837	232	34	6648	4.214	1	38.9751
GOTERM_BP_FAT	GO:0043281~regulation of caspase activity	5	0.336407	1.62866	0.0291006	ENSMUSG00000023034, ENSMUSG00000024959, ENSMUSG00000024012, ENSMUSG00000057789, ENSMUSG00000022346	232	34	6648	4.214	1	38.9751
GOTERM_MF_FAT	GO:0005021~vascular endothelial growth factor receptor activity	3	0.338514	0.977199	0.0106493	ENSMUSG00000062960, ENSMUSG00000029648, ENSMUSG00000029231	216	5	6355	17.6528	0.98396	13.8051
GOTERM_MF_FAT	GO:0042287~MHC protein binding	3	0.338514	0.977199	0.0106493	ENSMUSG00000036594, ENSMUSG00000037649, ENSMUSG00000024610	216	5	6355	17.6528	0.98396	13.8051
GOTERM_BP_FAT	GO:0001817~regulation of cytokine production	7	0.340681	2.28013	0.0300628	ENSMUSG00000067586, ENSMUSG00000039005, ENSMUSG00000018932, ENSMUSG00000061878, ENSMUSG00000056501, ENSMUSG00000026288, ENSMUSG00000018899	232	68	6648	2.9498	1	39.9787
INTERPRO	IPR001304:C-type lectin	5	0.343208	1.62866	0.00353236	ENSMUSG00000060703, ENSMUSG00000045930, ENSMUSG00000027435, ENSMUSG00000074743, ENSMUSG00000036103	286	20	8751	7.64948	0.877781	5.08522
GOTERM_MF_FAT	GO:0016563~transcription activator activity	13	0.34537	4.23453	0.00983005	ENSMUSG00000017491, ENSMUSG00000027544, ENSMUSG00000022838, ENSMUSG00000023034, ENSMUSG00000022383, ENSMUSG00000030353, ENSMUSG00000004040, ENSMUSG00000071646, ENSMUSG00000044167, ENSMUSG00000056501, ENSMUSG00000027803, ENSMUSG00000033016, ENSMUSG00000030795	216	165	6355	2.31804	0.977922	12.8094
KEGG_PATHWAY	mmu04630:Jak-STAT signaling pathway	8	0.351804	2.60586	0.0251812	ENSMUSG00000037211, ENSMUSG00000007659, ENSMUSG00000004040, ENSMUSG00000034165, ENSMUSG00000022346, ENSMUSG00000053113, ENSMUSG00000032578, ENSMUSG00000024427	115	68	2647	2.70793	0.925828	24.733
KEGG_PATHWAY	mmu05219:Bladder cancer	5	0.3528	1.62866	0.0376636	ENSMUSG00000004791, ENSMUSG00000023951, ENSMUSG00000040152, ENSMUSG00000023067, ENSMUSG00000022346	115	30	2647	3.83623	0.980077	34.7997
GOTERM_BP_FAT	GO:0007596~blood coagulation	5	0.355886	1.62866	0.0319888	ENSMUSG00000015085, ENSMUSG00000020611, ENSMUSG00000026579, ENSMUSG00000074743, ENSMUSG00000036353	232	35	6648	4.0936	1	41.9411
GOTERM_BP_FAT	GO:0050817~coagulation	5	0.355886	1.62866	0.0319888	ENSMUSG00000015085, ENSMUSG00000020611, ENSMUSG00000026579, ENSMUSG00000074743, ENSMUSG00000036353	232	35	6648	4.0936	1	41.9411
GOTERM_BP_FAT	GO:0052547~regulation of peptidase activity	5	0.355886	1.62866	0.0319888	ENSMUSG00000023034, ENSMUSG00000024959, ENSMUSG00000024012, ENSMUSG00000057789, ENSMUSG00000022346	232	35	6648	4.0936	1	41.9411
SMART	SM00353:HLH	7	0.355898	2.28013	0.0282814	ENSMUSG00000020538, ENSMUSG00000004328, ENSMUSG00000030103, ENSMUSG00000030256, ENSMUSG00000022346, ENSMUSG00000022528, ENSMUSG00000039830	175	65	4842	2.97969	0.980919	28.6553
GOTERM_CC_FAT	GO:0005922~connexon complex	3	0.357086	0.977199	0.0204307	ENSMUSG00000040055, ENSMUSG00000046352, ENSMUSG00000056966	203	7	6116	12.912	0.987935	23.0177
KEGG_PATHWAY	mmu04610:Complement and coagulation cascades	5	0.358875	1.62866	0.0300464	ENSMUSG00000058952, ENSMUSG00000046223, ENSMUSG00000026579, ENSMUSG00000074743, ENSMUSG00000037411	115	28	2647	4.11025	0.955476	28.8138
GOTERM_CC_FAT	GO:0031224~intrinsic to membrane	96	0.364867	31.2704	0.0251323	ENSMUSG00000020023, ENSMUSG00000071342, ENSMUSG00000039903, ENSMUSG00000025792, ENSMUSG00000021360, ENSMUSG00000002602, ENSMUSG00000010047, ENSMUSG00000031111, ENSMUSG00000020538, ENSMUSG00000067586, ENSMUSG00000027864, ENSMUSG00000037434, ENSMUSG00000028645, ENSMUSG00000024012, ENSMUSG00000031871, ENSMUSG00000022265, ENSMUSG00000029648, ENSMUSG00000036103, ENSMUSG00000029231, ENSMUSG00000027314,…	203	2453	6116	1.17909	0.995691	27.5712
SMART	SM00356:ZnF_C3H1	5	0.369884	1.62866	0.0264187	ENSMUSG00000021127, ENSMUSG00000039220, ENSMUSG00000034640, ENSMUSG00000078765, ENSMUSG00000044786	175	32	4842	4.32321	0.975148	27.0291
INTERPRO	IPR000884:Thrombospondin, type 1 repeat	6	0.375511	1.9544	0.001584	ENSMUSG00000028195, ENSMUSG00000032625, ENSMUSG00000022893, ENSMUSG00000036040, ENSMUSG00000019997, ENSMUSG00000040152	286	27	8751	6.79953	0.610014	2.31096
GOTERM_BP_FAT	GO:0050871~positive regulation of B cell activation	4	0.377358	1.30293	0.0347004	ENSMUSG00000039005, ENSMUSG00000024959, ENSMUSG00000023067, ENSMUSG00000026288	232	21	6648	5.45813	1	44.6018
KEGG_PATHWAY	mmu04370:VEGF signaling pathway	7	0.377575	2.28013	0.00925364	ENSMUSG00000024959, ENSMUSG00000023951, ENSMUSG00000062960, ENSMUSG00000028978, ENSMUSG00000061878, ENSMUSG00000027544, ENSMUSG00000033016	115	43	2647	3.74702	0.612587	9.8389
GOTERM_BP_FAT	GO:0042471~ear morphogenesis	5	0.377788	1.62866	0.0350394	ENSMUSG00000074622, ENSMUSG00000040055, ENSMUSG00000023959, ENSMUSG00000007877, ENSMUSG00000022346	232	36	6648	3.97989	1	44.9262
GOTERM_BP_FAT	GO:0007599~hemostasis	5	0.377788	1.62866	0.0350394	ENSMUSG00000015085, ENSMUSG00000020611, ENSMUSG00000026579, ENSMUSG00000074743, ENSMUSG00000036353	232	36	6648	3.97989	1	44.9262
GOTERM_CC_FAT	GO:0005625~soluble fraction	7	0.378155	2.28013	0.0241234	ENSMUSG00000054364, ENSMUSG00000020717, ENSMUSG00000028978, ENSMUSG00000061878, ENSMUSG00000025283, ENSMUSG00000007041, ENSMUSG00000039318	203	68	6116	3.10142	0.994623	26.6155
SMART	SM00037:CNX	3	0.379773	0.977199	0.0239384	ENSMUSG00000040055, ENSMUSG00000046352, ENSMUSG00000056966	175	7	4842	11.858	0.964693	24.8109
GOTERM_BP_FAT	GO:0051338~regulation of transferase activity	11	0.380103	3.58306	0.0356011	ENSMUSG00000021453, ENSMUSG00000039005, ENSMUSG00000018932, ENSMUSG00000014599, ENSMUSG00000037211, ENSMUSG00000024610, ENSMUSG00000061878, ENSMUSG00000023067, ENSMUSG00000032578, ENSMUSG00000032501, ENSMUSG00000024427	232	150	6648	2.10138	1	45.46
GOTERM_BP_FAT	GO:0032652~regulation of interleukin-1 production	3	0.388005	0.977199	0.0368374	ENSMUSG00000067586, ENSMUSG00000039005, ENSMUSG00000061878	232	9	6648	9.55172	1	46.6175
GOTERM_BP_FAT	GO:0045596~negative regulation of cell differentiation	9	0.396436	2.9316	0.0387783	ENSMUSG00000066687, ENSMUSG00000021025, ENSMUSG00000024610, ENSMUSG00000003032, ENSMUSG00000022951, ENSMUSG00000027803, ENSMUSG00000044786, ENSMUSG00000022528, ENSMUSG00000026288	232	111	6648	2.32339	1	48.3883
GOTERM_BP_FAT	GO:0043583~ear development	6	0.397173	1.9544	0.038563	ENSMUSG00000074622, ENSMUSG00000040055, ENSMUSG00000023959, ENSMUSG00000007877, ENSMUSG00000022346, ENSMUSG00000022528	232	54	6648	3.18391	1	48.1946
GOTERM_BP_FAT	GO:0010605~negative regulation of macromolecule metabolic process	19	0.398675	6.18893	0.0384404	ENSMUSG00000038393, ENSMUSG00000031490, ENSMUSG00000000317, ENSMUSG00000003032, ENSMUSG00000020427, ENSMUSG00000030103, ENSMUSG00000017491, ENSMUSG00000022528, ENSMUSG00000039830, ENSMUSG00000026288, ENSMUSG00000078566, ENSMUSG00000020893, ENSMUSG00000066687, ENSMUSG00000035673, ENSMUSG00000057789, ENSMUSG00000071646, ENSMUSG00000030256, ENSMUSG00000022346, ENSMUSG00000027803	232	331	6648	1.64486	1	48.084
SP_PIR_KEYWORDS	mhc ii	2	0.414787	0.651466	0.0631597	ENSMUSG00000036594, ENSMUSG00000037649	296	2	9192	31.0541	1	57.6122
GOTERM_MF_FAT	GO:0005520~insulin-like growth factor binding	4	0.420698	1.30293	0.0154372	ENSMUSG00000028195, ENSMUSG00000019997, ENSMUSG00000020427, ENSMUSG00000017493	216	16	6355	7.35532	0.997534	19.4163
SMART	SM00041:CT	3	0.423671	0.977199	0.0391463	ENSMUSG00000028195, ENSMUSG00000019997, ENSMUSG00000041120	175	9	4842	9.22286	0.995957	37.4987
GOTERM_BP_FAT	GO:0048705~skeletal system morphogenesis	7	0.426453	2.28013	0.0429477	ENSMUSG00000034612, ENSMUSG00000034640, ENSMUSG00000019997, ENSMUSG00000029231, ENSMUSG00000032515, ENSMUSG00000022346, ENSMUSG00000019947	232	74	6648	2.71062	1	52.0072
GOTERM_BP_FAT	GO:0010558~negative regulation of macromolecule biosynthetic process	16	0.428393	5.21173	0.0435418	ENSMUSG00000038393, ENSMUSG00000031490, ENSMUSG00000000317, ENSMUSG00000003032, ENSMUSG00000030103, ENSMUSG00000017491, ENSMUSG00000022528, ENSMUSG00000039830, ENSMUSG00000026288, ENSMUSG00000020893, ENSMUSG00000066687, ENSMUSG00000035673, ENSMUSG00000071646, ENSMUSG00000030256, ENSMUSG00000022346, ENSMUSG00000027803	232	266	6648	1.72362	1	52.503
GOTERM_BP_FAT	GO:0001816~cytokine production	4	0.428793	1.30293	0.0439334	ENSMUSG00000067586, ENSMUSG00000021453, ENSMUSG00000039005, ENSMUSG00000027544	232	23	6648	4.98351	1	52.8272
GOTERM_BP_FAT	GO:0009968~negative regulation of signal transduction	9	0.428983	2.9316	0.0442972	ENSMUSG00000034612, ENSMUSG00000021025, ENSMUSG00000037211, ENSMUSG00000020847, ENSMUSG00000026358, ENSMUSG00000053113, ENSMUSG00000020108, ENSMUSG00000026288, ENSMUSG00000032578	232	114	6648	2.26225	1	53.1265
GOTERM_BP_FAT	GO:0002478~antigen processing and presentation of exogenous peptide antigen	3	0.431726	0.977199	0.0450102	ENSMUSG00000036594, ENSMUSG00000037649, ENSMUSG00000024610	232	10	6648	8.59655	1	53.7079
INTERPRO	IPR011700:Basic leucine zipper	4	0.435413	1.30293	0.00766956	ENSMUSG00000056749, ENSMUSG00000026628, ENSMUSG00000071637, ENSMUSG00000056501	286	13	8751	9.41474	0.989676	10.7344
INTERPRO	IPR000867:Insulin-like growth factor-binding protein, IGFBP	4	0.435413	1.30293	0.00766956	ENSMUSG00000028195, ENSMUSG00000019997, ENSMUSG00000020427, ENSMUSG00000017493	286	13	8751	9.41474	0.989676	10.7344
SP_PIR_KEYWORDS	Lectin	5	0.445961	1.62866	0.0714095	ENSMUSG00000060703, ENSMUSG00000045930, ENSMUSG00000027435, ENSMUSG00000039903, ENSMUSG00000036103	296	49	9192	3.16878	1	62.2684
INTERPRO	IPR000837:Fos transforming protein	3	0.446324	0.977199	0.0099031	ENSMUSG00000026628, ENSMUSG00000021250, ENSMUSG00000029135	286	5	8751	18.3587	0.997293	13.6523
SP_PIR_KEYWORDS	SH2 domain	6	0.44696	1.9544	0.0736467	ENSMUSG00000054520, ENSMUSG00000004040, ENSMUSG00000053113, ENSMUSG00000026288, ENSMUSG00000044813, ENSMUSG00000032578	296	70	9192	2.66178	1	63.4469
KEGG_PATHWAY	mmu04920:Adipocytokine signaling pathway	6	0.451832	1.9544	0.0572353	ENSMUSG00000022383, ENSMUSG00000021025, ENSMUSG00000028645, ENSMUSG00000004040, ENSMUSG00000028599, ENSMUSG00000053113	115	49	2647	2.81846	0.99755	48.1397
INTERPRO	IPR009134:Vascular endothelial growth factor receptor, VEGFR, N-terminal	3	0.452816	0.977199	0.0060721	ENSMUSG00000062960, ENSMUSG00000029648, ENSMUSG00000029231	286	4	8751	22.9484	0.973159	8.59134
INTERPRO	IPR004826:Maf transcription factor	3	0.452816	0.977199	0.0060721	ENSMUSG00000074622, ENSMUSG00000018143, ENSMUSG00000042622	286	4	8751	22.9484	0.973159	8.59134
GOTERM_BP_FAT	GO:0060021~palate development	4	0.457358	1.30293	0.0489627	ENSMUSG00000034640, ENSMUSG00000029231, ENSMUSG00000032515, ENSMUSG00000019947	232	24	6648	4.77586	1	56.8099
INTERPRO	IPR013151:Immunoglobulin	9	0.459905	2.9316	0.0072331	ENSMUSG00000027864, ENSMUSG00000062300, ENSMUSG00000020717, ENSMUSG00000062960, ENSMUSG00000002602, ENSMUSG00000029648, ENSMUSG00000037405, ENSMUSG00000029231, ENSMUSG00000031111	286	87	8751	3.1653	0.986594	10.1536
GOTERM_MF_FAT	GO:0030246~carbohydrate binding	11	0.460508	3.58306	0.0190024	ENSMUSG00000060703, ENSMUSG00000028195, ENSMUSG00000045930, ENSMUSG00000023951, ENSMUSG00000022893, ENSMUSG00000027435, ENSMUSG00000039903, ENSMUSG00000019997, ENSMUSG00000040152, ENSMUSG00000036103, ENSMUSG00000028776	216	139	6355	2.3283	0.999392	23.3722
GOTERM_BP_FAT	GO:0001655~urogenital system development	8	0.467549	2.60586	0.0511981	ENSMUSG00000004791, ENSMUSG00000066687, ENSMUSG00000022893, ENSMUSG00000034640, ENSMUSG00000037211, ENSMUSG00000027803, ENSMUSG00000017491, ENSMUSG00000019947	232	97	6648	2.36331	1	58.4766
INTERPRO	IPR000712:Apoptosis regulator Bcl-2, BH	4	0.468437	1.30293	0.00952905	ENSMUSG00000024959, ENSMUSG00000032191, ENSMUSG00000007659, ENSMUSG00000057789	286	14	8751	8.74226	0.996612	13.1699
GOTERM_BP_FAT	GO:0031327~negative regulation of cellular biosynthetic process	16	0.468958	5.21173	0.0510284	ENSMUSG00000038393, ENSMUSG00000031490, ENSMUSG00000000317, ENSMUSG00000003032, ENSMUSG00000030103, ENSMUSG00000017491, ENSMUSG00000022528, ENSMUSG00000039830, ENSMUSG00000026288, ENSMUSG00000020893, ENSMUSG00000066687, ENSMUSG00000035673, ENSMUSG00000071646, ENSMUSG00000030256, ENSMUSG00000022346, ENSMUSG00000027803	232	272	6648	1.6856	1	58.3522
INTERPRO	IPR013783:Immunoglobulin-like fold	14	0.471072	4.56026	0.0117252	ENSMUSG00000020717, ENSMUSG00000037649, ENSMUSG00000002602, ENSMUSG00000037405, ENSMUSG00000031111, ENSMUSG00000027544, ENSMUSG00000027864, ENSMUSG00000036594, ENSMUSG00000062300, ENSMUSG00000062960, ENSMUSG00000029648, ENSMUSG00000029231, ENSMUSG00000023992, ENSMUSG00000033016	286	196	8751	2.18556	0.999094	15.9666
GOTERM_BP_FAT	GO:0009890~negative regulation of biosynthetic process	16	0.48114	5.21173	0.0544181	ENSMUSG00000038393, ENSMUSG00000031490, ENSMUSG00000000317, ENSMUSG00000003032, ENSMUSG00000030103, ENSMUSG00000017491, ENSMUSG00000022528, ENSMUSG00000039830, ENSMUSG00000026288, ENSMUSG00000020893, ENSMUSG00000066687, ENSMUSG00000035673, ENSMUSG00000071646, ENSMUSG00000030256, ENSMUSG00000022346, ENSMUSG00000027803	232	275	6648	1.66721	1	60.7714
KEGG_PATHWAY	mmu04060:Cytokine-cytokine receptor interaction	8	0.481401	2.60586	0.0743414	ENSMUSG00000029380, ENSMUSG00000023951, ENSMUSG00000023905, ENSMUSG00000014599, ENSMUSG00000062960, ENSMUSG00000029648, ENSMUSG00000029231, ENSMUSG00000028599	115	86	2647	2.14115	0.999622	57.71
GOTERM_BP_FAT	GO:0006090~pyruvate metabolic process	3	0.482079	0.977199	0.0537779	ENSMUSG00000026628, ENSMUSG00000000168, ENSMUSG00000019577	232	11	6648	7.81505	1	60.3249
GOTERM_BP_FAT	GO:0060713~labyrinthine layer morphogenesis	3	0.482079	0.977199	0.0537779	ENSMUSG00000028195, ENSMUSG00000030790, ENSMUSG00000053113	232	11	6648	7.81505	1	60.3249
GOTERM_BP_FAT	GO:0000122~negative regulation of transcription from RNA polymerase II promoter	10	0.483204	3.25733	0.0543451	ENSMUSG00000020893, ENSMUSG00000038393, ENSMUSG00000000317, ENSMUSG00000071646, ENSMUSG00000030256, ENSMUSG00000027803, ENSMUSG00000022346, ENSMUSG00000017491, ENSMUSG00000022528, ENSMUSG00000039830	232	140	6648	2.0468	1	60.7208
GOTERM_BP_FAT	GO:0009991~response to extracellular stimulus	7	0.488623	2.28013	0.0559888	ENSMUSG00000020538, ENSMUSG00000002289, ENSMUSG00000022383, ENSMUSG00000021250, ENSMUSG00000003032, ENSMUSG00000002602, ENSMUSG00000007041	232	79	6648	2.53907	1	61.847
GOTERM_BP_FAT	GO:0043269~regulation of ion transport	5	0.491005	1.62866	0.0567699	ENSMUSG00000027748, ENSMUSG00000028978, ENSMUSG00000057789, ENSMUSG00000019970, ENSMUSG00000036353	232	42	6648	3.41133	1	62.3715
GOTERM_BP_FAT	GO:0048585~negative regulation of response to stimulus	5	0.491005	1.62866	0.0567699	ENSMUSG00000022383, ENSMUSG00000028599, ENSMUSG00000044786, ENSMUSG00000053113, ENSMUSG00000026288	232	42	6648	3.41133	1	62.3715
KEGG_PATHWAY	mmu05220:Chronic myeloid leukemia	6	0.49254	1.9544	0.0705424	ENSMUSG00000024959, ENSMUSG00000004508, ENSMUSG00000021025, ENSMUSG00000007659, ENSMUSG00000023067, ENSMUSG00000022346	115	52	2647	2.65585	0.999425	55.7356
SP_PIR_KEYWORDS	transmembrane protein	10	0.492942	3.25733	0.0862667	ENSMUSG00000036594, ENSMUSG00000062300, ENSMUSG00000037649, ENSMUSG00000062960, ENSMUSG00000024610, ENSMUSG00000002602, ENSMUSG00000029231, ENSMUSG00000028599, ENSMUSG00000074037, ENSMUSG00000010095	296	166	9192	1.87073	1	69.4822
UP_SEQ_FEATURE	cross-link:Glycyl lysine isopeptide (Lys-Gly) (interchain with G-Cter in SUMO)	7	0.501323	2.28013	0.0120279	ENSMUSG00000074622, ENSMUSG00000021025, ENSMUSG00000021250, ENSMUSG00000071637, ENSMUSG00000056501, ENSMUSG00000032035, ENSMUSG00000018899	298	59	9117	3.62979	0.999985	17.2343
KEGG_PATHWAY	mmu05221:Acute myeloid leukemia	5	0.501836	1.62866	0.0973986	ENSMUSG00000066687, ENSMUSG00000024959, ENSMUSG00000031490, ENSMUSG00000004040, ENSMUSG00000022346	115	41	2647	2.807	0.999971	68.0704
GOTERM_BP_FAT	GO:0032101~regulation of response to external stimulus	6	0.507372	1.9544	0.0598548	ENSMUSG00000039005, ENSMUSG00000022383, ENSMUSG00000035673, ENSMUSG00000040152, ENSMUSG00000028599, ENSMUSG00000044786	232	61	6648	2.81854	1	64.3776
KEGG_PATHWAY	mmu04510:Focal adhesion	10	0.507412	3.25733	0.0862934	ENSMUSG00000004791, ENSMUSG00000024959, ENSMUSG00000031502, ENSMUSG00000023951, ENSMUSG00000031503, ENSMUSG00000062960, ENSMUSG00000040152, ENSMUSG00000029648, ENSMUSG00000034165, ENSMUSG00000029231	115	125	2647	1.84139	0.999899	63.4103
INTERPRO	IPR018352:Orange subgroup	3	0.515606	0.977199	0.0145369	ENSMUSG00000030103, ENSMUSG00000030256, ENSMUSG00000022528	286	6	8751	15.299	0.999833	19.4246
GOTERM_BP_FAT	GO:0001558~regulation of cell growth	6	0.520371	1.9544	0.063349	ENSMUSG00000028195, ENSMUSG00000023905, ENSMUSG00000019997, ENSMUSG00000020427, ENSMUSG00000017493, ENSMUSG00000022838	232	62	6648	2.77308	1	66.5282
KEGG_PATHWAY	mmu05222:Small cell lung cancer	6	0.521364	1.9544	0.0961857	ENSMUSG00000031502, ENSMUSG00000021025, ENSMUSG00000031503, ENSMUSG00000007659, ENSMUSG00000022346, ENSMUSG00000017491	115	57	2647	2.42288	0.999967	67.5891
GOTERM_BP_FAT	GO:0016481~negative regulation of transcription	14	0.521937	4.56026	0.0631852	ENSMUSG00000038393, ENSMUSG00000000317, ENSMUSG00000003032, ENSMUSG00000030103, ENSMUSG00000017491, ENSMUSG00000022528, ENSMUSG00000039830, ENSMUSG00000020893, ENSMUSG00000066687, ENSMUSG00000035673, ENSMUSG00000071646, ENSMUSG00000030256, ENSMUSG00000022346, ENSMUSG00000027803	232	234	6648	1.71441	1	66.4302
GOTERM_BP_FAT	GO:0030168~platelet activation	3	0.523916	0.977199	0.0630896	ENSMUSG00000015085, ENSMUSG00000020611, ENSMUSG00000036353	232	12	6648	7.16379	1	66.3728
GOTERM_BP_FAT	GO:0048002~antigen processing and presentation of peptide antigen	3	0.523916	0.977199	0.0630896	ENSMUSG00000036594, ENSMUSG00000037649, ENSMUSG00000024610	232	12	6648	7.16379	1	66.3728
GOTERM_BP_FAT	GO:0010553~negative regulation of specific transcription from RNA polymerase II promoter	3	0.523916	0.977199	0.0630896	ENSMUSG00000020893, ENSMUSG00000022346, ENSMUSG00000022528	232	12	6648	7.16379	1	66.3728
GOTERM_BP_FAT	GO:0001836~release of cytochrome c from mitochondria	3	0.523916	0.977199	0.0630896	ENSMUSG00000007659, ENSMUSG00000057789, ENSMUSG00000022346	232	12	6648	7.16379	1	66.3728
GOTERM_BP_FAT	GO:0045580~regulation of T cell differentiation	4	0.52589	1.30293	0.0656365	ENSMUSG00000036594, ENSMUSG00000024959, ENSMUSG00000037649, ENSMUSG00000024610	232	27	6648	4.24521	1	67.8694
GOTERM_BP_FAT	GO:0048839~inner ear development	5	0.52652	1.62866	0.0653081	ENSMUSG00000074622, ENSMUSG00000040055, ENSMUSG00000023959, ENSMUSG00000007877, ENSMUSG00000022528	232	44	6648	3.25627	1	67.68
KEGG_PATHWAY	mmu04115:p53 signaling pathway	7	0.527319	2.28013	0.0073195	ENSMUSG00000036840, ENSMUSG00000021453, ENSMUSG00000040152, ENSMUSG00000020427, ENSMUSG00000034165, ENSMUSG00000023067, ENSMUSG00000037411	115	41	2647	3.9298	0.527319	7.85847
GOTERM_BP_FAT	GO:0043085~positive regulation of catalytic activity	11	0.527461	3.58306	0.0650335	ENSMUSG00000021453, ENSMUSG00000039005, ENSMUSG00000018932, ENSMUSG00000014599, ENSMUSG00000024012, ENSMUSG00000024610, ENSMUSG00000061878, ENSMUSG00000020591, ENSMUSG00000057789, ENSMUSG00000022346, ENSMUSG00000032578	232	167	6648	1.88747	1	67.5208
GOTERM_BP_FAT	GO:0050878~regulation of body fluid levels	5	0.536471	1.62866	0.0698148	ENSMUSG00000015085, ENSMUSG00000020611, ENSMUSG00000026579, ENSMUSG00000074743, ENSMUSG00000036353	232	45	6648	3.18391	1	70.1896
GOTERM_BP_FAT	GO:0010033~response to organic substance	14	0.536533	4.56026	0.0693744	ENSMUSG00000039005, ENSMUSG00000021025, ENSMUSG00000031490, ENSMUSG00000028195, ENSMUSG00000020044, ENSMUSG00000022951, ENSMUSG00000021250, ENSMUSG00000074743, ENSMUSG00000007659, ENSMUSG00000004040, ENSMUSG00000044167, ENSMUSG00000007041, ENSMUSG00000022346, ENSMUSG00000019970	232	237	6648	1.69271	1	69.9527
GOTERM_BP_FAT	GO:0048878~chemical homeostasis	13	0.536884	4.23453	0.0689877	ENSMUSG00000024959, ENSMUSG00000020847, ENSMUSG00000039830, ENSMUSG00000078566, ENSMUSG00000023951, ENSMUSG00000037434, ENSMUSG00000062960, ENSMUSG00000020591, ENSMUSG00000014813, ENSMUSG00000004040, ENSMUSG00000056966, ENSMUSG00000057789, ENSMUSG00000019970	232	214	6648	1.74073	1	69.7432
GOTERM_BP_FAT	GO:0050779~RNA destabilization	2	0.538024	0.651466	0.0682923	ENSMUSG00000028599, ENSMUSG00000044786	232	2	6648	28.6552	1	69.363
GOTERM_BP_FAT	GO:0006086~acetyl-CoA biosynthetic process from pyruvate	2	0.538024	0.651466	0.0682923	ENSMUSG00000000168, ENSMUSG00000019577	232	2	6648	28.6552	1	69.363
GOTERM_BP_FAT	GO:0010648~negative regulation of cell communication	9	0.538563	2.9316	0.0688469	ENSMUSG00000034612, ENSMUSG00000021025, ENSMUSG00000037211, ENSMUSG00000020847, ENSMUSG00000026358, ENSMUSG00000053113, ENSMUSG00000020108, ENSMUSG00000026288, ENSMUSG00000032578	232	125	6648	2.06317	1	69.6666
UP_SEQ_FEATURE	compositionally biased region:Cys-rich	8	0.539121	2.60586	0.0142117	ENSMUSG00000028412, ENSMUSG00000022893, ENSMUSG00000037211, ENSMUSG00000040488, ENSMUSG00000032515, ENSMUSG00000006445, ENSMUSG00000027188, ENSMUSG00000024427	298	79	9117	3.09812	0.999998	20.0483
GOTERM_CC_FAT	GO:0005887~integral to plasma membrane	14	0.543755	4.56026	0.0535188	ENSMUSG00000027748, ENSMUSG00000002602, ENSMUSG00000027661, ENSMUSG00000030742, ENSMUSG00000036353, ENSMUSG00000067586, ENSMUSG00000027894, ENSMUSG00000062960, ENSMUSG00000024610, ENSMUSG00000029648, ENSMUSG00000022265, ENSMUSG00000029231, ENSMUSG00000027314, ENSMUSG00000006445	203	240	6116	1.75747	0.999992	50.1949
INTERPRO	IPR001824:Receptor tyrosine kinase, class III, conserved site	3	0.549183	0.977199	0.0199175	ENSMUSG00000062960, ENSMUSG00000029648, ENSMUSG00000029231	286	7	8751	13.1134	0.999994	25.6753
INTERPRO	IPR003650:Orange	3	0.549183	0.977199	0.0199175	ENSMUSG00000030103, ENSMUSG00000030256, ENSMUSG00000022528	286	7	8751	13.1134	0.999994	25.6753
INTERPRO	IPR011021:Arrestin-like, N-terminal	3	0.549183	0.977199	0.0199175	ENSMUSG00000038393, ENSMUSG00000074794, ENSMUSG00000002910	286	7	8751	13.1134	0.999994	25.6753
INTERPRO	IPR011022:Arrestin-like, C-terminal	3	0.549183	0.977199	0.0199175	ENSMUSG00000038393, ENSMUSG00000074794, ENSMUSG00000002910	286	7	8751	13.1134	0.999994	25.6753
INTERPRO	IPR017991:Connexin region	3	0.549183	0.977199	0.0199175	ENSMUSG00000040055, ENSMUSG00000046352, ENSMUSG00000056966	286	7	8751	13.1134	0.999994	25.6753
INTERPRO	IPR013092:Connexin, N-terminal	3	0.549183	0.977199	0.0199175	ENSMUSG00000040055, ENSMUSG00000046352, ENSMUSG00000056966	286	7	8751	13.1134	0.999994	25.6753
INTERPRO	IPR000500:Connexins	3	0.549183	0.977199	0.0199175	ENSMUSG00000040055, ENSMUSG00000046352, ENSMUSG00000056966	286	7	8751	13.1134	0.999994	25.6753
INTERPRO	IPR019570:Gap junction protein, cysteine-rich domain	3	0.549183	0.977199	0.0199175	ENSMUSG00000040055, ENSMUSG00000046352, ENSMUSG00000056966	286	7	8751	13.1134	0.999994	25.6753
INTERPRO	IPR017990:Connexin, conserved site	3	0.549183	0.977199	0.0199175	ENSMUSG00000040055, ENSMUSG00000046352, ENSMUSG00000056966	286	7	8751	13.1134	0.999994	25.6753
GOTERM_BP_FAT	GO:0060674~placenta blood vessel development	3	0.550127	0.977199	0.0728972	ENSMUSG00000028195, ENSMUSG00000052837, ENSMUSG00000053113	232	13	6648	6.61273	1	71.7993
GOTERM_BP_FAT	GO:0019884~antigen processing and presentation of exogenous antigen	3	0.550127	0.977199	0.0728972	ENSMUSG00000036594, ENSMUSG00000037649, ENSMUSG00000024610	232	13	6648	6.61273	1	71.7993
GOTERM_BP_FAT	GO:0032582~negative regulation of gene-specific transcription	3	0.550127	0.977199	0.0728972	ENSMUSG00000020893, ENSMUSG00000022346, ENSMUSG00000022528	232	13	6648	6.61273	1	71.7993
GOTERM_BP_FAT	GO:0016525~negative regulation of angiogenesis	3	0.550127	0.977199	0.0728972	ENSMUSG00000022893, ENSMUSG00000031503, ENSMUSG00000040152	232	13	6648	6.61273	1	71.7993
GOTERM_BP_FAT	GO:0007605~sensory perception of sound	5	0.553379	1.62866	0.0744773	ENSMUSG00000040055, ENSMUSG00000046352, ENSMUSG00000056966, ENSMUSG00000023959, ENSMUSG00000022346	232	46	6648	3.11469	1	72.5924
GOTERM_BP_FAT	GO:0019318~hexose metabolic process	7	0.555756	2.28013	0.0744771	ENSMUSG00000026628, ENSMUSG00000024959, ENSMUSG00000022383, ENSMUSG00000067279, ENSMUSG00000022346, ENSMUSG00000000168, ENSMUSG00000019577	232	85	6648	2.35984	1	72.5923
GOTERM_BP_FAT	GO:0010629~negative regulation of gene expression	15	0.557156	4.88599	0.0757075	ENSMUSG00000038393, ENSMUSG00000000317, ENSMUSG00000003032, ENSMUSG00000030103, ENSMUSG00000017491, ENSMUSG00000022528, ENSMUSG00000039830, ENSMUSG00000078566, ENSMUSG00000020893, ENSMUSG00000066687, ENSMUSG00000035673, ENSMUSG00000071646, ENSMUSG00000030256, ENSMUSG00000022346, ENSMUSG00000027803	232	264	6648	1.62813	1	73.1953
INTERPRO	IPR000571:Zinc finger, CCCH-type	5	0.563029	1.62866	0.0193234	ENSMUSG00000021127, ENSMUSG00000039220, ENSMUSG00000034640, ENSMUSG00000078765, ENSMUSG00000044786	286	32	8751	4.78092	0.999991	25.008
GOTERM_CC_FAT	GO:0016021~integral to membrane	90	0.567217	29.316	0.053317	ENSMUSG00000020023, ENSMUSG00000071342, ENSMUSG00000039903, ENSMUSG00000025792, ENSMUSG00000021360, ENSMUSG00000002602, ENSMUSG00000031111, ENSMUSG00000020538, ENSMUSG00000067586, ENSMUSG00000027864, ENSMUSG00000037434, ENSMUSG00000028645, ENSMUSG00000024012, ENSMUSG00000031871, ENSMUSG00000022265, ENSMUSG00000029648, ENSMUSG00000036103, ENSMUSG00000029231, ENSMUSG00000027314, ENSMUSG00000043421,…	203	2346	6116	1.15581	0.999992	50.0602
SMART	SM00111:C4	2	0.569076	0.651466	0.0705869	ENSMUSG00000031502, ENSMUSG00000031503	175	2	4842	27.6686	0.999959	57.7485
GOTERM_CC_FAT	GO:0045121~membrane raft	6	0.570495	1.9544	0.0500436	ENSMUSG00000027748, ENSMUSG00000020717, ENSMUSG00000027377, ENSMUSG00000003541, ENSMUSG00000028978, ENSMUSG00000028599	203	61	6116	2.96342	0.999983	47.8271
GOTERM_BP_FAT	GO:0007265~Ras protein signal transduction	5	0.572247	1.62866	0.0792936	ENSMUSG00000020717, ENSMUSG00000020611, ENSMUSG00000039960, ENSMUSG00000049521, ENSMUSG00000030742	232	47	6648	3.04842	1	74.8825
UP_SEQ_FEATURE	domain:TSP type-1 2	4	0.574553	1.30293	0.0165817	ENSMUSG00000032625, ENSMUSG00000022893, ENSMUSG00000036040, ENSMUSG00000040152	298	17	9117	7.19858	1	23.0008
UP_SEQ_FEATURE	domain:TSP type-1 1	4	0.574553	1.30293	0.0165817	ENSMUSG00000032625, ENSMUSG00000022893, ENSMUSG00000036040, ENSMUSG00000040152	298	17	9117	7.19858	1	23.0008
SMART	SM00181:EGF	9	0.574564	2.9316	0.065855	ENSMUSG00000045930, ENSMUSG00000027435, ENSMUSG00000040488, ENSMUSG00000074743, ENSMUSG00000040152, ENSMUSG00000010047, ENSMUSG00000028073, ENSMUSG00000027314, ENSMUSG00000027188	175	120	4842	2.07514	0.999917	55.1462
INTERPRO	IPR001092:Basic helix-loop-helix dimerisation region bHLH	7	0.578509	2.28013	0.0187305	ENSMUSG00000020538, ENSMUSG00000004328, ENSMUSG00000030103, ENSMUSG00000030256, ENSMUSG00000022346, ENSMUSG00000022528, ENSMUSG00000039830	286	65	8751	3.29516	0.999987	24.3366
UP_SEQ_FEATURE	domain:Orange	3	0.586019	0.977199	0.0199298	ENSMUSG00000030103, ENSMUSG00000030256, ENSMUSG00000022528	298	7	9117	13.1117	1	26.9981
GOTERM_BP_FAT	GO:0045860~positive regulation of protein kinase activity	7	0.591139	2.28013	0.0848833	ENSMUSG00000021453, ENSMUSG00000039005, ENSMUSG00000018932, ENSMUSG00000014599, ENSMUSG00000024610, ENSMUSG00000061878, ENSMUSG00000032578	232	88	6648	2.27939	1	77.3145
GOTERM_BP_FAT	GO:0050864~regulation of B cell activation	4	0.591966	1.30293	0.0845486	ENSMUSG00000039005, ENSMUSG00000024959, ENSMUSG00000023067, ENSMUSG00000026288	232	30	6648	3.82069	1	77.1754
GOTERM_BP_FAT	GO:0007565~female pregnancy	4	0.591966	1.30293	0.0845486	ENSMUSG00000033863, ENSMUSG00000074743, ENSMUSG00000030353, ENSMUSG00000052837	232	30	6648	3.82069	1	77.1754
GOTERM_BP_FAT	GO:0050870~positive regulation of T cell activation	4	0.591966	1.30293	0.0845486	ENSMUSG00000036594, ENSMUSG00000024959, ENSMUSG00000037649, ENSMUSG00000024610	232	30	6648	3.82069	1	77.1754
GOTERM_CC_FAT	GO:0042825~TAP complex	2	0.592819	0.651466	0.0649706	ENSMUSG00000036594, ENSMUSG00000037649	203	2	6116	30.1281	0.999999	57.3149
GOTERM_CC_FAT	GO:0030935~sheet-forming collagen	2	0.592819	0.651466	0.0649706	ENSMUSG00000031502, ENSMUSG00000031503	203	2	6116	30.1281	0.999999	57.3149
GOTERM_CC_FAT	GO:0042613~MHC class II protein complex	2	0.592819	0.651466	0.0649706	ENSMUSG00000036594, ENSMUSG00000037649	203	2	6116	30.1281	0.999999	57.3149
GOTERM_CC_FAT	GO:0005587~collagen type IV	2	0.592819	0.651466	0.0649706	ENSMUSG00000031502, ENSMUSG00000031503	203	2	6116	30.1281	0.999999	57.3149
GOTERM_BP_FAT	GO:0007517~muscle organ development	8	0.593552	2.60586	0.0843794	ENSMUSG00000032085, ENSMUSG00000034640, ENSMUSG00000031987, ENSMUSG00000022951, ENSMUSG00000017491, ENSMUSG00000019947, ENSMUSG00000026547, ENSMUSG00000027488	232	109	6648	2.10313	1	77.1047
GOTERM_BP_FAT	GO:0035239~tube morphogenesis	8	0.593552	2.60586	0.0843794	ENSMUSG00000004791, ENSMUSG00000023951, ENSMUSG00000014599, ENSMUSG00000030790, ENSMUSG00000020611, ENSMUSG00000062960, ENSMUSG00000029648, ENSMUSG00000030123	232	109	6648	2.10313	1	77.1047
GOTERM_CC_FAT	GO:0031226~intrinsic to plasma membrane	14	0.594046	4.56026	0.0691115	ENSMUSG00000027748, ENSMUSG00000002602, ENSMUSG00000027661, ENSMUSG00000030742, ENSMUSG00000036353, ENSMUSG00000067586, ENSMUSG00000027894, ENSMUSG00000062960, ENSMUSG00000024610, ENSMUSG00000029648, ENSMUSG00000022265, ENSMUSG00000029231, ENSMUSG00000027314, ENSMUSG00000006445	203	250	6116	1.68717	1	59.6496
UP_SEQ_FEATURE	transmembrane region	88	0.595933	28.6645	0.0195067	ENSMUSG00000020023, ENSMUSG00000071342, ENSMUSG00000039903, ENSMUSG00000025792, ENSMUSG00000021360, ENSMUSG00000002602, ENSMUSG00000031111, ENSMUSG00000020538, ENSMUSG00000067586, ENSMUSG00000027864, ENSMUSG00000037434, ENSMUSG00000028645, ENSMUSG00000024012, ENSMUSG00000031871, ENSMUSG00000022265, ENSMUSG00000029648, ENSMUSG00000036103, ENSMUSG00000029231, ENSMUSG00000027314, ENSMUSG00000043421,…	298	2189	9117	1.22991	1	26.5038
SMART	SM00211:TY	3	0.596914	0.977199	0.0880567	ENSMUSG00000024610, ENSMUSG00000020427, ENSMUSG00000017493	175	14	4842	5.92898	0.999997	66.205
SMART	SM00409:IG	9	0.598577	2.9316	0.0823899	ENSMUSG00000027864, ENSMUSG00000020717, ENSMUSG00000062960, ENSMUSG00000002602, ENSMUSG00000029648, ENSMUSG00000037405, ENSMUSG00000029231, ENSMUSG00000031111, ENSMUSG00000023992	175	126	4842	1.97633	0.999993	63.649
GOTERM_BP_FAT	GO:0008283~cell proliferation	10	0.599449	3.25733	0.0872727	ENSMUSG00000004791, ENSMUSG00000024959, ENSMUSG00000023951, ENSMUSG00000024610, ENSMUSG00000007659, ENSMUSG00000057789, ENSMUSG00000034165, ENSMUSG00000028599, ENSMUSG00000056501, ENSMUSG00000044813	232	154	6648	1.86073	1	78.285
GOTERM_BP_FAT	GO:0007276~gamete generation	10	0.599449	3.25733	0.0872727	ENSMUSG00000036840, ENSMUSG00000066687, ENSMUSG00000053470, ENSMUSG00000062300, ENSMUSG00000040850, ENSMUSG00000022893, ENSMUSG00000003131, ENSMUSG00000028978, ENSMUSG00000030189, ENSMUSG00000007659	232	154	6648	1.86073	1	78.285
UP_SEQ_FEATURE	domain:Helix-loop-helix motif	7	0.600486	2.28013	0.0187701	ENSMUSG00000020538, ENSMUSG00000004328, ENSMUSG00000030103, ENSMUSG00000030256, ENSMUSG00000022346, ENSMUSG00000022528, ENSMUSG00000039830	298	65	9117	3.29473	1	25.636
GOTERM_BP_FAT	GO:0019953~sexual reproduction	11	0.600687	3.58306	0.0880835	ENSMUSG00000036840, ENSMUSG00000066687, ENSMUSG00000053470, ENSMUSG00000062300, ENSMUSG00000040850, ENSMUSG00000022893, ENSMUSG00000003131, ENSMUSG00000028978, ENSMUSG00000030189, ENSMUSG00000007659, ENSMUSG00000004040	232	177	6648	1.78083	1	78.6054
GOTERM_BP_FAT	GO:0007283~spermatogenesis	8	0.610418	2.60586	0.0908821	ENSMUSG00000036840, ENSMUSG00000066687, ENSMUSG00000053470, ENSMUSG00000062300, ENSMUSG00000040850, ENSMUSG00000003131, ENSMUSG00000030189, ENSMUSG00000007659	232	111	6648	2.06524	1	79.6773
GOTERM_BP_FAT	GO:0048232~male gamete generation	8	0.610418	2.60586	0.0908821	ENSMUSG00000036840, ENSMUSG00000066687, ENSMUSG00000053470, ENSMUSG00000062300, ENSMUSG00000040850, ENSMUSG00000003131, ENSMUSG00000030189, ENSMUSG00000007659	232	111	6648	2.06524	1	79.6773
GOTERM_BP_FAT	GO:0045934~negative regulation of nucleobase, nucleoside, nucleotide and nucleic acid metabolic process	14	0.619849	4.56026	0.0947919	ENSMUSG00000038393, ENSMUSG00000000317, ENSMUSG00000003032, ENSMUSG00000030103, ENSMUSG00000017491, ENSMUSG00000022528, ENSMUSG00000039830, ENSMUSG00000020893, ENSMUSG00000066687, ENSMUSG00000035673, ENSMUSG00000071646, ENSMUSG00000030256, ENSMUSG00000022346, ENSMUSG00000027803	232	250	6648	1.60469	1	81.0906
GOTERM_BP_FAT	GO:0030166~proteoglycan biosynthetic process	3	0.620411	0.977199	0.0938215	ENSMUSG00000034612, ENSMUSG00000061731, ENSMUSG00000074916	232	15	6648	5.73103	1	80.7487
GOTERM_BP_FAT	GO:0008645~hexose transport	3	0.620411	0.977199	0.0938215	ENSMUSG00000028645, ENSMUSG00000027661, ENSMUSG00000030087	232	15	6648	5.73103	1	80.7487
GOTERM_BP_FAT	GO:0015758~glucose transport	3	0.620411	0.977199	0.0938215	ENSMUSG00000028645, ENSMUSG00000027661, ENSMUSG00000030087	232	15	6648	5.73103	1	80.7487
GOTERM_BP_FAT	GO:0050954~sensory perception of mechanical stimulus	5	0.621497	1.62866	0.0946411	ENSMUSG00000040055, ENSMUSG00000046352, ENSMUSG00000056966, ENSMUSG00000023959, ENSMUSG00000022346	232	50	6648	2.86552	1	81.0378
INTERPRO	IPR018378:C-type lectin, conserved site	4	0.621817	1.30293	0.025852	ENSMUSG00000060703, ENSMUSG00000045930, ENSMUSG00000027435, ENSMUSG00000036103	286	20	8751	6.11958	1	32.0436
GOTERM_BP_FAT	GO:0033674~positive regulation of kinase activity	7	0.622711	2.28013	0.0960527	ENSMUSG00000021453, ENSMUSG00000039005, ENSMUSG00000018932, ENSMUSG00000014599, ENSMUSG00000024610, ENSMUSG00000061878, ENSMUSG00000032578	232	91	6648	2.20424	1	81.5262
GOTERM_BP_FAT	GO:0031668~cellular response to extracellular stimulus	4	0.629426	1.30293	0.0982985	ENSMUSG00000020538, ENSMUSG00000002289, ENSMUSG00000021250, ENSMUSG00000002602	232	32	6648	3.5819	1	82.279
GOTERM_BP_FAT	GO:0008643~carbohydrate transport	4	0.629426	1.30293	0.0982985	ENSMUSG00000028645, ENSMUSG00000027661, ENSMUSG00000030087, ENSMUSG00000013698	232	32	6648	3.5819	1	82.279
GOTERM_CC_FAT	GO:0044459~plasma membrane part	37	0.640447	12.0521	0.0824404	ENSMUSG00000027748, ENSMUSG00000037649, ENSMUSG00000039960, ENSMUSG00000046352, ENSMUSG00000002602, ENSMUSG00000024659, ENSMUSG00000004451, ENSMUSG00000027488, ENSMUSG00000036353, ENSMUSG00000067586, ENSMUSG00000036594, ENSMUSG00000022500, ENSMUSG00000028645, ENSMUSG00000020611, ENSMUSG00000040055, ENSMUSG00000024610, ENSMUSG00000031871, ENSMUSG00000029648, ENSMUSG00000022265, ENSMUSG00000029231,…	203	867	6116	1.28574	1	66.3896
GOTERM_MF_FAT	GO:0004714~transmembrane receptor protein tyrosine kinase activity	5	0.664745	1.62866	0.0415796	ENSMUSG00000062960, ENSMUSG00000002602, ENSMUSG00000029648, ENSMUSG00000029231, ENSMUSG00000006445	216	39	6355	3.77196	1	44.5276
INTERPRO	IPR006207:Cystine knot, C-terminal	3	0.666277	0.977199	0.032709	ENSMUSG00000028195, ENSMUSG00000019997, ENSMUSG00000041120	286	9	8751	10.1993	1	38.7673
INTERPRO	IPR002475:BCL2-like apoptosis inhibitor	3	0.666277	0.977199	0.032709	ENSMUSG00000032191, ENSMUSG00000007659, ENSMUSG00000057789	286	9	8751	10.1993	1	38.7673
GOTERM_MF_FAT	GO:0046982~protein heterodimerization activity	7	0.666554	2.28013	0.0363128	ENSMUSG00000023034, ENSMUSG00000022383, ENSMUSG00000021250, ENSMUSG00000071637, ENSMUSG00000007659, ENSMUSG00000056501, ENSMUSG00000039318	216	73	6355	2.82122	0.999999	40.1449
UP_SEQ_FEATURE	domain:Ig-like C2-type 7	3	0.667787	0.977199	0.0260075	ENSMUSG00000062960, ENSMUSG00000029648, ENSMUSG00000031111	298	8	9117	11.4727	1	33.7625
INTERPRO	IPR008160:Collagen triple helix repeat	5	0.670747	1.62866	0.0312942	ENSMUSG00000027570, ENSMUSG00000001435, ENSMUSG00000031502, ENSMUSG00000031503, ENSMUSG00000036103	286	37	8751	4.13485	1	37.433
GOTERM_MF_FAT	GO:0042802~identical protein binding	12	0.673379	3.90879	0.0397714	ENSMUSG00000024843, ENSMUSG00000023034, ENSMUSG00000066687, ENSMUSG00000034171, ENSMUSG00000062300, ENSMUSG00000023951, ENSMUSG00000014599, ENSMUSG00000071637, ENSMUSG00000029648, ENSMUSG00000056501, ENSMUSG00000027803, ENSMUSG00000039830	216	179	6355	1.97238	1	43.0576
GOTERM_CC_FAT	GO:0017053~transcriptional repressor complex	3	0.679957	0.977199	0.0962051	ENSMUSG00000066687, ENSMUSG00000071646, ENSMUSG00000030256	203	16	6116	5.64901	1	72.2486
GOTERM_MF_FAT	GO:0016564~transcription repressor activity	10	0.694374	3.25733	0.0508671	ENSMUSG00000066687, ENSMUSG00000026628, ENSMUSG00000000317, ENSMUSG00000035673, ENSMUSG00000003032, ENSMUSG00000071646, ENSMUSG00000030103, ENSMUSG00000030256, ENSMUSG00000027803, ENSMUSG00000022528	216	142	6355	2.07192	1	51.5386
GOTERM_MF_FAT	GO:0003690~double-stranded DNA binding	4	0.715728	1.30293	0.050802	ENSMUSG00000066687, ENSMUSG00000021250, ENSMUSG00000000078, ENSMUSG00000022346	216	25	6355	4.70741	1	51.4924
UP_SEQ_FEATURE	short sequence motif:BH1	3	0.735798	0.977199	0.0327285	ENSMUSG00000032191, ENSMUSG00000007659, ENSMUSG00000057789	298	9	9117	10.198	1	40.5576
UP_SEQ_FEATURE	short sequence motif:BH2	3	0.735798	0.977199	0.0327285	ENSMUSG00000032191, ENSMUSG00000007659, ENSMUSG00000057789	298	9	9117	10.198	1	40.5576
UP_SEQ_FEATURE	domain:CTCK	3	0.735798	0.977199	0.0327285	ENSMUSG00000028195, ENSMUSG00000019997, ENSMUSG00000041120	298	9	9117	10.198	1	40.5576
INTERPRO	IPR006210:EGF-like	9	0.737532	2.9316	0.0418836	ENSMUSG00000045930, ENSMUSG00000027435, ENSMUSG00000040488, ENSMUSG00000074743, ENSMUSG00000040152, ENSMUSG00000010047, ENSMUSG00000028073, ENSMUSG00000027314, ENSMUSG00000027188	286	120	8751	2.29484	1	46.7966
GOTERM_MF_FAT	GO:0005201~extracellular matrix structural constituent	3	0.76882	0.977199	0.0695526	ENSMUSG00000001435, ENSMUSG00000031502, ENSMUSG00000031503	216	13	6355	6.78953	1	63.223
GOTERM_MF_FAT	GO:0043566~structure-specific DNA binding	5	0.770344	1.62866	0.0733938	ENSMUSG00000066687, ENSMUSG00000021250, ENSMUSG00000030189, ENSMUSG00000000078, ENSMUSG00000022346	216	47	6355	3.12993	1	65.2746
GOTERM_MF_FAT	GO:0004145~diamine N-acetyltransferase activity	2	0.771503	0.651466	0.0665238	ENSMUSG00000025283, ENSMUSG00000069835	216	2	6355	29.4213	1	61.5266
INTERPRO	IPR003599:Immunoglobulin subtype	9	0.786656	2.9316	0.0531513	ENSMUSG00000027864, ENSMUSG00000020717, ENSMUSG00000062960, ENSMUSG00000002602, ENSMUSG00000029648, ENSMUSG00000037405, ENSMUSG00000029231, ENSMUSG00000031111, ENSMUSG00000023992	286	126	8751	2.18556	1	55.3148
INTERPRO	IPR008266:Tyrosine protein kinase, active site	6	0.787083	1.9544	0.0507495	ENSMUSG00000062960, ENSMUSG00000074305, ENSMUSG00000002602, ENSMUSG00000029648, ENSMUSG00000029231, ENSMUSG00000006445	286	62	8751	2.96109	1	53.6135
GOTERM_MF_FAT	GO:0003707~steroid hormone receptor activity	4	0.813939	1.30293	0.0992796	ENSMUSG00000023034, ENSMUSG00000022383, ENSMUSG00000020889, ENSMUSG00000017491	216	33	6355	3.56622	1	76.5629
GOTERM_MF_FAT	GO:0008201~heparin binding	5	0.819103	1.62866	0.0928535	ENSMUSG00000028195, ENSMUSG00000023951, ENSMUSG00000022893, ENSMUSG00000019997, ENSMUSG00000040152	216	51	6355	2.88444	1	74.1331
GOTERM_MF_FAT	GO:0050508~glucuronosyl-N-acetylglucosaminyl-proteoglycan 4-alpha-N-acetylglucosaminyltransferase activity	2	0.823266	0.651466	0.0981148	ENSMUSG00000028838, ENSMUSG00000061731	216	3	6355	19.6142	1	76.1389
UP_SEQ_FEATURE	domain:EGF-like 1	6	0.824227	1.9544	0.0479458	ENSMUSG00000027435, ENSMUSG00000040488, ENSMUSG00000074743, ENSMUSG00000040152, ENSMUSG00000028073, ENSMUSG00000027314	298	61	9117	3.00924	1	53.6078
GOTERM_MF_FAT	GO:0008083~growth factor activity	6	0.828647	1.9544	0.0915092	ENSMUSG00000004791, ENSMUSG00000039004, ENSMUSG00000029380, ENSMUSG00000023951, ENSMUSG00000014599, ENSMUSG00000019997	216	71	6355	2.48631	1	73.5961
INTERPRO	IPR000716:Thyroglobulin type-1	3	0.828795	0.977199	0.0743428	ENSMUSG00000024610, ENSMUSG00000020427, ENSMUSG00000017493	286	14	8751	6.55669	1	67.9981
UP_SEQ_FEATURE	domain:SH2	6	0.829961	1.9544	0.0451671	ENSMUSG00000054520, ENSMUSG00000004040, ENSMUSG00000053113, ENSMUSG00000026288, ENSMUSG00000044813, ENSMUSG00000032578	298	60	9117	3.0594	1	51.4455
INTERPRO	IPR007110:Immunoglobulin-like	11	0.831278	3.58306	0.0693751	ENSMUSG00000036594, ENSMUSG00000027864, ENSMUSG00000062300, ENSMUSG00000020717, ENSMUSG00000037649, ENSMUSG00000062960, ENSMUSG00000002602, ENSMUSG00000029648, ENSMUSG00000037405, ENSMUSG00000029231, ENSMUSG00000031111	286	180	8751	1.86987	1	65.3694
INTERPRO	IPR006209:EGF	6	0.831401	1.9544	0.0666093	ENSMUSG00000027435, ENSMUSG00000040488, ENSMUSG00000074743, ENSMUSG00000040152, ENSMUSG00000027314, ENSMUSG00000027188	286	67	8751	2.74011	1	63.82
INTERPRO	IPR004978:Stanniocalcin	2	0.832711	0.651466	0.0640784	ENSMUSG00000020303, ENSMUSG00000014813	286	2	8751	30.5979	1	62.3458
INTERPRO	IPR001442:Type 4 procollagen, C-terminal repeat	2	0.832711	0.651466	0.0640784	ENSMUSG00000031502, ENSMUSG00000031503	286	2	8751	30.5979	1	62.3458
INTERPRO	IPR016316:Complement component C1q/Thrombomodulin	2	0.832711	0.651466	0.0640784	ENSMUSG00000027435, ENSMUSG00000074743	286	2	8751	30.5979	1	62.3458
INTERPRO	IPR001003:MHC class II, alpha chain, N-terminal	2	0.832711	0.651466	0.0640784	ENSMUSG00000036594, ENSMUSG00000037649	286	2	8751	30.5979	1	62.3458
INTERPRO	IPR014745:MHC class II, alpha/beta chain, N-terminal	2	0.832711	0.651466	0.0640784	ENSMUSG00000036594, ENSMUSG00000037649	286	2	8751	30.5979	1	62.3458
INTERPRO	IPR013032:EGF-like region, conserved site	10	0.834189	3.25733	0.0728383	ENSMUSG00000045930, ENSMUSG00000027435, ENSMUSG00000040488, ENSMUSG00000074743, ENSMUSG00000040152, ENSMUSG00000010047, ENSMUSG00000028073, ENSMUSG00000006445, ENSMUSG00000027314, ENSMUSG00000027188	286	158	8751	1.93658	1	67.2223
UP_SEQ_FEATURE	domain:Thyroglobulin type-1	3	0.835811	0.977199	0.0479104	ENSMUSG00000024610, ENSMUSG00000020427, ENSMUSG00000017493	298	11	9117	8.34381	1	53.5809
UP_SEQ_FEATURE	domain:VWFC	3	0.835811	0.977199	0.0479104	ENSMUSG00000028195, ENSMUSG00000019997, ENSMUSG00000040152	298	11	9117	8.34381	1	53.5809
INTERPRO	IPR011598:Helix-loop-helix DNA-binding	5	0.836355	1.62866	0.0789817	ENSMUSG00000030103, ENSMUSG00000030256, ENSMUSG00000022346, ENSMUSG00000022528, ENSMUSG00000039830	286	50	8751	3.05979	1	70.2837
INTERPRO	IPR001723:Steroid hormone receptor	4	0.847368	1.30293	0.0847944	ENSMUSG00000023034, ENSMUSG00000022383, ENSMUSG00000020889, ENSMUSG00000017491	286	32	8751	3.82474	1	72.9329
PIR_SUPERFAMILY	PIRSF001719:fos transforming protein	3	0.854864	0.977199	0.0103231	ENSMUSG00000026628, ENSMUSG00000021250, ENSMUSG00000029135	155	4	3597	17.4048	0.854864	12.06
INTERPRO	IPR001628:Zinc finger, nuclear hormone receptor-type	4	0.858745	1.30293	0.0911298	ENSMUSG00000023034, ENSMUSG00000022383, ENSMUSG00000020889, ENSMUSG00000017491	286	33	8751	3.70884	1	75.5687
INTERPRO	IPR008946:Nuclear hormone receptor, ligand-binding	4	0.858745	1.30293	0.0911298	ENSMUSG00000023034, ENSMUSG00000022383, ENSMUSG00000020889, ENSMUSG00000017491	286	33	8751	3.70884	1	75.5687
INTERPRO	IPR000536:Nuclear hormone receptor, ligand-binding, core	4	0.858745	1.30293	0.0911298	ENSMUSG00000023034, ENSMUSG00000022383, ENSMUSG00000020889, ENSMUSG00000017491	286	33	8751	3.70884	1	75.5687
INTERPRO	IPR001061:Transgelin (SM22-alpha)	2	0.860118	0.651466	0.0945661	ENSMUSG00000032085, ENSMUSG00000026547	286	3	8751	20.3986	1	76.8962
INTERPRO	IPR006208:Cystine knot	2	0.860118	0.651466	0.0945661	ENSMUSG00000028195, ENSMUSG00000019997	286	3	8751	20.3986	1	76.8962
INTERPRO	IPR016468:CCAAT/enhancer-binding	2	0.860118	0.651466	0.0945661	ENSMUSG00000071637, ENSMUSG00000056501	286	3	8751	20.3986	1	76.8962
INTERPRO	IPR012395:IGFBP-related, CNN	2	0.860118	0.651466	0.0945661	ENSMUSG00000028195, ENSMUSG00000019997	286	3	8751	20.3986	1	76.8962
UP_SEQ_FEATURE	short sequence motif:BH3	3	0.86108	0.977199	0.0562825	ENSMUSG00000024959, ENSMUSG00000007659, ENSMUSG00000057789	298	12	9117	7.64849	1	59.567
UP_SEQ_FEATURE	region of interest:Heparin-binding	3	0.86108	0.977199	0.0562825	ENSMUSG00000028195, ENSMUSG00000019997, ENSMUSG00000040152	298	12	9117	7.64849	1	59.567
UP_SEQ_FEATURE	propeptide:N-terminal propeptide (7S domain)	2	0.886563	0.651466	0.0640952	ENSMUSG00000031502, ENSMUSG00000031503	298	2	9117	30.594	1	64.4941
UP_SEQ_FEATURE	region of interest:Trans-activation domain A (TAD-A)	2	0.886563	0.651466	0.0640952	ENSMUSG00000027544, ENSMUSG00000033016	298	2	9117	30.594	1	64.4941
UP_SEQ_FEATURE	domain:Collagen IV NC1	2	0.886563	0.651466	0.0640952	ENSMUSG00000031502, ENSMUSG00000031503	298	2	9117	30.594	1	64.4941
UP_SEQ_FEATURE	zinc finger region:C3H1-type 2	3	0.913889	0.977199	0.0743832	ENSMUSG00000021127, ENSMUSG00000078765, ENSMUSG00000044786	298	14	9117	6.55585	1	70.1282
UP_SEQ_FEATURE	zinc finger region:C3H1-type 1	3	0.913889	0.977199	0.0743832	ENSMUSG00000021127, ENSMUSG00000078765, ENSMUSG00000044786	298	14	9117	6.55585	1	70.1282
UP_SEQ_FEATURE	short sequence motif:Cell attachment site	5	0.920013	1.62866	0.0790652	ENSMUSG00000028040, ENSMUSG00000027864, ENSMUSG00000001435, ENSMUSG00000040152, ENSMUSG00000037405	298	50	9117	3.0594	1	72.4047
UP_SEQ_FEATURE	region of interest:Acetyl-CoA binding	2	0.937354	0.651466	0.0945904	ENSMUSG00000025283, ENSMUSG00000069835	298	3	9117	20.396	1	78.845
UP_SEQ_FEATURE	repeat:Calponin-like	2	0.937354	0.651466	0.0945904	ENSMUSG00000032085, ENSMUSG00000026547	298	3	9117	20.396	1	78.845
UP_SEQ_FEATURE	region of interest:Alpha-1	2	0.937354	0.651466	0.0945904	ENSMUSG00000036594, ENSMUSG00000037649	298	3	9117	20.396	1	78.845
UP_SEQ_FEATURE	region of interest:Alpha-2	2	0.937354	0.651466	0.0945904	ENSMUSG00000036594, ENSMUSG00000037649	298	3	9117	20.396	1	78.845
UP_SEQ_FEATURE	domain:TSP type-1 7	2	0.937354	0.651466	0.0945904	ENSMUSG00000032625, ENSMUSG00000036040	298	3	9117	20.396	1	78.845
UP_SEQ_FEATURE	zinc finger region:NR C4-type	4	0.941462	1.30293	0.0912006	ENSMUSG00000023034, ENSMUSG00000022383, ENSMUSG00000020889, ENSMUSG00000017491	298	33	9117	3.70836	1	77.5724
UP_SEQ_FEATURE	DNA-binding region:Nuclear receptor	4	0.941462	1.30293	0.0912006	ENSMUSG00000023034, ENSMUSG00000022383, ENSMUSG00000020889, ENSMUSG00000017491	298	33	9117	3.70836	1	77.5724
UP_SEQ_FEATURE	domain:GST C-terminal	3	0.941542	0.977199	0.0940429	ENSMUSG00000029919, ENSMUSG00000023959, ENSMUSG00000007041	298	16	9117	5.73637	1	78.6442
BIOCARTA	m_il2rbPathway:IL-2 Receptor Beta Chain in T cell Activation	5	0.984277	1.62866	0.0652935	ENSMUSG00000024959, ENSMUSG00000021250, ENSMUSG00000007659, ENSMUSG00000022346, ENSMUSG00000053113	53	22	726	3.11321	0.999753	54.0942
BIOCARTA	m_GATA3pathway:GATA3 participate in activating the Th2 cytokine genes expression	3	0.999652	0.977199	0.0626827	ENSMUSG00000018932, ENSMUSG00000052837, ENSMUSG00000027544	53	6	726	6.84906	0.999652	52.5938
PIR_SUPERFAMILY	PIRSF027808:PIRSF027808	2	0.999708	0.651466	0.0838053	ENSMUSG00000030103, ENSMUSG00000030256	155	2	3597	23.2065	1	66.1762
PIR_SUPERFAMILY	PIRSF002258:collagen alpha 1(IV) chain	2	0.999708	0.651466	0.0838053	ENSMUSG00000031502, ENSMUSG00000031503	155	2	3597	23.2065	1	66.1762
PIR_SUPERFAMILY	PIRSF038502:vascular endothelial growth factor receptor	2	0.999708	0.651466	0.0838053	ENSMUSG00000062960, ENSMUSG00000029648	155	2	3597	23.2065	1	66.1762
PIR_SUPERFAMILY	PIRSF016072:PIRSF016072	2	0.999708	0.651466	0.0838053	ENSMUSG00000025283, ENSMUSG00000069835	155	2	3597	23.2065	1	66.1762
PIR_SUPERFAMILY	PIRSF001775:CD93/CD141	2	0.999708	0.651466	0.0838053	ENSMUSG00000027435, ENSMUSG00000074743	155	2	3597	23.2065	1	66.1762
PIR_SUPERFAMILY	PIRSF001775:thrombomodulin	2	0.999708	0.651466	0.0838053	ENSMUSG00000027435, ENSMUSG00000074743	155	2	3597	23.2065	1	66.1762
PIR_SUPERFAMILY	PIRSF001991:class II histocompatibility antigen	2	0.999708	0.651466	0.0838053	ENSMUSG00000036594, ENSMUSG00000037649	155	2	3597	23.2065	1	66.1762

## Sheet: b6+
br6 upregulated, n=161, intensity>50, unambiguous
Category	Term	Count	Benjamini	%	PValue	Genes	List Total	Pop Hits	Pop Total	Fold Enrichment	Bonferroni	FDR
SP_PIR_KEYWORDS	disulfide bond	51	1.21467e-11	31.677	5.83692e-14	ENSMUSG00000029380, ENSMUSG00000031502, ENSMUSG00000031503, ENSMUSG00000039037, ENSMUSG00000018500, ENSMUSG00000010047, ENSMUSG00000000489, ENSMUSG00000002289, ENSMUSG00000036040, ENSMUSG00000029648, ENSMUSG00000029231, ENSMUSG00000027314, ENSMUSG00000032125, ENSMUSG00000001435, ENSMUSG00000020303, ENSMUSG00000039167, ENSMUSG00000013846, ENSMUSG00000017493, ENSMUSG00000027188, ENSMUSG00000004791,…	154	965	9179	3.15005	1.21467e-11	7.36633e-11
UP_SEQ_FEATURE	disulfide bond	50	4.99721e-11	31.0559	1.01328e-13	ENSMUSG00000029380, ENSMUSG00000031502, ENSMUSG00000031503, ENSMUSG00000039037, ENSMUSG00000018500, ENSMUSG00000010047, ENSMUSG00000000489, ENSMUSG00000002289, ENSMUSG00000036040, ENSMUSG00000029648, ENSMUSG00000029231, ENSMUSG00000027314, ENSMUSG00000032125, ENSMUSG00000001435, ENSMUSG00000039167, ENSMUSG00000013846, ENSMUSG00000017493, ENSMUSG00000027188, ENSMUSG00000004791, ENSMUSG00000014813,…	155	928	9102	3.16393	4.99721e-11	1.45683e-10
SP_PIR_KEYWORDS	glycoprotein	63	4.88248e-09	39.1304	4.69469e-11	ENSMUSG00000031502, ENSMUSG00000031503, ENSMUSG00000039903, ENSMUSG00000039037, ENSMUSG00000021360, ENSMUSG00000010047, ENSMUSG00000018500, ENSMUSG00000000489, ENSMUSG00000002289, ENSMUSG00000037434, ENSMUSG00000028645, ENSMUSG00000036040, ENSMUSG00000031871, ENSMUSG00000029648, ENSMUSG00000029231, ENSMUSG00000027314, ENSMUSG00000032125, ENSMUSG00000001435, ENSMUSG00000020303, ENSMUSG00000039167,…	154	1656	9179	2.26754	9.76495e-09	5.92208e-08
UP_SEQ_FEATURE	glycosylation site:N-linked (GlcNAc...)	62	9.45669e-09	38.5093	3.83639e-11	ENSMUSG00000031502, ENSMUSG00000031503, ENSMUSG00000039903, ENSMUSG00000039037, ENSMUSG00000021360, ENSMUSG00000010047, ENSMUSG00000018500, ENSMUSG00000000489, ENSMUSG00000002289, ENSMUSG00000037434, ENSMUSG00000028645, ENSMUSG00000036040, ENSMUSG00000031871, ENSMUSG00000029648, ENSMUSG00000029231, ENSMUSG00000027314, ENSMUSG00000032125, ENSMUSG00000001435, ENSMUSG00000020303, ENSMUSG00000039167,…	155	1579	9102	2.30576	1.89134e-08	5.5136e-08
SP_PIR_KEYWORDS	angiogenesis	11	3.24817e-07	6.8323	4.68486e-09	ENSMUSG00000004791, ENSMUSG00000032125, ENSMUSG00000054364, ENSMUSG00000031502, ENSMUSG00000023951, ENSMUSG00000023905, ENSMUSG00000031503, ENSMUSG00000062960, ENSMUSG00000029648, ENSMUSG00000006445, ENSMUSG00000044813	154	48	9179	13.6592	9.7445e-07	5.90968e-06
SP_PIR_KEYWORDS	signal	50	5.5019e-07	31.0559	1.05806e-08	ENSMUSG00000029380, ENSMUSG00000031502, ENSMUSG00000031503, ENSMUSG00000039903, ENSMUSG00000010047, ENSMUSG00000000489, ENSMUSG00000002289, ENSMUSG00000036040, ENSMUSG00000031871, ENSMUSG00000029648, ENSMUSG00000029231, ENSMUSG00000027314, ENSMUSG00000032125, ENSMUSG00000001435, ENSMUSG00000020303, ENSMUSG00000039167, ENSMUSG00000017493, ENSMUSG00000027188, ENSMUSG00000004791, ENSMUSG00000062960,…	154	1298	9179	2.29599	2.20076e-06	1.33468e-05
UP_SEQ_FEATURE	signal peptide	50	2.90748e-06	31.0559	1.76926e-08	ENSMUSG00000029380, ENSMUSG00000031502, ENSMUSG00000031503, ENSMUSG00000039903, ENSMUSG00000010047, ENSMUSG00000000489, ENSMUSG00000002289, ENSMUSG00000036040, ENSMUSG00000031871, ENSMUSG00000029648, ENSMUSG00000029231, ENSMUSG00000027314, ENSMUSG00000032125, ENSMUSG00000001435, ENSMUSG00000020303, ENSMUSG00000039167, ENSMUSG00000017493, ENSMUSG00000027188, ENSMUSG00000004791, ENSMUSG00000062960,…	155	1298	9102	2.26204	8.72241e-06	2.54275e-05
GOTERM_BP_FAT	GO:0001944~vasculature development	17	0.000144125	10.559	2.31356e-07	ENSMUSG00000032125, ENSMUSG00000001435, ENSMUSG00000054364, ENSMUSG00000028978, ENSMUSG00000061878, ENSMUSG00000004791, ENSMUSG00000023951, ENSMUSG00000023905, ENSMUSG00000062960, ENSMUSG00000031871, ENSMUSG00000029648, ENSMUSG00000052837, ENSMUSG00000027314, ENSMUSG00000006445, ENSMUSG00000053113, ENSMUSG00000044813, ENSMUSG00000000530	127	180	6639	4.93714	0.000288229	0.000375777
GOTERM_BP_FAT	GO:0001568~blood vessel development	17	0.000228318	10.559	1.83262e-07	ENSMUSG00000032125, ENSMUSG00000001435, ENSMUSG00000054364, ENSMUSG00000028978, ENSMUSG00000061878, ENSMUSG00000004791, ENSMUSG00000023951, ENSMUSG00000023905, ENSMUSG00000062960, ENSMUSG00000031871, ENSMUSG00000029648, ENSMUSG00000052837, ENSMUSG00000027314, ENSMUSG00000006445, ENSMUSG00000053113, ENSMUSG00000044813, ENSMUSG00000000530	127	177	6639	5.02082	0.000228318	0.00029766
GOTERM_BP_FAT	GO:0006955~immune response	16	0.000240719	9.93789	5.7965e-07	ENSMUSG00000029380, ENSMUSG00000039005, ENSMUSG00000026656, ENSMUSG00000034394, ENSMUSG00000037405, ENSMUSG00000030142, ENSMUSG00000026288, ENSMUSG00000078566, ENSMUSG00000036594, ENSMUSG00000021453, ENSMUSG00000023951, ENSMUSG00000041827, ENSMUSG00000035673, ENSMUSG00000021508, ENSMUSG00000028599, ENSMUSG00000028776	127	169	6639	4.94917	0.000721983	0.000941484
SP_PIR_KEYWORDS	Secreted	25	0.000265304	15.528	6.37833e-06	ENSMUSG00000029380, ENSMUSG00000031502, ENSMUSG00000041445, ENSMUSG00000031503, ENSMUSG00000026656, ENSMUSG00000000489, ENSMUSG00000037411, ENSMUSG00000002289, ENSMUSG00000023951, ENSMUSG00000031722, ENSMUSG00000036040, ENSMUSG00000001435, ENSMUSG00000022893, ENSMUSG00000046223, ENSMUSG00000030790, ENSMUSG00000020303, ENSMUSG00000034394, ENSMUSG00000020427, ENSMUSG00000013846, ENSMUSG00000017493,…	154	529	9179	2.81682	0.00132582	0.0080456
GOTERM_BP_FAT	GO:0001525~angiogenesis	12	0.000519938	7.45342	1.66958e-06	ENSMUSG00000004791, ENSMUSG00000032125, ENSMUSG00000001435, ENSMUSG00000054364, ENSMUSG00000023951, ENSMUSG00000023905, ENSMUSG00000062960, ENSMUSG00000028978, ENSMUSG00000029648, ENSMUSG00000027314, ENSMUSG00000000530, ENSMUSG00000044813	127	96	6639	6.53445	0.00207813	0.00271175
GOTERM_BP_FAT	GO:0048514~blood vessel morphogenesis	14	0.000829978	8.69565	3.33195e-06	ENSMUSG00000054364, ENSMUSG00000001435, ENSMUSG00000032125, ENSMUSG00000028978, ENSMUSG00000004791, ENSMUSG00000023951, ENSMUSG00000023905, ENSMUSG00000062960, ENSMUSG00000029648, ENSMUSG00000027314, ENSMUSG00000006445, ENSMUSG00000052837, ENSMUSG00000044813, ENSMUSG00000000530	127	146	6639	5.01273	0.00414301	0.00541173
KEGG_PATHWAY	mmu04060:Cytokine-cytokine receptor interaction	11	0.00230051	6.8323	3.03043e-05	ENSMUSG00000029380, ENSMUSG00000023951, ENSMUSG00000023905, ENSMUSG00000034394, ENSMUSG00000062960, ENSMUSG00000021508, ENSMUSG00000029648, ENSMUSG00000029231, ENSMUSG00000028599, ENSMUSG00000000489, ENSMUSG00000000530	64	88	2640	5.15625	0.00230051	0.0318846
SP_PIR_KEYWORDS	receptor	21	0.00606696	13.0435	0.000175526	ENSMUSG00000028967, ENSMUSG00000032125, ENSMUSG00000039005, ENSMUSG00000046223, ENSMUSG00000026656, ENSMUSG00000044337, ENSMUSG00000018500, ENSMUSG00000010047, ENSMUSG00000039167, ENSMUSG00000022032, ENSMUSG00000022383, ENSMUSG00000023905, ENSMUSG00000027435, ENSMUSG00000062960, ENSMUSG00000074743, ENSMUSG00000029648, ENSMUSG00000028599, ENSMUSG00000006373, ENSMUSG00000029231, ENSMUSG00000006445,…	154	490	9179	2.55445	0.0358541	0.221191
GOTERM_CC_FAT	GO:0005576~extracellular region	27	0.00731496	16.7702	4.31864e-05	ENSMUSG00000029380, ENSMUSG00000031502, ENSMUSG00000041445, ENSMUSG00000031503, ENSMUSG00000026656, ENSMUSG00000000489, ENSMUSG00000037411, ENSMUSG00000002289, ENSMUSG00000023951, ENSMUSG00000030022, ENSMUSG00000031722, ENSMUSG00000036040, ENSMUSG00000001435, ENSMUSG00000022893, ENSMUSG00000046223, ENSMUSG00000030790, ENSMUSG00000020303, ENSMUSG00000034394, ENSMUSG00000020427, ENSMUSG00000013846,…	114	619	6112	2.33858	0.00731496	0.052674
GOTERM_BP_FAT	GO:0042127~regulation of cell proliferation	19	0.00991569	11.8012	4.79853e-05	ENSMUSG00000001435, ENSMUSG00000039005, ENSMUSG00000030790, ENSMUSG00000026656, ENSMUSG00000028978, ENSMUSG00000034394, ENSMUSG00000061878, ENSMUSG00000020427, ENSMUSG00000029135, ENSMUSG00000022528, ENSMUSG00000000489, ENSMUSG00000026288, ENSMUSG00000037411, ENSMUSG00000066687, ENSMUSG00000023951, ENSMUSG00000062960, ENSMUSG00000031871, ENSMUSG00000023067, ENSMUSG00000022346	127	332	6639	2.99168	0.0580387	0.0779109
UP_SEQ_FEATURE	topological domain:Extracellular	33	0.0111108	20.4969	9.06489e-05	ENSMUSG00000027800, ENSMUSG00000062760, ENSMUSG00000040747, ENSMUSG00000039903, ENSMUSG00000026656, ENSMUSG00000018500, ENSMUSG00000036594, ENSMUSG00000045930, ENSMUSG00000037434, ENSMUSG00000028645, ENSMUSG00000027435, ENSMUSG00000031871, ENSMUSG00000022265, ENSMUSG00000029648, ENSMUSG00000029231, ENSMUSG00000006445, ENSMUSG00000027314, ENSMUSG00000000530, ENSMUSG00000039005, ENSMUSG00000020717,…	155	945	9102	2.05063	0.043708	0.1302
SP_PIR_KEYWORDS	Apoptosis	13	0.0186866	8.07453	0.000634624	ENSMUSG00000054364, ENSMUSG00000032515, ENSMUSG00000020108, ENSMUSG00000026288, ENSMUSG00000078566, ENSMUSG00000021453, ENSMUSG00000023905, ENSMUSG00000022500, ENSMUSG00000035105, ENSMUSG00000046607, ENSMUSG00000006445, ENSMUSG00000044813, ENSMUSG00000013698	154	239	9179	3.24205	0.123697	0.797598
SP_PIR_KEYWORDS	differentiation	13	0.0196255	8.07453	0.000762043	ENSMUSG00000054364, ENSMUSG00000032125, ENSMUSG00000004791, ENSMUSG00000053470, ENSMUSG00000021453, ENSMUSG00000023951, ENSMUSG00000023905, ENSMUSG00000062960, ENSMUSG00000021590, ENSMUSG00000029648, ENSMUSG00000056501, ENSMUSG00000027314, ENSMUSG00000044813	154	244	9179	3.17562	0.146633	0.957031
UP_SEQ_FEATURE	domain:C-type lectin	5	0.0203815	3.10559	0.000250582	ENSMUSG00000060703, ENSMUSG00000045930, ENSMUSG00000027435, ENSMUSG00000074743, ENSMUSG00000030142	155	19	9102	15.4533	0.116224	0.35953
UP_SEQ_FEATURE	DNA-binding region:Basic motif	9	0.0205643	5.59006	0.000210715	ENSMUSG00000026628, ENSMUSG00000071637, ENSMUSG00000029135, ENSMUSG00000030103, ENSMUSG00000056501, ENSMUSG00000052837, ENSMUSG00000022346, ENSMUSG00000022528, ENSMUSG00000042622	155	96	9102	5.50524	0.0986785	0.30241
GOTERM_BP_FAT	GO:0001701~in utero embryonic development	13	0.0245902	8.07453	0.000159843	ENSMUSG00000030790, ENSMUSG00000034394, ENSMUSG00000030189, ENSMUSG00000022150, ENSMUSG00000022528, ENSMUSG00000042622, ENSMUSG00000037434, ENSMUSG00000030353, ENSMUSG00000056501, ENSMUSG00000029231, ENSMUSG00000053113, ENSMUSG00000052837, ENSMUSG00000000530	127	182	6639	3.73397	0.180598	0.259307
GOTERM_BP_FAT	GO:0045765~regulation of angiogenesis	6	0.0276385	3.72671	0.000157446	ENSMUSG00000054364, ENSMUSG00000022893, ENSMUSG00000031503, ENSMUSG00000028978, ENSMUSG00000018500, ENSMUSG00000037411	127	28	6639	11.2019	0.178147	0.255423
INTERPRO	IPR016186:C-type lectin-like	6	0.0338434	3.72671	0.000101258	ENSMUSG00000001435, ENSMUSG00000060703, ENSMUSG00000045930, ENSMUSG00000027435, ENSMUSG00000074743, ENSMUSG00000030142	146	29	8736	12.3798	0.0338434	0.137803
SP_PIR_KEYWORDS	hydroxylysine	3	0.0367815	1.86335	0.0016202	ENSMUSG00000001435, ENSMUSG00000031502, ENSMUSG00000031503	154	4	9179	44.7029	0.286287	2.02467
SMART	SM00338:BRLZ	6	0.0431718	3.72671	0.00102579	ENSMUSG00000026628, ENSMUSG00000071637, ENSMUSG00000029135, ENSMUSG00000056501, ENSMUSG00000052837, ENSMUSG00000042622	99	39	4839	7.51981	0.0844798	1.1006
GOTERM_BP_FAT	GO:0051094~positive regulation of developmental process	11	0.043386	6.8323	0.000320332	ENSMUSG00000036594, ENSMUSG00000054364, ENSMUSG00000023905, ENSMUSG00000030022, ENSMUSG00000034394, ENSMUSG00000028978, ENSMUSG00000020427, ENSMUSG00000052837, ENSMUSG00000053113, ENSMUSG00000026288, ENSMUSG00000032035	127	141	6639	4.07824	0.329142	0.519026
INTERPRO	IPR004827:Basic-leucine zipper (bZIP) transcription factor	6	0.0475362	3.72671	0.000429642	ENSMUSG00000026628, ENSMUSG00000071637, ENSMUSG00000029135, ENSMUSG00000056501, ENSMUSG00000052837, ENSMUSG00000042622	146	39	8736	9.20548	0.135937	0.583496
UP_SEQ_FEATURE	topological domain:Cytoplasmic	39	0.0505376	24.2236	0.000736069	ENSMUSG00000027800, ENSMUSG00000062760, ENSMUSG00000040747, ENSMUSG00000039037, ENSMUSG00000039903, ENSMUSG00000026656, ENSMUSG00000021360, ENSMUSG00000018500, ENSMUSG00000021916, ENSMUSG00000036594, ENSMUSG00000045930, ENSMUSG00000037434, ENSMUSG00000028645, ENSMUSG00000027435, ENSMUSG00000031871, ENSMUSG00000029648, ENSMUSG00000022265, ENSMUSG00000029231, ENSMUSG00000006445, ENSMUSG00000027314,…	155	1342	9102	1.70654	0.304424	1.05268
GOTERM_CC_FAT	GO:0044421~extracellular region part	16	0.0526349	9.93789	0.000953734	ENSMUSG00000029380, ENSMUSG00000001435, ENSMUSG00000031502, ENSMUSG00000022893, ENSMUSG00000041445, ENSMUSG00000031503, ENSMUSG00000034394, ENSMUSG00000020427, ENSMUSG00000017493, ENSMUSG00000002289, ENSMUSG00000023951, ENSMUSG00000030022, ENSMUSG00000036040, ENSMUSG00000014813, ENSMUSG00000074743, ENSMUSG00000021508	114	328	6112	2.61532	0.149739	1.15734
GOTERM_BP_FAT	GO:0008284~positive regulation of cell proliferation	12	0.0527737	7.45342	0.000435036	ENSMUSG00000001435, ENSMUSG00000039005, ENSMUSG00000023951, ENSMUSG00000030790, ENSMUSG00000034394, ENSMUSG00000062960, ENSMUSG00000061878, ENSMUSG00000029135, ENSMUSG00000023067, ENSMUSG00000022346, ENSMUSG00000022528, ENSMUSG00000000489	127	174	6639	3.60521	0.418516	0.704262
GOTERM_CC_FAT	GO:0005886~plasma membrane	42	0.0568198	26.087	0.00137548	ENSMUSG00000039960, ENSMUSG00000039903, ENSMUSG00000026656, ENSMUSG00000018500, ENSMUSG00000010047, ENSMUSG00000028073, ENSMUSG00000019173, ENSMUSG00000036594, ENSMUSG00000023951, ENSMUSG00000037434, ENSMUSG00000022500, ENSMUSG00000028645, ENSMUSG00000027435, ENSMUSG00000031871, ENSMUSG00000029648, ENSMUSG00000022265, ENSMUSG00000029231, ENSMUSG00000006445, ENSMUSG00000027314, ENSMUSG00000044813,…	114	1436	6112	1.5681	0.208632	1.66519
INTERPRO	IPR001304:C-type lectin	5	0.0577431	3.10559	0.000349805	ENSMUSG00000060703, ENSMUSG00000045930, ENSMUSG00000027435, ENSMUSG00000074743, ENSMUSG00000030142	146	21	8736	14.2466	0.112152	0.47531
SMART	SM00034:CLECT	5	0.0605983	3.10559	0.000726621	ENSMUSG00000060703, ENSMUSG00000045930, ENSMUSG00000027435, ENSMUSG00000074743, ENSMUSG00000030142	99	21	4839	11.6378	0.0605983	0.780758
GOTERM_CC_FAT	GO:0044420~extracellular matrix part	6	0.0648893	3.72671	0.0019713	ENSMUSG00000001435, ENSMUSG00000031502, ENSMUSG00000023951, ENSMUSG00000022893, ENSMUSG00000041445, ENSMUSG00000031503	114	49	6112	6.56498	0.284985	2.37858
GOTERM_CC_FAT	GO:0005615~extracellular space	11	0.0650761	6.8323	0.00237213	ENSMUSG00000029380, ENSMUSG00000002289, ENSMUSG00000023951, ENSMUSG00000030022, ENSMUSG00000041445, ENSMUSG00000034394, ENSMUSG00000074743, ENSMUSG00000014813, ENSMUSG00000020427, ENSMUSG00000021508, ENSMUSG00000017493	114	188	6112	3.13699	0.332183	2.85582
GOTERM_CC_FAT	GO:0005604~basement membrane	6	0.0713991	3.72671	0.000871105	ENSMUSG00000001435, ENSMUSG00000031502, ENSMUSG00000023951, ENSMUSG00000022893, ENSMUSG00000041445, ENSMUSG00000031503	114	41	6112	7.84596	0.1377	1.05756
SP_PIR_KEYWORDS	egf-like domain	8	0.0735858	4.96894	0.00403402	ENSMUSG00000045930, ENSMUSG00000027435, ENSMUSG00000074743, ENSMUSG00000010047, ENSMUSG00000028073, ENSMUSG00000027314, ENSMUSG00000039167, ENSMUSG00000027188	154	121	9179	3.94075	0.568623	4.97116
SP_PIR_KEYWORDS	triple helix	3	0.0792639	1.86335	0.00396241	ENSMUSG00000001435, ENSMUSG00000031502, ENSMUSG00000031503	154	6	9179	29.8019	0.562124	4.88494
SP_PIR_KEYWORDS	hydroxyproline	3	0.0792639	1.86335	0.00396241	ENSMUSG00000001435, ENSMUSG00000031502, ENSMUSG00000031503	154	6	9179	29.8019	0.562124	4.88494
UP_SEQ_FEATURE	domain:Ig-like C2-type 1	7	0.0840789	4.34783	0.00142414	ENSMUSG00000032125, ENSMUSG00000020717, ENSMUSG00000062960, ENSMUSG00000026656, ENSMUSG00000029648, ENSMUSG00000037405, ENSMUSG00000029231	155	73	9102	5.63093	0.504704	2.02738
UP_SEQ_FEATURE	domain:Ig-like C2-type 2	7	0.0840789	4.34783	0.00142414	ENSMUSG00000032125, ENSMUSG00000020717, ENSMUSG00000062960, ENSMUSG00000026656, ENSMUSG00000029648, ENSMUSG00000037405, ENSMUSG00000029231	155	73	9102	5.63093	0.504704	2.02738
UP_SEQ_FEATURE	domain:Ig-like C2-type 5	5	0.0908555	3.10559	0.00173736	ENSMUSG00000020717, ENSMUSG00000062960, ENSMUSG00000029648, ENSMUSG00000037405, ENSMUSG00000029231	155	31	9102	9.47138	0.575677	2.46811
UP_SEQ_FEATURE	domain:Leucine-zipper	7	0.100247	4.34783	0.00214041	ENSMUSG00000026628, ENSMUSG00000071637, ENSMUSG00000029135, ENSMUSG00000056501, ENSMUSG00000052837, ENSMUSG00000022346, ENSMUSG00000042622	155	79	9102	5.20327	0.652279	3.03254
GOTERM_BP_FAT	GO:0009792~embryonic development ending in birth or egg hatching	14	0.101152	8.69565	0.00162484	ENSMUSG00000030790, ENSMUSG00000034394, ENSMUSG00000030189, ENSMUSG00000022150, ENSMUSG00000022528, ENSMUSG00000042622, ENSMUSG00000037434, ENSMUSG00000030353, ENSMUSG00000056501, ENSMUSG00000029231, ENSMUSG00000006445, ENSMUSG00000053113, ENSMUSG00000052837, ENSMUSG00000000530	127	268	6639	2.73081	0.868163	2.60668
GOTERM_BP_FAT	GO:0032504~multicellular organism reproduction	12	0.102538	7.45342	0.00156164	ENSMUSG00000066687, ENSMUSG00000053470, ENSMUSG00000023951, ENSMUSG00000061718, ENSMUSG00000022893, ENSMUSG00000003131, ENSMUSG00000034394, ENSMUSG00000062960, ENSMUSG00000028978, ENSMUSG00000030189, ENSMUSG00000021590, ENSMUSG00000052837	127	203	6639	3.09018	0.857345	2.50651
GOTERM_BP_FAT	GO:0048609~reproductive process in a multicellular organism	12	0.102538	7.45342	0.00156164	ENSMUSG00000066687, ENSMUSG00000053470, ENSMUSG00000023951, ENSMUSG00000061718, ENSMUSG00000022893, ENSMUSG00000003131, ENSMUSG00000034394, ENSMUSG00000062960, ENSMUSG00000028978, ENSMUSG00000030189, ENSMUSG00000021590, ENSMUSG00000052837	127	203	6639	3.09018	0.857345	2.50651
GOTERM_BP_FAT	GO:0001817~regulation of cytokine production	7	0.102558	4.34783	0.00173536	ENSMUSG00000039005, ENSMUSG00000018932, ENSMUSG00000061878, ENSMUSG00000018500, ENSMUSG00000056501, ENSMUSG00000026288, ENSMUSG00000018899	127	68	6639	5.38131	0.885151	2.78166
GOTERM_BP_FAT	GO:0045597~positive regulation of cell differentiation	9	0.102623	5.59006	0.00130267	ENSMUSG00000036594, ENSMUSG00000023905, ENSMUSG00000030022, ENSMUSG00000034394, ENSMUSG00000020427, ENSMUSG00000052837, ENSMUSG00000053113, ENSMUSG00000026288, ENSMUSG00000032035	127	113	6639	4.16354	0.802929	2.09497
GOTERM_BP_FAT	GO:0032101~regulation of response to external stimulus	7	0.105184	4.34783	0.000980664	ENSMUSG00000039005, ENSMUSG00000022383, ENSMUSG00000026656, ENSMUSG00000035673, ENSMUSG00000018500, ENSMUSG00000028599, ENSMUSG00000044786	127	61	6639	5.99884	0.705509	1.58098
GOTERM_BP_FAT	GO:0051252~regulation of RNA metabolic process	26	0.107638	16.1491	0.00155258	ENSMUSG00000029135, ENSMUSG00000022528, ENSMUSG00000022383, ENSMUSG00000023951, ENSMUSG00000063060, ENSMUSG00000071637, ENSMUSG00000035673, ENSMUSG00000030353, ENSMUSG00000036867, ENSMUSG00000056501, ENSMUSG00000022346, ENSMUSG00000027803, ENSMUSG00000026628, ENSMUSG00000000317, ENSMUSG00000030189, ENSMUSG00000034394, ENSMUSG00000030103, ENSMUSG00000032515, ENSMUSG00000042622, ENSMUSG00000040732,…	127	710	6639	1.91432	0.855722	2.49213
GOTERM_BP_FAT	GO:0043009~chordate embryonic development	14	0.108101	8.69565	0.00146798	ENSMUSG00000030790, ENSMUSG00000034394, ENSMUSG00000030189, ENSMUSG00000022150, ENSMUSG00000022528, ENSMUSG00000042622, ENSMUSG00000037434, ENSMUSG00000030353, ENSMUSG00000056501, ENSMUSG00000029231, ENSMUSG00000006445, ENSMUSG00000053113, ENSMUSG00000052837, ENSMUSG00000000530	127	265	6639	2.76173	0.839657	2.35785
GOTERM_BP_FAT	GO:0048585~negative regulation of response to stimulus	6	0.108189	3.72671	0.00110213	ENSMUSG00000022383, ENSMUSG00000026656, ENSMUSG00000028599, ENSMUSG00000044786, ENSMUSG00000053113, ENSMUSG00000026288	127	42	6639	7.46794	0.746912	1.77517
GOTERM_BP_FAT	GO:0048010~vascular endothelial growth factor receptor signaling pathway	4	0.108977	2.48447	0.00129562	ENSMUSG00000023951, ENSMUSG00000062960, ENSMUSG00000029648, ENSMUSG00000029231	127	12	6639	17.4252	0.801187	2.08374
GOTERM_BP_FAT	GO:0002460~adaptive immune response based on somatic recombination of immune receptors built from immunoglobulin superfamily domains	6	0.111138	3.72671	0.00122844	ENSMUSG00000036594, ENSMUSG00000021453, ENSMUSG00000023951, ENSMUSG00000026656, ENSMUSG00000037405, ENSMUSG00000026288	127	43	6639	7.29427	0.783805	1.9767
GOTERM_BP_FAT	GO:0002250~adaptive immune response	6	0.111138	3.72671	0.00122844	ENSMUSG00000036594, ENSMUSG00000021453, ENSMUSG00000023951, ENSMUSG00000026656, ENSMUSG00000037405, ENSMUSG00000026288	127	43	6639	7.29427	0.783805	1.9767
GOTERM_BP_FAT	GO:0050727~regulation of inflammatory response	5	0.113801	3.10559	0.00203412	ENSMUSG00000026656, ENSMUSG00000035673, ENSMUSG00000018500, ENSMUSG00000028599, ENSMUSG00000044786	127	29	6639	9.01303	0.920904	3.25316
UP_SEQ_FEATURE	domain:Ig-like C2-type 4	5	0.115853	3.10559	0.0027436	ENSMUSG00000020717, ENSMUSG00000062960, ENSMUSG00000029648, ENSMUSG00000037405, ENSMUSG00000029231	155	35	9102	8.38894	0.741911	3.87154
GOTERM_BP_FAT	GO:0042035~regulation of cytokine biosynthetic process	5	0.127202	3.10559	0.00261713	ENSMUSG00000039005, ENSMUSG00000018932, ENSMUSG00000056501, ENSMUSG00000026288, ENSMUSG00000018899	127	31	6639	8.43155	0.961811	4.16709
INTERPRO	IPR009134:Vascular endothelial growth factor receptor, VEGFR, N-terminal	3	0.127707	1.86335	0.00160613	ENSMUSG00000062960, ENSMUSG00000029648, ENSMUSG00000029231	146	4	8736	44.8767	0.42104	2.16517
GOTERM_BP_FAT	GO:0045944~positive regulation of transcription from RNA polymerase II promoter	12	0.129337	7.45342	0.00255332	ENSMUSG00000022383, ENSMUSG00000023951, ENSMUSG00000034394, ENSMUSG00000071637, ENSMUSG00000030353, ENSMUSG00000056501, ENSMUSG00000032515, ENSMUSG00000027803, ENSMUSG00000022346, ENSMUSG00000022528, ENSMUSG00000032035, ENSMUSG00000018899	127	216	6639	2.9042	0.958643	4.06746
SP_PIR_KEYWORDS	Lectin	5	0.13134	3.10559	0.00943238	ENSMUSG00000060703, ENSMUSG00000045930, ENSMUSG00000027435, ENSMUSG00000039903, ENSMUSG00000030142	154	50	9179	5.96039	0.860717	11.2679
GOTERM_BP_FAT	GO:0006952~defense response	10	0.132732	6.21118	0.00251126	ENSMUSG00000036594, ENSMUSG00000078566, ENSMUSG00000029380, ENSMUSG00000039005, ENSMUSG00000018932, ENSMUSG00000026656, ENSMUSG00000061878, ENSMUSG00000007041, ENSMUSG00000028599, ENSMUSG00000017493	127	154	6639	3.39452	0.956412	4.00174
SP_PIR_KEYWORDS	hormone	4	0.133469	2.48447	0.00891363	ENSMUSG00000030790, ENSMUSG00000020303, ENSMUSG00000014813, ENSMUSG00000037010	154	26	9179	9.16983	0.844692	10.68
SP_PIR_KEYWORDS	DNA binding	7	0.142579	4.34783	0.00883534	ENSMUSG00000022383, ENSMUSG00000063060, ENSMUSG00000071637, ENSMUSG00000056501, ENSMUSG00000044786, ENSMUSG00000022528, ENSMUSG00000018899	154	107	9179	3.89932	0.84212	10.5909
GOTERM_BP_FAT	GO:0009611~response to wounding	10	0.149784	6.21118	0.00325041	ENSMUSG00000029380, ENSMUSG00000039005, ENSMUSG00000018932, ENSMUSG00000022383, ENSMUSG00000020717, ENSMUSG00000046223, ENSMUSG00000061878, ENSMUSG00000074743, ENSMUSG00000028599, ENSMUSG00000017493	127	160	6639	3.26722	0.982692	5.15065
SP_PIR_KEYWORDS	transmembrane	51	0.151419	31.677	0.0117707	ENSMUSG00000039903, ENSMUSG00000039037, ENSMUSG00000021360, ENSMUSG00000018500, ENSMUSG00000037434, ENSMUSG00000028645, ENSMUSG00000021590, ENSMUSG00000031871, ENSMUSG00000029648, ENSMUSG00000022265, ENSMUSG00000029231, ENSMUSG00000027314, ENSMUSG00000043421, ENSMUSG00000039167, ENSMUSG00000013846, ENSMUSG00000062960, ENSMUSG00000027800, ENSMUSG00000062760, ENSMUSG00000040747, ENSMUSG00000060703,…	154	2236	9179	1.35948	0.914807	13.8743
GOTERM_BP_FAT	GO:0045408~regulation of interleukin-6 biosynthetic process	3	0.152314	1.86335	0.00344219	ENSMUSG00000039005, ENSMUSG00000056501, ENSMUSG00000026288	127	5	6639	31.3654	0.986382	5.44663
GOTERM_BP_FAT	GO:0032675~regulation of interleukin-6 production	4	0.153444	2.48447	0.00373636	ENSMUSG00000039005, ENSMUSG00000018500, ENSMUSG00000056501, ENSMUSG00000026288	127	17	6639	12.3001	0.990573	5.89894
GOTERM_BP_FAT	GO:0048568~embryonic organ development	9	0.154889	5.59006	0.00364003	ENSMUSG00000023951, ENSMUSG00000030790, ENSMUSG00000034394, ENSMUSG00000023959, ENSMUSG00000056501, ENSMUSG00000006445, ENSMUSG00000052837, ENSMUSG00000022346, ENSMUSG00000053113	127	133	6639	3.53745	0.989367	5.75106
GOTERM_BP_FAT	GO:0003006~reproductive developmental process	9	0.165979	5.59006	0.00436037	ENSMUSG00000066687, ENSMUSG00000023951, ENSMUSG00000022893, ENSMUSG00000034394, ENSMUSG00000062960, ENSMUSG00000028978, ENSMUSG00000030189, ENSMUSG00000029231, ENSMUSG00000052837	127	137	6639	3.43416	0.995682	6.85172
GOTERM_BP_FAT	GO:0045637~regulation of myeloid cell differentiation	5	0.167641	3.10559	0.00455479	ENSMUSG00000066687, ENSMUSG00000034394, ENSMUSG00000044786, ENSMUSG00000026288, ENSMUSG00000032035	127	36	6639	7.2605	0.996614	7.14672
GOTERM_BP_FAT	GO:0045137~development of primary sexual characteristics	6	0.169977	3.72671	0.0043267	ENSMUSG00000023951, ENSMUSG00000022893, ENSMUSG00000062960, ENSMUSG00000028978, ENSMUSG00000030189, ENSMUSG00000029231	127	57	6639	5.50269	0.995496	6.80053
GOTERM_BP_FAT	GO:0006355~regulation of transcription, DNA-dependent	24	0.177842	14.9068	0.00517289	ENSMUSG00000026628, ENSMUSG00000000317, ENSMUSG00000030189, ENSMUSG00000034394, ENSMUSG00000029135, ENSMUSG00000030103, ENSMUSG00000032515, ENSMUSG00000022528, ENSMUSG00000042622, ENSMUSG00000040732, ENSMUSG00000066687, ENSMUSG00000022383, ENSMUSG00000023951, ENSMUSG00000063060, ENSMUSG00000071637, ENSMUSG00000035673, ENSMUSG00000030353, ENSMUSG00000036867, ENSMUSG00000056501, ENSMUSG00000052837,…	127	693	6639	1.81041	0.998439	8.07875
GOTERM_BP_FAT	GO:0060712~spongiotrophoblast layer development	3	0.1805	1.86335	0.00509926	ENSMUSG00000030790, ENSMUSG00000034394, ENSMUSG00000053113	127	6	6639	26.1378	0.998288	7.96818
GOTERM_CC_FAT	GO:0009986~cell surface	8	0.185538	4.96894	0.00961127	ENSMUSG00000036594, ENSMUSG00000032125, ENSMUSG00000023905, ENSMUSG00000027435, ENSMUSG00000026656, ENSMUSG00000037405, ENSMUSG00000022032, ENSMUSG00000000530	114	129	6112	3.3249	0.806372	11.1147
GOTERM_BP_FAT	GO:0001763~morphogenesis of a branching structure	7	0.187607	4.34783	0.00565346	ENSMUSG00000004791, ENSMUSG00000023951, ENSMUSG00000030790, ENSMUSG00000062960, ENSMUSG00000029648, ENSMUSG00000053113, ENSMUSG00000000489	127	86	6639	4.25499	0.999145	8.79734
GOTERM_CC_FAT	GO:0031012~extracellular matrix	9	0.189079	5.59006	0.0110343	ENSMUSG00000001435, ENSMUSG00000002289, ENSMUSG00000031502, ENSMUSG00000023951, ENSMUSG00000022893, ENSMUSG00000030022, ENSMUSG00000041445, ENSMUSG00000031503, ENSMUSG00000036040	114	165	6112	2.9244	0.848362	12.6603
GOTERM_CC_FAT	GO:0005578~proteinaceous extracellular matrix	9	0.189369	5.59006	0.00860744	ENSMUSG00000001435, ENSMUSG00000002289, ENSMUSG00000031502, ENSMUSG00000023951, ENSMUSG00000022893, ENSMUSG00000030022, ENSMUSG00000041445, ENSMUSG00000031503, ENSMUSG00000036040	114	158	6112	3.05396	0.769982	10.0093
GOTERM_BP_FAT	GO:0030888~regulation of B cell proliferation	4	0.193122	2.48447	0.00600949	ENSMUSG00000039005, ENSMUSG00000026656, ENSMUSG00000023067, ENSMUSG00000026288	127	20	6639	10.4551	0.999453	9.32629
GOTERM_BP_FAT	GO:0001892~embryonic placenta development	5	0.2017	3.10559	0.00666711	ENSMUSG00000030790, ENSMUSG00000034394, ENSMUSG00000056501, ENSMUSG00000052837, ENSMUSG00000053113	127	40	6639	6.53445	0.99976	10.2958
GOTERM_BP_FAT	GO:0009891~positive regulation of biosynthetic process	14	0.202325	8.69565	0.00705055	ENSMUSG00000039005, ENSMUSG00000034394, ENSMUSG00000018500, ENSMUSG00000032515, ENSMUSG00000022528, ENSMUSG00000023951, ENSMUSG00000022383, ENSMUSG00000071637, ENSMUSG00000030353, ENSMUSG00000056501, ENSMUSG00000022346, ENSMUSG00000027803, ENSMUSG00000032035, ENSMUSG00000018899	127	318	6639	2.30144	0.999852	10.8565
GOTERM_BP_FAT	GO:0031328~positive regulation of cellular biosynthetic process	14	0.202361	8.69565	0.00687176	ENSMUSG00000039005, ENSMUSG00000034394, ENSMUSG00000018500, ENSMUSG00000032515, ENSMUSG00000022528, ENSMUSG00000023951, ENSMUSG00000022383, ENSMUSG00000071637, ENSMUSG00000030353, ENSMUSG00000056501, ENSMUSG00000022346, ENSMUSG00000027803, ENSMUSG00000032035, ENSMUSG00000018899	127	317	6639	2.3087	0.999814	10.5955
GOTERM_BP_FAT	GO:0051173~positive regulation of nitrogen compound metabolic process	14	0.202743	8.69565	0.00652503	ENSMUSG00000039005, ENSMUSG00000034394, ENSMUSG00000018500, ENSMUSG00000032515, ENSMUSG00000022528, ENSMUSG00000023951, ENSMUSG00000022383, ENSMUSG00000071637, ENSMUSG00000030353, ENSMUSG00000056501, ENSMUSG00000022346, ENSMUSG00000027803, ENSMUSG00000032035, ENSMUSG00000018899	127	315	6639	2.32336	0.999713	10.0871
SP_PIR_KEYWORDS	cell membrane	23	0.204806	14.2857	0.017474	ENSMUSG00000028040, ENSMUSG00000054364, ENSMUSG00000046223, ENSMUSG00000026656, ENSMUSG00000039903, ENSMUSG00000028978, ENSMUSG00000039960, ENSMUSG00000044337, ENSMUSG00000018500, ENSMUSG00000010047, ENSMUSG00000028073, ENSMUSG00000019173, ENSMUSG00000026288, ENSMUSG00000039167, ENSMUSG00000022032, ENSMUSG00000023951, ENSMUSG00000037434, ENSMUSG00000028645, ENSMUSG00000025161, ENSMUSG00000031871,…	154	822	9179	1.66775	0.97444	19.9383
INTERPRO	IPR001824:Receptor tyrosine kinase, class III, conserved site	3	0.206922	1.86335	0.00544006	ENSMUSG00000062960, ENSMUSG00000029648, ENSMUSG00000029231	146	7	8736	25.6438	0.843496	7.15922
SP_PIR_KEYWORDS	Signal-anchor	9	0.210335	5.59006	0.0191154	ENSMUSG00000003541, ENSMUSG00000039037, ENSMUSG00000039357, ENSMUSG00000021360, ENSMUSG00000021916, ENSMUSG00000030142, ENSMUSG00000013846, ENSMUSG00000022032, ENSMUSG00000010095	154	201	9179	2.66883	0.981948	21.6092
SMART	SM00181:EGF	8	0.217162	4.96894	0.0113228	ENSMUSG00000045930, ENSMUSG00000027435, ENSMUSG00000074743, ENSMUSG00000010047, ENSMUSG00000028073, ENSMUSG00000027314, ENSMUSG00000039167, ENSMUSG00000027188	99	122	4839	3.20517	0.624433	11.5554
GOTERM_BP_FAT	GO:0045893~positive regulation of transcription, DNA-dependent	12	0.218885	7.45342	0.00789907	ENSMUSG00000022383, ENSMUSG00000023951, ENSMUSG00000034394, ENSMUSG00000071637, ENSMUSG00000030353, ENSMUSG00000056501, ENSMUSG00000032515, ENSMUSG00000027803, ENSMUSG00000022346, ENSMUSG00000022528, ENSMUSG00000032035, ENSMUSG00000018899	127	251	6639	2.49923	0.999949	12.0858
INTERPRO	IPR013032:EGF-like region, conserved site	9	0.226638	5.59006	0.00527736	ENSMUSG00000045930, ENSMUSG00000027435, ENSMUSG00000074743, ENSMUSG00000010047, ENSMUSG00000028073, ENSMUSG00000006445, ENSMUSG00000027314, ENSMUSG00000039167, ENSMUSG00000027188	146	161	8736	3.34485	0.834545	6.95217
GOTERM_BP_FAT	GO:0051254~positive regulation of RNA metabolic process	12	0.23096	7.45342	0.00860411	ENSMUSG00000022383, ENSMUSG00000023951, ENSMUSG00000034394, ENSMUSG00000071637, ENSMUSG00000030353, ENSMUSG00000056501, ENSMUSG00000032515, ENSMUSG00000027803, ENSMUSG00000022346, ENSMUSG00000022528, ENSMUSG00000032035, ENSMUSG00000018899	127	254	6639	2.46971	0.999979	13.0951
GOTERM_CC_FAT	GO:0031224~intrinsic to membrane	58	0.232895	36.0248	0.015475	ENSMUSG00000039903, ENSMUSG00000039037, ENSMUSG00000021360, ENSMUSG00000010047, ENSMUSG00000018500, ENSMUSG00000019173, ENSMUSG00000037434, ENSMUSG00000028645, ENSMUSG00000021590, ENSMUSG00000031871, ENSMUSG00000029648, ENSMUSG00000022265, ENSMUSG00000029231, ENSMUSG00000027314, ENSMUSG00000043421, ENSMUSG00000032125, ENSMUSG00000039167, ENSMUSG00000013846, ENSMUSG00000062960, ENSMUSG00000027800,…	114	2449	6112	1.26975	0.929442	17.3263
INTERPRO	IPR018378:C-type lectin, conserved site	4	0.237965	2.48447	0.00478434	ENSMUSG00000060703, ENSMUSG00000045930, ENSMUSG00000027435, ENSMUSG00000030142	146	21	8736	11.3973	0.804184	6.32218
INTERPRO	IPR000072:Platelet-derived growth factor (PDGF)	3	0.238164	1.86335	0.00717476	ENSMUSG00000004791, ENSMUSG00000023951, ENSMUSG00000000489	146	8	8736	22.4384	0.913552	9.34027
GOTERM_BP_FAT	GO:0007548~sex differentiation	6	0.238298	3.72671	0.0091333	ENSMUSG00000023951, ENSMUSG00000022893, ENSMUSG00000062960, ENSMUSG00000028978, ENSMUSG00000030189, ENSMUSG00000029231	127	68	6639	4.61255	0.999989	13.8455
INTERPRO	IPR006210:EGF-like	8	0.244194	4.96894	0.00410876	ENSMUSG00000045930, ENSMUSG00000027435, ENSMUSG00000074743, ENSMUSG00000010047, ENSMUSG00000028073, ENSMUSG00000027314, ENSMUSG00000039167, ENSMUSG00000027188	146	122	8736	3.92365	0.753367	5.45248
SP_PIR_KEYWORDS	growth factor	5	0.24453	3.10559	0.0252896	ENSMUSG00000004791, ENSMUSG00000029380, ENSMUSG00000023951, ENSMUSG00000034394, ENSMUSG00000000489	154	67	9179	4.44805	0.995146	27.6111
SP_PIR_KEYWORDS	membrane	63	0.245172	39.1304	0.0266823	ENSMUSG00000039903, ENSMUSG00000039037, ENSMUSG00000021360, ENSMUSG00000010047, ENSMUSG00000018500, ENSMUSG00000019173, ENSMUSG00000037434, ENSMUSG00000022500, ENSMUSG00000028645, ENSMUSG00000031871, ENSMUSG00000021590, ENSMUSG00000029648, ENSMUSG00000022265, ENSMUSG00000029231, ENSMUSG00000027314, ENSMUSG00000044813, ENSMUSG00000043421, ENSMUSG00000028978, ENSMUSG00000022150, ENSMUSG00000039167,…	154	3014	9179	1.24587	0.996395	28.905
GOTERM_BP_FAT	GO:0008219~cell death	14	0.246727	8.69565	0.00973012	ENSMUSG00000054364, ENSMUSG00000032515, ENSMUSG00000020108, ENSMUSG00000026288, ENSMUSG00000078566, ENSMUSG00000021453, ENSMUSG00000023905, ENSMUSG00000022500, ENSMUSG00000035105, ENSMUSG00000046607, ENSMUSG00000028599, ENSMUSG00000022346, ENSMUSG00000044813, ENSMUSG00000013698	127	331	6639	2.21105	0.999995	14.6845
SP_PIR_KEYWORDS	collagen	4	0.253865	2.48447	0.0250243	ENSMUSG00000018906, ENSMUSG00000001435, ENSMUSG00000031502, ENSMUSG00000031503	154	38	9179	6.27409	0.994863	27.3621
GOTERM_BP_FAT	GO:0042981~regulation of apoptosis	15	0.254148	9.31677	0.0103013	ENSMUSG00000001435, ENSMUSG00000030189, ENSMUSG00000061878, ENSMUSG00000020427, ENSMUSG00000026288, ENSMUSG00000020423, ENSMUSG00000066687, ENSMUSG00000078566, ENSMUSG00000002289, ENSMUSG00000023951, ENSMUSG00000046607, ENSMUSG00000056501, ENSMUSG00000023067, ENSMUSG00000022346, ENSMUSG00000013698	127	371	6639	2.11357	0.999998	15.4803
GOTERM_BP_FAT	GO:0043487~regulation of RNA stability	3	0.255877	1.86335	0.0117899	ENSMUSG00000023951, ENSMUSG00000028599, ENSMUSG00000044786	127	9	6639	17.4252	1	17.5216
GOTERM_BP_FAT	GO:0060548~negative regulation of cell death	9	0.256305	5.59006	0.0120475	ENSMUSG00000078566, ENSMUSG00000002289, ENSMUSG00000023951, ENSMUSG00000030189, ENSMUSG00000061878, ENSMUSG00000023067, ENSMUSG00000056501, ENSMUSG00000022346, ENSMUSG00000020423	127	163	6639	2.88638	1	17.8701
GOTERM_BP_FAT	GO:0043069~negative regulation of programmed cell death	9	0.256305	5.59006	0.0120475	ENSMUSG00000078566, ENSMUSG00000002289, ENSMUSG00000023951, ENSMUSG00000030189, ENSMUSG00000061878, ENSMUSG00000023067, ENSMUSG00000056501, ENSMUSG00000022346, ENSMUSG00000020423	127	163	6639	2.88638	1	17.8701
GOTERM_BP_FAT	GO:0016265~death	14	0.257914	8.69565	0.0109519	ENSMUSG00000054364, ENSMUSG00000032515, ENSMUSG00000020108, ENSMUSG00000026288, ENSMUSG00000078566, ENSMUSG00000021453, ENSMUSG00000023905, ENSMUSG00000022500, ENSMUSG00000035105, ENSMUSG00000046607, ENSMUSG00000028599, ENSMUSG00000022346, ENSMUSG00000044813, ENSMUSG00000013698	127	336	6639	2.17815	0.999999	16.3782
GOTERM_BP_FAT	GO:0007167~enzyme linked receptor protein signaling pathway	10	0.258213	6.21118	0.0112037	ENSMUSG00000031490, ENSMUSG00000023951, ENSMUSG00000062960, ENSMUSG00000036867, ENSMUSG00000029648, ENSMUSG00000029231, ENSMUSG00000032515, ENSMUSG00000006445, ENSMUSG00000000489, ENSMUSG00000000530	127	194	6639	2.69462	0.999999	16.7233
KEGG_PATHWAY	mmu05211:Renal cell carcinoma	6	0.258306	3.72671	0.0078328	ENSMUSG00000004791, ENSMUSG00000023951, ENSMUSG00000035105, ENSMUSG00000028645, ENSMUSG00000000489, ENSMUSG00000032035	64	53	2640	4.66981	0.44989	7.94179
GOTERM_BP_FAT	GO:0043067~regulation of programmed cell death	15	0.259438	9.31677	0.0115036	ENSMUSG00000001435, ENSMUSG00000030189, ENSMUSG00000061878, ENSMUSG00000020427, ENSMUSG00000026288, ENSMUSG00000020423, ENSMUSG00000066687, ENSMUSG00000078566, ENSMUSG00000002289, ENSMUSG00000023951, ENSMUSG00000046607, ENSMUSG00000056501, ENSMUSG00000023067, ENSMUSG00000022346, ENSMUSG00000013698	127	376	6639	2.08546	0.999999	17.1326
GOTERM_BP_FAT	GO:0010941~regulation of cell death	15	0.259722	9.31677	0.0117568	ENSMUSG00000001435, ENSMUSG00000030189, ENSMUSG00000061878, ENSMUSG00000020427, ENSMUSG00000026288, ENSMUSG00000020423, ENSMUSG00000066687, ENSMUSG00000078566, ENSMUSG00000002289, ENSMUSG00000023951, ENSMUSG00000046607, ENSMUSG00000056501, ENSMUSG00000023067, ENSMUSG00000022346, ENSMUSG00000013698	127	377	6639	2.07993	1	17.4767
GOTERM_BP_FAT	GO:0043066~negative regulation of apoptosis	9	0.26064	5.59006	0.0108466	ENSMUSG00000078566, ENSMUSG00000002289, ENSMUSG00000023951, ENSMUSG00000030189, ENSMUSG00000061878, ENSMUSG00000023067, ENSMUSG00000056501, ENSMUSG00000022346, ENSMUSG00000020423	127	160	6639	2.9405	0.999999	16.2334
SMART	SM00141:PDGF	3	0.261084	1.86335	0.0104993	ENSMUSG00000004791, ENSMUSG00000023951, ENSMUSG00000000489	99	8	4839	18.3295	0.596554	10.7578
GOTERM_BP_FAT	GO:0032102~negative regulation of response to external stimulus	4	0.262364	2.48447	0.0126194	ENSMUSG00000022383, ENSMUSG00000026656, ENSMUSG00000028599, ENSMUSG00000044786	127	26	6639	8.0424	1	18.6389
KEGG_PATHWAY	mmu05200:Pathways in cancer	12	0.264364	7.45342	0.012046	ENSMUSG00000004791, ENSMUSG00000066687, ENSMUSG00000031502, ENSMUSG00000023951, ENSMUSG00000035105, ENSMUSG00000028645, ENSMUSG00000031503, ENSMUSG00000026821, ENSMUSG00000023067, ENSMUSG00000029231, ENSMUSG00000022346, ENSMUSG00000000489	64	217	2640	2.28111	0.601902	11.9733
GOTERM_BP_FAT	GO:0010557~positive regulation of macromolecule biosynthetic process	13	0.271495	8.07453	0.0136342	ENSMUSG00000039005, ENSMUSG00000034394, ENSMUSG00000022528, ENSMUSG00000032515, ENSMUSG00000023951, ENSMUSG00000022383, ENSMUSG00000071637, ENSMUSG00000030353, ENSMUSG00000056501, ENSMUSG00000022346, ENSMUSG00000027803, ENSMUSG00000032035, ENSMUSG00000018899	127	308	6639	2.20644	1	19.9865
GOTERM_BP_FAT	GO:0006915~apoptosis	13	0.272753	8.07453	0.0139601	ENSMUSG00000054364, ENSMUSG00000032515, ENSMUSG00000020108, ENSMUSG00000026288, ENSMUSG00000078566, ENSMUSG00000021453, ENSMUSG00000023905, ENSMUSG00000022500, ENSMUSG00000035105, ENSMUSG00000046607, ENSMUSG00000022346, ENSMUSG00000044813, ENSMUSG00000013698	127	309	6639	2.1993	1	20.4149
GOTERM_BP_FAT	GO:0001890~placenta development	5	0.27389	3.10559	0.0145347	ENSMUSG00000030790, ENSMUSG00000034394, ENSMUSG00000056501, ENSMUSG00000052837, ENSMUSG00000053113	127	50	6639	5.22756	1	21.1647
GOTERM_BP_FAT	GO:0045935~positive regulation of nucleobase, nucleoside, nucleotide and nucleic acid metabolic process	13	0.274062	8.07453	0.014292	ENSMUSG00000034394, ENSMUSG00000018500, ENSMUSG00000022528, ENSMUSG00000032515, ENSMUSG00000023951, ENSMUSG00000022383, ENSMUSG00000071637, ENSMUSG00000030353, ENSMUSG00000056501, ENSMUSG00000022346, ENSMUSG00000027803, ENSMUSG00000032035, ENSMUSG00000018899	127	310	6639	2.1922	1	20.8488
GOTERM_BP_FAT	GO:0008406~gonad development	5	0.274667	3.10559	0.0135665	ENSMUSG00000023951, ENSMUSG00000022893, ENSMUSG00000062960, ENSMUSG00000028978, ENSMUSG00000030189	127	49	6639	5.33424	1	19.8973
GOTERM_BP_FAT	GO:0012501~programmed cell death	13	0.279784	8.07453	0.0156802	ENSMUSG00000054364, ENSMUSG00000032515, ENSMUSG00000020108, ENSMUSG00000026288, ENSMUSG00000078566, ENSMUSG00000021453, ENSMUSG00000023905, ENSMUSG00000022500, ENSMUSG00000035105, ENSMUSG00000046607, ENSMUSG00000022346, ENSMUSG00000044813, ENSMUSG00000013698	127	314	6639	2.16428	1	22.64
GOTERM_BP_FAT	GO:0002696~positive regulation of leukocyte activation	5	0.281708	3.10559	0.0155456	ENSMUSG00000036594, ENSMUSG00000039005, ENSMUSG00000018500, ENSMUSG00000023067, ENSMUSG00000026288	127	51	6639	5.12506	1	22.468
GOTERM_BP_FAT	GO:0022602~ovulation cycle process	4	0.28462	2.48447	0.0154702	ENSMUSG00000023951, ENSMUSG00000022893, ENSMUSG00000062960, ENSMUSG00000028978	127	28	6639	7.46794	1	22.3716
GOTERM_BP_FAT	GO:0042698~ovulation cycle	4	0.28462	2.48447	0.0154702	ENSMUSG00000023951, ENSMUSG00000022893, ENSMUSG00000062960, ENSMUSG00000028978	127	28	6639	7.46794	1	22.3716
GOTERM_BP_FAT	GO:0002694~regulation of leukocyte activation	6	0.287948	3.72671	0.0167565	ENSMUSG00000036594, ENSMUSG00000039005, ENSMUSG00000026656, ENSMUSG00000018500, ENSMUSG00000023067, ENSMUSG00000026288	127	79	6639	3.9703	1	24.0026
GOTERM_BP_FAT	GO:0042325~regulation of phosphorylation	10	0.289053	6.21118	0.0165632	ENSMUSG00000021453, ENSMUSG00000039005, ENSMUSG00000018932, ENSMUSG00000034394, ENSMUSG00000061878, ENSMUSG00000020427, ENSMUSG00000023067, ENSMUSG00000053113, ENSMUSG00000000489, ENSMUSG00000032501	127	207	6639	2.52539	1	23.7596
SP_PIR_KEYWORDS	dioxygenase	4	0.296844	2.48447	0.0365642	ENSMUSG00000018906, ENSMUSG00000053470, ENSMUSG00000035105, ENSMUSG00000046791	154	44	9179	5.41854	0.999568	37.4922
GOTERM_BP_FAT	GO:0050867~positive regulation of cell activation	5	0.297532	3.10559	0.0176977	ENSMUSG00000036594, ENSMUSG00000039005, ENSMUSG00000018500, ENSMUSG00000023067, ENSMUSG00000026288	127	53	6639	4.93166	1	25.1756
GOTERM_BP_FAT	GO:0051241~negative regulation of multicellular organismal process	5	0.301675	3.10559	0.01884	ENSMUSG00000023951, ENSMUSG00000028978, ENSMUSG00000074743, ENSMUSG00000018500, ENSMUSG00000026288	127	54	6639	4.84033	1	26.5765
GOTERM_BP_FAT	GO:0007565~female pregnancy	4	0.303003	2.48447	0.0186547	ENSMUSG00000034394, ENSMUSG00000074743, ENSMUSG00000030353, ENSMUSG00000052837	127	30	6639	6.97008	1	26.3509
GOTERM_BP_FAT	GO:0050864~regulation of B cell activation	4	0.303003	2.48447	0.0186547	ENSMUSG00000039005, ENSMUSG00000026656, ENSMUSG00000023067, ENSMUSG00000026288	127	30	6639	6.97008	1	26.3509
GOTERM_BP_FAT	GO:0050865~regulation of cell activation	6	0.304665	3.72671	0.0184908	ENSMUSG00000036594, ENSMUSG00000039005, ENSMUSG00000026656, ENSMUSG00000018500, ENSMUSG00000023067, ENSMUSG00000026288	127	81	6639	3.87227	1	26.1508
SP_PIR_KEYWORDS	cell adhesion	8	0.305605	4.96894	0.0395267	ENSMUSG00000001435, ENSMUSG00000054364, ENSMUSG00000020717, ENSMUSG00000023905, ENSMUSG00000027435, ENSMUSG00000031871, ENSMUSG00000037405, ENSMUSG00000021365	154	190	9179	2.50964	0.999773	39.874
SP_PIR_KEYWORDS	tyrosine-protein kinase	5	0.306309	3.10559	0.0362512	ENSMUSG00000018932, ENSMUSG00000062960, ENSMUSG00000029648, ENSMUSG00000029231, ENSMUSG00000006445	154	75	9179	3.97359	0.999538	37.2356
SP_PIR_KEYWORDS	extracellular matrix	6	0.314086	3.72671	0.0443016	ENSMUSG00000001435, ENSMUSG00000002289, ENSMUSG00000031502, ENSMUSG00000022893, ENSMUSG00000041445, ENSMUSG00000031503	154	116	9179	3.08296	0.999919	43.5377
GOTERM_BP_FAT	GO:0051174~regulation of phosphorus metabolic process	10	0.31436	6.21118	0.0206826	ENSMUSG00000021453, ENSMUSG00000039005, ENSMUSG00000018932, ENSMUSG00000034394, ENSMUSG00000061878, ENSMUSG00000020427, ENSMUSG00000023067, ENSMUSG00000053113, ENSMUSG00000000489, ENSMUSG00000032501	127	215	6639	2.43142	1	28.7843
GOTERM_BP_FAT	GO:0019220~regulation of phosphate metabolic process	10	0.31436	6.21118	0.0206826	ENSMUSG00000021453, ENSMUSG00000039005, ENSMUSG00000018932, ENSMUSG00000034394, ENSMUSG00000061878, ENSMUSG00000020427, ENSMUSG00000023067, ENSMUSG00000053113, ENSMUSG00000000489, ENSMUSG00000032501	127	215	6639	2.43142	1	28.7843
GOTERM_BP_FAT	GO:0045941~positive regulation of transcription	12	0.315404	7.45342	0.0204674	ENSMUSG00000022383, ENSMUSG00000023951, ENSMUSG00000034394, ENSMUSG00000071637, ENSMUSG00000030353, ENSMUSG00000056501, ENSMUSG00000032515, ENSMUSG00000027803, ENSMUSG00000022346, ENSMUSG00000022528, ENSMUSG00000032035, ENSMUSG00000018899	127	288	6639	2.17815	1	28.5297
GOTERM_CC_FAT	GO:0045121~membrane raft	5	0.317731	3.10559	0.0244356	ENSMUSG00000020717, ENSMUSG00000027377, ENSMUSG00000003541, ENSMUSG00000028978, ENSMUSG00000028599	114	60	6112	4.46784	0.985089	26.0524
SP_PIR_KEYWORDS	cytokine	4	0.317963	2.48447	0.0431937	ENSMUSG00000029380, ENSMUSG00000034394, ENSMUSG00000021508, ENSMUSG00000026288	154	47	9179	5.07267	0.999897	42.7064
GOTERM_BP_FAT	GO:0008585~female gonad development	4	0.318044	2.48447	0.0203731	ENSMUSG00000023951, ENSMUSG00000022893, ENSMUSG00000062960, ENSMUSG00000028978	127	31	6639	6.74524	1	28.4178
GOTERM_BP_FAT	GO:0006954~inflammatory response	6	0.318449	3.72671	0.0213081	ENSMUSG00000029380, ENSMUSG00000039005, ENSMUSG00000018932, ENSMUSG00000061878, ENSMUSG00000028599, ENSMUSG00000017493	127	84	6639	3.73397	1	29.5195
GOTERM_BP_FAT	GO:0010628~positive regulation of gene expression	12	0.328211	7.45342	0.0224132	ENSMUSG00000022383, ENSMUSG00000023951, ENSMUSG00000034394, ENSMUSG00000071637, ENSMUSG00000030353, ENSMUSG00000056501, ENSMUSG00000032515, ENSMUSG00000027803, ENSMUSG00000022346, ENSMUSG00000022528, ENSMUSG00000032035, ENSMUSG00000018899	127	292	6639	2.14831	1	30.8011
UP_SEQ_FEATURE	domain:Ig-like C2-type 3	5	0.333263	3.10559	0.0106321	ENSMUSG00000020717, ENSMUSG00000062960, ENSMUSG00000029648, ENSMUSG00000037405, ENSMUSG00000029231	155	51	9102	5.75712	0.994855	14.2403
UP_SEQ_FEATURE	transmembrane region	51	0.33678	31.677	0.0099457	ENSMUSG00000039903, ENSMUSG00000039037, ENSMUSG00000021360, ENSMUSG00000018500, ENSMUSG00000037434, ENSMUSG00000028645, ENSMUSG00000021590, ENSMUSG00000031871, ENSMUSG00000029648, ENSMUSG00000022265, ENSMUSG00000029231, ENSMUSG00000027314, ENSMUSG00000043421, ENSMUSG00000039167, ENSMUSG00000013846, ENSMUSG00000062960, ENSMUSG00000027800, ENSMUSG00000062760, ENSMUSG00000040747, ENSMUSG00000060703,…	155	2183	9102	1.3719	0.992757	13.3812
SP_PIR_KEYWORDS	mitogen	3	0.356265	1.86335	0.0555723	ENSMUSG00000004791, ENSMUSG00000023951, ENSMUSG00000000489	154	23	9179	7.77442	0.999993	51.3853
SP_PIR_KEYWORDS	transmembrane protein	7	0.356309	4.34783	0.0575788	ENSMUSG00000036594, ENSMUSG00000062960, ENSMUSG00000026656, ENSMUSG00000029231, ENSMUSG00000028599, ENSMUSG00000000530, ENSMUSG00000010095	154	165	9179	2.52865	0.999996	52.6723
GOTERM_MF_FAT	GO:0005021~vascular endothelial growth factor receptor activity	3	0.356761	1.86335	0.00325108	ENSMUSG00000062960, ENSMUSG00000029648, ENSMUSG00000029231	118	5	6345	32.2627	0.586244	4.19352
SP_PIR_KEYWORDS	Proto-oncogene	4	0.362337	2.48447	0.0608056	ENSMUSG00000022500, ENSMUSG00000022346, ENSMUSG00000000489, ENSMUSG00000032035	154	54	9179	4.4151	0.999998	54.6763
INTERPRO	IPR013151:Immunoglobulin	6	0.365979	3.72671	0.0146342	ENSMUSG00000020717, ENSMUSG00000062960, ENSMUSG00000026656, ENSMUSG00000029648, ENSMUSG00000037405, ENSMUSG00000029231	146	87	8736	4.12659	0.993345	18.189
GOTERM_BP_FAT	GO:0046545~development of primary female sexual characteristics	4	0.366504	2.48447	0.026034	ENSMUSG00000023951, ENSMUSG00000022893, ENSMUSG00000062960, ENSMUSG00000028978	127	34	6639	6.15007	1	34.8486
SP_PIR_KEYWORDS	duplication	4	0.366559	2.48447	0.0554754	ENSMUSG00000031502, ENSMUSG00000046223, ENSMUSG00000031503, ENSMUSG00000026656	154	52	9179	4.58492	0.999993	51.3223
GOTERM_BP_FAT	GO:0002252~immune effector process	5	0.36936	3.10559	0.0266485	ENSMUSG00000036594, ENSMUSG00000078566, ENSMUSG00000026656, ENSMUSG00000037405, ENSMUSG00000026288	127	60	6639	4.3563	1	35.513
GOTERM_BP_FAT	GO:0007166~cell surface receptor linked signal transduction	20	0.369997	12.4224	0.027067	ENSMUSG00000031490, ENSMUSG00000026656, ENSMUSG00000028978, ENSMUSG00000061878, ENSMUSG00000044337, ENSMUSG00000018500, ENSMUSG00000032515, ENSMUSG00000022528, ENSMUSG00000039167, ENSMUSG00000000489, ENSMUSG00000023951, ENSMUSG00000062960, ENSMUSG00000036867, ENSMUSG00000029648, ENSMUSG00000029231, ENSMUSG00000028599, ENSMUSG00000027314, ENSMUSG00000006445, ENSMUSG00000000530, ENSMUSG00000037010	127	628	6639	1.66483	1	35.9618
SP_PIR_KEYWORDS	Serine protease homolog	2	0.372647	1.24224	0.0650357	ENSMUSG00000031722, ENSMUSG00000027188	154	4	9179	29.8019	0.999999	57.185
GOTERM_BP_FAT	GO:0050728~negative regulation of inflammatory response	3	0.376293	1.86335	0.0280154	ENSMUSG00000026656, ENSMUSG00000028599, ENSMUSG00000044786	127	14	6639	11.2019	1	36.9683
SP_PIR_KEYWORDS	transcription regulation	23	0.380256	14.2857	0.0688242	ENSMUSG00000026628, ENSMUSG00000030189, ENSMUSG00000030103, ENSMUSG00000032515, ENSMUSG00000022528, ENSMUSG00000020423, ENSMUSG00000042622, ENSMUSG00000046791, ENSMUSG00000040732, ENSMUSG00000053470, ENSMUSG00000022383, ENSMUSG00000022500, ENSMUSG00000063060, ENSMUSG00000071637, ENSMUSG00000035673, ENSMUSG00000030353, ENSMUSG00000036867, ENSMUSG00000056501, ENSMUSG00000052837, ENSMUSG00000022346,…	154	949	9179	1.44456	1	59.3227
GOTERM_CC_FAT	GO:0005587~collagen type IV	2	0.386211	1.24224	0.0366376	ENSMUSG00000031502, ENSMUSG00000031503	114	2	6112	53.614	0.998245	36.5784
GOTERM_CC_FAT	GO:0030935~sheet-forming collagen	2	0.386211	1.24224	0.0366376	ENSMUSG00000031502, ENSMUSG00000031503	114	2	6112	53.614	0.998245	36.5784
GOTERM_BP_FAT	GO:0006357~regulation of transcription from RNA polymerase II promoter	14	0.389707	8.69565	0.0296713	ENSMUSG00000000317, ENSMUSG00000034394, ENSMUSG00000032515, ENSMUSG00000022528, ENSMUSG00000023951, ENSMUSG00000022383, ENSMUSG00000063060, ENSMUSG00000071637, ENSMUSG00000030353, ENSMUSG00000056501, ENSMUSG00000022346, ENSMUSG00000027803, ENSMUSG00000032035, ENSMUSG00000018899	127	384	6639	1.90588	1	38.6899
INTERPRO	IPR000152:EGF-type aspartate/asparagine hydroxylation conserved site	5	0.392905	3.10559	0.0145713	ENSMUSG00000045930, ENSMUSG00000027435, ENSMUSG00000074743, ENSMUSG00000027314, ENSMUSG00000039167	146	57	8736	5.24874	0.993199	18.1179
INTERPRO	IPR011700:Basic leucine zipper	3	0.39338	1.86335	0.0189305	ENSMUSG00000026628, ENSMUSG00000071637, ENSMUSG00000056501	146	13	8736	13.8082	0.998494	22.9152
INTERPRO	IPR003599:Immunoglobulin subtype	7	0.395788	4.34783	0.017625	ENSMUSG00000032125, ENSMUSG00000020717, ENSMUSG00000062960, ENSMUSG00000026656, ENSMUSG00000029648, ENSMUSG00000037405, ENSMUSG00000029231	146	125	8736	3.35079	0.997633	21.5066
GOTERM_BP_FAT	GO:0030334~regulation of cell migration	5	0.40107	3.10559	0.0311817	ENSMUSG00000032125, ENSMUSG00000001435, ENSMUSG00000020717, ENSMUSG00000027314, ENSMUSG00000000489	127	63	6639	4.14886	1	40.2218
GOTERM_BP_FAT	GO:0002449~lymphocyte mediated immunity	4	0.401799	2.48447	0.0324523	ENSMUSG00000036594, ENSMUSG00000026656, ENSMUSG00000037405, ENSMUSG00000026288	127	37	6639	5.65142	1	41.4825
KEGG_PATHWAY	mmu05219:Bladder cancer	4	0.401932	2.48447	0.0332537	ENSMUSG00000004791, ENSMUSG00000023951, ENSMUSG00000023067, ENSMUSG00000022346	64	30	2640	5.5	0.923484	29.9443
GOTERM_BP_FAT	GO:0001501~skeletal system development	8	0.402037	4.96894	0.0320776	ENSMUSG00000066687, ENSMUSG00000020427, ENSMUSG00000029231, ENSMUSG00000032515, ENSMUSG00000006445, ENSMUSG00000027803, ENSMUSG00000022346, ENSMUSG00000070576	127	160	6639	2.61378	1	41.1134
GOTERM_BP_FAT	GO:0045638~negative regulation of myeloid cell differentiation	3	0.404518	1.86335	0.0319301	ENSMUSG00000066687, ENSMUSG00000044786, ENSMUSG00000026288	127	15	6639	10.4551	1	40.9674
GOTERM_CC_FAT	GO:0005625~soluble fraction	5	0.409565	3.10559	0.0365095	ENSMUSG00000054364, ENSMUSG00000020717, ENSMUSG00000028978, ENSMUSG00000061878, ENSMUSG00000007041	114	68	6112	3.94221	0.998205	36.4755
KEGG_PATHWAY	mmu04510:Focal adhesion	8	0.410267	4.96894	0.0274112	ENSMUSG00000004791, ENSMUSG00000031502, ENSMUSG00000023951, ENSMUSG00000031503, ENSMUSG00000062960, ENSMUSG00000029648, ENSMUSG00000029231, ENSMUSG00000000489	64	125	2640	2.64	0.879045	25.3587
GOTERM_BP_FAT	GO:0046660~female sex differentiation	4	0.415829	2.48447	0.0347587	ENSMUSG00000023951, ENSMUSG00000022893, ENSMUSG00000062960, ENSMUSG00000028978	127	38	6639	5.50269	1	43.7075
GOTERM_BP_FAT	GO:0006006~glucose metabolic process	5	0.41675	3.10559	0.0344413	ENSMUSG00000026628, ENSMUSG00000022383, ENSMUSG00000067279, ENSMUSG00000022346, ENSMUSG00000019577	127	65	6639	4.0212	1	43.406
GOTERM_BP_FAT	GO:0002684~positive regulation of immune system process	6	0.417126	3.72671	0.0353179	ENSMUSG00000036594, ENSMUSG00000039005, ENSMUSG00000018500, ENSMUSG00000023067, ENSMUSG00000030798, ENSMUSG00000026288	127	96	6639	3.26722	1	44.2349
SP_PIR_KEYWORDS	Immunoglobulin domain	7	0.419445	4.34783	0.0802534	ENSMUSG00000032125, ENSMUSG00000020717, ENSMUSG00000062960, ENSMUSG00000026656, ENSMUSG00000029648, ENSMUSG00000037405, ENSMUSG00000029231	154	180	9179	2.31793	1	65.1907
GOTERM_BP_FAT	GO:0031348~negative regulation of defense response	3	0.4199	1.86335	0.0360458	ENSMUSG00000026656, ENSMUSG00000028599, ENSMUSG00000044786	127	16	6639	9.80167	1	44.9144
GOTERM_BP_FAT	GO:0007169~transmembrane receptor protein tyrosine kinase signaling pathway	7	0.428758	4.34783	0.0379104	ENSMUSG00000031490, ENSMUSG00000023951, ENSMUSG00000062960, ENSMUSG00000029648, ENSMUSG00000029231, ENSMUSG00000032515, ENSMUSG00000006445	127	131	6639	2.79335	1	46.6198
GOTERM_BP_FAT	GO:0060708~spongiotrophoblast differentiation	2	0.42982	1.24224	0.0376001	ENSMUSG00000034394, ENSMUSG00000053113	127	2	6639	52.2756	1	46.3395
GOTERM_BP_FAT	GO:0050779~RNA destabilization	2	0.42982	1.24224	0.0376001	ENSMUSG00000028599, ENSMUSG00000044786	127	2	6639	52.2756	1	46.3395
INTERPRO	IPR008160:Collagen triple helix repeat	4	0.432499	2.48447	0.023057	ENSMUSG00000001435, ENSMUSG00000031502, ENSMUSG00000031503, ENSMUSG00000022032	146	37	8736	6.46872	0.999641	27.2152
SMART	SM00409:IG	7	0.444999	4.34783	0.0402458	ENSMUSG00000032125, ENSMUSG00000020717, ENSMUSG00000062960, ENSMUSG00000026656, ENSMUSG00000029648, ENSMUSG00000037405, ENSMUSG00000029231	99	125	4839	2.73721	0.970774	35.7865
GOTERM_BP_FAT	GO:0045639~positive regulation of myeloid cell differentiation	3	0.445631	1.86335	0.0403538	ENSMUSG00000034394, ENSMUSG00000026288, ENSMUSG00000032035	127	17	6639	9.2251	1	48.7796
GOTERM_BP_FAT	GO:0050670~regulation of lymphocyte proliferation	4	0.456692	2.48447	0.0421724	ENSMUSG00000039005, ENSMUSG00000026656, ENSMUSG00000023067, ENSMUSG00000026288	127	41	6639	5.10006	1	50.3336
GOTERM_BP_FAT	GO:0032944~regulation of mononuclear cell proliferation	4	0.456692	2.48447	0.0421724	ENSMUSG00000039005, ENSMUSG00000026656, ENSMUSG00000023067, ENSMUSG00000026288	127	41	6639	5.10006	1	50.3336
GOTERM_MF_FAT	GO:0005529~sugar binding	5	0.463801	3.10559	0.0204856	ENSMUSG00000060703, ENSMUSG00000045930, ENSMUSG00000027435, ENSMUSG00000039903, ENSMUSG00000030142	118	57	6345	4.71677	0.996336	23.8375
SP_PIR_KEYWORDS	iron	6	0.46585	3.72671	0.0946996	ENSMUSG00000018906, ENSMUSG00000053470, ENSMUSG00000035105, ENSMUSG00000028978, ENSMUSG00000022032, ENSMUSG00000046791	154	145	9179	2.46637	1	71.4922
GOTERM_MF_FAT	GO:0005201~extracellular matrix structural constituent	3	0.468138	1.86335	0.0230286	ENSMUSG00000001435, ENSMUSG00000031502, ENSMUSG00000031503	118	13	6345	12.4087	0.998189	26.3981
GOTERM_BP_FAT	GO:0002274~myeloid leukocyte activation	3	0.470175	1.86335	0.0448452	ENSMUSG00000039005, ENSMUSG00000026656, ENSMUSG00000035673	127	18	6639	8.7126	1	52.5375
GOTERM_BP_FAT	GO:0019882~antigen processing and presentation	3	0.470175	1.86335	0.0448452	ENSMUSG00000036594, ENSMUSG00000026656, ENSMUSG00000037405	127	18	6639	8.7126	1	52.5375
GOTERM_BP_FAT	GO:0070663~regulation of leukocyte proliferation	4	0.473643	2.48447	0.0448063	ENSMUSG00000039005, ENSMUSG00000026656, ENSMUSG00000023067, ENSMUSG00000026288	127	42	6639	4.97863	1	52.506
GOTERM_MF_FAT	GO:0005179~hormone activity	4	0.475496	2.48447	0.0188692	ENSMUSG00000030790, ENSMUSG00000020303, ENSMUSG00000014813, ENSMUSG00000037010	118	31	6345	6.93822	0.994272	22.1674
GOTERM_MF_FAT	GO:0043565~sequence-specific DNA binding	11	0.47703	6.8323	0.0166046	ENSMUSG00000026628, ENSMUSG00000022383, ENSMUSG00000071637, ENSMUSG00000029135, ENSMUSG00000056501, ENSMUSG00000052837, ENSMUSG00000022346, ENSMUSG00000042622, ENSMUSG00000032035, ENSMUSG00000018899, ENSMUSG00000040732	118	250	6345	2.36593	0.989301	19.7705
GOTERM_BP_FAT	GO:0002443~leukocyte mediated immunity	4	0.48283	2.48447	0.0475203	ENSMUSG00000036594, ENSMUSG00000026656, ENSMUSG00000037405, ENSMUSG00000026288	127	43	6639	4.86285	1	54.651
GOTERM_BP_FAT	GO:0035295~tube development	8	0.483265	4.96894	0.0470747	ENSMUSG00000004791, ENSMUSG00000023951, ENSMUSG00000030790, ENSMUSG00000062960, ENSMUSG00000028978, ENSMUSG00000029648, ENSMUSG00000029231, ENSMUSG00000022528	127	174	6639	2.40348	1	54.3052
INTERPRO	IPR001442:Type 4 procollagen, C-terminal repeat	2	0.488051	1.24224	0.0329223	ENSMUSG00000031502, ENSMUSG00000031503	146	2	8736	59.8356	0.999989	36.6108
INTERPRO	IPR016316:Complement component C1q/Thrombomodulin	2	0.488051	1.24224	0.0329223	ENSMUSG00000027435, ENSMUSG00000074743	146	2	8736	59.8356	0.999989	36.6108
INTERPRO	IPR004978:Stanniocalcin	2	0.488051	1.24224	0.0329223	ENSMUSG00000020303, ENSMUSG00000014813	146	2	8736	59.8356	0.999989	36.6108
INTERPRO	IPR007110:Immunoglobulin-like	8	0.490886	4.96894	0.0293439	ENSMUSG00000036594, ENSMUSG00000032125, ENSMUSG00000020717, ENSMUSG00000062960, ENSMUSG00000026656, ENSMUSG00000029648, ENSMUSG00000037405, ENSMUSG00000029231	146	179	8736	2.67422	0.99996	33.3411
GOTERM_BP_FAT	GO:0051270~regulation of cell motion	5	0.492735	3.10559	0.0493973	ENSMUSG00000032125, ENSMUSG00000001435, ENSMUSG00000020717, ENSMUSG00000027314, ENSMUSG00000000489	127	73	6639	3.58052	1	56.081
GOTERM_BP_FAT	GO:0051249~regulation of lymphocyte activation	5	0.492735	3.10559	0.0493973	ENSMUSG00000036594, ENSMUSG00000039005, ENSMUSG00000026656, ENSMUSG00000023067, ENSMUSG00000026288	127	73	6639	3.58052	1	56.081
GOTERM_BP_FAT	GO:0030324~lung development	5	0.492735	3.10559	0.0493973	ENSMUSG00000023951, ENSMUSG00000062960, ENSMUSG00000028978, ENSMUSG00000029231, ENSMUSG00000022528	127	73	6639	3.58052	1	56.081
GOTERM_BP_FAT	GO:0048608~reproductive structure development	5	0.492735	3.10559	0.0493973	ENSMUSG00000023951, ENSMUSG00000022893, ENSMUSG00000062960, ENSMUSG00000028978, ENSMUSG00000030189	127	73	6639	3.58052	1	56.081
GOTERM_BP_FAT	GO:0001666~response to hypoxia	4	0.49555	2.48447	0.0503136	ENSMUSG00000078566, ENSMUSG00000022383, ENSMUSG00000023951, ENSMUSG00000000489	127	44	6639	4.75233	1	56.7636
GOTERM_BP_FAT	GO:0030323~respiratory tube development	5	0.500045	3.10559	0.0514826	ENSMUSG00000023951, ENSMUSG00000062960, ENSMUSG00000028978, ENSMUSG00000029231, ENSMUSG00000022528	127	74	6639	3.53213	1	57.62
UP_SEQ_FEATURE	domain:EGF-like 1	5	0.500351	3.10559	0.0195108	ENSMUSG00000027435, ENSMUSG00000074743, ENSMUSG00000028073, ENSMUSG00000027314, ENSMUSG00000039167	155	61	9102	4.81333	0.99994	24.6614
GOTERM_CC_FAT	GO:0031225~anchored to membrane	6	0.50205	3.72671	0.0558035	ENSMUSG00000028040, ENSMUSG00000054364, ENSMUSG00000046223, ENSMUSG00000039960, ENSMUSG00000010047, ENSMUSG00000019173	114	112	6112	2.87218	0.999942	50.3676
INTERPRO	IPR000742:EGF-like, type 3	6	0.503929	3.72671	0.0324517	ENSMUSG00000027435, ENSMUSG00000074743, ENSMUSG00000028073, ENSMUSG00000027314, ENSMUSG00000039167, ENSMUSG00000027188	146	107	8736	3.35527	0.999987	36.1894
GOTERM_BP_FAT	GO:0051726~regulation of cell cycle	7	0.504015	4.34783	0.0525923	ENSMUSG00000021453, ENSMUSG00000054364, ENSMUSG00000034394, ENSMUSG00000023067, ENSMUSG00000037313, ENSMUSG00000052837, ENSMUSG00000022346	127	142	6639	2.57697	1	58.4181
GOTERM_BP_FAT	GO:0070482~response to oxygen levels	4	0.504419	2.48447	0.0531854	ENSMUSG00000078566, ENSMUSG00000022383, ENSMUSG00000023951, ENSMUSG00000000489	127	45	6639	4.64672	1	58.8389
SMART	SM00111:C4	2	0.505346	1.24224	0.0400982	ENSMUSG00000031502, ENSMUSG00000031503	99	2	4839	48.8788	0.970385	35.68
GOTERM_BP_FAT	GO:0008285~negative regulation of cell proliferation	7	0.506803	4.34783	0.0540776	ENSMUSG00000066687, ENSMUSG00000028978, ENSMUSG00000026656, ENSMUSG00000031871, ENSMUSG00000020427, ENSMUSG00000023067, ENSMUSG00000026288	127	143	6639	2.55894	1	59.4644
GOTERM_BP_FAT	GO:0010604~positive regulation of macromolecule metabolic process	13	0.510752	8.07453	0.0552177	ENSMUSG00000039005, ENSMUSG00000034394, ENSMUSG00000022528, ENSMUSG00000032515, ENSMUSG00000023951, ENSMUSG00000022383, ENSMUSG00000071637, ENSMUSG00000030353, ENSMUSG00000056501, ENSMUSG00000022346, ENSMUSG00000027803, ENSMUSG00000032035, ENSMUSG00000018899	127	379	6639	1.79309	1	60.2507
GOTERM_BP_FAT	GO:0060707~trophoblast giant cell differentiation	2	0.51147	1.24224	0.0558708	ENSMUSG00000034394, ENSMUSG00000053113	127	3	6639	34.8504	1	60.6946
GOTERM_BP_FAT	GO:0032609~interferon-gamma production	2	0.51147	1.24224	0.0558708	ENSMUSG00000021453, ENSMUSG00000039005	127	3	6639	34.8504	1	60.6946
GOTERM_BP_FAT	GO:0048875~chemical homeostasis within a tissue	2	0.51147	1.24224	0.0558708	ENSMUSG00000023951, ENSMUSG00000062960	127	3	6639	34.8504	1	60.6946
GOTERM_BP_FAT	GO:0045779~negative regulation of bone resorption	2	0.51147	1.24224	0.0558708	ENSMUSG00000023951, ENSMUSG00000026288	127	3	6639	34.8504	1	60.6946
GOTERM_BP_FAT	GO:0006929~substrate-bound cell migration	2	0.51147	1.24224	0.0558708	ENSMUSG00000023905, ENSMUSG00000000489	127	3	6639	34.8504	1	60.6946
GOTERM_BP_FAT	GO:0060706~cell differentiation involved in embryonic placenta development	2	0.51147	1.24224	0.0558708	ENSMUSG00000034394, ENSMUSG00000053113	127	3	6639	34.8504	1	60.6946
GOTERM_BP_FAT	GO:0046851~negative regulation of bone remodeling	2	0.51147	1.24224	0.0558708	ENSMUSG00000023951, ENSMUSG00000026288	127	3	6639	34.8504	1	60.6946
GOTERM_BP_FAT	GO:0043129~surfactant homeostasis	2	0.51147	1.24224	0.0558708	ENSMUSG00000023951, ENSMUSG00000062960	127	3	6639	34.8504	1	60.6946
GOTERM_BP_FAT	GO:0043068~positive regulation of programmed cell death	8	0.517617	4.96894	0.0573815	ENSMUSG00000078566, ENSMUSG00000066687, ENSMUSG00000001435, ENSMUSG00000020427, ENSMUSG00000023067, ENSMUSG00000056501, ENSMUSG00000022346, ENSMUSG00000026288	127	182	6639	2.29783	1	61.7038
GOTERM_BP_FAT	GO:0045596~negative regulation of cell differentiation	6	0.51979	3.72671	0.0593892	ENSMUSG00000066687, ENSMUSG00000034394, ENSMUSG00000027803, ENSMUSG00000044786, ENSMUSG00000022528, ENSMUSG00000026288	127	111	6639	2.82571	1	63.0073
GOTERM_BP_FAT	GO:0010942~positive regulation of cell death	8	0.522773	4.96894	0.0587612	ENSMUSG00000078566, ENSMUSG00000066687, ENSMUSG00000001435, ENSMUSG00000020427, ENSMUSG00000023067, ENSMUSG00000056501, ENSMUSG00000022346, ENSMUSG00000026288	127	183	6639	2.28527	1	62.6042
GOTERM_BP_FAT	GO:0050871~positive regulation of B cell activation	3	0.522885	1.86335	0.0593381	ENSMUSG00000039005, ENSMUSG00000023067, ENSMUSG00000026288	127	21	6639	7.46794	1	62.9747
GOTERM_MF_FAT	GO:0004857~enzyme inhibitor activity	6	0.528003	3.72671	0.0164851	ENSMUSG00000002289, ENSMUSG00000061718, ENSMUSG00000029484, ENSMUSG00000023067, ENSMUSG00000037411, ENSMUSG00000032501	118	81	6345	3.98305	0.988943	19.6421
GOTERM_BP_FAT	GO:0040012~regulation of locomotion	5	0.53241	3.10559	0.0626221	ENSMUSG00000032125, ENSMUSG00000001435, ENSMUSG00000020717, ENSMUSG00000027314, ENSMUSG00000000489	127	79	6639	3.30858	1	65.0193
GOTERM_BP_FAT	GO:0030855~epithelial cell differentiation	4	0.533661	2.48447	0.0622618	ENSMUSG00000001435, ENSMUSG00000023951, ENSMUSG00000062960, ENSMUSG00000056501	127	48	6639	4.3563	1	64.8003
KEGG_PATHWAY	mmu04115:p53 signaling pathway	4	0.537079	2.48447	0.0684817	ENSMUSG00000021453, ENSMUSG00000020427, ENSMUSG00000023067, ENSMUSG00000037411	64	40	2640	4.125	0.995444	52.5975
GOTERM_BP_FAT	GO:0030336~negative regulation of cell migration	3	0.539844	1.86335	0.0644822	ENSMUSG00000032125, ENSMUSG00000027314, ENSMUSG00000000489	127	22	6639	7.12849	1	66.1298
GOTERM_BP_FAT	GO:0051251~positive regulation of lymphocyte activation	4	0.541956	2.48447	0.0654376	ENSMUSG00000036594, ENSMUSG00000039005, ENSMUSG00000023067, ENSMUSG00000026288	127	49	6639	4.2674	1	66.6873
GOTERM_BP_FAT	GO:0051051~negative regulation of transport	4	0.541956	2.48447	0.0654376	ENSMUSG00000034394, ENSMUSG00000028978, ENSMUSG00000037313, ENSMUSG00000013698	127	49	6639	4.2674	1	66.6873
KEGG_PATHWAY	mmu04370:VEGF signaling pathway	4	0.553581	2.48447	0.0813908	ENSMUSG00000023951, ENSMUSG00000062960, ENSMUSG00000028978, ENSMUSG00000061878	64	43	2640	3.83721	0.998423	59.0716
GOTERM_BP_FAT	GO:0045321~leukocyte activation	6	0.55879	3.72671	0.0690773	ENSMUSG00000021453, ENSMUSG00000039005, ENSMUSG00000026656, ENSMUSG00000035673, ENSMUSG00000044813, ENSMUSG00000018899	127	116	6639	2.70391	1	68.7331
GOTERM_BP_FAT	GO:0008283~cell proliferation	7	0.558961	4.34783	0.0703313	ENSMUSG00000004791, ENSMUSG00000023951, ENSMUSG00000037313, ENSMUSG00000028599, ENSMUSG00000056501, ENSMUSG00000000489, ENSMUSG00000044813	127	153	6639	2.39169	1	69.4103
GOTERM_BP_FAT	GO:0007276~gamete generation	7	0.558961	4.34783	0.0703313	ENSMUSG00000066687, ENSMUSG00000053470, ENSMUSG00000022893, ENSMUSG00000003131, ENSMUSG00000028978, ENSMUSG00000030189, ENSMUSG00000021590	127	153	6639	2.39169	1	69.4103
GOTERM_BP_FAT	GO:0060541~respiratory system development	5	0.559757	3.10559	0.0698686	ENSMUSG00000023951, ENSMUSG00000062960, ENSMUSG00000028978, ENSMUSG00000029231, ENSMUSG00000022528	127	82	6639	3.18754	1	69.162
INTERPRO	IPR013783:Immunoglobulin-like fold	8	0.568401	4.96894	0.0435094	ENSMUSG00000036594, ENSMUSG00000032125, ENSMUSG00000020717, ENSMUSG00000062960, ENSMUSG00000026656, ENSMUSG00000029648, ENSMUSG00000037405, ENSMUSG00000029231	146	195	8736	2.45479	1	45.4351
KEGG_PATHWAY	mmu04150:mTOR signaling pathway	4	0.569701	2.48447	0.0644066	ENSMUSG00000004791, ENSMUSG00000031490, ENSMUSG00000023951, ENSMUSG00000020108	64	39	2640	4.23077	0.993652	50.3693
GOTERM_MF_FAT	GO:0004175~endopeptidase activity	7	0.571878	4.34783	0.0428796	ENSMUSG00000022893, ENSMUSG00000030022, ENSMUSG00000031722, ENSMUSG00000036040, ENSMUSG00000028776, ENSMUSG00000037411, ENSMUSG00000027188	118	139	6345	2.7079	0.999993	43.8174
GOTERM_BP_FAT	GO:0008634~negative regulation of survival gene product expression	2	0.573809	1.24224	0.0737973	ENSMUSG00000078566, ENSMUSG00000022346	127	4	6639	26.1378	1	71.2109
GOTERM_BP_FAT	GO:0046850~regulation of bone remodeling	2	0.573809	1.24224	0.0737973	ENSMUSG00000023951, ENSMUSG00000026288	127	4	6639	26.1378	1	71.2109
GOTERM_BP_FAT	GO:0034104~negative regulation of tissue remodeling	2	0.573809	1.24224	0.0737973	ENSMUSG00000023951, ENSMUSG00000026288	127	4	6639	26.1378	1	71.2109
GOTERM_BP_FAT	GO:0045124~regulation of bone resorption	2	0.573809	1.24224	0.0737973	ENSMUSG00000023951, ENSMUSG00000026288	127	4	6639	26.1378	1	71.2109
GOTERM_BP_FAT	GO:0051271~negative regulation of cell motion	3	0.577671	1.86335	0.075195	ENSMUSG00000032125, ENSMUSG00000027314, ENSMUSG00000000489	127	24	6639	6.53445	1	71.9085
GOTERM_MF_FAT	GO:0003700~transcription factor activity	16	0.57837	9.93789	0.00318174	ENSMUSG00000026628, ENSMUSG00000029135, ENSMUSG00000032515, ENSMUSG00000042622, ENSMUSG00000040732, ENSMUSG00000066687, ENSMUSG00000022383, ENSMUSG00000063060, ENSMUSG00000071637, ENSMUSG00000030353, ENSMUSG00000036867, ENSMUSG00000056501, ENSMUSG00000022346, ENSMUSG00000052837, ENSMUSG00000032035, ENSMUSG00000018899	118	371	6345	2.31897	0.57837	4.1058
GOTERM_MF_FAT	GO:0004714~transmembrane receptor protein tyrosine kinase activity	4	0.5791	2.48447	0.0345156	ENSMUSG00000062960, ENSMUSG00000029648, ENSMUSG00000029231, ENSMUSG00000006445	118	39	6345	5.51499	0.999927	37.0039
GOTERM_MF_FAT	GO:0030528~transcription regulator activity	21	0.583587	13.0435	0.0160339	ENSMUSG00000026628, ENSMUSG00000000317, ENSMUSG00000029135, ENSMUSG00000030103, ENSMUSG00000032515, ENSMUSG00000022528, ENSMUSG00000042622, ENSMUSG00000040732, ENSMUSG00000066687, ENSMUSG00000022383, ENSMUSG00000063060, ENSMUSG00000071637, ENSMUSG00000035673, ENSMUSG00000030353, ENSMUSG00000036867, ENSMUSG00000056501, ENSMUSG00000052837, ENSMUSG00000022346, ENSMUSG00000027803, ENSMUSG00000032035,…	118	656	6345	1.72133	0.98748	19.1558
GOTERM_CC_FAT	GO:0016021~integral to membrane	52	0.585794	32.2981	0.0796071	ENSMUSG00000039903, ENSMUSG00000039037, ENSMUSG00000021360, ENSMUSG00000018500, ENSMUSG00000037434, ENSMUSG00000028645, ENSMUSG00000021590, ENSMUSG00000031871, ENSMUSG00000029648, ENSMUSG00000022265, ENSMUSG00000029231, ENSMUSG00000027314, ENSMUSG00000043421, ENSMUSG00000032125, ENSMUSG00000039167, ENSMUSG00000013846, ENSMUSG00000062960, ENSMUSG00000027800, ENSMUSG00000062760, ENSMUSG00000040747,…	114	2340	6112	1.19142	0.999999	63.6521
GOTERM_BP_FAT	GO:0019318~hexose metabolic process	5	0.586056	3.10559	0.0775285	ENSMUSG00000026628, ENSMUSG00000022383, ENSMUSG00000067279, ENSMUSG00000022346, ENSMUSG00000019577	127	85	6639	3.07503	1	73.0379
GOTERM_MF_FAT	GO:0008083~growth factor activity	5	0.586542	3.10559	0.0414826	ENSMUSG00000004791, ENSMUSG00000029380, ENSMUSG00000023951, ENSMUSG00000034394, ENSMUSG00000000489	118	71	6345	3.7867	0.99999	42.7289
GOTERM_MF_FAT	GO:0016564~transcription repressor activity	7	0.589633	4.34783	0.0481053	ENSMUSG00000066687, ENSMUSG00000026628, ENSMUSG00000000317, ENSMUSG00000035673, ENSMUSG00000030103, ENSMUSG00000027803, ENSMUSG00000022528	118	143	6345	2.63216	0.999998	47.7216
INTERPRO	IPR001061:Transgelin (SM22-alpha)	2	0.592873	1.24224	0.0489776	ENSMUSG00000032085, ENSMUSG00000026547	146	3	8736	39.8904	1	49.5333
INTERPRO	IPR016468:CCAAT/enhancer-binding	2	0.592873	1.24224	0.0489776	ENSMUSG00000071637, ENSMUSG00000056501	146	3	8736	39.8904	1	49.5333
GOTERM_CC_FAT	GO:0005887~integral to plasma membrane	9	0.596554	5.59006	0.0769688	ENSMUSG00000035681, ENSMUSG00000062960, ENSMUSG00000026656, ENSMUSG00000022265, ENSMUSG00000029648, ENSMUSG00000029231, ENSMUSG00000006445, ENSMUSG00000027314, ENSMUSG00000022032	114	241	6112	2.00218	0.999999	62.3603
GOTERM_BP_FAT	GO:0051781~positive regulation of cell division	3	0.598382	1.86335	0.0807496	ENSMUSG00000004791, ENSMUSG00000023951, ENSMUSG00000000489	127	25	6639	6.27307	1	74.527
GOTERM_BP_FAT	GO:0040013~negative regulation of locomotion	3	0.598382	1.86335	0.0807496	ENSMUSG00000032125, ENSMUSG00000027314, ENSMUSG00000000489	127	25	6639	6.27307	1	74.527
GOTERM_BP_FAT	GO:0060711~labyrinthine layer development	3	0.598382	1.86335	0.0807496	ENSMUSG00000030790, ENSMUSG00000052837, ENSMUSG00000053113	127	25	6639	6.27307	1	74.527
GOTERM_MF_FAT	GO:0046983~protein dimerization activity	9	0.615785	5.59006	0.041472	ENSMUSG00000066687, ENSMUSG00000026628, ENSMUSG00000022383, ENSMUSG00000023951, ENSMUSG00000071637, ENSMUSG00000029135, ENSMUSG00000056501, ENSMUSG00000052837, ENSMUSG00000027803	118	212	6345	2.28274	0.99999	42.7206
GOTERM_MF_FAT	GO:0019838~growth factor binding	5	0.619511	3.10559	0.01064	ENSMUSG00000031502, ENSMUSG00000062960, ENSMUSG00000020427, ENSMUSG00000029231, ENSMUSG00000017493	118	47	6345	5.72034	0.944916	13.1273
UP_SEQ_FEATURE	domain:GST C-terminal	3	0.622683	1.86335	0.0292199	ENSMUSG00000029919, ENSMUSG00000023959, ENSMUSG00000007041	155	16	9102	11.0105	1	34.7016
GOTERM_CC_FAT	GO:0031226~intrinsic to plasma membrane	9	0.626807	5.59006	0.0938641	ENSMUSG00000035681, ENSMUSG00000062960, ENSMUSG00000026656, ENSMUSG00000022265, ENSMUSG00000029648, ENSMUSG00000029231, ENSMUSG00000006445, ENSMUSG00000027314, ENSMUSG00000022032	114	252	6112	1.91479	1	69.9554
GOTERM_MF_FAT	GO:0030246~carbohydrate binding	8	0.628048	4.96894	0.0144916	ENSMUSG00000060703, ENSMUSG00000045930, ENSMUSG00000023951, ENSMUSG00000022893, ENSMUSG00000027435, ENSMUSG00000039903, ENSMUSG00000028776, ENSMUSG00000030142	118	140	6345	3.07264	0.98086	17.4728
UP_SEQ_FEATURE	propeptide:N-terminal propeptide (7S domain)	2	0.628339	1.24224	0.0335543	ENSMUSG00000031502, ENSMUSG00000031503	155	2	9102	58.7226	1	38.7688
UP_SEQ_FEATURE	domain:Collagen IV NC1	2	0.628339	1.24224	0.0335543	ENSMUSG00000031502, ENSMUSG00000031503	155	2	9102	58.7226	1	38.7688
UP_SEQ_FEATURE	domain:EGF-like 2	4	0.631606	2.48447	0.0358034	ENSMUSG00000027435, ENSMUSG00000074743, ENSMUSG00000028073, ENSMUSG00000027314	155	43	9102	5.46257	1	40.7853
UP_SEQ_FEATURE	domain:Ig-like C2-type 6	3	0.64161	1.86335	0.0327541	ENSMUSG00000020717, ENSMUSG00000062960, ENSMUSG00000029648	155	17	9102	10.3628	1	38.0362
GOTERM_BP_FAT	GO:0001893~maternal placenta development	2	0.642779	1.24224	0.0913861	ENSMUSG00000034394, ENSMUSG00000052837	127	5	6639	20.9102	1	78.9145
GOTERM_BP_FAT	GO:0046697~decidualization	2	0.642779	1.24224	0.0913861	ENSMUSG00000034394, ENSMUSG00000052837	127	5	6639	20.9102	1	78.9145
GOTERM_BP_FAT	GO:0032845~negative regulation of homeostatic process	2	0.642779	1.24224	0.0913861	ENSMUSG00000023951, ENSMUSG00000026288	127	5	6639	20.9102	1	78.9145
GOTERM_BP_FAT	GO:0003018~vascular process in circulatory system	3	0.643133	1.86335	0.092221	ENSMUSG00000023951, ENSMUSG00000028978, ENSMUSG00000018500	127	27	6639	5.8084	1	79.227
GOTERM_BP_FAT	GO:0010605~negative regulation of macromolecule metabolic process	11	0.660216	6.8323	0.0971753	ENSMUSG00000078566, ENSMUSG00000066687, ENSMUSG00000031490, ENSMUSG00000000317, ENSMUSG00000035673, ENSMUSG00000020427, ENSMUSG00000030103, ENSMUSG00000027803, ENSMUSG00000022346, ENSMUSG00000022528, ENSMUSG00000026288	127	331	6639	1.73726	1	80.9938
GOTERM_BP_FAT	GO:0051302~regulation of cell division	3	0.660878	1.86335	0.0981249	ENSMUSG00000004791, ENSMUSG00000023951, ENSMUSG00000000489	127	28	6639	5.60096	1	81.3159
INTERPRO	IPR000884:Thrombospondin, type 1 repeat	3	0.666619	1.86335	0.0686102	ENSMUSG00000022893, ENSMUSG00000030022, ENSMUSG00000036040	146	26	8736	6.90411	1	62.0128
INTERPRO	IPR001881:EGF-like calcium-binding	4	0.667055	2.48447	0.0656717	ENSMUSG00000027435, ENSMUSG00000074743, ENSMUSG00000027314, ENSMUSG00000039167	146	56	8736	4.27397	1	60.3478
INTERPRO	IPR000557:Calponin repeat	2	0.679647	1.24224	0.064768	ENSMUSG00000032085, ENSMUSG00000026547	146	4	8736	29.9178	1	59.8224
INTERPRO	IPR002946:Intracellular chloride channel	2	0.679647	1.24224	0.064768	ENSMUSG00000023959, ENSMUSG00000007041	146	4	8736	29.9178	1	59.8224
INTERPRO	IPR008266:Tyrosine protein kinase, active site	4	0.709304	2.48447	0.0835156	ENSMUSG00000062960, ENSMUSG00000029648, ENSMUSG00000029231, ENSMUSG00000006445	146	62	8736	3.86036	1	69.5052
INTERPRO	IPR018048:Small chemokine, C-X-C, conserved site	2	0.709859	1.24224	0.0802981	ENSMUSG00000029380, ENSMUSG00000021508	146	5	8736	23.9342	1	68.0146
INTERPRO	IPR009168:Insulin-like growth factor binding protein	2	0.709859	1.24224	0.0802981	ENSMUSG00000020427, ENSMUSG00000017493	146	5	8736	23.9342	1	68.0146
INTERPRO	IPR000837:Fos transforming protein	2	0.709859	1.24224	0.0802981	ENSMUSG00000026628, ENSMUSG00000029135	146	5	8736	23.9342	1	68.0146
SMART	SM00209:TSP1	3	0.712223	1.86335	0.0964137	ENSMUSG00000022893, ENSMUSG00000030022, ENSMUSG00000036040	99	26	4839	5.63986	0.999837	66.4875
UP_SEQ_FEATURE	repeat:Calponin-like	2	0.735114	1.24224	0.0499095	ENSMUSG00000032085, ENSMUSG00000026547	155	3	9102	39.1484	1	52.0884
INTERPRO	IPR002473:Small chemokine, C-X-C/Interleukin 8	2	0.744914	1.24224	0.0955721	ENSMUSG00000029380, ENSMUSG00000021508	146	6	8736	19.9452	1	74.5371
INTERPRO	IPR013273:Peptidase M12B, ADAM-TS	2	0.744914	1.24224	0.0955721	ENSMUSG00000022893, ENSMUSG00000036040	146	6	8736	19.9452	1	74.5371
INTERPRO	IPR003118:Sterile alpha motif/pointed	2	0.744914	1.24224	0.0955721	ENSMUSG00000032035, ENSMUSG00000040732	146	6	8736	19.9452	1	74.5371
INTERPRO	IPR018352:Orange subgroup	2	0.744914	1.24224	0.0955721	ENSMUSG00000030103, ENSMUSG00000022528	146	6	8736	19.9452	1	74.5371
UP_SEQ_FEATURE	domain:EGF-like 3; calcium-binding	3	0.748269	1.86335	0.0570642	ENSMUSG00000027435, ENSMUSG00000074743, ENSMUSG00000039167	155	23	9102	7.65947	1	57.0206
UP_SEQ_FEATURE	mutagenesis site	14	0.751761	8.69565	0.054958	ENSMUSG00000001435, ENSMUSG00000022893, ENSMUSG00000028862, ENSMUSG00000026288, ENSMUSG00000046791, ENSMUSG00000022383, ENSMUSG00000022500, ENSMUSG00000067279, ENSMUSG00000062960, ENSMUSG00000027803, ENSMUSG00000006445, ENSMUSG00000053113, ENSMUSG00000010095, ENSMUSG00000013698	155	470	9102	1.74918	1	55.6201
UP_SEQ_FEATURE	domain:EGF-like 5	3	0.759307	1.86335	0.0615785	ENSMUSG00000074743, ENSMUSG00000028073, ENSMUSG00000027314	155	24	9102	7.34032	1	59.885
UP_SEQ_FEATURE	region of interest:Required for insertion into the membrane	2	0.76853	1.24224	0.0659897	ENSMUSG00000023959, ENSMUSG00000007041	155	4	9102	29.3613	1	62.5115
UP_SEQ_FEATURE	cross-link:Glycyl lysine isopeptide (Lys-Gly) (interchain with G-Cter in SUMO)	4	0.797167	2.48447	0.0747258	ENSMUSG00000071637, ENSMUSG00000056501, ENSMUSG00000032035, ENSMUSG00000018899	155	58	9102	4.04983	1	67.2476
UP_SEQ_FEATURE	domain:PNT	2	0.86729	1.24224	0.0973434	ENSMUSG00000032035, ENSMUSG00000040732	155	6	9102	19.5742	1	77.0504
PIR_SUPERFAMILY	PIRSF001719:fos transforming protein	2	0.949498	1.24224	0.0873477	ENSMUSG00000026628, ENSMUSG00000029135	82	4	3587	21.872	0.999871	63.6008
PIR_SUPERFAMILY	PIRSF037806:chloride intracellular channel protein	2	0.949498	1.24224	0.0873477	ENSMUSG00000023959, ENSMUSG00000007041	82	4	3587	21.872	0.999871	63.6008
PIR_SUPERFAMILY	PIRSF002345:smooth muscle protein SM22	2	0.965212	1.24224	0.0662444	ENSMUSG00000032085, ENSMUSG00000026547	82	3	3587	29.1626	0.99879	53.1332
PIR_SUPERFAMILY	PIRSF005879:CCAAT/enhancer-binding protein	2	0.965212	1.24224	0.0662444	ENSMUSG00000071637, ENSMUSG00000056501	82	3	3587	29.1626	0.99879	53.1332
PIR_SUPERFAMILY	PIRSF005879:CCAAT/enhancer-binding	2	0.965212	1.24224	0.0662444	ENSMUSG00000071637, ENSMUSG00000056501	82	3	3587	29.1626	0.99879	53.1332
PIR_SUPERFAMILY	PIRSF002258:collagen alpha 1(IV) chain	2	0.988637	1.24224	0.0446593	ENSMUSG00000031502, ENSMUSG00000031503	82	2	3587	43.7439	0.988637	39.6596
PIR_SUPERFAMILY	PIRSF001775:CD93/CD141	2	0.988637	1.24224	0.0446593	ENSMUSG00000027435, ENSMUSG00000074743	82	2	3587	43.7439	0.988637	39.6596
PIR_SUPERFAMILY	PIRSF038502:vascular endothelial growth factor receptor	2	0.988637	1.24224	0.0446593	ENSMUSG00000062960, ENSMUSG00000029648	82	2	3587	43.7439	0.988637	39.6596
PIR_SUPERFAMILY	PIRSF001775:thrombomodulin	2	0.988637	1.24224	0.0446593	ENSMUSG00000027435, ENSMUSG00000074743	82	2	3587	43.7439	0.988637	39.6596

## Sheet: b10+
br10 upregulated, intensity>50, n=245
Category	Term	Count	Benjamini	Genes	%	PValue	List Total	Pop Hits	Pop Total	Fold Enrichment	Bonferroni	FDR
UP_SEQ_FEATURE	disulfide bond	74	2.75744e-17	ENSMUSG00000031502, ENSMUSG00000029070, ENSMUSG00000031503, ENSMUSG00000061353, ENSMUSG00000039037, ENSMUSG00000002602, ENSMUSG00000010047, ENSMUSG00000001946, ENSMUSG00000002289, ENSMUSG00000032440, ENSMUSG00000038146, ENSMUSG00000026579, ENSMUSG00000029648, ENSMUSG00000027584, ENSMUSG00000029373, ENSMUSG00000023224, ENSMUSG00000032125, ENSMUSG00000001435, ENSMUSG00000002944, ENSMUSG00000025784,…	30.2041	3.15496e-20	231	915	9082	3.17966	2.75744e-17	4.89915e-17
SP_PIR_KEYWORDS	signal	87	5.87664e-17	ENSMUSG00000031502, ENSMUSG00000031780, ENSMUSG00000029070, ENSMUSG00000031503, ENSMUSG00000061353, ENSMUSG00000002602, ENSMUSG00000010047, ENSMUSG00000001946, ENSMUSG00000002289, ENSMUSG00000032440, ENSMUSG00000038146, ENSMUSG00000036570, ENSMUSG00000031871, ENSMUSG00000006800, ENSMUSG00000026579, ENSMUSG00000029648, ENSMUSG00000029373, ENSMUSG00000023224, ENSMUSG00000032125, ENSMUSG00000001435,…	35.5102	4.18266e-19	233	1283	9156	2.66466	1.17533e-16	5.5335e-16
SP_PIR_KEYWORDS	disulfide bond	74	9.65698e-17	ENSMUSG00000031502, ENSMUSG00000029070, ENSMUSG00000031503, ENSMUSG00000061353, ENSMUSG00000039037, ENSMUSG00000002602, ENSMUSG00000010047, ENSMUSG00000001946, ENSMUSG00000002289, ENSMUSG00000032440, ENSMUSG00000038146, ENSMUSG00000026579, ENSMUSG00000029648, ENSMUSG00000027584, ENSMUSG00000029373, ENSMUSG00000023224, ENSMUSG00000032125, ENSMUSG00000001435, ENSMUSG00000002944, ENSMUSG00000025784,…	30.2041	3.43665e-19	233	952	9156	3.05453	9.65698e-17	4.54656e-16
UP_SEQ_FEATURE	signal peptide	87	1.61629e-16	ENSMUSG00000031502, ENSMUSG00000031780, ENSMUSG00000029070, ENSMUSG00000031503, ENSMUSG00000061353, ENSMUSG00000002602, ENSMUSG00000010047, ENSMUSG00000001946, ENSMUSG00000002289, ENSMUSG00000032440, ENSMUSG00000038146, ENSMUSG00000036570, ENSMUSG00000031871, ENSMUSG00000006800, ENSMUSG00000026579, ENSMUSG00000029648, ENSMUSG00000029373, ENSMUSG00000023224, ENSMUSG00000032125, ENSMUSG00000001435,…	35.5102	3.69861e-19	231	1283	9082	2.66601	3.23259e-16	5.74335e-16
SP_PIR_KEYWORDS	glycoprotein	93	3.01537e-13	ENSMUSG00000031502, ENSMUSG00000029070, ENSMUSG00000031503, ENSMUSG00000039037, ENSMUSG00000002602, ENSMUSG00000010047, ENSMUSG00000001946, ENSMUSG00000025557, ENSMUSG00000002289, ENSMUSG00000032440, ENSMUSG00000028645, ENSMUSG00000038146, ENSMUSG00000031871, ENSMUSG00000006800, ENSMUSG00000026579, ENSMUSG00000029648, ENSMUSG00000027584, ENSMUSG00000029373, ENSMUSG00000023224, ENSMUSG00000032125,…	37.9592	3.25727e-15	233	1645	9156	2.22161	9.04721e-13	4.26326e-12
SP_PIR_KEYWORDS	Secreted	47	3.42393e-12	ENSMUSG00000031502, ENSMUSG00000036887, ENSMUSG00000003617, ENSMUSG00000041445, ENSMUSG00000028364, ENSMUSG00000031503, ENSMUSG00000061353, ENSMUSG00000026656, ENSMUSG00000058952, ENSMUSG00000002289, ENSMUSG00000061780, ENSMUSG00000023951, ENSMUSG00000053522, ENSMUSG00000027848, ENSMUSG00000031722, ENSMUSG00000035692, ENSMUSG00000026579, ENSMUSG00000029373, ENSMUSG00000023224, ENSMUSG00000028763,…	19.1837	4.87537e-14	233	523	9156	3.53139	1.36956e-11	6.44818e-11
UP_SEQ_FEATURE	glycosylation site:N-linked (GlcNAc...)	88	1.26144e-11	ENSMUSG00000031502, ENSMUSG00000029070, ENSMUSG00000031503, ENSMUSG00000039037, ENSMUSG00000002602, ENSMUSG00000010047, ENSMUSG00000001946, ENSMUSG00000025557, ENSMUSG00000002289, ENSMUSG00000032440, ENSMUSG00000028645, ENSMUSG00000038146, ENSMUSG00000031871, ENSMUSG00000006800, ENSMUSG00000026579, ENSMUSG00000029648, ENSMUSG00000027584, ENSMUSG00000023224, ENSMUSG00000032125, ENSMUSG00000001435,…	35.9184	4.32769e-14	231	1568	9082	2.20651	3.78431e-11	6.72351e-11
GOTERM_CC_FAT	GO:0005576~extracellular region	53	1.52021e-10	ENSMUSG00000031502, ENSMUSG00000031780, ENSMUSG00000031503, ENSMUSG00000061353, ENSMUSG00000002289, ENSMUSG00000026579, ENSMUSG00000006800, ENSMUSG00000029373, ENSMUSG00000051716, ENSMUSG00000023224, ENSMUSG00000029372, ENSMUSG00000001435, ENSMUSG00000025784, ENSMUSG00000001131, ENSMUSG00000040713, ENSMUSG00000036905, ENSMUSG00000002900, ENSMUSG00000036896, ENSMUSG00000027188, ENSMUSG00000024713,…	21.6327	7.37914e-13	183	611	6095	2.88906	1.52021e-10	9.29434e-10
KEGG_PATHWAY	mmu04610:Complement and coagulation cascades	12	1.08157e-07	ENSMUSG00000061780, ENSMUSG00000058952, ENSMUSG00000001930, ENSMUSG00000036887, ENSMUSG00000039109, ENSMUSG00000026579, ENSMUSG00000074743, ENSMUSG00000028128, ENSMUSG00000036905, ENSMUSG00000041550, ENSMUSG00000023224, ENSMUSG00000036896	4.89796	1.12663e-09	97	28	2626	11.6024	1.08157e-07	1.24087e-06
GOTERM_CC_FAT	GO:0044421~extracellular region part	32	2.91286e-07	ENSMUSG00000031502, ENSMUSG00000031780, ENSMUSG00000003617, ENSMUSG00000041445, ENSMUSG00000031503, ENSMUSG00000028364, ENSMUSG00000061353, ENSMUSG00000058952, ENSMUSG00000002289, ENSMUSG00000061780, ENSMUSG00000023951, ENSMUSG00000006800, ENSMUSG00000026579, ENSMUSG00000029373, ENSMUSG00000023224, ENSMUSG00000051716, ENSMUSG00000028763, ENSMUSG00000001435, ENSMUSG00000025784, ENSMUSG00000001131,…	13.0612	2.82802e-09	183	317	6095	3.36212	5.82572e-07	3.56178e-06
GOTERM_BP_FAT	GO:0006955~immune response	23	1.95614e-06	ENSMUSG00000031780, ENSMUSG00000036887, ENSMUSG00000006342, ENSMUSG00000061353, ENSMUSG00000026656, ENSMUSG00000000731, ENSMUSG00000036905, ENSMUSG00000036896, ENSMUSG00000078566, ENSMUSG00000036594, ENSMUSG00000058952, ENSMUSG00000061780, ENSMUSG00000023951, ENSMUSG00000041827, ENSMUSG00000024610, ENSMUSG00000021508, ENSMUSG00000039748, ENSMUSG00000022051, ENSMUSG00000029373, ENSMUSG00000029372,…	9.38776	1.51053e-09	194	164	6617	4.78347	1.95614e-06	2.46518e-06
SP_PIR_KEYWORDS	muscle protein	9	1.99312e-06	ENSMUSG00000032085, ENSMUSG00000031097, ENSMUSG00000018893, ENSMUSG00000026208, ENSMUSG00000028464, ENSMUSG00000061723, ENSMUSG00000018830, ENSMUSG00000024049, ENSMUSG00000061816	3.67347	3.54649e-08	233	22	9156	16.0757	9.96558e-06	4.69187e-05
SP_PIR_KEYWORDS	angiogenesis	11	6.17025e-06	ENSMUSG00000032125, ENSMUSG00000031502, ENSMUSG00000025810, ENSMUSG00000023951, ENSMUSG00000028108, ENSMUSG00000031503, ENSMUSG00000062960, ENSMUSG00000038742, ENSMUSG00000029648, ENSMUSG00000073599, ENSMUSG00000028763	4.4898	1.31749e-07	233	45	9156	9.60572	3.70209e-05	0.0001743
UP_SEQ_FEATURE	topological domain:Extracellular	52	1.49751e-05	ENSMUSG00000029070, ENSMUSG00000002602, ENSMUSG00000001946, ENSMUSG00000025557, ENSMUSG00000032440, ENSMUSG00000028645, ENSMUSG00000038146, ENSMUSG00000036570, ENSMUSG00000031871, ENSMUSG00000029648, ENSMUSG00000022265, ENSMUSG00000027584, ENSMUSG00000002944, ENSMUSG00000005320, ENSMUSG00000039167, ENSMUSG00000024713, ENSMUSG00000062960, ENSMUSG00000015340, ENSMUSG00000028128, ENSMUSG00000020598,…	21.2245	6.85363e-08	231	933	9082	2.19125	5.9899e-05	0.000106426
GOTERM_CC_FAT	GO:0005615~extracellular space	21	1.92718e-05	ENSMUSG00000031780, ENSMUSG00000003617, ENSMUSG00000041445, ENSMUSG00000061353, ENSMUSG00000025784, ENSMUSG00000020427, ENSMUSG00000058952, ENSMUSG00000002289, ENSMUSG00000061780, ENSMUSG00000023951, ENSMUSG00000028108, ENSMUSG00000026185, ENSMUSG00000024713, ENSMUSG00000026579, ENSMUSG00000006800, ENSMUSG00000074743, ENSMUSG00000020953, ENSMUSG00000021508, ENSMUSG00000029373, ENSMUSG00000051716,…	8.57143	2.8066e-07	183	179	6095	3.90741	5.78143e-05	0.00035348
GOTERM_BP_FAT	GO:0002252~immune effector process	13	5.87612e-05	ENSMUSG00000036887, ENSMUSG00000026656, ENSMUSG00000036905, ENSMUSG00000036896, ENSMUSG00000036594, ENSMUSG00000078566, ENSMUSG00000061780, ENSMUSG00000058952, ENSMUSG00000024610, ENSMUSG00000039748, ENSMUSG00000022051, ENSMUSG00000023224, ENSMUSG00000030247	5.30612	9.07536e-08	194	59	6617	7.51538	0.000117519	0.000148109
GOTERM_CC_FAT	GO:0005604~basement membrane	10	7.8001e-05	ENSMUSG00000001435, ENSMUSG00000031502, ENSMUSG00000023951, ENSMUSG00000023886, ENSMUSG00000041445, ENSMUSG00000031503, ENSMUSG00000028364, ENSMUSG00000001131, ENSMUSG00000002900, ENSMUSG00000028763	4.08163	1.51464e-06	183	39	6095	8.54	0.000311967	0.00190761
SP_PIR_KEYWORDS	egf-like domain	15	8.33439e-05	ENSMUSG00000028364, ENSMUSG00000010047, ENSMUSG00000021702, ENSMUSG00000028073, ENSMUSG00000039167, ENSMUSG00000022324, ENSMUSG00000027188, ENSMUSG00000026587, ENSMUSG00000027435, ENSMUSG00000038146, ENSMUSG00000023885, ENSMUSG00000074743, ENSMUSG00000027276, ENSMUSG00000006386, ENSMUSG00000028763	6.12245	2.07627e-06	233	121	9156	4.87142	0.000583261	0.00274679
GOTERM_CC_FAT	GO:0009986~cell surface	16	0.000193522	ENSMUSG00000032125, ENSMUSG00000051839, ENSMUSG00000002944, ENSMUSG00000026656, ENSMUSG00000022032, ENSMUSG00000036594, ENSMUSG00000001930, ENSMUSG00000032440, ENSMUSG00000027435, ENSMUSG00000006800, ENSMUSG00000024610, ENSMUSG00000026712, ENSMUSG00000016494, ENSMUSG00000016496, ENSMUSG00000000530, ENSMUSG00000027442	6.53061	4.69757e-06	183	127	6095	4.19603	0.000967234	0.00591625
SP_PIR_KEYWORDS	blood coagulation	6	0.000240675	ENSMUSG00000001930, ENSMUSG00000039109, ENSMUSG00000026579, ENSMUSG00000074743, ENSMUSG00000028128, ENSMUSG00000023224	2.44898	6.85277e-06	233	12	9156	19.6481	0.00192378	0.00906558
INTERPRO	IPR006210:EGF-like	16	0.000244992	ENSMUSG00000028364, ENSMUSG00000010047, ENSMUSG00000021702, ENSMUSG00000028073, ENSMUSG00000039167, ENSMUSG00000022324, ENSMUSG00000027188, ENSMUSG00000026587, ENSMUSG00000027435, ENSMUSG00000024713, ENSMUSG00000038146, ENSMUSG00000023885, ENSMUSG00000074743, ENSMUSG00000027276, ENSMUSG00000006386, ENSMUSG00000028763	6.53061	4.83278e-07	227	121	8708	5.07256	0.000244992	0.000697298
SMART	SM00181:EGF	16	0.000290439	ENSMUSG00000028364, ENSMUSG00000010047, ENSMUSG00000021702, ENSMUSG00000028073, ENSMUSG00000039167, ENSMUSG00000022324, ENSMUSG00000027188, ENSMUSG00000026587, ENSMUSG00000027435, ENSMUSG00000024713, ENSMUSG00000038146, ENSMUSG00000023885, ENSMUSG00000074743, ENSMUSG00000027276, ENSMUSG00000006386, ENSMUSG00000028763	6.53061	2.32385e-06	145	121	4819	4.39464	0.000290439	0.00268729
GOTERM_CC_FAT	GO:0044420~extracellular matrix part	10	0.00032624	ENSMUSG00000001435, ENSMUSG00000031502, ENSMUSG00000023951, ENSMUSG00000023886, ENSMUSG00000041445, ENSMUSG00000031503, ENSMUSG00000028364, ENSMUSG00000001131, ENSMUSG00000002900, ENSMUSG00000028763	4.08163	9.50364e-06	183	48	6095	6.93875	0.00195584	0.0119688
GOTERM_BP_FAT	GO:0006959~humoral immune response	8	0.000390678	ENSMUSG00000061780, ENSMUSG00000058952, ENSMUSG00000036887, ENSMUSG00000000731, ENSMUSG00000036905, ENSMUSG00000039748, ENSMUSG00000023224, ENSMUSG00000036896	3.26531	9.05222e-07	194	20	6617	13.6433	0.00117158	0.00147731
GOTERM_BP_FAT	GO:0016064~immunoglobulin mediated immune response	9	0.000494765	ENSMUSG00000036594, ENSMUSG00000058952, ENSMUSG00000036887, ENSMUSG00000026656, ENSMUSG00000024610, ENSMUSG00000036905, ENSMUSG00000039748, ENSMUSG00000023224, ENSMUSG00000036896	3.67347	1.52861e-06	194	30	6617	10.2325	0.00197759	0.00249465
GOTERM_BP_FAT	GO:0019724~B cell mediated immunity	9	0.000494765	ENSMUSG00000036594, ENSMUSG00000058952, ENSMUSG00000036887, ENSMUSG00000026656, ENSMUSG00000024610, ENSMUSG00000036905, ENSMUSG00000039748, ENSMUSG00000023224, ENSMUSG00000036896	3.67347	1.52861e-06	194	30	6617	10.2325	0.00197759	0.00249465
GOTERM_BP_FAT	GO:0002250~adaptive immune response	10	0.000636288	ENSMUSG00000036594, ENSMUSG00000058952, ENSMUSG00000036887, ENSMUSG00000023951, ENSMUSG00000026656, ENSMUSG00000024610, ENSMUSG00000036905, ENSMUSG00000039748, ENSMUSG00000023224, ENSMUSG00000036896	4.08163	2.45749e-06	194	42	6617	8.12101	0.00317739	0.00401053
GOTERM_BP_FAT	GO:0002460~adaptive immune response based on somatic recombination of immune receptors built from immunoglobulin superfamily domains	10	0.000636288	ENSMUSG00000036594, ENSMUSG00000058952, ENSMUSG00000036887, ENSMUSG00000023951, ENSMUSG00000026656, ENSMUSG00000024610, ENSMUSG00000036905, ENSMUSG00000039748, ENSMUSG00000023224, ENSMUSG00000036896	4.08163	2.45749e-06	194	42	6617	8.12101	0.00317739	0.00401053
SP_PIR_KEYWORDS	complement pathway	5	0.000729197	ENSMUSG00000058952, ENSMUSG00000036887, ENSMUSG00000036905, ENSMUSG00000023224, ENSMUSG00000036896	2.04082	2.59592e-05	233	8	9156	24.5601	0.00726809	0.0343376
SP_PIR_KEYWORDS	cell adhesion	17	0.000767893	ENSMUSG00000020598, ENSMUSG00000001435, ENSMUSG00000020717, ENSMUSG00000019851, ENSMUSG00000028364, ENSMUSG00000002944, ENSMUSG00000024440, ENSMUSG00000021702, ENSMUSG00000002900, ENSMUSG00000001119, ENSMUSG00000001946, ENSMUSG00000001930, ENSMUSG00000026587, ENSMUSG00000027435, ENSMUSG00000023885, ENSMUSG00000031871, ENSMUSG00000016494	6.93878	2.46036e-05	233	190	9156	3.51597	0.00688985	0.0325447
GOTERM_BP_FAT	GO:0006956~complement activation	6	0.000967736	ENSMUSG00000061780, ENSMUSG00000058952, ENSMUSG00000036887, ENSMUSG00000036905, ENSMUSG00000023224, ENSMUSG00000036896	2.44898	4.48588e-06	194	10	6617	20.4649	0.00579239	0.00732067
GOTERM_BP_FAT	GO:0002541~activation of plasma proteins involved in acute inflammatory response	6	0.000967736	ENSMUSG00000061780, ENSMUSG00000058952, ENSMUSG00000036887, ENSMUSG00000036905, ENSMUSG00000023224, ENSMUSG00000036896	2.44898	4.48588e-06	194	10	6617	20.4649	0.00579239	0.00732067
SP_PIR_KEYWORDS	extracellular matrix	13	0.000984011	ENSMUSG00000001435, ENSMUSG00000031502, ENSMUSG00000041445, ENSMUSG00000031503, ENSMUSG00000028364, ENSMUSG00000001131, ENSMUSG00000002900, ENSMUSG00000001119, ENSMUSG00000002289, ENSMUSG00000001930, ENSMUSG00000028108, ENSMUSG00000023886, ENSMUSG00000028763	5.30612	3.85382e-05	233	117	9156	4.36624	0.010771	0.0509726
GOTERM_BP_FAT	GO:0002449~lymphocyte mediated immunity	9	0.0012571	ENSMUSG00000036594, ENSMUSG00000058952, ENSMUSG00000036887, ENSMUSG00000026656, ENSMUSG00000024610, ENSMUSG00000036905, ENSMUSG00000039748, ENSMUSG00000023224, ENSMUSG00000036896	3.67347	6.79937e-06	194	36	6617	8.52706	0.00876656	0.0110959
GOTERM_BP_FAT	GO:0002455~humoral immune response mediated by circulating immunoglobulin	6	0.00129899	ENSMUSG00000058952, ENSMUSG00000036887, ENSMUSG00000036905, ENSMUSG00000039748, ENSMUSG00000023224, ENSMUSG00000036896	2.44898	8.02981e-06	194	11	6617	18.6045	0.0103448	0.0131038
GOTERM_CC_FAT	GO:0005578~proteinaceous extracellular matrix	16	0.00166809	ENSMUSG00000001435, ENSMUSG00000031502, ENSMUSG00000041445, ENSMUSG00000031503, ENSMUSG00000028364, ENSMUSG00000025784, ENSMUSG00000001131, ENSMUSG00000002900, ENSMUSG00000001119, ENSMUSG00000022324, ENSMUSG00000002289, ENSMUSG00000023951, ENSMUSG00000001930, ENSMUSG00000028108, ENSMUSG00000023886, ENSMUSG00000028763	6.53061	5.67283e-05	183	156	6095	3.416	0.0116183	0.0714236
GOTERM_CC_FAT	GO:0043292~contractile fiber	10	0.00180914	ENSMUSG00000026208, ENSMUSG00000032643, ENSMUSG00000020717, ENSMUSG00000028464, ENSMUSG00000018830, ENSMUSG00000007877, ENSMUSG00000024049, ENSMUSG00000031636, ENSMUSG00000026950, ENSMUSG00000030247	4.08163	7.03188e-05	183	61	6095	5.46	0.0143818	0.0885278
GOTERM_CC_FAT	GO:0031012~extracellular matrix	16	0.00200543	ENSMUSG00000001435, ENSMUSG00000031502, ENSMUSG00000041445, ENSMUSG00000031503, ENSMUSG00000028364, ENSMUSG00000025784, ENSMUSG00000001131, ENSMUSG00000002900, ENSMUSG00000001119, ENSMUSG00000022324, ENSMUSG00000002289, ENSMUSG00000023951, ENSMUSG00000001930, ENSMUSG00000028108, ENSMUSG00000023886, ENSMUSG00000028763	6.53061	8.77001e-05	183	162	6095	3.28948	0.0179048	0.110399
SP_PIR_KEYWORDS	immune response	10	0.00204164	ENSMUSG00000036594, ENSMUSG00000061780, ENSMUSG00000058952, ENSMUSG00000036887, ENSMUSG00000024610, ENSMUSG00000036905, ENSMUSG00000039748, ENSMUSG00000023224, ENSMUSG00000060802, ENSMUSG00000036896	4.08163	8.72728e-05	233	73	9156	5.38303	0.0242264	0.115397
UP_SEQ_FEATURE	domain:EGF-like 2	9	0.00211005	ENSMUSG00000026587, ENSMUSG00000027435, ENSMUSG00000038146, ENSMUSG00000028364, ENSMUSG00000074743, ENSMUSG00000028073, ENSMUSG00000027276, ENSMUSG00000022324, ENSMUSG00000006386	3.67347	1.20839e-05	231	44	9082	8.04191	0.0105058	0.0187627
INTERPRO	IPR013783:Immunoglobulin-like fold	18	0.00243248	ENSMUSG00000027346, ENSMUSG00000020598, ENSMUSG00000032125, ENSMUSG00000020717, ENSMUSG00000029070, ENSMUSG00000026656, ENSMUSG00000002602, ENSMUSG00000005320, ENSMUSG00000001946, ENSMUSG00000036594, ENSMUSG00000039109, ENSMUSG00000062960, ENSMUSG00000029648, ENSMUSG00000024049, ENSMUSG00000016496, ENSMUSG00000006386, ENSMUSG00000028763, ENSMUSG00000060802	7.34694	1.44108e-05	227	198	8708	3.48738	0.00727972	0.0207907
UP_SEQ_FEATURE	domain:Ig-like C2-type 2	11	0.00286517	ENSMUSG00000020598, ENSMUSG00000032125, ENSMUSG00000020717, ENSMUSG00000062960, ENSMUSG00000026656, ENSMUSG00000002602, ENSMUSG00000029648, ENSMUSG00000024049, ENSMUSG00000005320, ENSMUSG00000006386, ENSMUSG00000028763	4.4898	1.96974e-05	231	76	9082	5.69048	0.0170683	0.0305825
UP_SEQ_FEATURE	domain:Ig-like C2-type 1	11	0.00286517	ENSMUSG00000020598, ENSMUSG00000032125, ENSMUSG00000020717, ENSMUSG00000062960, ENSMUSG00000026656, ENSMUSG00000002602, ENSMUSG00000029648, ENSMUSG00000024049, ENSMUSG00000005320, ENSMUSG00000006386, ENSMUSG00000028763	4.4898	1.96974e-05	231	76	9082	5.69048	0.0170683	0.0305825
GOTERM_BP_FAT	GO:0002443~leukocyte mediated immunity	9	0.00295109	ENSMUSG00000036594, ENSMUSG00000058952, ENSMUSG00000036887, ENSMUSG00000026656, ENSMUSG00000024610, ENSMUSG00000036905, ENSMUSG00000039748, ENSMUSG00000023224, ENSMUSG00000036896	3.67347	2.28218e-05	194	42	6617	7.30891	0.0291221	0.0372385
GOTERM_BP_FAT	GO:0001525~angiogenesis	13	0.00314312	ENSMUSG00000001435, ENSMUSG00000032125, ENSMUSG00000028978, ENSMUSG00000061353, ENSMUSG00000025902, ENSMUSG00000073599, ENSMUSG00000023951, ENSMUSG00000025810, ENSMUSG00000032440, ENSMUSG00000038742, ENSMUSG00000062960, ENSMUSG00000029648, ENSMUSG00000000530	5.30612	2.18782e-05	194	97	6617	4.57121	0.027935	0.0356992
UP_SEQ_FEATURE	domain:EGF-like 1	10	0.0032871	ENSMUSG00000026587, ENSMUSG00000027435, ENSMUSG00000038146, ENSMUSG00000023885, ENSMUSG00000074743, ENSMUSG00000028073, ENSMUSG00000021702, ENSMUSG00000039167, ENSMUSG00000022324, ENSMUSG00000006386	4.08163	2.63699e-05	231	63	9082	6.24064	0.0227841	0.0409404
INTERPRO	IPR013032:EGF-like region, conserved site	16	0.00355391	ENSMUSG00000028364, ENSMUSG00000010047, ENSMUSG00000021702, ENSMUSG00000028073, ENSMUSG00000002900, ENSMUSG00000039167, ENSMUSG00000022324, ENSMUSG00000027188, ENSMUSG00000026587, ENSMUSG00000027435, ENSMUSG00000038146, ENSMUSG00000023885, ENSMUSG00000074743, ENSMUSG00000027276, ENSMUSG00000006386, ENSMUSG00000028763	6.53061	1.40442e-05	227	158	8708	3.88468	0.00709518	0.0202619
INTERPRO	IPR008160:Collagen triple helix repeat	8	0.00401676	ENSMUSG00000001435, ENSMUSG00000031502, ENSMUSG00000036887, ENSMUSG00000031503, ENSMUSG00000036905, ENSMUSG00000001119, ENSMUSG00000022032, ENSMUSG00000036896	3.26531	3.17537e-05	227	36	8708	8.52472	0.0159705	0.0458063
GOTERM_BP_FAT	GO:0009611~response to wounding	16	0.00413946	ENSMUSG00000018932, ENSMUSG00000036887, ENSMUSG00000020717, ENSMUSG00000007872, ENSMUSG00000036905, ENSMUSG00000036896, ENSMUSG00000058952, ENSMUSG00000061780, ENSMUSG00000001930, ENSMUSG00000039109, ENSMUSG00000032440, ENSMUSG00000026579, ENSMUSG00000028128, ENSMUSG00000074743, ENSMUSG00000029373, ENSMUSG00000023224	6.53061	3.52338e-05	194	153	6617	3.56688	0.0446032	0.0574857
GOTERM_CC_FAT	GO:0044449~contractile fiber part	9	0.00463923	ENSMUSG00000026208, ENSMUSG00000032643, ENSMUSG00000020717, ENSMUSG00000028464, ENSMUSG00000018830, ENSMUSG00000007877, ENSMUSG00000024049, ENSMUSG00000031636, ENSMUSG00000026950	3.67347	0.000225704	183	56	6095	5.35275	0.0454357	0.283894
GOTERM_BP_FAT	GO:0006958~complement activation, classical pathway	5	0.00482407	ENSMUSG00000058952, ENSMUSG00000036887, ENSMUSG00000036905, ENSMUSG00000023224, ENSMUSG00000036896	2.04082	4.4809e-05	194	8	6617	21.3177	0.0563773	0.0731028
SP_PIR_KEYWORDS	Immunoglobulin domain	15	0.00525157	ENSMUSG00000020598, ENSMUSG00000032125, ENSMUSG00000020717, ENSMUSG00000029070, ENSMUSG00000026656, ENSMUSG00000002602, ENSMUSG00000005320, ENSMUSG00000001946, ENSMUSG00000062960, ENSMUSG00000029648, ENSMUSG00000024049, ENSMUSG00000016496, ENSMUSG00000006386, ENSMUSG00000028763, ENSMUSG00000060802	6.12245	0.000262299	233	186	9156	3.16904	0.0710643	0.346456
SP_PIR_KEYWORDS	hydroxyproline	4	0.00531774	ENSMUSG00000001435, ENSMUSG00000031502, ENSMUSG00000031503, ENSMUSG00000001119	1.63265	0.000303551	233	6	9156	26.1974	0.0817733	0.400843
SP_PIR_KEYWORDS	triple helix	4	0.00531774	ENSMUSG00000001435, ENSMUSG00000031502, ENSMUSG00000031503, ENSMUSG00000001119	1.63265	0.000303551	233	6	9156	26.1974	0.0817733	0.400843
UP_SEQ_FEATURE	domain:EGF-like 3	8	0.00539839	ENSMUSG00000026587, ENSMUSG00000038146, ENSMUSG00000028364, ENSMUSG00000023885, ENSMUSG00000028073, ENSMUSG00000027276, ENSMUSG00000022324, ENSMUSG00000006386	3.26531	5.57388e-05	231	40	9082	7.8632	0.0475495	0.0865184
GOTERM_CC_FAT	GO:0030016~myofibril	9	0.00540657	ENSMUSG00000026208, ENSMUSG00000032643, ENSMUSG00000028464, ENSMUSG00000018830, ENSMUSG00000007877, ENSMUSG00000024049, ENSMUSG00000031636, ENSMUSG00000026950, ENSMUSG00000030247	3.67347	0.000289442	183	58	6095	5.16817	0.0578903	0.363929
SP_PIR_KEYWORDS	hydroxylation	7	0.00550807	ENSMUSG00000001435, ENSMUSG00000031502, ENSMUSG00000036887, ENSMUSG00000031503, ENSMUSG00000036905, ENSMUSG00000001119, ENSMUSG00000036896	2.85714	0.000255493	233	36	9156	7.64092	0.0692856	0.337481
SP_PIR_KEYWORDS	collagen	7	0.00557829	ENSMUSG00000001435, ENSMUSG00000031502, ENSMUSG00000036887, ENSMUSG00000031503, ENSMUSG00000036905, ENSMUSG00000001119, ENSMUSG00000036896	2.85714	0.000298562	233	37	9156	7.4344	0.0804847	0.394267
UP_SEQ_FEATURE	topological domain:Cytoplasmic	57	0.0058134	ENSMUSG00000029070, ENSMUSG00000039037, ENSMUSG00000002602, ENSMUSG00000001946, ENSMUSG00000025557, ENSMUSG00000032440, ENSMUSG00000028645, ENSMUSG00000038146, ENSMUSG00000036570, ENSMUSG00000031871, ENSMUSG00000029648, ENSMUSG00000022265, ENSMUSG00000027584, ENSMUSG00000002944, ENSMUSG00000005320, ENSMUSG00000039167, ENSMUSG00000024713, ENSMUSG00000062960, ENSMUSG00000015340, ENSMUSG00000028128,…	23.2653	5.33658e-05	231	1327	9082	1.68878	0.0455718	0.0828363
INTERPRO	IPR002473:Small chemokine, C-X-C/Interleukin 8	4	0.00684118	ENSMUSG00000061353, ENSMUSG00000021508, ENSMUSG00000029373, ENSMUSG00000029372	1.63265	6.76968e-05	227	4	8708	38.3612	0.0337411	0.0976323
INTERPRO	IPR007110:Immunoglobulin-like	16	0.00705406	ENSMUSG00000020598, ENSMUSG00000032125, ENSMUSG00000020717, ENSMUSG00000029070, ENSMUSG00000026656, ENSMUSG00000002602, ENSMUSG00000005320, ENSMUSG00000001946, ENSMUSG00000036594, ENSMUSG00000062960, ENSMUSG00000029648, ENSMUSG00000024049, ENSMUSG00000016496, ENSMUSG00000006386, ENSMUSG00000028763, ENSMUSG00000060802	6.53061	8.37723e-05	227	184	8708	3.33576	0.0415849	0.120803
INTERPRO	IPR000742:EGF-like, type 3	12	0.00706032	ENSMUSG00000027435, ENSMUSG00000038146, ENSMUSG00000028364, ENSMUSG00000023885, ENSMUSG00000074743, ENSMUSG00000028073, ENSMUSG00000021702, ENSMUSG00000039167, ENSMUSG00000027276, ENSMUSG00000027188, ENSMUSG00000006386, ENSMUSG00000028763	4.89796	9.78207e-05	227	107	8708	4.30219	0.0483876	0.141049
SP_PIR_KEYWORDS	receptor	26	0.00782723	ENSMUSG00000025089, ENSMUSG00000027748, ENSMUSG00000026656, ENSMUSG00000002602, ENSMUSG00000010047, ENSMUSG00000001240, ENSMUSG00000032440, ENSMUSG00000027435, ENSMUSG00000038146, ENSMUSG00000029648, ENSMUSG00000006373, ENSMUSG00000026712, ENSMUSG00000027584, ENSMUSG00000000530, ENSMUSG00000032125, ENSMUSG00000002944, ENSMUSG00000044337, ENSMUSG00000022032, ENSMUSG00000039167, ENSMUSG00000005320,…	10.6122	0.000475283	233	480	9156	2.12854	0.125048	0.626958
INTERPRO	IPR001811:Small chemokine, interleukin-8-like	5	0.00797384	ENSMUSG00000031780, ENSMUSG00000061353, ENSMUSG00000021508, ENSMUSG00000029373, ENSMUSG00000029372	2.04082	0.000126316	227	11	8708	17.4369	0.0620385	0.182102
GOTERM_BP_FAT	GO:0006952~defense response	15	0.0101945	ENSMUSG00000018932, ENSMUSG00000036887, ENSMUSG00000031780, ENSMUSG00000026656, ENSMUSG00000036905, ENSMUSG00000036896, ENSMUSG00000078566, ENSMUSG00000036594, ENSMUSG00000061780, ENSMUSG00000058952, ENSMUSG00000024610, ENSMUSG00000022051, ENSMUSG00000023224, ENSMUSG00000030247, ENSMUSG00000060802	6.12245	0.000102859	194	149	6617	3.43372	0.124718	0.167732
COG_ONTOLOGY	Cytoskeleton	4	0.0106302	ENSMUSG00000032085, ENSMUSG00000047193, ENSMUSG00000056752, ENSMUSG00000026547	1.63265	0.00177959	18	16	1041	14.4583	0.0106302	0.848826
GOTERM_BP_FAT	GO:0051605~protein maturation by peptide bond cleavage	7	0.0132512	ENSMUSG00000061780, ENSMUSG00000058952, ENSMUSG00000036887, ENSMUSG00000024713, ENSMUSG00000036905, ENSMUSG00000023224, ENSMUSG00000036896	2.85714	0.000154503	194	29	6617	8.23303	0.181348	0.251849
SMART	SM00199:SCY	5	0.0133071	ENSMUSG00000031780, ENSMUSG00000061353, ENSMUSG00000021508, ENSMUSG00000029373, ENSMUSG00000029372	2.04082	0.000214321	145	11	4819	15.1066	0.0264372	0.247563
GOTERM_BP_FAT	GO:0001568~blood vessel development	16	0.0141713	ENSMUSG00000032125, ENSMUSG00000001435, ENSMUSG00000028978, ENSMUSG00000061353, ENSMUSG00000025902, ENSMUSG00000073599, ENSMUSG00000023951, ENSMUSG00000025810, ENSMUSG00000032440, ENSMUSG00000062960, ENSMUSG00000038742, ENSMUSG00000031871, ENSMUSG00000029648, ENSMUSG00000044167, ENSMUSG00000007655, ENSMUSG00000000530	6.53061	0.000154287	194	174	6617	3.13639	0.181119	0.251498
GOTERM_BP_FAT	GO:0001944~vasculature development	16	0.0149921	ENSMUSG00000032125, ENSMUSG00000001435, ENSMUSG00000028978, ENSMUSG00000061353, ENSMUSG00000025902, ENSMUSG00000073599, ENSMUSG00000023951, ENSMUSG00000025810, ENSMUSG00000032440, ENSMUSG00000062960, ENSMUSG00000038742, ENSMUSG00000031871, ENSMUSG00000029648, ENSMUSG00000044167, ENSMUSG00000007655, ENSMUSG00000000530	6.53061	0.000186616	194	177	6617	3.08323	0.214701	0.304122
SP_PIR_KEYWORDS	cell binding	4	0.0176713	ENSMUSG00000031502, ENSMUSG00000031503, ENSMUSG00000002900, ENSMUSG00000001119	1.63265	0.00120482	233	9	9156	17.4649	0.287345	1.58224
SP_PIR_KEYWORDS	innate immunity	6	0.0178286	ENSMUSG00000061780, ENSMUSG00000058952, ENSMUSG00000036887, ENSMUSG00000036905, ENSMUSG00000023224, ENSMUSG00000036896	2.44898	0.00115168	233	32	9156	7.36803	0.276612	1.51295
GOTERM_BP_FAT	GO:0048514~blood vessel morphogenesis	14	0.0180944	ENSMUSG00000032125, ENSMUSG00000001435, ENSMUSG00000028978, ENSMUSG00000061353, ENSMUSG00000025902, ENSMUSG00000073599, ENSMUSG00000023951, ENSMUSG00000025810, ENSMUSG00000032440, ENSMUSG00000038742, ENSMUSG00000062960, ENSMUSG00000029648, ENSMUSG00000007655, ENSMUSG00000000530	5.71429	0.000253777	194	143	6617	3.33927	0.280128	0.413358
GOTERM_BP_FAT	GO:0016485~protein processing	8	0.018647	ENSMUSG00000061780, ENSMUSG00000058952, ENSMUSG00000036887, ENSMUSG00000024713, ENSMUSG00000036905, ENSMUSG00000047193, ENSMUSG00000023224, ENSMUSG00000036896	3.26531	0.000247068	194	44	6617	6.2015	0.273845	0.402451
GOTERM_CC_FAT	GO:0031226~intrinsic to plasma membrane	18	0.0187126	ENSMUSG00000051839, ENSMUSG00000027748, ENSMUSG00000003617, ENSMUSG00000019851, ENSMUSG00000026656, ENSMUSG00000002602, ENSMUSG00000024440, ENSMUSG00000022032, ENSMUSG00000032440, ENSMUSG00000038146, ENSMUSG00000062960, ENSMUSG00000024610, ENSMUSG00000022265, ENSMUSG00000029648, ENSMUSG00000007655, ENSMUSG00000036814, ENSMUSG00000030247, ENSMUSG00000006386	7.34694	0.00109977	183	248	6095	2.41737	0.202823	1.37633
SP_PIR_KEYWORDS	duplication	7	0.0194136	ENSMUSG00000031502, ENSMUSG00000031503, ENSMUSG00000028364, ENSMUSG00000026656, ENSMUSG00000026579, ENSMUSG00000005320, ENSMUSG00000006386	2.85714	0.00139437	233	49	9156	5.61373	0.324357	1.82905
GOTERM_BP_FAT	GO:0051604~protein maturation	8	0.0221447	ENSMUSG00000061780, ENSMUSG00000058952, ENSMUSG00000036887, ENSMUSG00000024713, ENSMUSG00000036905, ENSMUSG00000047193, ENSMUSG00000023224, ENSMUSG00000036896	3.26531	0.0003285	194	46	6617	5.93187	0.346542	0.534763
KEGG_PATHWAY	mmu04512:ECM-receptor interaction	9	0.0225226	ENSMUSG00000001930, ENSMUSG00000031502, ENSMUSG00000031503, ENSMUSG00000002944, ENSMUSG00000028364, ENSMUSG00000023885, ENSMUSG00000021702, ENSMUSG00000002900, ENSMUSG00000001119	3.67347	0.000474474	97	52	2626	4.68557	0.044538	0.521344
SP_PIR_KEYWORDS	basement membrane	5	0.0226664	ENSMUSG00000031502, ENSMUSG00000023886, ENSMUSG00000031503, ENSMUSG00000002900, ENSMUSG00000028763	2.04082	0.00171196	233	21	9156	9.35622	0.382127	2.2413
GOTERM_BP_FAT	GO:0022610~biological adhesion	21	0.0232989	ENSMUSG00000020598, ENSMUSG00000001435, ENSMUSG00000020717, ENSMUSG00000019851, ENSMUSG00000002944, ENSMUSG00000028364, ENSMUSG00000024440, ENSMUSG00000021702, ENSMUSG00000002900, ENSMUSG00000001119, ENSMUSG00000001946, ENSMUSG00000025810, ENSMUSG00000026587, ENSMUSG00000001930, ENSMUSG00000027435, ENSMUSG00000023885, ENSMUSG00000026579, ENSMUSG00000031871, ENSMUSG00000016494, ENSMUSG00000006386,…	8.57143	0.00036402	194	296	6617	2.41984	0.375929	0.592425
GOTERM_BP_FAT	GO:0007155~cell adhesion	21	0.0232989	ENSMUSG00000020598, ENSMUSG00000001435, ENSMUSG00000020717, ENSMUSG00000019851, ENSMUSG00000002944, ENSMUSG00000028364, ENSMUSG00000024440, ENSMUSG00000021702, ENSMUSG00000002900, ENSMUSG00000001119, ENSMUSG00000001946, ENSMUSG00000025810, ENSMUSG00000026587, ENSMUSG00000001930, ENSMUSG00000027435, ENSMUSG00000023885, ENSMUSG00000026579, ENSMUSG00000031871, ENSMUSG00000016494, ENSMUSG00000006386,…	8.57143	0.00036402	194	296	6617	2.41984	0.375929	0.592425
GOTERM_BP_FAT	GO:0042060~wound healing	9	0.024182	ENSMUSG00000001930, ENSMUSG00000020717, ENSMUSG00000032440, ENSMUSG00000039109, ENSMUSG00000026579, ENSMUSG00000074743, ENSMUSG00000028128, ENSMUSG00000029373, ENSMUSG00000023224	3.67347	0.000396881	194	62	6617	4.9512	0.401939	0.645742
GOTERM_MF_FAT	GO:0042379~chemokine receptor binding	5	0.0255711	ENSMUSG00000031780, ENSMUSG00000061353, ENSMUSG00000021508, ENSMUSG00000029373, ENSMUSG00000029372	2.04082	0.000206657	170	12	6319	15.4877	0.0747684	0.285272
SP_PIR_KEYWORDS	ATP	9	0.0264632	ENSMUSG00000024014, ENSMUSG00000062960, ENSMUSG00000002602, ENSMUSG00000029648, ENSMUSG00000019942, ENSMUSG00000005320, ENSMUSG00000020914, ENSMUSG00000000530, ENSMUSG00000006386	3.67347	0.00209755	233	91	9156	3.88643	0.44569	2.73967
GOTERM_BP_FAT	GO:0050817~coagulation	7	0.0265124	ENSMUSG00000001930, ENSMUSG00000039109, ENSMUSG00000026579, ENSMUSG00000074743, ENSMUSG00000028128, ENSMUSG00000029373, ENSMUSG00000023224	2.85714	0.000456377	194	35	6617	6.82165	0.446306	0.742206
GOTERM_BP_FAT	GO:0007596~blood coagulation	7	0.0265124	ENSMUSG00000001930, ENSMUSG00000039109, ENSMUSG00000026579, ENSMUSG00000074743, ENSMUSG00000028128, ENSMUSG00000029373, ENSMUSG00000023224	2.85714	0.000456377	194	35	6617	6.82165	0.446306	0.742206
GOTERM_CC_FAT	GO:0009897~external side of plasma membrane	9	0.0284784	ENSMUSG00000036594, ENSMUSG00000032125, ENSMUSG00000051839, ENSMUSG00000001930, ENSMUSG00000032440, ENSMUSG00000026656, ENSMUSG00000024610, ENSMUSG00000016494, ENSMUSG00000016496	3.67347	0.00196159	183	77	6095	3.89291	0.332679	2.44264
PIR_SUPERFAMILY	PIRSF002522:CXC chemokine	4	0.0292784	ENSMUSG00000061353, ENSMUSG00000021508, ENSMUSG00000029373, ENSMUSG00000029372	1.63265	0.000194201	133	4	3559	26.7594	0.0292784	0.232454
GOTERM_CC_FAT	GO:0005887~integral to plasma membrane	17	0.0294506	ENSMUSG00000051839, ENSMUSG00000027748, ENSMUSG00000019851, ENSMUSG00000026656, ENSMUSG00000002602, ENSMUSG00000024440, ENSMUSG00000022032, ENSMUSG00000032440, ENSMUSG00000038146, ENSMUSG00000062960, ENSMUSG00000024610, ENSMUSG00000029648, ENSMUSG00000022265, ENSMUSG00000007655, ENSMUSG00000036814, ENSMUSG00000030247, ENSMUSG00000006386	6.93878	0.00188467	183	238	6095	2.379	0.322	2.34791
GOTERM_MF_FAT	GO:0005198~structural molecule activity	14	0.0296106	ENSMUSG00000001435, ENSMUSG00000031502, ENSMUSG00000026208, ENSMUSG00000020932, ENSMUSG00000031503, ENSMUSG00000026728, ENSMUSG00000018830, ENSMUSG00000021702, ENSMUSG00000002900, ENSMUSG00000028464, ENSMUSG00000023885, ENSMUSG00000024049, ENSMUSG00000031636, ENSMUSG00000051879	5.71429	0.000159869	170	149	6319	3.49254	0.0583443	0.220751
GOTERM_BP_FAT	GO:0007599~hemostasis	7	0.0296562	ENSMUSG00000001930, ENSMUSG00000039109, ENSMUSG00000026579, ENSMUSG00000074743, ENSMUSG00000028128, ENSMUSG00000029373, ENSMUSG00000023224	2.85714	0.000534538	194	36	6617	6.63216	0.499632	0.8688
INTERPRO	IPR003599:Immunoglobulin subtype	12	0.0302096	ENSMUSG00000020598, ENSMUSG00000032125, ENSMUSG00000020717, ENSMUSG00000029070, ENSMUSG00000062960, ENSMUSG00000026656, ENSMUSG00000002602, ENSMUSG00000029648, ENSMUSG00000024049, ENSMUSG00000016496, ENSMUSG00000001946, ENSMUSG00000028763	4.89796	0.000544383	227	130	8708	3.54104	0.241246	0.782602
UP_SEQ_FEATURE	domain:EGF-like 9	5	0.0376517	ENSMUSG00000038146, ENSMUSG00000028364, ENSMUSG00000028073, ENSMUSG00000027276, ENSMUSG00000022324	2.04082	0.000439021	231	15	9082	13.1053	0.318724	0.679559
GOTERM_CC_FAT	GO:0005886~plasma membrane	60	0.0376918	ENSMUSG00000002602, ENSMUSG00000010047, ENSMUSG00000018042, ENSMUSG00000019173, ENSMUSG00000001946, ENSMUSG00000027488, ENSMUSG00000032440, ENSMUSG00000028645, ENSMUSG00000038146, ENSMUSG00000031871, ENSMUSG00000029648, ENSMUSG00000022265, ENSMUSG00000027584, ENSMUSG00000032125, ENSMUSG00000002944, ENSMUSG00000028978, ENSMUSG00000047193, ENSMUSG00000002900, ENSMUSG00000039167, ENSMUSG00000062960,…	24.4898	0.0027937	183	1421	6095	1.40631	0.438031	3.46213
SP_PIR_KEYWORDS	hydroxylysine	3	0.0443807	ENSMUSG00000001435, ENSMUSG00000031502, ENSMUSG00000031503	1.22449	0.00370877	233	4	9156	29.4721	0.647992	4.79682
GOTERM_BP_FAT	GO:0050778~positive regulation of immune response	8	0.0504155	ENSMUSG00000036594, ENSMUSG00000061780, ENSMUSG00000058952, ENSMUSG00000036887, ENSMUSG00000036905, ENSMUSG00000023224, ENSMUSG00000060802, ENSMUSG00000036896	3.26531	0.000998164	194	55	6617	4.9612	0.725627	1.6166
GOTERM_BP_FAT	GO:0002526~acute inflammatory response	6	0.0504535	ENSMUSG00000061780, ENSMUSG00000058952, ENSMUSG00000036887, ENSMUSG00000036905, ENSMUSG00000023224, ENSMUSG00000036896	2.44898	0.000958999	194	27	6617	7.57961	0.711338	1.55363
GOTERM_MF_FAT	GO:0008009~chemokine activity	5	0.0515305	ENSMUSG00000031780, ENSMUSG00000061353, ENSMUSG00000021508, ENSMUSG00000029373, ENSMUSG00000029372	2.04082	0.000140697	170	11	6319	16.8957	0.0515305	0.194301
GOTERM_CC_FAT	GO:0030017~sarcomere	7	0.0533088	ENSMUSG00000026208, ENSMUSG00000032643, ENSMUSG00000028464, ENSMUSG00000007877, ENSMUSG00000024049, ENSMUSG00000031636, ENSMUSG00000026950	2.85714	0.00424589	183	52	6095	4.4835	0.58377	5.21787
UP_SEQ_FEATURE	domain:VWFA 2	4	0.062885	ENSMUSG00000001930, ENSMUSG00000020953, ENSMUSG00000001119, ENSMUSG00000022324	1.63265	0.000817105	231	8	9082	19.658	0.510535	1.26133
SMART	SM00409:IG	12	0.0642704	ENSMUSG00000020598, ENSMUSG00000032125, ENSMUSG00000020717, ENSMUSG00000029070, ENSMUSG00000062960, ENSMUSG00000026656, ENSMUSG00000002602, ENSMUSG00000029648, ENSMUSG00000024049, ENSMUSG00000016496, ENSMUSG00000001946, ENSMUSG00000028763	4.89796	0.00159302	145	130	4819	3.0678	0.180685	1.82676
UP_SEQ_FEATURE	domain:Ig-like C2-type 6	5	0.0653215	ENSMUSG00000020598, ENSMUSG00000020717, ENSMUSG00000062960, ENSMUSG00000029648, ENSMUSG00000028763	2.04082	0.000927066	231	18	9082	10.9211	0.555423	1.42993
UP_SEQ_FEATURE	domain:Ig-like C2-type 5	6	0.074356	ENSMUSG00000020598, ENSMUSG00000020717, ENSMUSG00000062960, ENSMUSG00000029648, ENSMUSG00000024049, ENSMUSG00000028763	2.44898	0.0011486	231	32	9082	7.37175	0.633755	1.76878
GOTERM_BP_FAT	GO:0048584~positive regulation of response to stimulus	10	0.07603	ENSMUSG00000036594, ENSMUSG00000061780, ENSMUSG00000058952, ENSMUSG00000036887, ENSMUSG00000061353, ENSMUSG00000036905, ENSMUSG00000023224, ENSMUSG00000025878, ENSMUSG00000060802, ENSMUSG00000036896	4.08163	0.00158636	194	94	6617	3.62854	0.872031	2.55771
KEGG_PATHWAY	mmu05322:Systemic lupus erythematosus	5	0.0787217	ENSMUSG00000036594, ENSMUSG00000036887, ENSMUSG00000026656, ENSMUSG00000036905, ENSMUSG00000036896	2.04082	0.00426137	97	19	2626	7.12425	0.336327	4.59458
GOTERM_BP_FAT	GO:0002684~positive regulation of immune system process	10	0.0787693	ENSMUSG00000036594, ENSMUSG00000061780, ENSMUSG00000058952, ENSMUSG00000036887, ENSMUSG00000032440, ENSMUSG00000024610, ENSMUSG00000036905, ENSMUSG00000023224, ENSMUSG00000060802, ENSMUSG00000036896	4.08163	0.00170912	194	95	6617	3.59034	0.890869	2.75306
KEGG_PATHWAY	mmu04060:Cytokine-cytokine receptor interaction	10	0.0789253	ENSMUSG00000031780, ENSMUSG00000023951, ENSMUSG00000032440, ENSMUSG00000062960, ENSMUSG00000061353, ENSMUSG00000021508, ENSMUSG00000029648, ENSMUSG00000029373, ENSMUSG00000000530, ENSMUSG00000029372	4.08163	0.00256589	97	82	2626	3.30148	0.21858	2.79004
SP_PIR_KEYWORDS	Intermediate filament	4	0.0794431	ENSMUSG00000026208, ENSMUSG00000020932, ENSMUSG00000026728, ENSMUSG00000051879	1.63265	0.00704494	233	16	9156	9.82403	0.862844	8.9291
GOTERM_BP_FAT	GO:0050878~regulation of body fluid levels	7	0.0798692	ENSMUSG00000001930, ENSMUSG00000039109, ENSMUSG00000026579, ENSMUSG00000074743, ENSMUSG00000028128, ENSMUSG00000029373, ENSMUSG00000023224	2.85714	0.00179815	194	45	6617	5.30573	0.902773	2.8945
INTERPRO	IPR006209:EGF	8	0.0814185	ENSMUSG00000027435, ENSMUSG00000038146, ENSMUSG00000023885, ENSMUSG00000074743, ENSMUSG00000027276, ENSMUSG00000027188, ENSMUSG00000022324, ENSMUSG00000028763	3.26531	0.00167364	227	67	8708	4.58045	0.572263	2.38787
INTERPRO	IPR018048:Small chemokine, C-X-C, conserved site	3	0.0871958	ENSMUSG00000061353, ENSMUSG00000021508, ENSMUSG00000029373	1.22449	0.00197748	227	3	8708	38.3612	0.633433	2.81564
INTERPRO	IPR014716:Fibrinogen, alpha/beta/gamma chain, C-terminal globular, subdomain 1	4	0.0908617	ENSMUSG00000002289, ENSMUSG00000026841, ENSMUSG00000028364, ENSMUSG00000038742	1.63265	0.00243953	227	11	8708	13.9495	0.710139	3.46282
INTERPRO	IPR013151:Immunoglobulin	9	0.0913077	ENSMUSG00000020598, ENSMUSG00000020717, ENSMUSG00000062960, ENSMUSG00000026656, ENSMUSG00000002602, ENSMUSG00000029648, ENSMUSG00000024049, ENSMUSG00000005320, ENSMUSG00000028763	3.67347	0.00226368	227	90	8708	3.83612	0.683042	3.21698
SP_PIR_KEYWORDS	skeletal muscle	3	0.0962716	ENSMUSG00000031097, ENSMUSG00000028464, ENSMUSG00000024049	1.22449	0.00896548	233	6	9156	19.6481	0.920394	11.2321
KEGG_PATHWAY	mmu04510:Focal adhesion	12	0.0964454	ENSMUSG00000001930, ENSMUSG00000031502, ENSMUSG00000023951, ENSMUSG00000031503, ENSMUSG00000028364, ENSMUSG00000023885, ENSMUSG00000062960, ENSMUSG00000029648, ENSMUSG00000021702, ENSMUSG00000002900, ENSMUSG00000001119, ENSMUSG00000007655	4.89796	0.00421686	97	122	2626	2.66284	0.333473	4.54761
GOTERM_CC_FAT	GO:0045121~membrane raft	7	0.0991757	ENSMUSG00000027748, ENSMUSG00000020717, ENSMUSG00000032440, ENSMUSG00000027377, ENSMUSG00000002944, ENSMUSG00000028978, ENSMUSG00000007655	2.85714	0.00858221	183	60	6095	3.8857	0.830612	10.2871
GOTERM_BP_FAT	GO:0001569~patterning of blood vessels	5	0.0999436	ENSMUSG00000025810, ENSMUSG00000023951, ENSMUSG00000032440, ENSMUSG00000061353, ENSMUSG00000029648	2.04082	0.00235524	194	20	6617	8.52706	0.952813	3.77517
UP_SEQ_FEATURE	domain:Collagen-like	4	0.100002	ENSMUSG00000036887, ENSMUSG00000036905, ENSMUSG00000022032, ENSMUSG00000036896	1.63265	0.00168631	231	10	9082	15.7264	0.77124	2.58674
UP_SEQ_FEATURE	region of interest:Linker 12	4	0.100002	ENSMUSG00000026208, ENSMUSG00000020932, ENSMUSG00000026728, ENSMUSG00000051879	1.63265	0.00168631	231	10	9082	15.7264	0.77124	2.58674
GOTERM_BP_FAT	GO:0007566~embryo implantation	4	0.103183	ENSMUSG00000032440, ENSMUSG00000024713, ENSMUSG00000030353, ENSMUSG00000002900	1.63265	0.00251968	194	10	6617	13.6433	0.961883	4.03368
GOTERM_BP_FAT	GO:0002478~antigen processing and presentation of exogenous peptide antigen	4	0.103183	ENSMUSG00000036594, ENSMUSG00000026656, ENSMUSG00000024610, ENSMUSG00000060802	1.63265	0.00251968	194	10	6617	13.6433	0.961883	4.03368
SP_PIR_KEYWORDS	calcium binding	5	0.105481	ENSMUSG00000028364, ENSMUSG00000023885, ENSMUSG00000001020, ENSMUSG00000002900, ENSMUSG00000001025	2.04082	0.0102609	233	34	9156	5.77884	0.944878	12.7549
GOTERM_BP_FAT	GO:0008015~blood circulation	8	0.106059	ENSMUSG00000018932, ENSMUSG00000016087, ENSMUSG00000023951, ENSMUSG00000028978, ENSMUSG00000026579, ENSMUSG00000049112, ENSMUSG00000007655, ENSMUSG00000030247	3.26531	0.00268025	194	65	6617	4.19794	0.969056	4.28549
GOTERM_BP_FAT	GO:0003013~circulatory system process	8	0.106059	ENSMUSG00000018932, ENSMUSG00000016087, ENSMUSG00000023951, ENSMUSG00000028978, ENSMUSG00000026579, ENSMUSG00000049112, ENSMUSG00000007655, ENSMUSG00000030247	3.26531	0.00268025	194	65	6617	4.19794	0.969056	4.28549
UP_SEQ_FEATURE	domain:Ig-like C2-type 3	7	0.108396	ENSMUSG00000020598, ENSMUSG00000020717, ENSMUSG00000062960, ENSMUSG00000029648, ENSMUSG00000024049, ENSMUSG00000005320, ENSMUSG00000028763	2.85714	0.00209818	231	53	9082	5.19268	0.840503	3.20894
UP_SEQ_FEATURE	domain:Ig-like C2-type 4	6	0.109097	ENSMUSG00000020598, ENSMUSG00000020717, ENSMUSG00000062960, ENSMUSG00000029648, ENSMUSG00000024049, ENSMUSG00000028763	2.44898	0.00198064	231	36	9082	6.55267	0.82321	3.03176
UP_SEQ_FEATURE	domain:EGF-like 5	5	0.117536	ENSMUSG00000038146, ENSMUSG00000028364, ENSMUSG00000074743, ENSMUSG00000028073, ENSMUSG00000022324	2.04082	0.00242912	231	23	9082	8.54696	0.880643	3.70619
SP_PIR_KEYWORDS	cell membrane	32	0.129538	ENSMUSG00000020598, ENSMUSG00000025089, ENSMUSG00000019851, ENSMUSG00000026656, ENSMUSG00000024440, ENSMUSG00000010047, ENSMUSG00000073599, ENSMUSG00000028073, ENSMUSG00000019173, ENSMUSG00000043004, ENSMUSG00000001946, ENSMUSG00000027488, ENSMUSG00000023951, ENSMUSG00000028645, ENSMUSG00000038146, ENSMUSG00000031871, ENSMUSG00000027584, ENSMUSG00000036814, ENSMUSG00000028978, ENSMUSG00000044337,…	13.0612	0.0132416	233	811	9156	1.55053	0.976382	16.1677
INTERPRO	IPR008957:Fibronectin, type III-like fold	9	0.138223	ENSMUSG00000020598, ENSMUSG00000032125, ENSMUSG00000039109, ENSMUSG00000028364, ENSMUSG00000028128, ENSMUSG00000002602, ENSMUSG00000048721, ENSMUSG00000024049, ENSMUSG00000006386	3.67347	0.00409932	227	99	8708	3.48738	0.875398	5.75467
GOTERM_BP_FAT	GO:0002253~activation of immune response	6	0.152839	ENSMUSG00000061780, ENSMUSG00000058952, ENSMUSG00000036887, ENSMUSG00000036905, ENSMUSG00000023224, ENSMUSG00000036896	2.44898	0.00409019	194	37	6617	5.53107	0.995046	6.47005
INTERPRO	IPR001073:Complement C1q protein	4	0.158163	ENSMUSG00000036887, ENSMUSG00000041445, ENSMUSG00000036905, ENSMUSG00000036896	1.63265	0.00508081	227	14	8708	10.9604	0.924418	7.08598
INTERPRO	IPR000716:Thyroglobulin type-1	4	0.158163	ENSMUSG00000023886, ENSMUSG00000026185, ENSMUSG00000024610, ENSMUSG00000020427	1.63265	0.00508081	227	14	8708	10.9604	0.924418	7.08598
INTERPRO	IPR002181:Fibrinogen, alpha/beta/gamma chain, C-terminal globular	4	0.158163	ENSMUSG00000002289, ENSMUSG00000026841, ENSMUSG00000028364, ENSMUSG00000038742	1.63265	0.00508081	227	14	8708	10.9604	0.924418	7.08598
GOTERM_BP_FAT	GO:0048002~antigen processing and presentation of peptide antigen	4	0.159715	ENSMUSG00000036594, ENSMUSG00000026656, ENSMUSG00000024610, ENSMUSG00000060802	1.63265	0.00442451	194	12	6617	11.3694	0.996793	6.98114
GOTERM_BP_FAT	GO:0048010~vascular endothelial growth factor receptor signaling pathway	4	0.159715	ENSMUSG00000025810, ENSMUSG00000023951, ENSMUSG00000062960, ENSMUSG00000029648	1.63265	0.00442451	194	12	6617	11.3694	0.996793	6.98114
INTERPRO	IPR016186:C-type lectin-like	5	0.16152	ENSMUSG00000001435, ENSMUSG00000027435, ENSMUSG00000025784, ENSMUSG00000074743, ENSMUSG00000026712	2.04082	0.00554402	227	28	8708	6.85022	0.940313	7.7082
UP_SEQ_FEATURE	domain:Fibrinogen C-terminal	4	0.168752	ENSMUSG00000002289, ENSMUSG00000026841, ENSMUSG00000028364, ENSMUSG00000038742	1.63265	0.00379927	231	13	9082	12.0972	0.964095	5.73958
UP_SEQ_FEATURE	domain:C1q	4	0.168752	ENSMUSG00000036887, ENSMUSG00000041445, ENSMUSG00000036905, ENSMUSG00000036896	1.63265	0.00379927	231	13	9082	12.0972	0.964095	5.73958
SP_PIR_KEYWORDS	calcium	17	0.169604	ENSMUSG00000027748, ENSMUSG00000028978, ENSMUSG00000024440, ENSMUSG00000021702, ENSMUSG00000039167, ENSMUSG00000035847, ENSMUSG00000027488, ENSMUSG00000039109, ENSMUSG00000023886, ENSMUSG00000023885, ENSMUSG00000001020, ENSMUSG00000026579, ENSMUSG00000006800, ENSMUSG00000031871, ENSMUSG00000026712, ENSMUSG00000001025, ENSMUSG00000027276	6.93878	0.0183487	233	355	9156	1.88179	0.994505	21.7296
INTERPRO	IPR001314:Peptidase S1A, chymotrypsin	4	0.17006	ENSMUSG00000061780, ENSMUSG00000058952, ENSMUSG00000031722, ENSMUSG00000027188	1.63265	0.00623066	227	15	8708	10.2297	0.957947	8.6234
INTERPRO	IPR016044:Filament	4	0.17006	ENSMUSG00000026208, ENSMUSG00000020932, ENSMUSG00000026728, ENSMUSG00000051879	1.63265	0.00623066	227	15	8708	10.2297	0.957947	8.6234
INTERPRO	IPR018039:Intermediate filament protein, conserved site	4	0.191609	ENSMUSG00000026208, ENSMUSG00000020932, ENSMUSG00000026728, ENSMUSG00000051879	1.63265	0.00752338	227	16	8708	9.59031	0.978264	10.3235
INTERPRO	IPR001664:Intermediate filament protein	4	0.191609	ENSMUSG00000026208, ENSMUSG00000020932, ENSMUSG00000026728, ENSMUSG00000051879	1.63265	0.00752338	227	16	8708	9.59031	0.978264	10.3235
GOTERM_BP_FAT	GO:0019884~antigen processing and presentation of exogenous antigen	4	0.193477	ENSMUSG00000036594, ENSMUSG00000026656, ENSMUSG00000024610, ENSMUSG00000060802	1.63265	0.00562948	194	13	6617	10.4948	0.999332	8.80155
SP_PIR_KEYWORDS	tyrosine-specific protein kinase	4	0.193507	ENSMUSG00000062960, ENSMUSG00000002602, ENSMUSG00000005320, ENSMUSG00000006386	1.63265	0.0219503	233	24	9156	6.54936	0.998044	25.4447
SP_PIR_KEYWORDS	zymogen	6	0.193671	ENSMUSG00000030560, ENSMUSG00000061780, ENSMUSG00000039109, ENSMUSG00000024713, ENSMUSG00000026579, ENSMUSG00000035847	2.44898	0.0227198	233	64	9156	3.68401	0.998432	26.217
GOTERM_BP_FAT	GO:0007517~muscle organ development	10	0.195786	ENSMUSG00000032085, ENSMUSG00000026208, ENSMUSG00000062908, ENSMUSG00000028364, ENSMUSG00000018830, ENSMUSG00000007655, ENSMUSG00000031636, ENSMUSG00000026547, ENSMUSG00000027488, ENSMUSG00000028763	4.08163	0.00587162	194	114	6617	2.99195	0.999512	9.1633
UP_SEQ_FEATURE	region of interest:Coil 1B	4	0.196541	ENSMUSG00000026208, ENSMUSG00000020932, ENSMUSG00000026728, ENSMUSG00000051879	1.63265	0.00474586	231	14	9082	11.2331	0.984357	7.12084
UP_SEQ_FEATURE	region of interest:Linker 1	4	0.196541	ENSMUSG00000026208, ENSMUSG00000020932, ENSMUSG00000026728, ENSMUSG00000051879	1.63265	0.00474586	231	14	9082	11.2331	0.984357	7.12084
UP_SEQ_FEATURE	domain:Peptidase S1	4	0.196541	ENSMUSG00000061780, ENSMUSG00000058952, ENSMUSG00000031722, ENSMUSG00000027188	1.63265	0.00474586	231	14	9082	11.2331	0.984357	7.12084
UP_SEQ_FEATURE	region of interest:Rod	4	0.196541	ENSMUSG00000026208, ENSMUSG00000020932, ENSMUSG00000026728, ENSMUSG00000051879	1.63265	0.00474586	231	14	9082	11.2331	0.984357	7.12084
UP_SEQ_FEATURE	region of interest:Coil 1A	4	0.196541	ENSMUSG00000026208, ENSMUSG00000020932, ENSMUSG00000026728, ENSMUSG00000051879	1.63265	0.00474586	231	14	9082	11.2331	0.984357	7.12084
SMART	SM00110:C1Q	4	0.208813	ENSMUSG00000036887, ENSMUSG00000041445, ENSMUSG00000036905, ENSMUSG00000036896	1.63265	0.00746703	145	14	4819	9.49557	0.608152	8.30237
SMART	SM00186:FBG	4	0.208813	ENSMUSG00000002289, ENSMUSG00000026841, ENSMUSG00000028364, ENSMUSG00000038742	1.63265	0.00746703	145	14	4819	9.49557	0.608152	8.30237
SMART	SM00211:TY	4	0.208813	ENSMUSG00000023886, ENSMUSG00000026185, ENSMUSG00000024610, ENSMUSG00000020427	1.63265	0.00746703	145	14	4819	9.49557	0.608152	8.30237
SP_PIR_KEYWORDS	autophosphorylation	4	0.221006	ENSMUSG00000024014, ENSMUSG00000062960, ENSMUSG00000002602, ENSMUSG00000006386	1.63265	0.0271766	233	26	9156	6.04556	0.999566	30.5465
UP_SEQ_FEATURE	domain:Fibronectin type-III 1	7	0.226958	ENSMUSG00000020598, ENSMUSG00000032125, ENSMUSG00000026587, ENSMUSG00000028364, ENSMUSG00000002602, ENSMUSG00000024049, ENSMUSG00000006386	2.85714	0.00587333	231	65	9082	4.23403	0.994191	8.74134
GOTERM_MF_FAT	GO:0004714~transmembrane receptor protein tyrosine kinase activity	6	0.232438	ENSMUSG00000025810, ENSMUSG00000062960, ENSMUSG00000002602, ENSMUSG00000029648, ENSMUSG00000005320, ENSMUSG00000006386	2.44898	0.00281026	170	37	6319	6.02766	0.652901	3.81524
SP_PIR_KEYWORDS	transmembrane	70	0.233461	ENSMUSG00000035506, ENSMUSG00000029070, ENSMUSG00000028381, ENSMUSG00000026841, ENSMUSG00000039037, ENSMUSG00000002602, ENSMUSG00000001946, ENSMUSG00000025557, ENSMUSG00000032440, ENSMUSG00000028645, ENSMUSG00000038146, ENSMUSG00000036570, ENSMUSG00000031871, ENSMUSG00000021590, ENSMUSG00000029648, ENSMUSG00000022265, ENSMUSG00000027584, ENSMUSG00000003955, ENSMUSG00000002944, ENSMUSG00000048721,…	28.5714	0.0298232	233	2217	9156	1.24074	0.999798	33.0051
GOTERM_CC_FAT	GO:0005901~caveola	4	0.237792	ENSMUSG00000027748, ENSMUSG00000032440, ENSMUSG00000028978, ENSMUSG00000007655	1.63265	0.0234472	183	21	6095	6.344	0.992461	25.8311
UP_SEQ_FEATURE	region of interest:Head	4	0.254556	ENSMUSG00000026208, ENSMUSG00000020932, ENSMUSG00000026728, ENSMUSG00000051879	1.63265	0.00703382	231	16	9082	9.829	0.997907	10.3816
SP_PIR_KEYWORDS	tandem repeat	3	0.259479	ENSMUSG00000028364, ENSMUSG00000026579, ENSMUSG00000006386	1.22449	0.0356949	233	12	9156	9.82403	0.999963	38.1751
SP_PIR_KEYWORDS	tyrosine-protein kinase	6	0.264936	ENSMUSG00000018932, ENSMUSG00000062960, ENSMUSG00000002602, ENSMUSG00000029648, ENSMUSG00000005320, ENSMUSG00000006386	2.44898	0.0355016	233	72	9156	3.27468	0.999961	38.011
GOTERM_BP_FAT	GO:0045087~innate immune response	6	0.268346	ENSMUSG00000061780, ENSMUSG00000058952, ENSMUSG00000036887, ENSMUSG00000036905, ENSMUSG00000023224, ENSMUSG00000036896	2.44898	0.00864819	194	44	6617	4.65112	0.999987	13.2163
GOTERM_CC_FAT	GO:0005882~intermediate filament	4	0.280421	ENSMUSG00000026208, ENSMUSG00000020932, ENSMUSG00000026728, ENSMUSG00000051879	1.63265	0.0298969	183	23	6095	5.79235	0.998075	31.7698
GOTERM_BP_FAT	GO:0007565~female pregnancy	5	0.281775	ENSMUSG00000032440, ENSMUSG00000024713, ENSMUSG00000074743, ENSMUSG00000030353, ENSMUSG00000002900	2.04082	0.00941177	194	29	6617	5.88073	0.999995	14.3008
GOTERM_MF_FAT	GO:0005509~calcium ion binding	22	0.281946	ENSMUSG00000027748, ENSMUSG00000028978, ENSMUSG00000025784, ENSMUSG00000024440, ENSMUSG00000021702, ENSMUSG00000039167, ENSMUSG00000061816, ENSMUSG00000035847, ENSMUSG00000027488, ENSMUSG00000039109, ENSMUSG00000027435, ENSMUSG00000023886, ENSMUSG00000038146, ENSMUSG00000023885, ENSMUSG00000001020, ENSMUSG00000026579, ENSMUSG00000006800, ENSMUSG00000031871, ENSMUSG00000074743, ENSMUSG00000026712,…	8.97959	0.00439471	170	425	6319	1.92412	0.809109	5.90633
UP_SEQ_FEATURE	short sequence motif:Cell attachment site	6	0.28368	ENSMUSG00000001435, ENSMUSG00000001930, ENSMUSG00000024713, ENSMUSG00000023885, ENSMUSG00000021702, ENSMUSG00000001119	2.44898	0.0083628	231	50	9082	4.71792	0.999351	12.2262
GOTERM_MF_FAT	GO:0005201~extracellular matrix structural constituent	4	0.292441	ENSMUSG00000001435, ENSMUSG00000031502, ENSMUSG00000031503, ENSMUSG00000002900	1.63265	0.00550503	170	14	6319	10.6202	0.87452	7.34646
INTERPRO	IPR006821:Intermediate filament, DNA-binding region	3	0.293228	ENSMUSG00000026208, ENSMUSG00000020932, ENSMUSG00000026728	1.22449	0.0129215	227	7	8708	16.4405	0.998631	17.1098
INTERPRO	IPR018097:EGF-like calcium-binding, conserved site	6	0.294475	ENSMUSG00000027435, ENSMUSG00000038146, ENSMUSG00000074743, ENSMUSG00000021702, ENSMUSG00000039167, ENSMUSG00000027276	2.44898	0.0136656	227	55	8708	4.18486	0.999066	18.0069
UP_SEQ_FEATURE	domain:EGF-like 4	5	0.296572	ENSMUSG00000028364, ENSMUSG00000074743, ENSMUSG00000028073, ENSMUSG00000021702, ENSMUSG00000022324	2.04082	0.00921492	231	33	9082	5.95697	0.999694	13.3901
INTERPRO	IPR001881:EGF-like calcium-binding	6	0.300556	ENSMUSG00000027435, ENSMUSG00000038146, ENSMUSG00000074743, ENSMUSG00000021702, ENSMUSG00000039167, ENSMUSG00000027276	2.44898	0.0146973	227	56	8708	4.11013	0.999451	19.2357
UP_SEQ_FEATURE	domain:EGF-like 7	4	0.303294	ENSMUSG00000038146, ENSMUSG00000028364, ENSMUSG00000028073, ENSMUSG00000022324	1.63265	0.00987472	231	18	9082	8.73689	0.999829	14.2814
GOTERM_MF_FAT	GO:0005021~vascular endothelial growth factor receptor activity	3	0.304706	ENSMUSG00000025810, ENSMUSG00000062960, ENSMUSG00000029648	1.22449	0.00674296	170	5	6319	22.3024	0.921444	8.92799
INTERPRO	IPR000152:EGF-type aspartate/asparagine hydroxylation conserved site	6	0.313431	ENSMUSG00000027435, ENSMUSG00000038146, ENSMUSG00000074743, ENSMUSG00000039167, ENSMUSG00000027276, ENSMUSG00000022324	2.44898	0.0169147	227	58	8708	3.9684	0.999825	21.8189
INTERPRO	IPR001304:C-type lectin	4	0.314411	ENSMUSG00000027435, ENSMUSG00000025784, ENSMUSG00000074743, ENSMUSG00000026712	1.63265	0.0162462	227	21	8708	7.3069	0.999753	21.0484
PIR_SUPERFAMILY	PIRSF002282:cytoskeletal keratin	4	0.315464	ENSMUSG00000026208, ENSMUSG00000020932, ENSMUSG00000026728, ENSMUSG00000051879	1.63265	0.00494217	133	10	3559	10.7038	0.53141	5.76388
GOTERM_MF_FAT	GO:0005200~structural constituent of cytoskeleton	4	0.319077	ENSMUSG00000026208, ENSMUSG00000028464, ENSMUSG00000024049, ENSMUSG00000051879	1.63265	0.00814338	170	16	6319	9.29265	0.953785	10.6869
KEGG_PATHWAY	mmu04514:Cell adhesion molecules (CAMs)	7	0.319288	ENSMUSG00000036594, ENSMUSG00000020598, ENSMUSG00000020717, ENSMUSG00000031871, ENSMUSG00000016494, ENSMUSG00000016496, ENSMUSG00000001946	2.85714	0.0276553	97	64	2626	2.96102	0.932276	26.5735
GOTERM_CC_FAT	GO:0045111~intermediate filament cytoskeleton	4	0.323149	ENSMUSG00000026208, ENSMUSG00000020932, ENSMUSG00000026728, ENSMUSG00000051879	1.63265	0.0371846	183	25	6095	5.32896	0.999593	37.9515
INTERPRO	IPR001254:Peptidase S1 and S6, chymotrypsin/Hap	4	0.325359	ENSMUSG00000061780, ENSMUSG00000058952, ENSMUSG00000031722, ENSMUSG00000027188	1.63265	0.0184583	227	22	8708	6.97477	0.999921	23.5715
GOTERM_BP_FAT	GO:0002504~antigen processing and presentation of peptide or polysaccharide antigen via MHC class II	3	0.33156	ENSMUSG00000036594, ENSMUSG00000026656, ENSMUSG00000024610	1.22449	0.0117503	194	6	6617	17.0541	1	17.5435
GOTERM_BP_FAT	GO:0002495~antigen processing and presentation of peptide antigen via MHC class II	3	0.33156	ENSMUSG00000036594, ENSMUSG00000026656, ENSMUSG00000024610	1.22449	0.0117503	194	6	6617	17.0541	1	17.5435
GOTERM_BP_FAT	GO:0019886~antigen processing and presentation of exogenous peptide antigen via MHC class II	3	0.33156	ENSMUSG00000036594, ENSMUSG00000026656, ENSMUSG00000024610	1.22449	0.0117503	194	6	6617	17.0541	1	17.5435
UP_SEQ_FEATURE	region of interest:Tail	4	0.332848	ENSMUSG00000026208, ENSMUSG00000020932, ENSMUSG00000026728, ENSMUSG00000051879	1.63265	0.0115104	231	19	9082	8.27706	0.99996	16.4541
UP_SEQ_FEATURE	domain:EGF-like 8	4	0.332848	ENSMUSG00000028364, ENSMUSG00000028073, ENSMUSG00000027276, ENSMUSG00000022324	1.63265	0.0115104	231	19	9082	8.27706	0.99996	16.4541
INTERPRO	IPR003598:Immunoglobulin subtype 2	8	0.337906	ENSMUSG00000020598, ENSMUSG00000032125, ENSMUSG00000062960, ENSMUSG00000029648, ENSMUSG00000024049, ENSMUSG00000005320, ENSMUSG00000001946, ENSMUSG00000028763	3.26531	0.0201274	227	106	8708	2.89519	0.999967	25.4255
UP_SEQ_FEATURE	domain:VWFA 1	3	0.341013	ENSMUSG00000020953, ENSMUSG00000001119, ENSMUSG00000022324	1.22449	0.0123299	231	7	9082	16.8497	0.99998	17.5233
SP_PIR_KEYWORDS	phosphotransferase	6	0.348616	ENSMUSG00000024014, ENSMUSG00000062960, ENSMUSG00000002602, ENSMUSG00000019942, ENSMUSG00000005320, ENSMUSG00000006386	2.44898	0.051991	233	80	9156	2.94721	1	50.6557
SP_PIR_KEYWORDS	transmembrane protein	9	0.349549	ENSMUSG00000036594, ENSMUSG00000062960, ENSMUSG00000026656, ENSMUSG00000024610, ENSMUSG00000028128, ENSMUSG00000002602, ENSMUSG00000005320, ENSMUSG00000000530, ENSMUSG00000006386	3.67347	0.0536098	233	162	9156	2.18312	1	51.7588
INTERPRO	IPR003961:Fibronectin, type III	8	0.352722	ENSMUSG00000020598, ENSMUSG00000032125, ENSMUSG00000026587, ENSMUSG00000028364, ENSMUSG00000002602, ENSMUSG00000048721, ENSMUSG00000024049, ENSMUSG00000006386	3.26531	0.0220597	227	108	8708	2.84157	0.999988	27.5195
GOTERM_MF_FAT	GO:0030246~carbohydrate binding	10	0.353302	ENSMUSG00000027346, ENSMUSG00000023951, ENSMUSG00000006342, ENSMUSG00000023886, ENSMUSG00000027435, ENSMUSG00000053522, ENSMUSG00000023885, ENSMUSG00000025784, ENSMUSG00000026712, ENSMUSG00000029373	4.08163	0.010379	170	136	6319	2.73313	0.980216	13.4296
GOTERM_BP_FAT	GO:0055002~striated muscle cell development	5	0.359278	ENSMUSG00000028364, ENSMUSG00000018830, ENSMUSG00000007877, ENSMUSG00000026950, ENSMUSG00000027488	2.04082	0.0133169	194	32	6617	5.32941	1	19.651
KEGG_PATHWAY	mmu03320:PPAR signaling pathway	5	0.360108	ENSMUSG00000002289, ENSMUSG00000027875, ENSMUSG00000026003, ENSMUSG00000062908, ENSMUSG00000002944	2.04082	0.0275177	97	32	2626	4.23003	0.93135	26.459
GOTERM_BP_FAT	GO:0019882~antigen processing and presentation	4	0.375376	ENSMUSG00000036594, ENSMUSG00000026656, ENSMUSG00000024610, ENSMUSG00000060802	1.63265	0.014431	194	18	6617	7.57961	1	21.1189
SMART	SM00020:Tryp_SPc	4	0.381491	ENSMUSG00000061780, ENSMUSG00000058952, ENSMUSG00000031722, ENSMUSG00000027188	1.63265	0.0265461	145	22	4819	6.04263	0.965372	26.7382
SP_PIR_KEYWORDS	spermatogenesis	4	0.385798	ENSMUSG00000034401, ENSMUSG00000021590, ENSMUSG00000022037, ENSMUSG00000027793	1.63265	0.0621652	233	36	9156	4.36624	1	57.2199
SP_PIR_KEYWORDS	membrane	88	0.396473	ENSMUSG00000035506, ENSMUSG00000029070, ENSMUSG00000028381, ENSMUSG00000026841, ENSMUSG00000039037, ENSMUSG00000002602, ENSMUSG00000010047, ENSMUSG00000018042, ENSMUSG00000019173, ENSMUSG00000001946, ENSMUSG00000027488, ENSMUSG00000025557, ENSMUSG00000032440, ENSMUSG00000028645, ENSMUSG00000038146, ENSMUSG00000036570, ENSMUSG00000031871, ENSMUSG00000021590, ENSMUSG00000022265, ENSMUSG00000029648,…	35.9184	0.0660075	233	2992	9156	1.15577	1	59.4815
SP_PIR_KEYWORDS	heterotrimer	3	0.396734	ENSMUSG00000031503, ENSMUSG00000002900, ENSMUSG00000001119	1.22449	0.0677405	233	17	9156	6.93461	1	60.4648
GOTERM_BP_FAT	GO:0007507~heart development	11	0.40234	ENSMUSG00000018893, ENSMUSG00000025810, ENSMUSG00000032440, ENSMUSG00000024713, ENSMUSG00000062908, ENSMUSG00000007872, ENSMUSG00000018830, ENSMUSG00000007877, ENSMUSG00000031636, ENSMUSG00000030247, ENSMUSG00000028763	4.4898	0.0161645	194	157	6617	2.38975	1	23.353
GOTERM_CC_FAT	GO:0044459~plasma membrane part	35	0.408238	ENSMUSG00000027748, ENSMUSG00000003617, ENSMUSG00000019851, ENSMUSG00000026656, ENSMUSG00000002602, ENSMUSG00000024440, ENSMUSG00000018042, ENSMUSG00000019173, ENSMUSG00000043004, ENSMUSG00000001946, ENSMUSG00000027488, ENSMUSG00000036594, ENSMUSG00000032440, ENSMUSG00000028645, ENSMUSG00000038146, ENSMUSG00000024610, ENSMUSG00000031871, ENSMUSG00000029648, ENSMUSG00000022265, ENSMUSG00000036814,…	14.2857	0.0520787	183	864	6095	1.3492	0.999984	49.0134
UP_SEQ_FEATURE	region of interest:Triple-helical region	3	0.409996	ENSMUSG00000031502, ENSMUSG00000031503, ENSMUSG00000001119	1.22449	0.0161676	231	8	9082	14.7435	0.999999	22.3616
SMART	SM00179:EGF_CA	6	0.410073	ENSMUSG00000027435, ENSMUSG00000038146, ENSMUSG00000074743, ENSMUSG00000021702, ENSMUSG00000039167, ENSMUSG00000027276	2.44898	0.0250141	145	56	4819	3.56084	0.957851	25.3937
SP_PIR_KEYWORDS	thick filament	2	0.417806	ENSMUSG00000018830, ENSMUSG00000024049	0.816327	0.0741138	233	3	9156	26.1974	1	63.8948
GOTERM_CC_FAT	GO:0042383~sarcolemma	4	0.419698	ENSMUSG00000026208, ENSMUSG00000001119, ENSMUSG00000030247, ENSMUSG00000027488	1.63265	0.0589519	183	30	6095	4.4408	0.999996	53.4788
INTERPRO	IPR013091:EGF calcium-binding	5	0.42108	ENSMUSG00000027435, ENSMUSG00000038146, ENSMUSG00000074743, ENSMUSG00000021702, ENSMUSG00000039167	2.04082	0.0286888	227	45	8708	4.26236	1	34.2948
INTERPRO	IPR002049:EGF-like, laminin	4	0.421849	ENSMUSG00000028073, ENSMUSG00000002900, ENSMUSG00000006386, ENSMUSG00000028763	1.63265	0.0319014	227	27	8708	5.68315	1	37.3617
UP_SEQ_FEATURE	transmembrane region	70	0.428583	ENSMUSG00000035506, ENSMUSG00000029070, ENSMUSG00000028381, ENSMUSG00000026841, ENSMUSG00000039037, ENSMUSG00000002602, ENSMUSG00000001946, ENSMUSG00000025557, ENSMUSG00000032440, ENSMUSG00000028645, ENSMUSG00000038146, ENSMUSG00000036570, ENSMUSG00000031871, ENSMUSG00000021590, ENSMUSG00000029648, ENSMUSG00000022265, ENSMUSG00000027584, ENSMUSG00000003955, ENSMUSG00000002944, ENSMUSG00000048721,…	28.5714	0.0177691	231	2165	9082	1.27119	1	24.3011
INTERPRO	IPR017927:Ferredoxin reductase-type FAD-binding domain	3	0.429672	ENSMUSG00000015340, ENSMUSG00000028978, ENSMUSG00000018042	1.22449	0.0316095	227	11	8708	10.4622	1	37.0886
GOTERM_CC_FAT	GO:0005587~collagen type IV	2	0.433214	ENSMUSG00000031502, ENSMUSG00000031503	0.816327	0.0588342	183	2	6095	33.306	0.999996	53.4054
GOTERM_CC_FAT	GO:0030485~smooth muscle contractile fiber	2	0.433214	ENSMUSG00000020717, ENSMUSG00000018830	0.816327	0.0588342	183	2	6095	33.306	0.999996	53.4054
GOTERM_CC_FAT	GO:0030935~sheet-forming collagen	2	0.433214	ENSMUSG00000031502, ENSMUSG00000031503	0.816327	0.0588342	183	2	6095	33.306	0.999996	53.4054
GOTERM_CC_FAT	GO:0045098~type III intermediate filament	2	0.433214	ENSMUSG00000026208, ENSMUSG00000026728	0.816327	0.0588342	183	2	6095	33.306	0.999996	53.4054
SP_PIR_KEYWORDS	differentiation	11	0.437399	ENSMUSG00000034401, ENSMUSG00000032125, ENSMUSG00000025810, ENSMUSG00000023951, ENSMUSG00000038146, ENSMUSG00000062960, ENSMUSG00000038742, ENSMUSG00000021590, ENSMUSG00000029648, ENSMUSG00000073599, ENSMUSG00000027793	4.4898	0.0823788	233	239	9156	1.80861	1	67.9335
INTERPRO	IPR013106:Immunoglobulin V-set	6	0.437824	ENSMUSG00000029070, ENSMUSG00000062960, ENSMUSG00000029648, ENSMUSG00000016496, ENSMUSG00000001946, ENSMUSG00000028763	2.44898	0.0313068	227	68	8708	3.38481	1	36.8043
SP_PIR_KEYWORDS	heme	4	0.439543	ENSMUSG00000018893, ENSMUSG00000015340, ENSMUSG00000028978, ENSMUSG00000030670	1.63265	0.0847902	233	41	9156	3.83377	1	69.0306
SMART	SM00180:EGF_Lam	4	0.439615	ENSMUSG00000028073, ENSMUSG00000002900, ENSMUSG00000006386, ENSMUSG00000028763	1.63265	0.0452736	145	27	4819	4.92363	0.996946	41.4782
SP_PIR_KEYWORDS	calmodulin-binding	5	0.444582	ENSMUSG00000028978, ENSMUSG00000018830, ENSMUSG00000021676, ENSMUSG00000032380, ENSMUSG00000027488	2.04082	0.082221	233	65	9156	3.02278	1	67.8605
SMART	SM00034:CLECT	4	0.447145	ENSMUSG00000027435, ENSMUSG00000025784, ENSMUSG00000074743, ENSMUSG00000026712	1.63265	0.0234276	145	21	4819	6.33038	0.948352	23.9777
SMART	SM00060:FN3	8	0.447278	ENSMUSG00000020598, ENSMUSG00000032125, ENSMUSG00000026587, ENSMUSG00000028364, ENSMUSG00000002602, ENSMUSG00000048721, ENSMUSG00000024049, ENSMUSG00000006386	3.26531	0.0417904	145	108	4819	2.46181	0.995185	38.961
UP_SEQ_FEATURE	metal ion-binding site:Calcium	4	0.448204	ENSMUSG00000039109, ENSMUSG00000026579, ENSMUSG00000006800, ENSMUSG00000035847	1.63265	0.0195352	231	23	9082	6.83757	1	26.3873
GOTERM_BP_FAT	GO:0051270~regulation of cell motion	7	0.450384	ENSMUSG00000032125, ENSMUSG00000001435, ENSMUSG00000025810, ENSMUSG00000020717, ENSMUSG00000061353, ENSMUSG00000002900, ENSMUSG00000006386	2.85714	0.0192248	194	73	6617	3.27065	1	27.1525
UP_SEQ_FEATURE	domain:Ig-like C2-type 7	3	0.452148	ENSMUSG00000062960, ENSMUSG00000029648, ENSMUSG00000028763	1.22449	0.0204432	231	9	9082	13.1053	1	27.4388
SP_PIR_KEYWORDS	protease inhibitor	3	0.452896	ENSMUSG00000041550, ENSMUSG00000023224, ENSMUSG00000027442	1.22449	0.090116	233	20	9156	5.89442	1	71.3318
GOTERM_BP_FAT	GO:0055001~muscle cell development	5	0.454749	ENSMUSG00000028364, ENSMUSG00000018830, ENSMUSG00000007877, ENSMUSG00000026950, ENSMUSG00000027488	2.04082	0.0199375	194	36	6617	4.73726	1	28.0116
SMART	SM00408:IGc2	8	0.457179	ENSMUSG00000020598, ENSMUSG00000032125, ENSMUSG00000062960, ENSMUSG00000029648, ENSMUSG00000024049, ENSMUSG00000005320, ENSMUSG00000001946, ENSMUSG00000028763	3.26531	0.0383478	145	106	4819	2.50826	0.992462	36.3763
SP_PIR_KEYWORDS	cytokine	4	0.462701	ENSMUSG00000031780, ENSMUSG00000061353, ENSMUSG00000021508, ENSMUSG00000029373	1.63265	0.0946925	233	43	9156	3.65545	1	73.1819
UP_SEQ_FEATURE	domain:EGF-like 3; calcium-binding	4	0.464637	ENSMUSG00000027435, ENSMUSG00000074743, ENSMUSG00000021702, ENSMUSG00000039167	1.63265	0.0219177	231	24	9082	6.55267	1	29.1164
UP_SEQ_FEATURE	domain:Fibronectin type-III 2	6	0.465419	ENSMUSG00000020598, ENSMUSG00000032125, ENSMUSG00000028364, ENSMUSG00000002602, ENSMUSG00000024049, ENSMUSG00000006386	2.44898	0.022669	231	64	9082	3.68588	1	29.9573
SP_PIR_KEYWORDS	Serine protease homolog	2	0.465929	ENSMUSG00000031722, ENSMUSG00000027188	0.816327	0.0975821	233	4	9156	19.6481	1	74.2925
GOTERM_BP_FAT	GO:0051607~defense response to virus	3	0.466261	ENSMUSG00000078566, ENSMUSG00000022051, ENSMUSG00000030247	1.22449	0.0211063	194	8	6617	12.7906	1	29.4001
GOTERM_BP_FAT	GO:0007167~enzyme linked receptor protein signaling pathway	12	0.471321	ENSMUSG00000025089, ENSMUSG00000024232, ENSMUSG00000025810, ENSMUSG00000023951, ENSMUSG00000032440, ENSMUSG00000062960, ENSMUSG00000002602, ENSMUSG00000029648, ENSMUSG00000044167, ENSMUSG00000005320, ENSMUSG00000000530, ENSMUSG00000006386	4.89796	0.0219047	194	189	6617	2.1656	1	30.3339
PIR_SUPERFAMILY	PIRSF002477:complement subcomponent C1q chain A	3	0.478497	ENSMUSG00000036887, ENSMUSG00000036905, ENSMUSG00000036896	1.22449	0.0126844	133	5	3559	16.0556	0.858169	14.1839
GOTERM_CC_FAT	GO:0030018~Z disc	4	0.484567	ENSMUSG00000026208, ENSMUSG00000032643, ENSMUSG00000007877, ENSMUSG00000031636	1.63265	0.0743077	183	33	6095	4.03709	1	62.1853
UP_SEQ_FEATURE	domain:FAD-binding FR-type	3	0.490403	ENSMUSG00000015340, ENSMUSG00000028978, ENSMUSG00000018042	1.22449	0.0251324	231	10	9082	11.7948	1	32.6491
SMART	SM00111:C4	2	0.498201	ENSMUSG00000031502, ENSMUSG00000031503	0.816327	0.0588765	145	2	4819	33.2345	0.999492	50.4269
GOTERM_BP_FAT	GO:0051146~striated muscle cell differentiation	6	0.504594	ENSMUSG00000062908, ENSMUSG00000028364, ENSMUSG00000018830, ENSMUSG00000007877, ENSMUSG00000026950, ENSMUSG00000027488	2.44898	0.0246407	194	57	6617	3.59034	1	33.447
GOTERM_CC_FAT	GO:0015629~actin cytoskeleton	8	0.506628	ENSMUSG00000032643, ENSMUSG00000028464, ENSMUSG00000018830, ENSMUSG00000024049, ENSMUSG00000007827, ENSMUSG00000061816, ENSMUSG00000031636, ENSMUSG00000026950	3.26531	0.0821666	183	126	6095	2.11467	1	66.0355
GOTERM_BP_FAT	GO:0009991~response to extracellular stimulus	7	0.512862	ENSMUSG00000002289, ENSMUSG00000027875, ENSMUSG00000003617, ENSMUSG00000032440, ENSMUSG00000062908, ENSMUSG00000002602, ENSMUSG00000006386	2.85714	0.0257648	194	78	6617	3.061	1	34.6878
KEGG_PATHWAY	mmu04670:Leukocyte transendothelial migration	6	0.515001	ENSMUSG00000020717, ENSMUSG00000015340, ENSMUSG00000061353, ENSMUSG00000031871, ENSMUSG00000022469, ENSMUSG00000001946	2.44898	0.0585187	97	58	2626	2.80057	0.996939	48.5289
UP_SEQ_FEATURE	domain:Thyroglobulin type-1	3	0.545516	ENSMUSG00000026185, ENSMUSG00000024610, ENSMUSG00000020427	1.22449	0.0302117	231	11	9082	10.7226	1	37.8968
GOTERM_CC_FAT	GO:0016023~cytoplasmic membrane-bounded vesicle	13	0.551407	ENSMUSG00000031760, ENSMUSG00000027377, ENSMUSG00000018830, ENSMUSG00000022150, ENSMUSG00000019173, ENSMUSG00000032412, ENSMUSG00000001930, ENSMUSG00000028645, ENSMUSG00000027435, ENSMUSG00000024713, ENSMUSG00000038742, ENSMUSG00000026579, ENSMUSG00000034738	5.30612	0.0997377	183	266	6095	1.62774	1	73.3746
GOTERM_BP_FAT	GO:0042127~regulation of cell proliferation	17	0.554282	ENSMUSG00000001435, ENSMUSG00000026656, ENSMUSG00000028978, ENSMUSG00000020427, ENSMUSG00000022037, ENSMUSG00000005320, ENSMUSG00000023951, ENSMUSG00000000031, ENSMUSG00000032440, ENSMUSG00000062960, ENSMUSG00000031871, ENSMUSG00000025283, ENSMUSG00000044167, ENSMUSG00000016477, ENSMUSG00000007655, ENSMUSG00000016496, ENSMUSG00000006386	6.93878	0.0295074	194	328	6617	1.76781	1	38.6642
GOTERM_CC_FAT	GO:0031674~I band	4	0.555263	ENSMUSG00000026208, ENSMUSG00000032643, ENSMUSG00000007877, ENSMUSG00000031636	1.63265	0.0972119	183	37	6095	3.60065	1	72.4183
GOTERM_BP_FAT	GO:0014706~striated muscle tissue development	7	0.556855	ENSMUSG00000062908, ENSMUSG00000028364, ENSMUSG00000018830, ENSMUSG00000007655, ENSMUSG00000031636, ENSMUSG00000027488, ENSMUSG00000028763	2.85714	0.0303253	194	81	6617	2.94763	1	39.5024
GOTERM_BP_FAT	GO:0006954~inflammatory response	7	0.556855	ENSMUSG00000061780, ENSMUSG00000058952, ENSMUSG00000018932, ENSMUSG00000036887, ENSMUSG00000036905, ENSMUSG00000023224, ENSMUSG00000036896	2.85714	0.0303253	194	81	6617	2.94763	1	39.5024
GOTERM_BP_FAT	GO:0003012~muscle system process	5	0.567841	ENSMUSG00000018932, ENSMUSG00000028464, ENSMUSG00000028978, ENSMUSG00000018830, ENSMUSG00000024049	2.04082	0.0331269	194	42	6617	4.06051	1	42.2927
GOTERM_BP_FAT	GO:0007169~transmembrane receptor protein tyrosine kinase signaling pathway	9	0.574049	ENSMUSG00000025089, ENSMUSG00000025810, ENSMUSG00000023951, ENSMUSG00000062960, ENSMUSG00000002602, ENSMUSG00000029648, ENSMUSG00000044167, ENSMUSG00000005320, ENSMUSG00000006386	3.67347	0.0330515	194	128	6617	2.39824	1	42.2192
GOTERM_BP_FAT	GO:0030239~myofibril assembly	3	0.576701	ENSMUSG00000018830, ENSMUSG00000007877, ENSMUSG00000026950	1.22449	0.0326473	194	10	6617	10.2325	1	41.8238
INTERPRO	IPR010548:BNIP3	2	0.576914	ENSMUSG00000078566, ENSMUSG00000022051	0.816327	0.0512356	227	2	8708	38.3612	1	53.1804
INTERPRO	IPR016316:Complement component C1q/Thrombomodulin	2	0.576914	ENSMUSG00000027435, ENSMUSG00000074743	0.816327	0.0512356	227	2	8708	38.3612	1	53.1804
INTERPRO	IPR014715:Fibrinogen, alpha/beta/gamma chain, C-terminal globular, subdomain 2	2	0.576914	ENSMUSG00000002289, ENSMUSG00000028364	0.816327	0.0512356	227	2	8708	38.3612	1	53.1804
INTERPRO	IPR001442:Type 4 procollagen, C-terminal repeat	2	0.576914	ENSMUSG00000031502, ENSMUSG00000031503	0.816327	0.0512356	227	2	8708	38.3612	1	53.1804
INTERPRO	IPR001089:Small chemokine, C-X-C	2	0.576914	ENSMUSG00000029373, ENSMUSG00000029372	0.816327	0.0512356	227	2	8708	38.3612	1	53.1804
INTERPRO	IPR013098:Immunoglobulin I-set	6	0.585315	ENSMUSG00000020598, ENSMUSG00000032125, ENSMUSG00000062960, ENSMUSG00000029648, ENSMUSG00000024049, ENSMUSG00000028763	2.44898	0.0540422	227	79	8708	2.91351	1	55.1395
GOTERM_BP_FAT	GO:0030334~regulation of cell migration	6	0.591873	ENSMUSG00000032125, ENSMUSG00000001435, ENSMUSG00000020717, ENSMUSG00000061353, ENSMUSG00000002900, ENSMUSG00000006386	2.44898	0.036013	194	63	6617	3.2484	1	45.0405
SMART	SM00210:TSPN	3	0.596257	ENSMUSG00000001435, ENSMUSG00000023885, ENSMUSG00000021702	1.22449	0.0900136	145	17	4819	5.86491	0.999992	66.405
GOTERM_BP_FAT	GO:0001666~response to hypoxia	5	0.602524	ENSMUSG00000078566, ENSMUSG00000031760, ENSMUSG00000018893, ENSMUSG00000023951, ENSMUSG00000007655	2.04082	0.0384268	194	44	6617	3.87594	1	47.2439
GOTERM_BP_FAT	GO:0045596~negative regulation of cell differentiation	8	0.604017	ENSMUSG00000031760, ENSMUSG00000025810, ENSMUSG00000038146, ENSMUSG00000024610, ENSMUSG00000027803, ENSMUSG00000007655, ENSMUSG00000029373, ENSMUSG00000027276	3.26531	0.0378925	194	108	6617	2.52654	1	46.7634
SMART	SM00216:VWD	2	0.612578	ENSMUSG00000001930, ENSMUSG00000006342	0.816327	0.0870106	145	3	4819	22.1563	0.999989	65.1003
GOTERM_MF_FAT	GO:0005125~cytokine activity	5	0.615334	ENSMUSG00000031780, ENSMUSG00000061353, ENSMUSG00000021508, ENSMUSG00000029373, ENSMUSG00000029372	2.04082	0.0250889	170	42	6319	4.42507	0.999929	29.6167
GOTERM_BP_FAT	GO:0070482~response to oxygen levels	5	0.622469	ENSMUSG00000078566, ENSMUSG00000031760, ENSMUSG00000018893, ENSMUSG00000023951, ENSMUSG00000007655	2.04082	0.0412485	194	45	6617	3.78981	1	49.7144
GOTERM_BP_FAT	GO:0060537~muscle tissue development	7	0.62464	ENSMUSG00000062908, ENSMUSG00000028364, ENSMUSG00000018830, ENSMUSG00000007655, ENSMUSG00000031636, ENSMUSG00000027488, ENSMUSG00000028763	2.85714	0.042937	194	88	6617	2.71316	1	51.1403
GOTERM_BP_FAT	GO:0045765~regulation of angiogenesis	4	0.629383	ENSMUSG00000031503, ENSMUSG00000028978, ENSMUSG00000029373, ENSMUSG00000006386	1.63265	0.0427485	194	27	6617	5.05307	1	50.983
GOTERM_BP_FAT	GO:0009266~response to temperature stimulus	4	0.629383	ENSMUSG00000062908, ENSMUSG00000031167, ENSMUSG00000006221, ENSMUSG00000022032	1.63265	0.0427485	194	27	6617	5.05307	1	50.983
INTERPRO	IPR008983:Tumour necrosis factor-like	3	0.634316	ENSMUSG00000036887, ENSMUSG00000036905, ENSMUSG00000036896	1.22449	0.0633807	227	16	8708	7.19273	1	61.1226
GOTERM_BP_FAT	GO:0048754~branching morphogenesis of a tube	6	0.637131	ENSMUSG00000025810, ENSMUSG00000023951, ENSMUSG00000032440, ENSMUSG00000062960, ENSMUSG00000061353, ENSMUSG00000029648	2.44898	0.0451343	194	67	6617	3.05447	1	52.9392
GOTERM_BP_FAT	GO:0003018~vascular process in circulatory system	4	0.645259	ENSMUSG00000023951, ENSMUSG00000028978, ENSMUSG00000007655, ENSMUSG00000030247	1.63265	0.0468824	194	28	6617	4.87261	1	54.3257
GOTERM_BP_FAT	GO:0045597~positive regulation of cell differentiation	8	0.651511	ENSMUSG00000036594, ENSMUSG00000032440, ENSMUSG00000002944, ENSMUSG00000024610, ENSMUSG00000020427, ENSMUSG00000022037, ENSMUSG00000032035, ENSMUSG00000027276	3.26531	0.0484422	194	114	6617	2.39356	1	55.5304
INTERPRO	IPR003129:Laminin G, thrombospondin-type, N-terminal	3	0.653944	ENSMUSG00000001435, ENSMUSG00000023885, ENSMUSG00000021702	1.22449	0.0706364	227	17	8708	6.76963	1	65.2492
INTERPRO	IPR008266:Tyrosine protein kinase, active site	5	0.660222	ENSMUSG00000062960, ENSMUSG00000002602, ENSMUSG00000029648, ENSMUSG00000005320, ENSMUSG00000006386	2.04082	0.0698319	227	60	8708	3.19677	1	64.8126
INTERPRO	IPR001061:Transgelin (SM22-alpha)	2	0.660778	ENSMUSG00000032085, ENSMUSG00000026547	0.816327	0.0758647	227	3	8708	25.5742	1	67.9658
INTERPRO	IPR011707:Multicopper oxidase, type 3	2	0.660778	ENSMUSG00000003617, ENSMUSG00000026579	0.816327	0.0758647	227	3	8708	25.5742	1	67.9658
INTERPRO	IPR001846:von Willebrand factor, type D	2	0.660778	ENSMUSG00000001930, ENSMUSG00000006342	0.816327	0.0758647	227	3	8708	25.5742	1	67.9658
INTERPRO	IPR002355:Multicopper oxidase, copper-binding site	2	0.660778	ENSMUSG00000003617, ENSMUSG00000026579	0.816327	0.0758647	227	3	8708	25.5742	1	67.9658
GOTERM_BP_FAT	GO:0051094~positive regulation of developmental process	9	0.663463	ENSMUSG00000036594, ENSMUSG00000032440, ENSMUSG00000002944, ENSMUSG00000028978, ENSMUSG00000024610, ENSMUSG00000020427, ENSMUSG00000022037, ENSMUSG00000032035, ENSMUSG00000027276	3.67347	0.0516016	194	140	6617	2.19267	1	57.8797
INTERPRO	IPR002035:von Willebrand factor, type A	4	0.666111	ENSMUSG00000001930, ENSMUSG00000020953, ENSMUSG00000001119, ENSMUSG00000022324	1.63265	0.0749336	227	38	8708	4.03802	1	67.497
GOTERM_BP_FAT	GO:0031667~response to nutrient levels	6	0.666361	ENSMUSG00000002289, ENSMUSG00000027875, ENSMUSG00000003617, ENSMUSG00000032440, ENSMUSG00000062908, ENSMUSG00000006386	2.44898	0.0528038	194	70	6617	2.92356	1	58.7427
GOTERM_BP_FAT	GO:0009615~response to virus	4	0.666429	ENSMUSG00000078566, ENSMUSG00000035692, ENSMUSG00000022051, ENSMUSG00000030247	1.63265	0.051206	194	29	6617	4.70459	1	57.592
GOTERM_MF_FAT	GO:0019838~growth factor binding	5	0.684053	ENSMUSG00000031502, ENSMUSG00000026185, ENSMUSG00000062960, ENSMUSG00000020427, ENSMUSG00000001119	2.04082	0.0361039	170	47	6319	3.95432	0.999999	39.8467
GOTERM_MF_FAT	GO:0005044~scavenger receptor activity	3	0.686613	ENSMUSG00000058952, ENSMUSG00000006342, ENSMUSG00000022032	1.22449	0.0333757	170	11	6319	10.1374	0.999997	37.4502
INTERPRO	IPR018114:Peptidase S1/S6, chymotrypsin/Hap, active site	3	0.698275	ENSMUSG00000061780, ENSMUSG00000058952, ENSMUSG00000027188	1.22449	0.0858941	227	19	8708	6.05704	1	72.6325
INTERPRO	IPR001007:von Willebrand factor, type C	3	0.698275	ENSMUSG00000001930, ENSMUSG00000023885, ENSMUSG00000027276	1.22449	0.0858941	227	19	8708	6.05704	1	72.6325
GOTERM_MF_FAT	GO:0004252~serine-type endopeptidase activity	5	0.703654	ENSMUSG00000061780, ENSMUSG00000058952, ENSMUSG00000024713, ENSMUSG00000031722, ENSMUSG00000027188	2.04082	0.0411786	170	49	6319	3.79292	1	44.0795
GOTERM_BP_FAT	GO:0032989~cellular component morphogenesis	12	0.704315	ENSMUSG00000027699, ENSMUSG00000020598, ENSMUSG00000001435, ENSMUSG00000025810, ENSMUSG00000061353, ENSMUSG00000018830, ENSMUSG00000022150, ENSMUSG00000047193, ENSMUSG00000022037, ENSMUSG00000007877, ENSMUSG00000027803, ENSMUSG00000026950	4.89796	0.0593256	194	222	6617	1.84369	1	63.142
GOTERM_BP_FAT	GO:0031032~actomyosin structure organization	3	0.704901	ENSMUSG00000018830, ENSMUSG00000007877, ENSMUSG00000026950	1.22449	0.0611905	194	14	6617	7.30891	1	64.3166
GOTERM_BP_FAT	GO:0030261~chromosome condensation	3	0.704901	ENSMUSG00000034349, ENSMUSG00000027306, ENSMUSG00000020914	1.22449	0.0611905	194	14	6617	7.30891	1	64.3166
GOTERM_BP_FAT	GO:0030323~respiratory tube development	6	0.710294	ENSMUSG00000023951, ENSMUSG00000032440, ENSMUSG00000024713, ENSMUSG00000062960, ENSMUSG00000028978, ENSMUSG00000005320	2.44898	0.0611882	194	73	6617	2.80342	1	64.3152
GOTERM_BP_FAT	GO:0032504~multicellular organism reproduction	11	0.717139	ENSMUSG00000034401, ENSMUSG00000023951, ENSMUSG00000003131, ENSMUSG00000062960, ENSMUSG00000061353, ENSMUSG00000028978, ENSMUSG00000021590, ENSMUSG00000023977, ENSMUSG00000007655, ENSMUSG00000041550, ENSMUSG00000027793	4.4898	0.0641585	194	198	6617	1.8949	1	66.1137
GOTERM_BP_FAT	GO:0048609~reproductive process in a multicellular organism	11	0.717139	ENSMUSG00000034401, ENSMUSG00000023951, ENSMUSG00000003131, ENSMUSG00000062960, ENSMUSG00000061353, ENSMUSG00000028978, ENSMUSG00000021590, ENSMUSG00000023977, ENSMUSG00000007655, ENSMUSG00000041550, ENSMUSG00000027793	4.4898	0.0641585	194	198	6617	1.8949	1	66.1137
GOTERM_BP_FAT	GO:0001570~vasculogenesis	4	0.718325	ENSMUSG00000032440, ENSMUSG00000062960, ENSMUSG00000025902, ENSMUSG00000007655	1.63265	0.06528	194	32	6617	4.26353	1	66.7704
UP_SEQ_FEATURE	domain:Collagen IV NC1	2	0.722284	ENSMUSG00000031502, ENSMUSG00000031503	0.816327	0.050011	231	2	9082	39.316	1	54.9178
UP_SEQ_FEATURE	propeptide:N-terminal propeptide (7S domain)	2	0.722284	ENSMUSG00000031502, ENSMUSG00000031503	0.816327	0.050011	231	2	9082	39.316	1	54.9178
UP_SEQ_FEATURE	region of interest:Retinoblastoma protein binding	2	0.722284	ENSMUSG00000027428, ENSMUSG00000016477	0.816327	0.050011	231	2	9082	39.316	1	54.9178
UP_SEQ_FEATURE	domain:F5/8 type A 2	2	0.722284	ENSMUSG00000003617, ENSMUSG00000026579	0.816327	0.050011	231	2	9082	39.316	1	54.9178
UP_SEQ_FEATURE	domain:F5/8 type A 1	2	0.722284	ENSMUSG00000003617, ENSMUSG00000026579	0.816327	0.050011	231	2	9082	39.316	1	54.9178
UP_SEQ_FEATURE	domain:F5/8 type A 3	2	0.722284	ENSMUSG00000003617, ENSMUSG00000026579	0.816327	0.050011	231	2	9082	39.316	1	54.9178
GOTERM_MF_FAT	GO:0042802~identical protein binding	10	0.723626	ENSMUSG00000024843, ENSMUSG00000051839, ENSMUSG00000001930, ENSMUSG00000025810, ENSMUSG00000023951, ENSMUSG00000001020, ENSMUSG00000071637, ENSMUSG00000029648, ENSMUSG00000036905, ENSMUSG00000027803	4.08163	0.0500094	170	179	6319	2.07657	1	50.793
GOTERM_MF_FAT	GO:0004713~protein tyrosine kinase activity	7	0.724113	ENSMUSG00000018932, ENSMUSG00000025810, ENSMUSG00000062960, ENSMUSG00000002602, ENSMUSG00000029648, ENSMUSG00000005320, ENSMUSG00000006386	2.85714	0.0468173	170	98	6319	2.65504	1	48.4576
GOTERM_BP_FAT	GO:0051241~negative regulation of multicellular organismal process	5	0.727811	ENSMUSG00000023951, ENSMUSG00000032440, ENSMUSG00000028978, ENSMUSG00000074743, ENSMUSG00000007827	2.04082	0.0679215	194	53	6617	3.21776	1	68.2702
INTERPRO	IPR013320:Concanavalin A-like lectin/glucanase, subgroup	4	0.736832	ENSMUSG00000053522, ENSMUSG00000023885, ENSMUSG00000021702, ENSMUSG00000028763	1.63265	0.0999658	227	43	8708	3.56849	1	78.1212
INTERPRO	IPR013111:EGF, extracellular	4	0.736832	ENSMUSG00000038146, ENSMUSG00000028364, ENSMUSG00000028073, ENSMUSG00000006386	1.63265	0.0999658	227	43	8708	3.56849	1	78.1212
INTERPRO	IPR008859:Thrombospondin, C-terminal	2	0.745289	ENSMUSG00000023885, ENSMUSG00000021702	0.816327	0.0998572	227	4	8708	19.1806	1	78.0831
INTERPRO	IPR009134:Vascular endothelial growth factor receptor, VEGFR, N-terminal	2	0.745289	ENSMUSG00000062960, ENSMUSG00000029648	0.816327	0.0998572	227	4	8708	19.1806	1	78.0831
INTERPRO	IPR003367:Thrombospondin, type 3-like repeat	2	0.745289	ENSMUSG00000023885, ENSMUSG00000021702	0.816327	0.0998572	227	4	8708	19.1806	1	78.0831
INTERPRO	IPR000557:Calponin repeat	2	0.745289	ENSMUSG00000032085, ENSMUSG00000026547	0.816327	0.0998572	227	4	8708	19.1806	1	78.0831
INTERPRO	IPR017897:Thrombospondin, type 3 repeat	2	0.745289	ENSMUSG00000023885, ENSMUSG00000021702	0.816327	0.0998572	227	4	8708	19.1806	1	78.0831
GOTERM_BP_FAT	GO:0042692~muscle cell differentiation	6	0.751406	ENSMUSG00000062908, ENSMUSG00000028364, ENSMUSG00000018830, ENSMUSG00000007877, ENSMUSG00000026950, ENSMUSG00000027488	2.44898	0.0734753	194	77	6617	2.65779	1	71.2188
GOTERM_BP_FAT	GO:0010324~membrane invagination	8	0.752568	ENSMUSG00000032440, ENSMUSG00000002944, ENSMUSG00000026656, ENSMUSG00000022150, ENSMUSG00000026712, ENSMUSG00000034738, ENSMUSG00000007655, ENSMUSG00000022032	3.26531	0.0747117	194	126	6617	2.1656	1	71.8393
GOTERM_BP_FAT	GO:0006897~endocytosis	8	0.752568	ENSMUSG00000032440, ENSMUSG00000002944, ENSMUSG00000026656, ENSMUSG00000022150, ENSMUSG00000026712, ENSMUSG00000034738, ENSMUSG00000007655, ENSMUSG00000022032	3.26531	0.0747117	194	126	6617	2.1656	1	71.8393
GOTERM_BP_FAT	GO:0002053~positive regulation of mesenchymal cell proliferation	3	0.76188	ENSMUSG00000023951, ENSMUSG00000032440, ENSMUSG00000062960	1.22449	0.0777057	194	16	6617	6.3953	1	73.29
GOTERM_BP_FAT	GO:0040012~regulation of locomotion	6	0.7634	ENSMUSG00000032125, ENSMUSG00000001435, ENSMUSG00000020717, ENSMUSG00000061353, ENSMUSG00000002900, ENSMUSG00000006386	2.44898	0.0800886	194	79	6617	2.5905	1	74.3943
GOTERM_BP_FAT	GO:0016044~membrane organization	10	0.765268	ENSMUSG00000078566, ENSMUSG00000020598, ENSMUSG00000032440, ENSMUSG00000002944, ENSMUSG00000026656, ENSMUSG00000022150, ENSMUSG00000026712, ENSMUSG00000034738, ENSMUSG00000007655, ENSMUSG00000022032	4.08163	0.0794811	194	180	6617	1.8949	1	74.1169
BIOCARTA	m_intrinsicPathway:Intrinsic Prothrombin Activation Pathway	3	0.76927	ENSMUSG00000031503, ENSMUSG00000026579, ENSMUSG00000023224	1.22449	0.0254	28	7	719	11.0051	0.76927	22.5101
GOTERM_BP_FAT	GO:0009628~response to abiotic stimulus	9	0.77076	ENSMUSG00000031028, ENSMUSG00000032440, ENSMUSG00000062908, ENSMUSG00000031167, ENSMUSG00000074743, ENSMUSG00000006221, ENSMUSG00000022032, ENSMUSG00000025878, ENSMUSG00000030247	3.67347	0.0828145	194	155	6617	1.98048	1	75.6048
GOTERM_BP_FAT	GO:0021700~developmental maturation	5	0.771021	ENSMUSG00000020598, ENSMUSG00000023951, ENSMUSG00000062960, ENSMUSG00000031871, ENSMUSG00000001131	2.04082	0.0839192	194	57	6617	2.99195	1	76.08
GOTERM_BP_FAT	GO:0048875~chemical homeostasis within a tissue	2	0.771127	ENSMUSG00000023951, ENSMUSG00000062960	0.816327	0.084987	194	3	6617	22.7388	1	76.5309
GOTERM_BP_FAT	GO:0043129~surfactant homeostasis	2	0.771127	ENSMUSG00000023951, ENSMUSG00000062960	0.816327	0.084987	194	3	6617	22.7388	1	76.5309
GOTERM_BP_FAT	GO:0010464~regulation of mesenchymal cell proliferation	3	0.772764	ENSMUSG00000023951, ENSMUSG00000032440, ENSMUSG00000062960	1.22449	0.0864284	194	17	6617	6.0191	1	77.1271
UP_SEQ_FEATURE	domain:TSP N-terminal	3	0.781346	ENSMUSG00000001435, ENSMUSG00000023885, ENSMUSG00000021702	1.22449	0.0606993	231	16	9082	7.37175	1	62.1819
GOTERM_BP_FAT	GO:0001775~cell activation	8	0.786991	ENSMUSG00000001930, ENSMUSG00000032440, ENSMUSG00000061353, ENSMUSG00000026656, ENSMUSG00000024610, ENSMUSG00000001131, ENSMUSG00000039748, ENSMUSG00000029373	3.26531	0.0932786	194	133	6617	2.05162	1	79.7709
GOTERM_BP_FAT	GO:0043066~negative regulation of apoptosis	9	0.788842	ENSMUSG00000078566, ENSMUSG00000002289, ENSMUSG00000023951, ENSMUSG00000024014, ENSMUSG00000024610, ENSMUSG00000001131, ENSMUSG00000044167, ENSMUSG00000022037, ENSMUSG00000022051	3.67347	0.0926907	194	159	6617	1.93066	1	79.5558
GOTERM_BP_FAT	GO:0048660~regulation of smooth muscle cell proliferation	3	0.790874	ENSMUSG00000023951, ENSMUSG00000032440, ENSMUSG00000028978	1.22449	0.0954281	194	18	6617	5.68471	1	80.5395
GOTERM_BP_FAT	GO:0010927~cellular component assembly involved in morphogenesis	3	0.790874	ENSMUSG00000018830, ENSMUSG00000007877, ENSMUSG00000026950	1.22449	0.0954281	194	18	6617	5.68471	1	80.5395
GOTERM_BP_FAT	GO:0045582~positive regulation of T cell differentiation	3	0.790874	ENSMUSG00000036594, ENSMUSG00000032440, ENSMUSG00000024610	1.22449	0.0954281	194	18	6617	5.68471	1	80.5395
GOTERM_BP_FAT	GO:0002683~negative regulation of immune system process	4	0.790982	ENSMUSG00000026656, ENSMUSG00000024610, ENSMUSG00000016496, ENSMUSG00000023224	1.63265	0.0921719	194	37	6617	3.68738	1	79.3642
GOTERM_BP_FAT	GO:0006936~muscle contraction	4	0.796178	ENSMUSG00000018932, ENSMUSG00000028464, ENSMUSG00000018830, ENSMUSG00000024049	1.63265	0.0980247	194	38	6617	3.59034	1	81.4314
GOTERM_MF_FAT	GO:0030414~peptidase inhibitor activity	4	0.798569	ENSMUSG00000001131, ENSMUSG00000041550, ENSMUSG00000023224, ENSMUSG00000027442	1.63265	0.0659109	170	35	6319	4.24807	1	61.0332
GOTERM_MF_FAT	GO:0004866~endopeptidase inhibitor activity	4	0.798569	ENSMUSG00000001131, ENSMUSG00000041550, ENSMUSG00000023224, ENSMUSG00000027442	1.63265	0.0659109	170	35	6319	4.24807	1	61.0332
GOTERM_MF_FAT	GO:0009055~electron carrier activity	6	0.802466	ENSMUSG00000026003, ENSMUSG00000062908, ENSMUSG00000015340, ENSMUSG00000028978, ENSMUSG00000018042, ENSMUSG00000030670	2.44898	0.070704	170	83	6319	2.68703	1	63.7079
UP_SEQ_FEATURE	binding site:Substrate; via carbonyl oxygen	3	0.808956	ENSMUSG00000062908, ENSMUSG00000025283, ENSMUSG00000030670	1.22449	0.0676747	231	17	9082	6.93812	1	66.3154
GOTERM_MF_FAT	GO:0042803~protein homodimerization activity	7	0.825082	ENSMUSG00000024843, ENSMUSG00000051839, ENSMUSG00000001930, ENSMUSG00000023951, ENSMUSG00000071637, ENSMUSG00000036905, ENSMUSG00000027803	2.85714	0.0927824	170	117	6319	2.22388	1	73.9702
UP_SEQ_FEATURE	domain:EGF-like 6; calcium-binding	3	0.825304	ENSMUSG00000038146, ENSMUSG00000074743, ENSMUSG00000027276	1.22449	0.0748997	231	18	9082	6.55267	1	70.1485
GOTERM_MF_FAT	GO:0050660~FAD binding	4	0.825737	ENSMUSG00000026003, ENSMUSG00000062908, ENSMUSG00000015340, ENSMUSG00000028978	1.63265	0.0802396	170	38	6319	3.91269	1	68.53
GOTERM_MF_FAT	GO:0020037~heme binding	4	0.825737	ENSMUSG00000018893, ENSMUSG00000028978, ENSMUSG00000030670, ENSMUSG00000006373	1.63265	0.0802396	170	38	6319	3.91269	1	68.53
UP_SEQ_FEATURE	domain:Plastocyanin-like 2	2	0.829687	ENSMUSG00000003617, ENSMUSG00000026579	0.816327	0.0740746	231	3	9082	26.2107	1	69.7323
UP_SEQ_FEATURE	glycosylation site:O-linked (Gal...)	2	0.829687	ENSMUSG00000036887, ENSMUSG00000036905	0.816327	0.0740746	231	3	9082	26.2107	1	69.7323
UP_SEQ_FEATURE	domain:Plastocyanin-like 4	2	0.829687	ENSMUSG00000003617, ENSMUSG00000026579	0.816327	0.0740746	231	3	9082	26.2107	1	69.7323
UP_SEQ_FEATURE	domain:SRCR	2	0.829687	ENSMUSG00000058952, ENSMUSG00000022032	0.816327	0.0740746	231	3	9082	26.2107	1	69.7323
UP_SEQ_FEATURE	repeat:Calponin-like	2	0.829687	ENSMUSG00000032085, ENSMUSG00000026547	0.816327	0.0740746	231	3	9082	26.2107	1	69.7323
UP_SEQ_FEATURE	domain:Plastocyanin-like 5	2	0.829687	ENSMUSG00000003617, ENSMUSG00000026579	0.816327	0.0740746	231	3	9082	26.2107	1	69.7323
UP_SEQ_FEATURE	domain:Plastocyanin-like 6	2	0.829687	ENSMUSG00000003617, ENSMUSG00000026579	0.816327	0.0740746	231	3	9082	26.2107	1	69.7323
UP_SEQ_FEATURE	domain:Plastocyanin-like 1	2	0.829687	ENSMUSG00000003617, ENSMUSG00000026579	0.816327	0.0740746	231	3	9082	26.2107	1	69.7323
UP_SEQ_FEATURE	domain:Plastocyanin-like 3	2	0.829687	ENSMUSG00000003617, ENSMUSG00000026579	0.816327	0.0740746	231	3	9082	26.2107	1	69.7323
GOTERM_MF_FAT	GO:0015293~symporter activity	5	0.833219	ENSMUSG00000025557, ENSMUSG00000035506, ENSMUSG00000028645, ENSMUSG00000025161, ENSMUSG00000036814	2.04082	0.0994925	170	66	6319	2.81595	1	76.5088
GOTERM_MF_FAT	GO:0017171~serine hydrolase activity	5	0.834629	ENSMUSG00000061780, ENSMUSG00000058952, ENSMUSG00000024713, ENSMUSG00000031722, ENSMUSG00000027188	2.04082	0.091283	170	64	6319	2.90395	1	73.3693
GOTERM_MF_FAT	GO:0008236~serine-type peptidase activity	5	0.835995	ENSMUSG00000061780, ENSMUSG00000058952, ENSMUSG00000024713, ENSMUSG00000031722, ENSMUSG00000027188	2.04082	0.0873059	170	63	6319	2.95005	1	71.7122
UP_SEQ_FEATURE	domain:C-type lectin	3	0.847096	ENSMUSG00000027435, ENSMUSG00000025784, ENSMUSG00000074743	1.22449	0.0823573	231	19	9082	6.20779	1	73.6742
UP_SEQ_FEATURE	nucleotide phosphate-binding region:FAD	4	0.864707	ENSMUSG00000062908, ENSMUSG00000015340, ENSMUSG00000028978, ENSMUSG00000018042	1.63265	0.0895682	231	42	9082	3.74438	1	76.7096
UP_SEQ_FEATURE	domain:EGF-like 4; calcium-binding	3	0.870836	ENSMUSG00000027435, ENSMUSG00000038146, ENSMUSG00000027276	1.22449	0.0979056	231	21	9082	5.61657	1	79.8101
UP_SEQ_FEATURE	domain:Fibronectin type-III 3	4	0.873482	ENSMUSG00000020598, ENSMUSG00000028364, ENSMUSG00000024049, ENSMUSG00000006386	1.63265	0.0945718	231	43	9082	3.6573	1	78.6198
UP_SEQ_FEATURE	repeat:TSP type-3 4	2	0.875797	ENSMUSG00000023885, ENSMUSG00000021702	0.816327	0.0975312	231	4	9082	19.658	1	79.6796
UP_SEQ_FEATURE	repeat:TSP type-3 6	2	0.875797	ENSMUSG00000023885, ENSMUSG00000021702	0.816327	0.0975312	231	4	9082	19.658	1	79.6796
UP_SEQ_FEATURE	repeat:TSP type-3 1	2	0.875797	ENSMUSG00000023885, ENSMUSG00000021702	0.816327	0.0975312	231	4	9082	19.658	1	79.6796
UP_SEQ_FEATURE	repeat:TSP type-3 2	2	0.875797	ENSMUSG00000023885, ENSMUSG00000021702	0.816327	0.0975312	231	4	9082	19.658	1	79.6796
UP_SEQ_FEATURE	repeat:TSP type-3 7	2	0.875797	ENSMUSG00000023885, ENSMUSG00000021702	0.816327	0.0975312	231	4	9082	19.658	1	79.6796
UP_SEQ_FEATURE	repeat:TSP type-3 3	2	0.875797	ENSMUSG00000023885, ENSMUSG00000021702	0.816327	0.0975312	231	4	9082	19.658	1	79.6796
UP_SEQ_FEATURE	site:Stutter	2	0.875797	ENSMUSG00000026208, ENSMUSG00000051879	0.816327	0.0975312	231	4	9082	19.658	1	79.6796
UP_SEQ_FEATURE	repeat:TSP type-3 5	2	0.875797	ENSMUSG00000023885, ENSMUSG00000021702	0.816327	0.0975312	231	4	9082	19.658	1	79.6796
UP_SEQ_FEATURE	domain:TSP C-terminal	2	0.875797	ENSMUSG00000023885, ENSMUSG00000021702	0.816327	0.0975312	231	4	9082	19.658	1	79.6796
UP_SEQ_FEATURE	repeat:TSP type-3 8	2	0.875797	ENSMUSG00000023885, ENSMUSG00000021702	0.816327	0.0975312	231	4	9082	19.658	1	79.6796
PIR_SUPERFAMILY	PIRSF038502:vascular endothelial growth factor receptor	2	0.944517	ENSMUSG00000062960, ENSMUSG00000029648	0.816327	0.0728126	133	2	3559	26.7594	0.999991	59.5812
PIR_SUPERFAMILY	PIRSF001775:CD93/CD141	2	0.944517	ENSMUSG00000027435, ENSMUSG00000074743	0.816327	0.0728126	133	2	3559	26.7594	0.999991	59.5812
PIR_SUPERFAMILY	PIRSF001775:thrombomodulin	2	0.944517	ENSMUSG00000027435, ENSMUSG00000074743	0.816327	0.0728126	133	2	3559	26.7594	0.999991	59.5812
PIR_SUPERFAMILY	PIRSF002258:collagen alpha 1(IV) chain	2	0.944517	ENSMUSG00000031502, ENSMUSG00000031503	0.816327	0.0728126	133	2	3559	26.7594	0.999991	59.5812

## Sheet: b3-
br3 downregulated, n=312, intensity>50, unambiguous
Category	Term	Count	Benjamini	%	PValue	Genes	List Total	Pop Hits	Pop Total	Fold Enrichment	Bonferroni	FDR
SP_PIR_KEYWORDS	nucleus	102	0.0152339	32.6923	7.67527e-05	ENSMUSG00000020472, ENSMUSG00000057156, ENSMUSG00000032580, ENSMUSG00000040034, ENSMUSG00000058729, ENSMUSG00000025880, ENSMUSG00000025785, ENSMUSG00000031864, ENSMUSG00000074221, ENSMUSG00000021635, ENSMUSG00000046470, ENSMUSG00000027300, ENSMUSG00000024384, ENSMUSG00000046311, ENSMUSG00000020491, ENSMUSG00000002679, ENSMUSG00000032621, ENSMUSG00000045636, ENSMUSG00000024613, ENSMUSG00000034800,…	287	2321	9192	1.40752	0.0152339	0.096159
SMART	SM00349:KRAB	9	0.0234163	2.88462	0.00018086	ENSMUSG00000020472, ENSMUSG00000020491, ENSMUSG00000022987, ENSMUSG00000074221, ENSMUSG00000058291, ENSMUSG00000034800, ENSMUSG00000022529, ENSMUSG00000040596, ENSMUSG00000037001	166	48	4842	5.46913	0.0234163	0.210705
INTERPRO	IPR001909:Krueppel-associated box	9	0.0409563	2.88462	7.7439e-05	ENSMUSG00000020472, ENSMUSG00000020491, ENSMUSG00000022987, ENSMUSG00000074221, ENSMUSG00000058291, ENSMUSG00000034800, ENSMUSG00000022529, ENSMUSG00000040596, ENSMUSG00000037001	263	48	8751	6.23883	0.0409563	0.112662
INTERPRO	IPR013069:BTB/POZ	10	0.106107	3.20513	0.000415354	ENSMUSG00000027439, ENSMUSG00000028696, ENSMUSG00000060862, ENSMUSG00000020790, ENSMUSG00000049823, ENSMUSG00000049657, ENSMUSG00000019944, ENSMUSG00000030031, ENSMUSG00000062098, ENSMUSG00000029312	263	76	8751	4.37813	0.200955	0.602898
INTERPRO	IPR015880:Zinc finger, C2H2-like	21	0.116794	6.73077	0.000689747	ENSMUSG00000020472, ENSMUSG00000060862, ENSMUSG00000046311, ENSMUSG00000020491, ENSMUSG00000045268, ENSMUSG00000032580, ENSMUSG00000022987, ENSMUSG00000042726, ENSMUSG00000074221, ENSMUSG00000058291, ENSMUSG00000034800, ENSMUSG00000022529, ENSMUSG00000027439, ENSMUSG00000049823, ENSMUSG00000014470, ENSMUSG00000049657, ENSMUSG00000032119, ENSMUSG00000025323, ENSMUSG00000039238, ENSMUSG00000062761,…	263	301	8751	2.32143	0.311054	0.999328
SMART	SM00355:ZnF_C2H2	21	0.168814	6.73077	0.00281894	ENSMUSG00000020472, ENSMUSG00000060862, ENSMUSG00000046311, ENSMUSG00000020491, ENSMUSG00000045268, ENSMUSG00000032580, ENSMUSG00000022987, ENSMUSG00000042726, ENSMUSG00000074221, ENSMUSG00000058291, ENSMUSG00000034800, ENSMUSG00000022529, ENSMUSG00000027439, ENSMUSG00000049823, ENSMUSG00000014470, ENSMUSG00000049657, ENSMUSG00000032119, ENSMUSG00000025323, ENSMUSG00000039238, ENSMUSG00000062761,…	166	301	4842	2.03502	0.30913	3.23833
SMART	SM00225:BTB	11	0.201814	3.52564	0.00514885	ENSMUSG00000027439, ENSMUSG00000028696, ENSMUSG00000060862, ENSMUSG00000020790, ENSMUSG00000049823, ENSMUSG00000049657, ENSMUSG00000019944, ENSMUSG00000030031, ENSMUSG00000062098, ENSMUSG00000029312, ENSMUSG00000044952	166	114	4842	2.81452	0.491475	5.84217
INTERPRO	IPR000210:BTB/POZ-like	11	0.207338	3.52564	0.00214916	ENSMUSG00000027439, ENSMUSG00000028696, ENSMUSG00000060862, ENSMUSG00000020790, ENSMUSG00000049823, ENSMUSG00000049657, ENSMUSG00000019944, ENSMUSG00000030031, ENSMUSG00000062098, ENSMUSG00000029312, ENSMUSG00000044952	263	114	8751	3.21063	0.687076	3.08319
INTERPRO	IPR011333:BTB/POZ fold	11	0.224631	3.52564	0.00188279	ENSMUSG00000027439, ENSMUSG00000028696, ENSMUSG00000060862, ENSMUSG00000020790, ENSMUSG00000049823, ENSMUSG00000049657, ENSMUSG00000019944, ENSMUSG00000030031, ENSMUSG00000062098, ENSMUSG00000029312, ENSMUSG00000044952	263	112	8751	3.26796	0.638561	2.70592
INTERPRO	IPR013087:Zinc finger, C2H2-type/integrase, DNA-binding	14	0.259714	4.48718	0.00333574	ENSMUSG00000060862, ENSMUSG00000046311, ENSMUSG00000020472, ENSMUSG00000020491, ENSMUSG00000045268, ENSMUSG00000022987, ENSMUSG00000074221, ENSMUSG00000058291, ENSMUSG00000034800, ENSMUSG00000022529, ENSMUSG00000027439, ENSMUSG00000049657, ENSMUSG00000025323, ENSMUSG00000037001	263	183	8751	2.54553	0.835412	4.7473
GOTERM_MF_FAT	GO:0008270~zinc ion binding	56	0.281383	17.9487	0.00187566	ENSMUSG00000020472, ENSMUSG00000070426, ENSMUSG00000032580, ENSMUSG00000042726, ENSMUSG00000026942, ENSMUSG00000036572, ENSMUSG00000014470, ENSMUSG00000032119, ENSMUSG00000039238, ENSMUSG00000038611, ENSMUSG00000037001, ENSMUSG00000073643, ENSMUSG00000029267, ENSMUSG00000026404, ENSMUSG00000021374, ENSMUSG00000074221, ENSMUSG00000054309, ENSMUSG00000049823, ENSMUSG00000048234, ENSMUSG00000052656,…	199	1221	6355	1.46465	0.483589	2.53715
GOTERM_MF_FAT	GO:0046914~transition metal ion binding	66	0.36975	21.1538	0.00131061	ENSMUSG00000066152, ENSMUSG00000020472, ENSMUSG00000041429, ENSMUSG00000070426, ENSMUSG00000032580, ENSMUSG00000042726, ENSMUSG00000022503, ENSMUSG00000026942, ENSMUSG00000036572, ENSMUSG00000014470, ENSMUSG00000032119, ENSMUSG00000039238, ENSMUSG00000038611, ENSMUSG00000037001, ENSMUSG00000073643, ENSMUSG00000029267, ENSMUSG00000026404, ENSMUSG00000021374, ENSMUSG00000074221, ENSMUSG00000054309,…	199	1485	6355	1.41932	0.36975	1.77917
INTERPRO	IPR001841:Zinc finger, RING-type	13	0.386613	4.16667	0.00811291	ENSMUSG00000040350, ENSMUSG00000037253, ENSMUSG00000070426, ENSMUSG00000026942, ENSMUSG00000014470, ENSMUSG00000015127, ENSMUSG00000021326, ENSMUSG00000035021, ENSMUSG00000048234, ENSMUSG00000052656, ENSMUSG00000027300, ENSMUSG00000038611, ENSMUSG00000032127	263	181	8751	2.38983	0.987708	11.1814
INTERPRO	IPR007087:Zinc finger, C2H2-type	18	0.412074	5.76923	0.00783808	ENSMUSG00000060862, ENSMUSG00000020472, ENSMUSG00000046311, ENSMUSG00000020491, ENSMUSG00000045268, ENSMUSG00000032580, ENSMUSG00000022987, ENSMUSG00000074221, ENSMUSG00000058291, ENSMUSG00000034800, ENSMUSG00000022529, ENSMUSG00000027439, ENSMUSG00000049823, ENSMUSG00000049657, ENSMUSG00000025323, ENSMUSG00000032119, ENSMUSG00000037001, ENSMUSG00000062761	263	297	8751	2.01659	0.985725	10.8225
INTERPRO	IPR018957:Zinc finger, C3HC4 RING-type	11	0.427538	3.52564	0.00720477	ENSMUSG00000040350, ENSMUSG00000037253, ENSMUSG00000014470, ENSMUSG00000021326, ENSMUSG00000070426, ENSMUSG00000048234, ENSMUSG00000052656, ENSMUSG00000027300, ENSMUSG00000038611, ENSMUSG00000032127, ENSMUSG00000026942	263	135	8751	2.7112	0.979852	9.99037
INTERPRO	IPR017907:Zinc finger, RING-type, conserved site	12	0.438021	3.84615	0.0106153	ENSMUSG00000040350, ENSMUSG00000037253, ENSMUSG00000014470, ENSMUSG00000021326, ENSMUSG00000015127, ENSMUSG00000070426, ENSMUSG00000048234, ENSMUSG00000052656, ENSMUSG00000027300, ENSMUSG00000038611, ENSMUSG00000032127, ENSMUSG00000026942	263	165	8751	2.41991	0.996858	14.388
SMART	SM00184:RING	13	0.481209	4.16667	0.0198389	ENSMUSG00000040350, ENSMUSG00000037253, ENSMUSG00000070426, ENSMUSG00000026942, ENSMUSG00000014470, ENSMUSG00000015127, ENSMUSG00000021326, ENSMUSG00000035021, ENSMUSG00000048234, ENSMUSG00000052656, ENSMUSG00000027300, ENSMUSG00000038611, ENSMUSG00000032127	166	181	4842	2.09499	0.927562	20.838
INTERPRO	IPR012677:Nucleotide-binding, alpha-beta plait	10	0.528815	3.20513	0.0152119	ENSMUSG00000031433, ENSMUSG00000028820, ENSMUSG00000036572, ENSMUSG00000055491, ENSMUSG00000059208, ENSMUSG00000032580, ENSMUSG00000071337, ENSMUSG00000048109, ENSMUSG00000032621, ENSMUSG00000021040	263	129	8751	2.57936	0.999746	19.9988
SP_PIR_KEYWORDS	cell cycle	18	0.598215	5.76923	0.0180715	ENSMUSG00000022141, ENSMUSG00000028693, ENSMUSG00000027550, ENSMUSG00000040943, ENSMUSG00000025862, ENSMUSG00000023015, ENSMUSG00000045636, ENSMUSG00000021635, ENSMUSG00000046550, ENSMUSG00000032411, ENSMUSG00000040034, ENSMUSG00000020525, ENSMUSG00000027330, ENSMUSG00000026027, ENSMUSG00000029385, ENSMUSG00000058729, ENSMUSG00000036202, ENSMUSG00000040084	287	313	9192	1.84186	0.97394	20.4336
SP_PIR_KEYWORDS	nuclease	7	0.615777	2.24359	0.0142455	ENSMUSG00000021177, ENSMUSG00000025785, ENSMUSG00000024136, ENSMUSG00000035164, ENSMUSG00000054309, ENSMUSG00000022248, ENSMUSG00000028322	287	64	9192	3.50305	0.943278	16.4594
GOTERM_MF_FAT	GO:0004518~nuclease activity	9	0.663086	2.88462	0.00922925	ENSMUSG00000041429, ENSMUSG00000021177, ENSMUSG00000025785, ENSMUSG00000024136, ENSMUSG00000035164, ENSMUSG00000039176, ENSMUSG00000054309, ENSMUSG00000022248, ENSMUSG00000028322	199	95	6355	3.02539	0.961756	11.9196
SP_PIR_KEYWORDS	coiled coil	48	0.684876	15.3846	0.0340505	ENSMUSG00000056121, ENSMUSG00000030213, ENSMUSG00000028693, ENSMUSG00000027550, ENSMUSG00000020863, ENSMUSG00000013646, ENSMUSG00000045636, ENSMUSG00000035125, ENSMUSG00000044952, ENSMUSG00000026942, ENSMUSG00000032258, ENSMUSG00000038215, ENSMUSG00000019975, ENSMUSG00000031015, ENSMUSG00000042050, ENSMUSG00000035021, ENSMUSG00000027881, ENSMUSG00000022364, ENSMUSG00000058729, ENSMUSG00000038611,…	287	1162	9192	1.32301	0.999021	35.2232
SP_PIR_KEYWORDS	zinc	49	0.709302	15.7051	0.0122787	ENSMUSG00000020472, ENSMUSG00000032580, ENSMUSG00000070426, ENSMUSG00000042726, ENSMUSG00000026942, ENSMUSG00000014470, ENSMUSG00000032119, ENSMUSG00000038611, ENSMUSG00000037001, ENSMUSG00000073643, ENSMUSG00000029267, ENSMUSG00000026404, ENSMUSG00000074221, ENSMUSG00000054309, ENSMUSG00000049823, ENSMUSG00000048234, ENSMUSG00000052656, ENSMUSG00000027300, ENSMUSG00000032127, ENSMUSG00000060862,…	287	1119	9192	1.40247	0.915495	14.3459
SP_PIR_KEYWORDS	zinc-finger	36	0.71954	11.5385	0.0312834	ENSMUSG00000046311, ENSMUSG00000037253, ENSMUSG00000032580, ENSMUSG00000070426, ENSMUSG00000032376, ENSMUSG00000021706, ENSMUSG00000042726, ENSMUSG00000035164, ENSMUSG00000034800, ENSMUSG00000026942, ENSMUSG00000049657, ENSMUSG00000014470, ENSMUSG00000035021, ENSMUSG00000025323, ENSMUSG00000032119, ENSMUSG00000038611, ENSMUSG00000062761, ENSMUSG00000037001, ENSMUSG00000040350, ENSMUSG00000020790,…	287	816	9192	1.41299	0.998265	32.8586
PIR_SUPERFAMILY	PIRSF037037:kelch-like protein, gigaxonin type	3	0.720198	0.961538	0.0119439	ENSMUSG00000028696, ENSMUSG00000030031, ENSMUSG00000029312	79	8	3597	17.0744	0.720198	12.6135
INTERPRO	IPR002398:Peptidase C14, caspase precursor p45	3	0.7211	0.961538	0.0279768	ENSMUSG00000030793, ENSMUSG00000029863, ENSMUSG00000025888	263	9	8751	11.0913	1	33.8365
SP_PIR_KEYWORDS	growth factor receptor	3	0.735709	0.961538	0.0518363	ENSMUSG00000019312, ENSMUSG00000026836, ENSMUSG00000005533	287	12	9192	8.00697	0.999976	48.6836
SP_PIR_KEYWORDS	Transcription	42	0.736194	13.4615	0.045568	ENSMUSG00000030213, ENSMUSG00000056216, ENSMUSG00000020472, ENSMUSG00000046311, ENSMUSG00000055491, ENSMUSG00000020491, ENSMUSG00000002679, ENSMUSG00000057156, ENSMUSG00000009741, ENSMUSG00000074637, ENSMUSG00000034800, ENSMUSG00000019857, ENSMUSG00000035125, ENSMUSG00000022529, ENSMUSG00000031902, ENSMUSG00000029642, ENSMUSG00000028820, ENSMUSG00000049657, ENSMUSG00000056608, ENSMUSG00000035021,…	287	1012	9192	1.32922	0.999911	44.2655
GOTERM_MF_FAT	GO:0003677~DNA binding	43	0.736885	13.7821	0.0150578	ENSMUSG00000056216, ENSMUSG00000020472, ENSMUSG00000041429, ENSMUSG00000020863, ENSMUSG00000002679, ENSMUSG00000057156, ENSMUSG00000009741, ENSMUSG00000074637, ENSMUSG00000034800, ENSMUSG00000039176, ENSMUSG00000035125, ENSMUSG00000022248, ENSMUSG00000022529, ENSMUSG00000031902, ENSMUSG00000029642, ENSMUSG00000028820, ENSMUSG00000036572, ENSMUSG00000025409, ENSMUSG00000049657, ENSMUSG00000031015,…	199	973	6355	1.4113	0.995207	18.7537
SP_PIR_KEYWORDS	metal-binding	59	0.762825	18.9103	0.0694206	ENSMUSG00000020472, ENSMUSG00000041429, ENSMUSG00000070426, ENSMUSG00000032580, ENSMUSG00000042726, ENSMUSG00000022503, ENSMUSG00000026942, ENSMUSG00000024525, ENSMUSG00000014470, ENSMUSG00000032119, ENSMUSG00000038611, ENSMUSG00000037001, ENSMUSG00000073643, ENSMUSG00000029267, ENSMUSG00000026404, ENSMUSG00000074221, ENSMUSG00000054309, ENSMUSG00000049823, ENSMUSG00000030670, ENSMUSG00000048234,…	287	1548	9192	1.2207	0.999999	59.4158
SP_PIR_KEYWORDS	exonuclease	4	0.776747	1.28205	0.0652492	ENSMUSG00000021177, ENSMUSG00000025785, ENSMUSG00000022248, ENSMUSG00000028322	287	30	9192	4.27038	0.999999	57.0758
SMART	SM00114:CARD	3	0.80716	0.961538	0.0608879	ENSMUSG00000030793, ENSMUSG00000029863, ENSMUSG00000025888	166	12	4842	7.29217	0.999733	51.9329
GOTERM_MF_FAT	GO:0004527~exonuclease activity	5	0.828266	1.60256	0.0247151	ENSMUSG00000021177, ENSMUSG00000025785, ENSMUSG00000039176, ENSMUSG00000022248, ENSMUSG00000028322	199	36	6355	4.43537	0.999851	29.005
GOTERM_BP_FAT	GO:0006259~DNA metabolic process	18	0.830042	5.76923	0.00310703	ENSMUSG00000030213, ENSMUSG00000028693, ENSMUSG00000041429, ENSMUSG00000054051, ENSMUSG00000020228, ENSMUSG00000039354, ENSMUSG00000039176, ENSMUSG00000019857, ENSMUSG00000022248, ENSMUSG00000021635, ENSMUSG00000028820, ENSMUSG00000031015, ENSMUSG00000021177, ENSMUSG00000055204, ENSMUSG00000032119, ENSMUSG00000028560, ENSMUSG00000024136, ENSMUSG00000058729	193	282	6648	2.19866	0.971114	4.87533
SP_PIR_KEYWORDS	Endonuclease	4	0.834197	1.28205	0.0941056	ENSMUSG00000041429, ENSMUSG00000024136, ENSMUSG00000035164, ENSMUSG00000054309	287	35	9192	3.66033	1	71.0258
INTERPRO	IPR001315:Caspase Recruitment	3	0.852207	0.961538	0.0483605	ENSMUSG00000030793, ENSMUSG00000029863, ENSMUSG00000025888	263	12	8751	8.31844	1	51.3994
SMART	SM00360:RRM	9	0.858336	2.88462	0.0856205	ENSMUSG00000031433, ENSMUSG00000028820, ENSMUSG00000055491, ENSMUSG00000059208, ENSMUSG00000032580, ENSMUSG00000071337, ENSMUSG00000048109, ENSMUSG00000032621, ENSMUSG00000021040	166	134	4842	1.95909	0.999992	64.7888
INTERPRO	IPR000504:RNA recognition motif, RNP-1	9	0.869131	2.88462	0.047777	ENSMUSG00000031433, ENSMUSG00000028820, ENSMUSG00000055491, ENSMUSG00000059208, ENSMUSG00000032580, ENSMUSG00000071337, ENSMUSG00000048109, ENSMUSG00000032621, ENSMUSG00000021040	263	134	8751	2.23481	1	50.9639
BIOCARTA	m_caspasePathway:Caspase Cascade in Apoptosis	3	0.890281	0.961538	0.0469042	ENSMUSG00000029863, ENSMUSG00000024590, ENSMUSG00000025888	21	13	726	7.97802	0.890281	36.4958
PIR_SUPERFAMILY	PIRSF037037:Kelch-like_protein_gigaxonin	3	0.911967	0.961538	0.0876211	ENSMUSG00000028696, ENSMUSG00000030031, ENSMUSG00000029312	79	23	3597	5.93891	0.99994	64.2624
UP_SEQ_FEATURE	compositionally biased region:Arg-rich	8	0.933003	2.5641	0.0034419	ENSMUSG00000036572, ENSMUSG00000055491, ENSMUSG00000037266, ENSMUSG00000025138, ENSMUSG00000032580, ENSMUSG00000027881, ENSMUSG00000038611, ENSMUSG00000050213	274	66	9117	4.03318	0.933003	5.14151
GOTERM_BP_FAT	GO:0006350~transcription	45	0.949076	14.4231	0.00261066	ENSMUSG00000030213, ENSMUSG00000056216, ENSMUSG00000020472, ENSMUSG00000046311, ENSMUSG00000055491, ENSMUSG00000020491, ENSMUSG00000002679, ENSMUSG00000057156, ENSMUSG00000009741, ENSMUSG00000074637, ENSMUSG00000024613, ENSMUSG00000034800, ENSMUSG00000019857, ENSMUSG00000035125, ENSMUSG00000022529, ENSMUSG00000031902, ENSMUSG00000029642, ENSMUSG00000028820, ENSMUSG00000049657, ENSMUSG00000056608,…	193	1009	6648	1.53623	0.949076	4.11172
PIR_SUPERFAMILY	PIRSF038352:sprouty homolog protein	2	0.954942	0.641026	0.083992	ENSMUSG00000061654, ENSMUSG00000022114	79	4	3597	22.7658	0.999909	62.6345
UP_SEQ_FEATURE	repeat:TPR 10	3	0.958387	0.961538	0.0279879	ENSMUSG00000032558, ENSMUSG00000034848, ENSMUSG00000025235	274	9	9117	11.0912	1	35.2467
INTERPRO	IPR017350:Caspase, interleukin-1 beta convertase	2	0.962493	0.641026	0.0871657	ENSMUSG00000029863, ENSMUSG00000025888	263	3	8751	22.1825	1	73.4871
INTERPRO	IPR001440:Tetratricopeptide TPR-1	5	0.965687	1.60256	0.0950884	ENSMUSG00000032558, ENSMUSG00000028693, ENSMUSG00000034848, ENSMUSG00000025235, ENSMUSG00000005069	263	58	8751	2.86843	1	76.6465
UP_SEQ_FEATURE	domain:CARD	3	0.967312	0.961538	0.0343035	ENSMUSG00000030793, ENSMUSG00000029863, ENSMUSG00000025888	274	10	9117	9.98212	1	41.3968
PIR_SUPERFAMILY	PIRSF038001:caspase, interleukin-1 beta convertase type	2	0.969401	0.641026	0.063671	ENSMUSG00000029863, ENSMUSG00000025888	79	3	3597	30.3544	0.999064	52.2033
PIR_SUPERFAMILY	PIRSF038001:Caspase_ICE	2	0.969401	0.641026	0.063671	ENSMUSG00000029863, ENSMUSG00000025888	79	3	3597	30.3544	0.999064	52.2033
KEGG_PATHWAY	mmu04070:Phosphatidylinositol signaling system	5	0.971229	1.60256	0.0362876	ENSMUSG00000039943, ENSMUSG00000024525, ENSMUSG00000030660, ENSMUSG00000024867, ENSMUSG00000028698	62	55	2647	3.88123	0.971229	33.4424
GOTERM_MF_FAT	GO:0003729~mRNA binding	4	0.973688	1.28205	0.0601235	ENSMUSG00000036572, ENSMUSG00000032580, ENSMUSG00000020863, ENSMUSG00000054309	199	29	6355	4.40478	1	57.206
UP_SEQ_FEATURE	zinc finger region:RING-type	9	0.973744	2.88462	0.0229461	ENSMUSG00000040350, ENSMUSG00000037253, ENSMUSG00000014470, ENSMUSG00000021326, ENSMUSG00000015127, ENSMUSG00000052656, ENSMUSG00000027300, ENSMUSG00000032127, ENSMUSG00000026942	274	116	9117	2.58158	1	29.9094
UP_SEQ_FEATURE	splice variant	106	0.974149	33.9744	0.0275874	ENSMUSG00000070426, ENSMUSG00000057156, ENSMUSG00000032580, ENSMUSG00000042726, ENSMUSG00000059146, ENSMUSG00000019828, ENSMUSG00000026942, ENSMUSG00000044950, ENSMUSG00000032258, ENSMUSG00000042444, ENSMUSG00000019975, ENSMUSG00000037266, ENSMUSG00000020783, ENSMUSG00000046519, ENSMUSG00000005069, ENSMUSG00000058729, ENSMUSG00000038611, ENSMUSG00000025880, ENSMUSG00000039620, ENSMUSG00000037808,…	274	2996	9117	1.17724	1	34.837
GOTERM_BP_FAT	GO:0051252~regulation of RNA metabolic process	31	0.982368	9.9359	0.0210467	ENSMUSG00000030213, ENSMUSG00000056216, ENSMUSG00000020472, ENSMUSG00000032580, ENSMUSG00000057156, ENSMUSG00000002679, ENSMUSG00000020491, ENSMUSG00000074637, ENSMUSG00000034800, ENSMUSG00000022529, ENSMUSG00000027439, ENSMUSG00000031902, ENSMUSG00000036572, ENSMUSG00000032119, ENSMUSG00000037001, ENSMUSG00000068284, ENSMUSG00000025138, ENSMUSG00000025880, ENSMUSG00000022987, ENSMUSG00000039354,…	193	712	6648	1.49974	1	28.9406
UP_SEQ_FEATURE	compositionally biased region:Glu-rich	10	0.983676	3.20513	0.0461417	ENSMUSG00000038708, ENSMUSG00000030213, ENSMUSG00000028693, ENSMUSG00000024384, ENSMUSG00000057156, ENSMUSG00000020863, ENSMUSG00000035021, ENSMUSG00000020783, ENSMUSG00000040720, ENSMUSG00000042606	274	157	9117	2.11935	1	51.4809
KEGG_PATHWAY	mmu00562:Inositol phosphate metabolism	4	0.984757	1.28205	0.0834684	ENSMUSG00000039943, ENSMUSG00000024525, ENSMUSG00000030660, ENSMUSG00000024867	62	45	2647	3.79498	0.999768	61.7093
GOTERM_BP_FAT	GO:0007167~enzyme linked receptor protein signaling pathway	11	0.985649	3.52564	0.0508267	ENSMUSG00000002489, ENSMUSG00000026100, ENSMUSG00000037573, ENSMUSG00000025880, ENSMUSG00000031603, ENSMUSG00000059146, ENSMUSG00000032253, ENSMUSG00000026836, ENSMUSG00000039166, ENSMUSG00000028698, ENSMUSG00000005533	193	192	6648	1.97345	1	56.7357
GOTERM_BP_FAT	GO:0006355~regulation of transcription, DNA-dependent	30	0.986428	9.61538	0.026079	ENSMUSG00000030213, ENSMUSG00000056216, ENSMUSG00000020472, ENSMUSG00000057156, ENSMUSG00000002679, ENSMUSG00000020491, ENSMUSG00000074637, ENSMUSG00000034800, ENSMUSG00000022529, ENSMUSG00000027439, ENSMUSG00000031902, ENSMUSG00000036572, ENSMUSG00000032119, ENSMUSG00000037001, ENSMUSG00000068284, ENSMUSG00000025138, ENSMUSG00000025880, ENSMUSG00000022987, ENSMUSG00000039354, ENSMUSG00000024431,…	193	695	6648	1.48686	1	34.5858
UP_SEQ_FEATURE	repeat:TPR 7	4	0.987866	1.28205	0.0547182	ENSMUSG00000032558, ENSMUSG00000034848, ENSMUSG00000025235, ENSMUSG00000005069	274	29	9117	4.58948	1	57.7467
GOTERM_BP_FAT	GO:0016568~chromatin modification	11	0.988105	3.52564	0.019266	ENSMUSG00000027425, ENSMUSG00000056216, ENSMUSG00000028693, ENSMUSG00000025764, ENSMUSG00000056608, ENSMUSG00000039354, ENSMUSG00000035021, ENSMUSG00000034639, ENSMUSG00000024431, ENSMUSG00000030619, ENSMUSG00000019857	193	163	6648	2.32455	1	26.8359
UP_SEQ_FEATURE	compositionally biased region:Poly-Glu	15	0.988463	4.80769	0.022509	ENSMUSG00000021495, ENSMUSG00000042726, ENSMUSG00000013646, ENSMUSG00000032253, ENSMUSG00000020463, ENSMUSG00000039176, ENSMUSG00000019297, ENSMUSG00000050213, ENSMUSG00000021635, ENSMUSG00000029229, ENSMUSG00000022560, ENSMUSG00000032119, ENSMUSG00000025323, ENSMUSG00000018372, ENSMUSG00000040084	274	257	9117	1.94205	1	29.4279
GOTERM_BP_FAT	GO:0043408~regulation of MAPKKK cascade	6	0.989228	1.92308	0.0389976	ENSMUSG00000054051, ENSMUSG00000031603, ENSMUSG00000019828, ENSMUSG00000022114, ENSMUSG00000026942, ENSMUSG00000005533	193	65	6648	3.17959	1	47.2132
UP_SEQ_FEATURE	repeat:TPR 9	3	0.989384	0.961538	0.0726003	ENSMUSG00000032558, ENSMUSG00000034848, ENSMUSG00000025235	274	15	9117	6.65474	1	68.4586
UP_SEQ_FEATURE	zinc finger region:C2H2-type 1	9	0.98948	2.88462	0.0673372	ENSMUSG00000046311, ENSMUSG00000049657, ENSMUSG00000045268, ENSMUSG00000022987, ENSMUSG00000032119, ENSMUSG00000025323, ENSMUSG00000034800, ENSMUSG00000037001, ENSMUSG00000062761	274	144	9117	2.07961	1	65.6042
GOTERM_BP_FAT	GO:0016071~mRNA metabolic process	12	0.989584	3.84615	0.0507623	ENSMUSG00000056216, ENSMUSG00000028820, ENSMUSG00000059208, ENSMUSG00000032580, ENSMUSG00000020863, ENSMUSG00000032621, ENSMUSG00000027881, ENSMUSG00000021713, ENSMUSG00000001415, ENSMUSG00000054309, ENSMUSG00000038611, ENSMUSG00000040720	193	218	6648	1.89609	1	56.6885
UP_SEQ_FEATURE	compositionally biased region:Poly-Ser	14	0.990032	4.48718	0.0626123	ENSMUSG00000028878, ENSMUSG00000042211, ENSMUSG00000040943, ENSMUSG00000020228, ENSMUSG00000068284, ENSMUSG00000025862, ENSMUSG00000024613, ENSMUSG00000022114, ENSMUSG00000037808, ENSMUSG00000044952, ENSMUSG00000037443, ENSMUSG00000025323, ENSMUSG00000048234, ENSMUSG00000040084	274	270	9117	1.7253	1	62.8376
GOTERM_CC_FAT	GO:0044450~microtubule organizing center part	3	0.990413	0.961538	0.0870967	ENSMUSG00000020513, ENSMUSG00000027550, ENSMUSG00000025235	153	20	6116	5.99608	1	68.2051
UP_SEQ_FEATURE	repeat:TPR 6	4	0.990892	1.28205	0.0804802	ENSMUSG00000032558, ENSMUSG00000034848, ENSMUSG00000025235, ENSMUSG00000005069	274	34	9117	3.91456	1	72.3213
UP_SEQ_FEATURE	repeat:TPR 4	5	0.990996	1.60256	0.0861748	ENSMUSG00000032558, ENSMUSG00000028693, ENSMUSG00000034848, ENSMUSG00000025235, ENSMUSG00000005069	274	56	9117	2.97087	1	74.8324
UP_SEQ_FEATURE	domain:KRAB	4	0.991411	1.28205	0.0180392	ENSMUSG00000022987, ENSMUSG00000034800, ENSMUSG00000040596, ENSMUSG00000037001	274	19	9117	7.00499	0.999999	24.3224
GOTERM_BP_FAT	GO:0007049~cell cycle	21	0.992033	6.73077	0.0126475	ENSMUSG00000022141, ENSMUSG00000028693, ENSMUSG00000027550, ENSMUSG00000040943, ENSMUSG00000025138, ENSMUSG00000025862, ENSMUSG00000023015, ENSMUSG00000045636, ENSMUSG00000021635, ENSMUSG00000046550, ENSMUSG00000027425, ENSMUSG00000032411, ENSMUSG00000040034, ENSMUSG00000020525, ENSMUSG00000027330, ENSMUSG00000032119, ENSMUSG00000026027, ENSMUSG00000029385, ENSMUSG00000058729, ENSMUSG00000036202,…	193	405	6648	1.78607	0.999999	18.4893
GOTERM_BP_FAT	GO:0035239~tube morphogenesis	8	0.992372	2.5641	0.0377955	ENSMUSG00000027439, ENSMUSG00000021466, ENSMUSG00000048109, ENSMUSG00000061353, ENSMUSG00000025235, ENSMUSG00000024431, ENSMUSG00000022114, ENSMUSG00000026836	193	109	6648	2.52812	1	46.1425
GOTERM_BP_FAT	GO:0045449~regulation of transcription	48	0.992443	15.3846	0.0170099	ENSMUSG00000030213, ENSMUSG00000056216, ENSMUSG00000020472, ENSMUSG00000046311, ENSMUSG00000055491, ENSMUSG00000020491, ENSMUSG00000002679, ENSMUSG00000057156, ENSMUSG00000009741, ENSMUSG00000074637, ENSMUSG00000034800, ENSMUSG00000035125, ENSMUSG00000019857, ENSMUSG00000022529, ENSMUSG00000027439, ENSMUSG00000031902, ENSMUSG00000028820, ENSMUSG00000036572, ENSMUSG00000049657, ENSMUSG00000056608,…	193	1212	6648	1.36418	1	24.0852
GOTERM_BP_FAT	GO:0007276~gamete generation	10	0.992532	3.20513	0.033811	ENSMUSG00000046550, ENSMUSG00000020513, ENSMUSG00000037348, ENSMUSG00000027330, ENSMUSG00000061353, ENSMUSG00000033985, ENSMUSG00000025235, ENSMUSG00000023015, ENSMUSG00000026836, ENSMUSG00000037001	193	154	6648	2.23673	1	42.4465
GOTERM_BP_FAT	GO:0006281~DNA repair	10	0.992717	3.20513	0.0505367	ENSMUSG00000054051, ENSMUSG00000041429, ENSMUSG00000028820, ENSMUSG00000021177, ENSMUSG00000055204, ENSMUSG00000032119, ENSMUSG00000028560, ENSMUSG00000022248, ENSMUSG00000019857, ENSMUSG00000021635	193	166	6648	2.07504	1	56.5228
GOTERM_BP_FAT	GO:0006325~chromatin organization	11	0.993832	3.52564	0.0479534	ENSMUSG00000027425, ENSMUSG00000056216, ENSMUSG00000028693, ENSMUSG00000025764, ENSMUSG00000056608, ENSMUSG00000039354, ENSMUSG00000035021, ENSMUSG00000034639, ENSMUSG00000024431, ENSMUSG00000030619, ENSMUSG00000019857	193	190	6648	1.99422	1	54.5835
GOTERM_MF_FAT	GO:0016597~amino acid binding	3	0.994	0.961538	0.096733	ENSMUSG00000055923, ENSMUSG00000013629, ENSMUSG00000038496	199	17	6355	5.63553	1	75.1575
GOTERM_CC_FAT	GO:0005736~DNA-directed RNA polymerase I complex	2	0.994112	0.641026	0.0727325	ENSMUSG00000029642, ENSMUSG00000049553	153	3	6116	26.6492	1	61.3084
GOTERM_BP_FAT	GO:0000278~mitotic cell cycle	10	0.995104	3.20513	0.0719983	ENSMUSG00000027550, ENSMUSG00000022141, ENSMUSG00000040034, ENSMUSG00000020525, ENSMUSG00000025138, ENSMUSG00000027330, ENSMUSG00000025862, ENSMUSG00000032119, ENSMUSG00000029385, ENSMUSG00000040084	193	178	6648	1.93515	1	69.8854
GOTERM_BP_FAT	GO:0006974~response to DNA damage stimulus	11	0.995456	3.52564	0.094664	ENSMUSG00000054051, ENSMUSG00000041429, ENSMUSG00000028820, ENSMUSG00000021177, ENSMUSG00000055204, ENSMUSG00000032119, ENSMUSG00000028560, ENSMUSG00000036202, ENSMUSG00000022248, ENSMUSG00000019857, ENSMUSG00000021635	193	216	6648	1.75417	1	79.7562
GOTERM_BP_FAT	GO:0019953~sexual reproduction	10	0.996042	3.20513	0.0702633	ENSMUSG00000046550, ENSMUSG00000020513, ENSMUSG00000037348, ENSMUSG00000027330, ENSMUSG00000061353, ENSMUSG00000033985, ENSMUSG00000025235, ENSMUSG00000023015, ENSMUSG00000026836, ENSMUSG00000037001	193	177	6648	1.94608	1	68.9682
GOTERM_BP_FAT	GO:0007178~transmembrane receptor protein serine/threonine kinase signaling pathway	5	0.996472	1.60256	0.0943994	ENSMUSG00000026100, ENSMUSG00000037573, ENSMUSG00000025880, ENSMUSG00000026836, ENSMUSG00000039166	193	60	6648	2.87047	1	79.661
GOTERM_BP_FAT	GO:0080135~regulation of cellular response to stress	5	0.996665	1.60256	0.0816024	ENSMUSG00000056216, ENSMUSG00000054051, ENSMUSG00000059146, ENSMUSG00000028560, ENSMUSG00000026942	193	57	6648	3.02154	1	74.5194
GOTERM_BP_FAT	GO:0006397~mRNA processing	10	0.996724	3.20513	0.0864456	ENSMUSG00000028820, ENSMUSG00000059208, ENSMUSG00000032580, ENSMUSG00000020863, ENSMUSG00000032621, ENSMUSG00000027881, ENSMUSG00000021713, ENSMUSG00000054309, ENSMUSG00000038611, ENSMUSG00000040720	193	185	6648	1.86192	1	76.594
GOTERM_BP_FAT	GO:0001569~patterning of blood vessels	3	0.99728	0.961538	0.0938402	ENSMUSG00000048109, ENSMUSG00000061353, ENSMUSG00000026836	193	18	6648	5.74093	1	79.4583
GOTERM_BP_FAT	GO:0050708~regulation of protein secretion	3	0.99728	0.961538	0.0938402	ENSMUSG00000030793, ENSMUSG00000026942, ENSMUSG00000025888	193	18	6648	5.74093	1	79.4583
GOTERM_CC_FAT	GO:0044452~nucleolar part	3	0.997895	0.961538	0.0586376	ENSMUSG00000029642, ENSMUSG00000025138, ENSMUSG00000049553	153	16	6116	7.4951	0.999996	53.2262
UP_SEQ_FEATURE	domain:BTB	7	0.998077	2.24359	0.015827	ENSMUSG00000028696, ENSMUSG00000020790, ENSMUSG00000049657, ENSMUSG00000030031, ENSMUSG00000062098, ENSMUSG00000029312, ENSMUSG00000044952	274	68	9117	3.42524	0.999996	21.6699
GOTERM_CC_FAT	GO:0031981~nuclear lumen	23	0.999831	7.37179	0.04168	ENSMUSG00000030213, ENSMUSG00000025138, ENSMUSG00000025764, ENSMUSG00000020863, ENSMUSG00000058392, ENSMUSG00000002679, ENSMUSG00000025880, ENSMUSG00000025785, ENSMUSG00000039456, ENSMUSG00000024613, ENSMUSG00000074637, ENSMUSG00000054309, ENSMUSG00000028322, ENSMUSG00000032411, ENSMUSG00000029642, ENSMUSG00000028820, ENSMUSG00000021326, ENSMUSG00000024590, ENSMUSG00000032119, ENSMUSG00000019984,…	153	603	6116	1.52471	0.999831	41.4533

## Sheet: m3+
mu3 upregulated, intensity>50, n=481, unabiguous
Category	Term	Count	Benjamini	%	PValue	Genes	List Total	Pop Hits	Pop Total	Fold Enrichment	Bonferroni	FDR
SP_PIR_KEYWORDS	disulfide bond	85	1.07348e-08	17.6715	3.09359e-11	ENSMUSG00000029380, ENSMUSG00000032802, ENSMUSG00000031502, ENSMUSG00000028195, ENSMUSG00000028989, ENSMUSG00000031503, ENSMUSG00000061353, ENSMUSG00000022122, ENSMUSG00000031548, ENSMUSG00000027864, ENSMUSG00000002289, ENSMUSG00000030116, ENSMUSG00000021822, ENSMUSG00000023973, ENSMUSG00000047250, ENSMUSG00000036040, ENSMUSG00000026193, ENSMUSG00000040488, ENSMUSG00000042190, ENSMUSG00000021765,…	454	656	7315	2.08773	1.07348e-08	4.22563e-08
SP_PIR_KEYWORDS	signal	100	8.27109e-07	20.79	4.7672e-09	ENSMUSG00000029380, ENSMUSG00000031502, ENSMUSG00000028989, ENSMUSG00000031503, ENSMUSG00000022122, ENSMUSG00000027864, ENSMUSG00000021822, ENSMUSG00000030116, ENSMUSG00000036040, ENSMUSG00000047250, ENSMUSG00000023973, ENSMUSG00000026193, ENSMUSG00000028445, ENSMUSG00000029231, ENSMUSG00000023224, ENSMUSG00000079037, ENSMUSG00000041189, ENSMUSG00000001334, ENSMUSG00000036545, ENSMUSG00000002900,…	454	910	7315	1.77059	1.65422e-06	6.51166e-06
UP_SEQ_FEATURE	disulfide bond	80	8.80034e-07	16.632	6.25024e-10	ENSMUSG00000032802, ENSMUSG00000029380, ENSMUSG00000031502, ENSMUSG00000028195, ENSMUSG00000028989, ENSMUSG00000031503, ENSMUSG00000061353, ENSMUSG00000022122, ENSMUSG00000031548, ENSMUSG00000027864, ENSMUSG00000002289, ENSMUSG00000021822, ENSMUSG00000047250, ENSMUSG00000036040, ENSMUSG00000023973, ENSMUSG00000026193, ENSMUSG00000040488, ENSMUSG00000042190, ENSMUSG00000021765, ENSMUSG00000003746,…	457	630	7289	2.02536	8.80034e-07	1.03055e-06
SP_PIR_KEYWORDS	glycoprotein	116	1.17329e-06	24.1164	1.01437e-08	ENSMUSG00000031502, ENSMUSG00000028989, ENSMUSG00000031503, ENSMUSG00000022122, ENSMUSG00000022848, ENSMUSG00000027864, ENSMUSG00000028645, ENSMUSG00000021822, ENSMUSG00000030116, ENSMUSG00000036040, ENSMUSG00000047250, ENSMUSG00000023973, ENSMUSG00000026193, ENSMUSG00000042190, ENSMUSG00000029231, ENSMUSG00000023224, ENSMUSG00000023828, ENSMUSG00000025509, ENSMUSG00000079037, ENSMUSG00000041189,…	454	1130	7315	1.65401	3.51986e-06	1.38556e-05
UP_SEQ_FEATURE	signal peptide	100	5.87117e-06	20.79	8.33975e-09	ENSMUSG00000029380, ENSMUSG00000031502, ENSMUSG00000028989, ENSMUSG00000031503, ENSMUSG00000022122, ENSMUSG00000027864, ENSMUSG00000021822, ENSMUSG00000030116, ENSMUSG00000036040, ENSMUSG00000047250, ENSMUSG00000023973, ENSMUSG00000026193, ENSMUSG00000028445, ENSMUSG00000029231, ENSMUSG00000023224, ENSMUSG00000079037, ENSMUSG00000041189, ENSMUSG00000001334, ENSMUSG00000036545, ENSMUSG00000002900,…	457	910	7289	1.75271	1.17423e-05	1.37507e-05
UP_SEQ_FEATURE	glycosylation site:N-linked (GlcNAc...)	109	4.78352e-05	22.6611	1.01924e-07	ENSMUSG00000031502, ENSMUSG00000028989, ENSMUSG00000031503, ENSMUSG00000022122, ENSMUSG00000022848, ENSMUSG00000027864, ENSMUSG00000028645, ENSMUSG00000030116, ENSMUSG00000036040, ENSMUSG00000047250, ENSMUSG00000023973, ENSMUSG00000026193, ENSMUSG00000042190, ENSMUSG00000029231, ENSMUSG00000023224, ENSMUSG00000023828, ENSMUSG00000025509, ENSMUSG00000079037, ENSMUSG00000041189, ENSMUSG00000001334,…	457	1072	7289	1.62175	0.000143499	0.000168054
SP_PIR_KEYWORDS	transmembrane protein	23	6.40522e-05	4.7817	7.38378e-07	ENSMUSG00000017009, ENSMUSG00000018217, ENSMUSG00000052957, ENSMUSG00000041189, ENSMUSG00000026656, ENSMUSG00000008763, ENSMUSG00000036594, ENSMUSG00000028713, ENSMUSG00000024621, ENSMUSG00000062960, ENSMUSG00000050953, ENSMUSG00000037347, ENSMUSG00000024610, ENSMUSG00000028128, ENSMUSG00000003746, ENSMUSG00000031633, ENSMUSG00000020681, ENSMUSG00000045730, ENSMUSG00000029231, ENSMUSG00000010095,…	454	110	7315	3.36894	0.000256184	0.00100857
SP_PIR_KEYWORDS	extracellular matrix	20	0.000293714	4.158	4.23281e-06	ENSMUSG00000019899, ENSMUSG00000031502, ENSMUSG00000022893, ENSMUSG00000031503, ENSMUSG00000028364, ENSMUSG00000041559, ENSMUSG00000036545, ENSMUSG00000029287, ENSMUSG00000021614, ENSMUSG00000002900, ENSMUSG00000041577, ENSMUSG00000006369, ENSMUSG00000002289, ENSMUSG00000026042, ENSMUSG00000032332, ENSMUSG00000030116, ENSMUSG00000040488, ENSMUSG00000026193, ENSMUSG00000019997, ENSMUSG00000022371	454	95	7315	3.39207	0.00146771	0.00578156
SP_PIR_KEYWORDS	Secreted	47	0.000325386	9.77131	5.62717e-06	ENSMUSG00000029380, ENSMUSG00000019899, ENSMUSG00000031502, ENSMUSG00000028195, ENSMUSG00000028989, ENSMUSG00000028364, ENSMUSG00000031503, ENSMUSG00000061353, ENSMUSG00000026656, ENSMUSG00000047368, ENSMUSG00000031548, ENSMUSG00000023206, ENSMUSG00000030669, ENSMUSG00000002289, ENSMUSG00000021822, ENSMUSG00000030116, ENSMUSG00000024529, ENSMUSG00000031722, ENSMUSG00000036040, ENSMUSG00000019997,…	454	377	7315	2.0087	0.00195073	0.00768604
GOTERM_CC_FAT	GO:0031012~extracellular matrix	23	0.00146808	4.7817	1.5574e-05	ENSMUSG00000019899, ENSMUSG00000031502, ENSMUSG00000022893, ENSMUSG00000028364, ENSMUSG00000031503, ENSMUSG00000041559, ENSMUSG00000036545, ENSMUSG00000029287, ENSMUSG00000021614, ENSMUSG00000002900, ENSMUSG00000041577, ENSMUSG00000006369, ENSMUSG00000002289, ENSMUSG00000026042, ENSMUSG00000032332, ENSMUSG00000001870, ENSMUSG00000030116, ENSMUSG00000036040, ENSMUSG00000024529, ENSMUSG00000040488,…	315	126	4821	2.79373	0.00439777	0.0206244
GOTERM_CC_FAT	GO:0044421~extracellular region part	34	0.00197291	7.06861	2.79129e-05	ENSMUSG00000029380, ENSMUSG00000019899, ENSMUSG00000031502, ENSMUSG00000028364, ENSMUSG00000031503, ENSMUSG00000061353, ENSMUSG00000040152, ENSMUSG00000031875, ENSMUSG00000023206, ENSMUSG00000030669, ENSMUSG00000002289, ENSMUSG00000030116, ENSMUSG00000036040, ENSMUSG00000024529, ENSMUSG00000019997, ENSMUSG00000040488, ENSMUSG00000026193, ENSMUSG00000023224, ENSMUSG00000039217, ENSMUSG00000022893,…	315	241	4821	2.15918	0.00786833	0.0369617
GOTERM_CC_FAT	GO:0005576~extracellular region	53	0.00212574	11.0187	1.50388e-05	ENSMUSG00000029380, ENSMUSG00000031502, ENSMUSG00000028195, ENSMUSG00000028989, ENSMUSG00000031503, ENSMUSG00000061353, ENSMUSG00000047368, ENSMUSG00000031875, ENSMUSG00000031548, ENSMUSG00000002289, ENSMUSG00000021822, ENSMUSG00000030116, ENSMUSG00000024529, ENSMUSG00000036040, ENSMUSG00000040488, ENSMUSG00000026193, ENSMUSG00000021765, ENSMUSG00000028445, ENSMUSG00000023224, ENSMUSG00000036545,…	315	446	4821	1.81873	0.00424696	0.0199157
GOTERM_CC_FAT	GO:0005578~proteinaceous extracellular matrix	23	0.00224024	4.7817	7.92489e-06	ENSMUSG00000019899, ENSMUSG00000031502, ENSMUSG00000022893, ENSMUSG00000028364, ENSMUSG00000031503, ENSMUSG00000041559, ENSMUSG00000036545, ENSMUSG00000029287, ENSMUSG00000021614, ENSMUSG00000002900, ENSMUSG00000041577, ENSMUSG00000006369, ENSMUSG00000002289, ENSMUSG00000026042, ENSMUSG00000032332, ENSMUSG00000001870, ENSMUSG00000030116, ENSMUSG00000036040, ENSMUSG00000024529, ENSMUSG00000040488,…	315	121	4821	2.90917	0.00224024	0.0104953
SP_PIR_KEYWORDS	cell adhesion	21	0.0057617	4.3659	0.00011656	ENSMUSG00000001029, ENSMUSG00000019899, ENSMUSG00000054364, ENSMUSG00000028195, ENSMUSG00000020717, ENSMUSG00000028364, ENSMUSG00000040152, ENSMUSG00000041731, ENSMUSG00000021365, ENSMUSG00000002900, ENSMUSG00000032076, ENSMUSG00000032332, ENSMUSG00000023905, ENSMUSG00000023885, ENSMUSG00000053475, ENSMUSG00000019997, ENSMUSG00000026193, ENSMUSG00000026814, ENSMUSG00000030605, ENSMUSG00000024180,…	454	129	7315	2.62294	0.0396414	0.159095
UP_SEQ_FEATURE	DNA-binding region:Basic motif	17	0.00963696	3.5343	2.75101e-05	ENSMUSG00000074622, ENSMUSG00000026628, ENSMUSG00000059436, ENSMUSG00000021109, ENSMUSG00000029135, ENSMUSG00000055116, ENSMUSG00000018143, ENSMUSG00000042622, ENSMUSG00000001156, ENSMUSG00000056749, ENSMUSG00000025612, ENSMUSG00000071637, ENSMUSG00000056501, ENSMUSG00000037621, ENSMUSG00000030256, ENSMUSG00000022346, ENSMUSG00000052837	457	80	7289	3.38931	0.0379942	0.0453494
SP_PIR_KEYWORDS	egf-like domain	15	0.0129557	3.1185	0.000300596	ENSMUSG00000075254, ENSMUSG00000028364, ENSMUSG00000040152, ENSMUSG00000028073, ENSMUSG00000031555, ENSMUSG00000021614, ENSMUSG00000006369, ENSMUSG00000045930, ENSMUSG00000001870, ENSMUSG00000021822, ENSMUSG00000023885, ENSMUSG00000047250, ENSMUSG00000040488, ENSMUSG00000030605, ENSMUSG00000024180	454	79	7315	3.0593	0.0990653	0.409813
UP_SEQ_FEATURE	mutagenesis site	43	0.0185904	8.93971	6.6636e-05	ENSMUSG00000035356, ENSMUSG00000042677, ENSMUSG00000021608, ENSMUSG00000055116, ENSMUSG00000028862, ENSMUSG00000046179, ENSMUSG00000022383, ENSMUSG00000022500, ENSMUSG00000024014, ENSMUSG00000023973, ENSMUSG00000024610, ENSMUSG00000026193, ENSMUSG00000044167, ENSMUSG00000020593, ENSMUSG00000027803, ENSMUSG00000053113, ENSMUSG00000021215, ENSMUSG00000074622, ENSMUSG00000025509, ENSMUSG00000004508,…	457	363	7289	1.88936	0.0895594	0.109814
GOTERM_CC_FAT	GO:0044420~extracellular matrix part	11	0.0225797	2.2869	0.000403425	ENSMUSG00000019899, ENSMUSG00000026042, ENSMUSG00000031502, ENSMUSG00000022893, ENSMUSG00000030116, ENSMUSG00000031503, ENSMUSG00000028364, ENSMUSG00000024529, ENSMUSG00000026193, ENSMUSG00000002900, ENSMUSG00000006369	315	44	4821	3.82619	0.107914	0.532983
SP_PIR_KEYWORDS	angiogenesis	10	0.0250389	2.079	0.000730504	ENSMUSG00000054364, ENSMUSG00000042677, ENSMUSG00000031502, ENSMUSG00000023905, ENSMUSG00000031503, ENSMUSG00000062960, ENSMUSG00000026193, ENSMUSG00000029648, ENSMUSG00000030605, ENSMUSG00000044813	454	41	7315	3.92984	0.22398	0.993216
SP_PIR_KEYWORDS	Growth factor binding	5	0.0259067	1.0395	0.000831728	ENSMUSG00000028195, ENSMUSG00000001870, ENSMUSG00000040488, ENSMUSG00000020427, ENSMUSG00000006205	454	8	7315	10.0702	0.250785	1.13012
SP_PIR_KEYWORDS	transcription regulation	72	0.0264474	14.9688	0.000694948	ENSMUSG00000036376, ENSMUSG00000048756, ENSMUSG00000021109, ENSMUSG00000059436, ENSMUSG00000028341, ENSMUSG00000024926, ENSMUSG00000038418, ENSMUSG00000018347, ENSMUSG00000046179, ENSMUSG00000018143, ENSMUSG00000033373, ENSMUSG00000022500, ENSMUSG00000025612, ENSMUSG00000027829, ENSMUSG00000042895, ENSMUSG00000042197, ENSMUSG00000000078, ENSMUSG00000044167, ENSMUSG00000037621, ENSMUSG00000030256,…	454	792	7315	1.46476	0.21434	0.945085
GOTERM_MF_FAT	GO:0019838~growth factor binding	11	0.0281027	2.2869	5.38835e-05	ENSMUSG00000031502, ENSMUSG00000028195, ENSMUSG00000001870, ENSMUSG00000062960, ENSMUSG00000040488, ENSMUSG00000019997, ENSMUSG00000029287, ENSMUSG00000026814, ENSMUSG00000020427, ENSMUSG00000029231, ENSMUSG00000006205	331	35	5031	4.77695	0.0281027	0.078181
SP_PIR_KEYWORDS	hydroxylation	8	0.0446238	1.6632	0.00157743	ENSMUSG00000026042, ENSMUSG00000031502, ENSMUSG00000079037, ENSMUSG00000032332, ENSMUSG00000001870, ENSMUSG00000031503, ENSMUSG00000021109, ENSMUSG00000022371	454	29	7315	4.44478	0.42178	2.13328
GOTERM_MF_FAT	GO:0030528~transcription regulator activity	57	0.0476277	11.8503	0.000184479	ENSMUSG00000036376, ENSMUSG00000048756, ENSMUSG00000061013, ENSMUSG00000059436, ENSMUSG00000021109, ENSMUSG00000029135, ENSMUSG00000028341, ENSMUSG00000024926, ENSMUSG00000038418, ENSMUSG00000018347, ENSMUSG00000018143, ENSMUSG00000046179, ENSMUSG00000033373, ENSMUSG00000031925, ENSMUSG00000025612, ENSMUSG00000042895, ENSMUSG00000000078, ENSMUSG00000044167, ENSMUSG00000037621, ENSMUSG00000030256,…	331	534	5031	1.62241	0.0929871	0.26743
SP_PIR_KEYWORDS	Proto-oncogene	10	0.0530768	2.079	0.0020411	ENSMUSG00000074622, ENSMUSG00000031442, ENSMUSG00000022500, ENSMUSG00000036478, ENSMUSG00000024014, ENSMUSG00000024621, ENSMUSG00000049470, ENSMUSG00000014361, ENSMUSG00000021215, ENSMUSG00000022346	454	47	7315	3.42816	0.507857	2.75226
SP_PIR_KEYWORDS	Transcription	73	0.0543029	15.1767	0.00225009	ENSMUSG00000036376, ENSMUSG00000048756, ENSMUSG00000021109, ENSMUSG00000059436, ENSMUSG00000028341, ENSMUSG00000024926, ENSMUSG00000038418, ENSMUSG00000018347, ENSMUSG00000046179, ENSMUSG00000018143, ENSMUSG00000033373, ENSMUSG00000022500, ENSMUSG00000027829, ENSMUSG00000025612, ENSMUSG00000042895, ENSMUSG00000042197, ENSMUSG00000000078, ENSMUSG00000044167, ENSMUSG00000037621, ENSMUSG00000030256,…	454	841	7315	1.39857	0.542355	3.03007
GOTERM_BP_FAT	GO:0001944~vasculature development	25	0.0948558	5.19751	0.000106017	ENSMUSG00000042677, ENSMUSG00000028195, ENSMUSG00000061353, ENSMUSG00000021109, ENSMUSG00000034640, ENSMUSG00000024529, ENSMUSG00000019997, ENSMUSG00000029648, ENSMUSG00000044167, ENSMUSG00000053113, ENSMUSG00000000530, ENSMUSG00000044813, ENSMUSG00000039217, ENSMUSG00000054364, ENSMUSG00000022443, ENSMUSG00000061878, ENSMUSG00000029287, ENSMUSG00000041235, ENSMUSG00000023905, ENSMUSG00000045382,…	354	158	5288	2.36358	0.180714	0.180806
GOTERM_BP_FAT	GO:0051094~positive regulation of developmental process	19	0.0956141	3.9501	0.000213805	ENSMUSG00000054364, ENSMUSG00000048756, ENSMUSG00000021109, ENSMUSG00000020427, ENSMUSG00000026288, ENSMUSG00000030669, ENSMUSG00000036594, ENSMUSG00000002489, ENSMUSG00000048546, ENSMUSG00000023905, ENSMUSG00000036478, ENSMUSG00000050953, ENSMUSG00000024610, ENSMUSG00000021765, ENSMUSG00000020644, ENSMUSG00000005836, ENSMUSG00000045730, ENSMUSG00000052837, ENSMUSG00000053113	354	107	5288	2.65252	0.331017	0.364317
GOTERM_BP_FAT	GO:0003006~reproductive developmental process	20	0.0968808	4.158	0.000162594	ENSMUSG00000022893, ENSMUSG00000048756, ENSMUSG00000028364, ENSMUSG00000020063, ENSMUSG00000061353, ENSMUSG00000049470, ENSMUSG00000048490, ENSMUSG00000031548, ENSMUSG00000024949, ENSMUSG00000030669, ENSMUSG00000066687, ENSMUSG00000041235, ENSMUSG00000022510, ENSMUSG00000062960, ENSMUSG00000045382, ENSMUSG00000007659, ENSMUSG00000021765, ENSMUSG00000039910, ENSMUSG00000029231, ENSMUSG00000052837	354	114	5288	2.62068	0.263394	0.27717
GOTERM_MF_FAT	GO:0046983~protein dimerization activity	23	0.129514	4.7817	0.000786291	ENSMUSG00000024843, ENSMUSG00000026628, ENSMUSG00000022443, ENSMUSG00000021109, ENSMUSG00000029135, ENSMUSG00000021670, ENSMUSG00000046179, ENSMUSG00000038766, ENSMUSG00000032076, ENSMUSG00000066687, ENSMUSG00000056749, ENSMUSG00000022383, ENSMUSG00000025612, ENSMUSG00000024621, ENSMUSG00000071637, ENSMUSG00000026814, ENSMUSG00000007659, ENSMUSG00000045730, ENSMUSG00000020349, ENSMUSG00000021576,…	331	162	5031	2.15794	0.340393	1.13522
SMART	SM00209:TSP1	7	0.130271	1.4553	0.00148372	ENSMUSG00000028195, ENSMUSG00000022893, ENSMUSG00000023885, ENSMUSG00000036040, ENSMUSG00000036545, ENSMUSG00000019997, ENSMUSG00000040152	285	18	3769	5.14288	0.243571	1.82534
GOTERM_BP_FAT	GO:0001568~blood vessel development	25	0.135845	5.19751	7.7658e-05	ENSMUSG00000042677, ENSMUSG00000028195, ENSMUSG00000061353, ENSMUSG00000021109, ENSMUSG00000034640, ENSMUSG00000024529, ENSMUSG00000019997, ENSMUSG00000029648, ENSMUSG00000044167, ENSMUSG00000053113, ENSMUSG00000000530, ENSMUSG00000044813, ENSMUSG00000039217, ENSMUSG00000054364, ENSMUSG00000022443, ENSMUSG00000061878, ENSMUSG00000029287, ENSMUSG00000041235, ENSMUSG00000023905, ENSMUSG00000045382,…	354	155	5288	2.40933	0.135845	0.132472
SP_PIR_KEYWORDS	calcium binding	7	0.13784	1.4553	0.0063908	ENSMUSG00000019899, ENSMUSG00000028364, ENSMUSG00000023885, ENSMUSG00000040152, ENSMUSG00000002900, ENSMUSG00000024659, ENSMUSG00000006369	454	28	7315	4.02808	0.891903	8.38488
INTERPRO	IPR000742:EGF-like, type 3	13	0.146475	2.7027	0.000787649	ENSMUSG00000075254, ENSMUSG00000028364, ENSMUSG00000040152, ENSMUSG00000028073, ENSMUSG00000031555, ENSMUSG00000021614, ENSMUSG00000006369, ENSMUSG00000001870, ENSMUSG00000021822, ENSMUSG00000023885, ENSMUSG00000047250, ENSMUSG00000040488, ENSMUSG00000030605	444	66	6975	3.09429	0.469279	1.20302
INTERPRO	IPR000884:Thrombospondin, type 1 repeat	7	0.151033	1.4553	0.000610764	ENSMUSG00000028195, ENSMUSG00000022893, ENSMUSG00000023885, ENSMUSG00000036040, ENSMUSG00000036545, ENSMUSG00000019997, ENSMUSG00000040152	444	18	6975	6.10923	0.388111	0.934036
INTERPRO	IPR013032:EGF-like region, conserved site	18	0.153955	3.7422	0.00041579	ENSMUSG00000075254, ENSMUSG00000019899, ENSMUSG00000028364, ENSMUSG00000028876, ENSMUSG00000040152, ENSMUSG00000028073, ENSMUSG00000031555, ENSMUSG00000021614, ENSMUSG00000002900, ENSMUSG00000006369, ENSMUSG00000045930, ENSMUSG00000001870, ENSMUSG00000021822, ENSMUSG00000023885, ENSMUSG00000047250, ENSMUSG00000040488, ENSMUSG00000026193, ENSMUSG00000030605	444	108	6975	2.61824	0.284207	0.636754
GOTERM_CC_FAT	GO:0031981~nuclear lumen	51	0.161488	10.6029	0.00372716	ENSMUSG00000033931, ENSMUSG00000036376, ENSMUSG00000021109, ENSMUSG00000028809, ENSMUSG00000020075, ENSMUSG00000024926, ENSMUSG00000037236, ENSMUSG00000041057, ENSMUSG00000046179, ENSMUSG00000053801, ENSMUSG00000031925, ENSMUSG00000020263, ENSMUSG00000027829, ENSMUSG00000000346, ENSMUSG00000030256, ENSMUSG00000029068, ENSMUSG00000035049, ENSMUSG00000074622, ENSMUSG00000072872, ENSMUSG00000005609,…	315	530	4821	1.47272	0.652419	4.82521
UP_SEQ_FEATURE	short sequence motif:Cell attachment site	10	0.173357	2.079	0.000946054	ENSMUSG00000027864, ENSMUSG00000026042, ENSMUSG00000032332, ENSMUSG00000030116, ENSMUSG00000023885, ENSMUSG00000036545, ENSMUSG00000026193, ENSMUSG00000040152, ENSMUSG00000030605, ENSMUSG00000022371	457	42	7289	3.79754	0.736229	1.54849
GOTERM_BP_FAT	GO:0048511~rhythmic process	10	0.17818	2.079	0.00208541	ENSMUSG00000020893, ENSMUSG00000056749, ENSMUSG00000022893, ENSMUSG00000048756, ENSMUSG00000062960, ENSMUSG00000020063, ENSMUSG00000048490, ENSMUSG00000007659, ENSMUSG00000055116, ENSMUSG00000023087	354	44	5288	3.39497	0.980251	3.50056
SP_PIR_KEYWORDS	duplication	8	0.179872	1.6632	0.0091016	ENSMUSG00000031502, ENSMUSG00000031503, ENSMUSG00000028364, ENSMUSG00000026656, ENSMUSG00000031633, ENSMUSG00000024659, ENSMUSG00000026640, ENSMUSG00000038766	454	39	7315	3.30509	0.95811	11.7407
SMART	SM00338:BRLZ	10	0.180123	2.079	0.00105583	ENSMUSG00000074622, ENSMUSG00000056749, ENSMUSG00000026628, ENSMUSG00000025612, ENSMUSG00000071637, ENSMUSG00000029135, ENSMUSG00000056501, ENSMUSG00000052837, ENSMUSG00000018143, ENSMUSG00000042622	285	36	3769	3.67349	0.180123	1.3021
SP_PIR_KEYWORDS	receptor	31	0.183182	6.44491	0.00986389	ENSMUSG00000028967, ENSMUSG00000049791, ENSMUSG00000043962, ENSMUSG00000026656, ENSMUSG00000022146, ENSMUSG00000055116, ENSMUSG00000028341, ENSMUSG00000022122, ENSMUSG00000023206, ENSMUSG00000027864, ENSMUSG00000022383, ENSMUSG00000042190, ENSMUSG00000029648, ENSMUSG00000045730, ENSMUSG00000029231, ENSMUSG00000000530, ENSMUSG00000004508, ENSMUSG00000038668, ENSMUSG00000041189, ENSMUSG00000028876,…	454	311	7315	1.60605	0.967928	12.6636
UP_SEQ_FEATURE	domain:TSP type-1 3	5	0.183684	1.0395	0.000864483	ENSMUSG00000022893, ENSMUSG00000023885, ENSMUSG00000036040, ENSMUSG00000036545, ENSMUSG00000040152	457	8	7289	9.96854	0.704096	1.41587
GOTERM_BP_FAT	GO:0051254~positive regulation of RNA metabolic process	26	0.184087	5.40541	0.00237793	ENSMUSG00000043962, ENSMUSG00000048756, ENSMUSG00000021109, ENSMUSG00000029634, ENSMUSG00000028341, ENSMUSG00000055116, ENSMUSG00000024926, ENSMUSG00000038418, ENSMUSG00000031925, ENSMUSG00000022383, ENSMUSG00000071637, ENSMUSG00000042895, ENSMUSG00000026803, ENSMUSG00000000078, ENSMUSG00000005836, ENSMUSG00000044167, ENSMUSG00000045730, ENSMUSG00000056501, ENSMUSG00000022346, ENSMUSG00000027803,…	354	206	5288	1.88536	0.988619	3.98226
GOTERM_BP_FAT	GO:0051272~positive regulation of cell motion	7	0.18428	1.4553	0.00194826	ENSMUSG00000038894, ENSMUSG00000061353, ENSMUSG00000021109, ENSMUSG00000040152, ENSMUSG00000041417, ENSMUSG00000002900, ENSMUSG00000036106	354	21	5288	4.97928	0.974429	3.27394
INTERPRO	IPR006210:EGF-like	14	0.186002	2.9106	0.00127902	ENSMUSG00000075254, ENSMUSG00000028364, ENSMUSG00000040152, ENSMUSG00000028073, ENSMUSG00000031555, ENSMUSG00000021614, ENSMUSG00000006369, ENSMUSG00000045930, ENSMUSG00000001870, ENSMUSG00000021822, ENSMUSG00000023885, ENSMUSG00000047250, ENSMUSG00000040488, ENSMUSG00000030605	444	79	6975	2.78395	0.642631	1.94664
GOTERM_BP_FAT	GO:0045596~negative regulation of cell differentiation	15	0.186027	3.1185	0.00207802	ENSMUSG00000021025, ENSMUSG00000020063, ENSMUSG00000029634, ENSMUSG00000027660, ENSMUSG00000029287, ENSMUSG00000022951, ENSMUSG00000041417, ENSMUSG00000029512, ENSMUSG00000026288, ENSMUSG00000066687, ENSMUSG00000048546, ENSMUSG00000022510, ENSMUSG00000024610, ENSMUSG00000021765, ENSMUSG00000027803	354	89	5288	2.51762	0.979974	3.48836
GOTERM_BP_FAT	GO:0006357~regulation of transcription from RNA polymerase II promoter	35	0.186237	7.27651	0.00229937	ENSMUSG00000043962, ENSMUSG00000048756, ENSMUSG00000021109, ENSMUSG00000055116, ENSMUSG00000028341, ENSMUSG00000024926, ENSMUSG00000038418, ENSMUSG00000027439, ENSMUSG00000031925, ENSMUSG00000022383, ENSMUSG00000024803, ENSMUSG00000042895, ENSMUSG00000071637, ENSMUSG00000000078, ENSMUSG00000026803, ENSMUSG00000005836, ENSMUSG00000044167, ENSMUSG00000045730, ENSMUSG00000030256, ENSMUSG00000056501,…	354	309	5288	1.69199	0.986803	3.85312
GOTERM_BP_FAT	GO:0045893~positive regulation of transcription, DNA-dependent	26	0.193166	5.40541	0.00193898	ENSMUSG00000043962, ENSMUSG00000048756, ENSMUSG00000021109, ENSMUSG00000029634, ENSMUSG00000028341, ENSMUSG00000055116, ENSMUSG00000024926, ENSMUSG00000038418, ENSMUSG00000031925, ENSMUSG00000022383, ENSMUSG00000071637, ENSMUSG00000042895, ENSMUSG00000026803, ENSMUSG00000000078, ENSMUSG00000005836, ENSMUSG00000044167, ENSMUSG00000045730, ENSMUSG00000056501, ENSMUSG00000022346, ENSMUSG00000027803,…	354	203	5288	1.91322	0.973978	3.25859
GOTERM_BP_FAT	GO:0001525~angiogenesis	15	0.193181	3.1185	0.00148322	ENSMUSG00000042677, ENSMUSG00000054364, ENSMUSG00000028195, ENSMUSG00000022443, ENSMUSG00000061353, ENSMUSG00000021109, ENSMUSG00000023905, ENSMUSG00000045382, ENSMUSG00000062960, ENSMUSG00000019997, ENSMUSG00000026814, ENSMUSG00000029648, ENSMUSG00000044813, ENSMUSG00000000530, ENSMUSG00000039217	354	86	5288	2.60544	0.938611	2.50176
GOTERM_BP_FAT	GO:0016477~cell migration	18	0.194737	3.7422	0.00161158	ENSMUSG00000004508, ENSMUSG00000022443, ENSMUSG00000061353, ENSMUSG00000021109, ENSMUSG00000029512, ENSMUSG00000020422, ENSMUSG00000022122, ENSMUSG00000019947, ENSMUSG00000027797, ENSMUSG00000023905, ENSMUSG00000021822, ENSMUSG00000062960, ENSMUSG00000045382, ENSMUSG00000050953, ENSMUSG00000019997, ENSMUSG00000029648, ENSMUSG00000018736, ENSMUSG00000026640	354	116	5288	2.31794	0.951791	2.71547
GOTERM_BP_FAT	GO:0046660~female sex differentiation	9	0.194929	1.8711	0.00115266	ENSMUSG00000041235, ENSMUSG00000022893, ENSMUSG00000022510, ENSMUSG00000048756, ENSMUSG00000062960, ENSMUSG00000020063, ENSMUSG00000048490, ENSMUSG00000007659, ENSMUSG00000021765	354	33	5288	4.07396	0.885622	1.94935
GOTERM_BP_FAT	GO:0046545~development of primary female sexual characteristics	9	0.195906	1.8711	0.000579724	ENSMUSG00000041235, ENSMUSG00000022893, ENSMUSG00000022510, ENSMUSG00000048756, ENSMUSG00000062960, ENSMUSG00000020063, ENSMUSG00000048490, ENSMUSG00000007659, ENSMUSG00000021765	354	30	5288	4.48136	0.66385	0.984934
GOTERM_BP_FAT	GO:0060325~face morphogenesis	5	0.198323	1.0395	0.0018795	ENSMUSG00000040268, ENSMUSG00000034640, ENSMUSG00000029231, ENSMUSG00000032515, ENSMUSG00000019947	354	9	5288	8.29881	0.970893	3.16012
GOTERM_BP_FAT	GO:0060021~palate development	8	0.20045	1.6632	0.000713702	ENSMUSG00000041235, ENSMUSG00000040268, ENSMUSG00000034640, ENSMUSG00000052957, ENSMUSG00000029287, ENSMUSG00000029231, ENSMUSG00000032515, ENSMUSG00000019947	354	24	5288	4.97928	0.73874	1.21125
GOTERM_BP_FAT	GO:0030335~positive regulation of cell migration	7	0.204024	1.4553	0.00109179	ENSMUSG00000038894, ENSMUSG00000061353, ENSMUSG00000021109, ENSMUSG00000040152, ENSMUSG00000041417, ENSMUSG00000002900, ENSMUSG00000036106	354	19	5288	5.50342	0.871738	1.84731
GOTERM_BP_FAT	GO:0048514~blood vessel morphogenesis	19	0.204111	3.9501	0.00145614	ENSMUSG00000042677, ENSMUSG00000054364, ENSMUSG00000028195, ENSMUSG00000022443, ENSMUSG00000061353, ENSMUSG00000021109, ENSMUSG00000023905, ENSMUSG00000034640, ENSMUSG00000062960, ENSMUSG00000045382, ENSMUSG00000050953, ENSMUSG00000019997, ENSMUSG00000026814, ENSMUSG00000039910, ENSMUSG00000029648, ENSMUSG00000052837, ENSMUSG00000044813, ENSMUSG00000000530, ENSMUSG00000039217	354	125	5288	2.27055	0.9354	2.45662
GOTERM_BP_FAT	GO:0048870~cell motility	18	0.207371	3.7422	0.00333209	ENSMUSG00000004508, ENSMUSG00000022443, ENSMUSG00000061353, ENSMUSG00000021109, ENSMUSG00000029512, ENSMUSG00000020422, ENSMUSG00000022122, ENSMUSG00000019947, ENSMUSG00000027797, ENSMUSG00000023905, ENSMUSG00000021822, ENSMUSG00000062960, ENSMUSG00000045382, ENSMUSG00000050953, ENSMUSG00000019997, ENSMUSG00000029648, ENSMUSG00000018736, ENSMUSG00000026640	354	124	5288	2.1684	0.998117	5.53779
GOTERM_BP_FAT	GO:0051674~localization of cell	18	0.207371	3.7422	0.00333209	ENSMUSG00000004508, ENSMUSG00000022443, ENSMUSG00000061353, ENSMUSG00000021109, ENSMUSG00000029512, ENSMUSG00000020422, ENSMUSG00000022122, ENSMUSG00000019947, ENSMUSG00000027797, ENSMUSG00000023905, ENSMUSG00000021822, ENSMUSG00000062960, ENSMUSG00000045382, ENSMUSG00000050953, ENSMUSG00000019997, ENSMUSG00000029648, ENSMUSG00000018736, ENSMUSG00000026640	354	124	5288	2.1684	0.998117	5.53779
GOTERM_BP_FAT	GO:0007167~enzyme linked receptor protein signaling pathway	22	0.207982	4.5738	0.00185868	ENSMUSG00000040268, ENSMUSG00000028876, ENSMUSG00000027660, ENSMUSG00000029287, ENSMUSG00000041417, ENSMUSG00000031555, ENSMUSG00000032515, ENSMUSG00000019947, ENSMUSG00000002489, ENSMUSG00000001870, ENSMUSG00000038894, ENSMUSG00000034640, ENSMUSG00000024621, ENSMUSG00000062960, ENSMUSG00000040488, ENSMUSG00000019997, ENSMUSG00000021765, ENSMUSG00000026814, ENSMUSG00000029648, ENSMUSG00000044167,…	354	159	5288	2.06687	0.969729	3.12563
GOTERM_BP_FAT	GO:0040017~positive regulation of locomotion	7	0.208858	1.4553	0.00323477	ENSMUSG00000038894, ENSMUSG00000061353, ENSMUSG00000021109, ENSMUSG00000040152, ENSMUSG00000041417, ENSMUSG00000002900, ENSMUSG00000036106	354	23	5288	4.5463	0.997737	5.38023
GOTERM_BP_FAT	GO:0001701~in utero embryonic development	21	0.209916	4.3659	0.00312829	ENSMUSG00000028195, ENSMUSG00000022443, ENSMUSG00000030790, ENSMUSG00000031987, ENSMUSG00000021109, ENSMUSG00000027660, ENSMUSG00000029287, ENSMUSG00000022150, ENSMUSG00000042622, ENSMUSG00000041235, ENSMUSG00000037434, ENSMUSG00000050953, ENSMUSG00000007659, ENSMUSG00000039910, ENSMUSG00000005836, ENSMUSG00000056501, ENSMUSG00000029231, ENSMUSG00000052837, ENSMUSG00000053113, ENSMUSG00000018736,…	354	155	5288	2.02384	0.997234	5.20755
GOTERM_BP_FAT	GO:0007548~sex differentiation	11	0.211074	2.2869	0.003022	ENSMUSG00000041235, ENSMUSG00000022893, ENSMUSG00000022510, ENSMUSG00000048756, ENSMUSG00000062960, ENSMUSG00000020063, ENSMUSG00000048490, ENSMUSG00000007659, ENSMUSG00000021765, ENSMUSG00000029231, ENSMUSG00000024949	354	55	5288	2.98757	0.99662	5.03489
UP_SEQ_FEATURE	domain:Leucine-zipper	13	0.211847	2.7027	0.00135172	ENSMUSG00000074622, ENSMUSG00000026628, ENSMUSG00000059436, ENSMUSG00000029135, ENSMUSG00000018143, ENSMUSG00000042622, ENSMUSG00000056749, ENSMUSG00000025612, ENSMUSG00000071637, ENSMUSG00000056501, ENSMUSG00000022346, ENSMUSG00000052837, ENSMUSG00000031431	457	71	7289	2.92036	0.851104	2.20555
GOTERM_BP_FAT	GO:0045637~regulation of myeloid cell differentiation	8	0.215498	1.6632	0.00296488	ENSMUSG00000066687, ENSMUSG00000021025, ENSMUSG00000048546, ENSMUSG00000048756, ENSMUSG00000021109, ENSMUSG00000041417, ENSMUSG00000020644, ENSMUSG00000026288	354	30	5288	3.98343	0.996236	4.94197
SP_PIR_KEYWORDS	dna-binding	51	0.216192	10.6029	0.0125563	ENSMUSG00000036376, ENSMUSG00000048756, ENSMUSG00000061013, ENSMUSG00000059436, ENSMUSG00000021109, ENSMUSG00000029135, ENSMUSG00000028341, ENSMUSG00000028809, ENSMUSG00000018347, ENSMUSG00000038418, ENSMUSG00000018143, ENSMUSG00000046179, ENSMUSG00000025612, ENSMUSG00000042197, ENSMUSG00000000078, ENSMUSG00000044167, ENSMUSG00000030256, ENSMUSG00000037621, ENSMUSG00000030087, ENSMUSG00000074622,…	454	589	7315	1.39513	0.987533	15.8523
GOTERM_BP_FAT	GO:0030334~regulation of cell migration	11	0.216992	2.2869	0.00143022	ENSMUSG00000019899, ENSMUSG00000020717, ENSMUSG00000038894, ENSMUSG00000061353, ENSMUSG00000045382, ENSMUSG00000021109, ENSMUSG00000029287, ENSMUSG00000040152, ENSMUSG00000041417, ENSMUSG00000002900, ENSMUSG00000036106	354	50	5288	3.28633	0.932169	2.41339
GOTERM_BP_FAT	GO:0045944~positive regulation of transcription from RNA polymerase II promoter	24	0.217628	4.9896	0.00104382	ENSMUSG00000074622, ENSMUSG00000043962, ENSMUSG00000048756, ENSMUSG00000031885, ENSMUSG00000021109, ENSMUSG00000055116, ENSMUSG00000028341, ENSMUSG00000024926, ENSMUSG00000032515, ENSMUSG00000038418, ENSMUSG00000031925, ENSMUSG00000022383, ENSMUSG00000022510, ENSMUSG00000071637, ENSMUSG00000042895, ENSMUSG00000000078, ENSMUSG00000026803, ENSMUSG00000039910, ENSMUSG00000044167, ENSMUSG00000005836,…	354	173	5288	2.0723	0.859619	1.76682
INTERPRO	IPR004827:Basic-leucine zipper (bZIP) transcription factor	10	0.221957	2.079	0.000312108	ENSMUSG00000074622, ENSMUSG00000056749, ENSMUSG00000026628, ENSMUSG00000025612, ENSMUSG00000071637, ENSMUSG00000029135, ENSMUSG00000056501, ENSMUSG00000052837, ENSMUSG00000018143, ENSMUSG00000042622	444	36	6975	4.36374	0.221957	0.478328
KEGG_PATHWAY	mmu04612:Antigen processing and presentation	6	0.224384	1.2474	0.00872373	ENSMUSG00000036594, ENSMUSG00000038642, ENSMUSG00000024610, ENSMUSG00000027248, ENSMUSG00000026864, ENSMUSG00000060802	152	19	2125	4.41482	0.638102	9.51302
SP_PIR_KEYWORDS	cell membrane	47	0.227137	9.77131	0.0140088	ENSMUSG00000031442, ENSMUSG00000026880, ENSMUSG00000037762, ENSMUSG00000039960, ENSMUSG00000039903, ENSMUSG00000026656, ENSMUSG00000058740, ENSMUSG00000034842, ENSMUSG00000029134, ENSMUSG00000028073, ENSMUSG00000022122, ENSMUSG00000043004, ENSMUSG00000024659, ENSMUSG00000023206, ENSMUSG00000026883, ENSMUSG00000028463, ENSMUSG00000022180, ENSMUSG00000037434, ENSMUSG00000028645, ENSMUSG00000042190,…	454	537	7315	1.4102	0.992519	17.5273
GOTERM_CC_FAT	GO:0005604~basement membrane	8	0.228946	1.6632	0.0064104	ENSMUSG00000019899, ENSMUSG00000031502, ENSMUSG00000022893, ENSMUSG00000031503, ENSMUSG00000028364, ENSMUSG00000026193, ENSMUSG00000002900, ENSMUSG00000006369	315	35	4821	3.49823	0.837971	8.16468
GOTERM_BP_FAT	GO:0010941~regulation of cell death	32	0.233728	6.65281	0.0052257	ENSMUSG00000048756, ENSMUSG00000021109, ENSMUSG00000054499, ENSMUSG00000002289, ENSMUSG00000036478, ENSMUSG00000024014, ENSMUSG00000024610, ENSMUSG00000044167, ENSMUSG00000045730, ENSMUSG00000021576, ENSMUSG00000023067, ENSMUSG00000056501, ENSMUSG00000022346, ENSMUSG00000039217, ENSMUSG00000028211, ENSMUSG00000048787, ENSMUSG00000079037, ENSMUSG00000052957, ENSMUSG00000020063, ENSMUSG00000061878,…	354	289	5288	1.65402	0.999947	8.55488
GOTERM_BP_FAT	GO:0040012~regulation of locomotion	11	0.235021	2.2869	0.00511699	ENSMUSG00000019899, ENSMUSG00000020717, ENSMUSG00000038894, ENSMUSG00000061353, ENSMUSG00000045382, ENSMUSG00000021109, ENSMUSG00000029287, ENSMUSG00000040152, ENSMUSG00000041417, ENSMUSG00000002900, ENSMUSG00000036106	354	59	5288	2.78502	0.999935	8.38417
GOTERM_BP_FAT	GO:0001542~ovulation from ovarian follicle	4	0.238864	0.831601	0.0050685	ENSMUSG00000022893, ENSMUSG00000048756, ENSMUSG00000020063, ENSMUSG00000048490	354	6	5288	9.95857	0.999929	8.30791
GOTERM_BP_FAT	GO:0045941~positive regulation of transcription	27	0.239636	5.61331	0.00552215	ENSMUSG00000043962, ENSMUSG00000048756, ENSMUSG00000021109, ENSMUSG00000029634, ENSMUSG00000028341, ENSMUSG00000055116, ENSMUSG00000024926, ENSMUSG00000038418, ENSMUSG00000033373, ENSMUSG00000031925, ENSMUSG00000022383, ENSMUSG00000071637, ENSMUSG00000042895, ENSMUSG00000026803, ENSMUSG00000000078, ENSMUSG00000005836, ENSMUSG00000044167, ENSMUSG00000045730, ENSMUSG00000056501, ENSMUSG00000022346,…	354	231	5288	1.74598	0.99997	9.01893
GOTERM_BP_FAT	GO:0045449~regulation of transcription	87	0.240238	18.0873	0.0045202	ENSMUSG00000036376, ENSMUSG00000061013, ENSMUSG00000048756, ENSMUSG00000021109, ENSMUSG00000059436, ENSMUSG00000028341, ENSMUSG00000029135, ENSMUSG00000024926, ENSMUSG00000038418, ENSMUSG00000018347, ENSMUSG00000046179, ENSMUSG00000018143, ENSMUSG00000033373, ENSMUSG00000031925, ENSMUSG00000022500, ENSMUSG00000027829, ENSMUSG00000025612, ENSMUSG00000042197, ENSMUSG00000042895, ENSMUSG00000000078,…	354	996	5288	1.30481	0.9998	7.44157
GOTERM_BP_FAT	GO:0045137~development of primary sexual characteristics	11	0.241027	2.2869	0.00102635	ENSMUSG00000041235, ENSMUSG00000022893, ENSMUSG00000022510, ENSMUSG00000048756, ENSMUSG00000062960, ENSMUSG00000020063, ENSMUSG00000048490, ENSMUSG00000007659, ENSMUSG00000021765, ENSMUSG00000029231, ENSMUSG00000024949	354	48	5288	3.42326	0.854928	1.7375
GOTERM_BP_FAT	GO:0043067~regulation of programmed cell death	32	0.241285	6.65281	0.00498137	ENSMUSG00000048756, ENSMUSG00000021109, ENSMUSG00000054499, ENSMUSG00000002289, ENSMUSG00000036478, ENSMUSG00000024014, ENSMUSG00000024610, ENSMUSG00000044167, ENSMUSG00000045730, ENSMUSG00000021576, ENSMUSG00000023067, ENSMUSG00000056501, ENSMUSG00000022346, ENSMUSG00000039217, ENSMUSG00000028211, ENSMUSG00000048787, ENSMUSG00000079037, ENSMUSG00000052957, ENSMUSG00000020063, ENSMUSG00000061878,…	354	288	5288	1.65976	0.999916	8.17075
GOTERM_BP_FAT	GO:0042981~regulation of apoptosis	32	0.243255	6.65281	0.0047331	ENSMUSG00000048756, ENSMUSG00000021109, ENSMUSG00000054499, ENSMUSG00000002289, ENSMUSG00000036478, ENSMUSG00000024014, ENSMUSG00000024610, ENSMUSG00000044167, ENSMUSG00000045730, ENSMUSG00000021576, ENSMUSG00000023067, ENSMUSG00000056501, ENSMUSG00000022346, ENSMUSG00000039217, ENSMUSG00000028211, ENSMUSG00000048787, ENSMUSG00000079037, ENSMUSG00000052957, ENSMUSG00000020063, ENSMUSG00000061878,…	354	287	5288	1.66554	0.999866	7.77887
KEGG_PATHWAY	mmu04060:Cytokine-cytokine receptor interaction	12	0.24388	2.4948	0.00720379	ENSMUSG00000029380, ENSMUSG00000023905, ENSMUSG00000024621, ENSMUSG00000062960, ENSMUSG00000061353, ENSMUSG00000045382, ENSMUSG00000022146, ENSMUSG00000029648, ENSMUSG00000029231, ENSMUSG00000023206, ENSMUSG00000000530, ENSMUSG00000039217	152	68	2125	2.46711	0.567713	7.91741
GOTERM_BP_FAT	GO:0042127~regulation of cell proliferation	30	0.245785	6.23701	0.00493913	ENSMUSG00000037211, ENSMUSG00000026656, ENSMUSG00000029135, ENSMUSG00000024949, ENSMUSG00000024659, ENSMUSG00000033373, ENSMUSG00000079243, ENSMUSG00000036478, ENSMUSG00000021822, ENSMUSG00000047250, ENSMUSG00000044167, ENSMUSG00000045730, ENSMUSG00000023067, ENSMUSG00000022346, ENSMUSG00000039217, ENSMUSG00000021025, ENSMUSG00000052957, ENSMUSG00000030790, ENSMUSG00000061878, ENSMUSG00000029287,…	354	264	5288	1.69748	0.999909	8.1042
GOTERM_BP_FAT	GO:0051270~regulation of cell motion	11	0.246675	2.2869	0.00450988	ENSMUSG00000019899, ENSMUSG00000020717, ENSMUSG00000038894, ENSMUSG00000061353, ENSMUSG00000045382, ENSMUSG00000021109, ENSMUSG00000029287, ENSMUSG00000040152, ENSMUSG00000041417, ENSMUSG00000002900, ENSMUSG00000036106	354	58	5288	2.83304	0.999796	7.42519
GOTERM_BP_FAT	GO:0060323~head morphogenesis	5	0.249721	1.0395	0.0044221	ENSMUSG00000040268, ENSMUSG00000034640, ENSMUSG00000029231, ENSMUSG00000032515, ENSMUSG00000019947	354	11	5288	6.78993	0.999759	7.28577
GOTERM_BP_FAT	GO:0060324~face development	5	0.249721	1.0395	0.0044221	ENSMUSG00000040268, ENSMUSG00000034640, ENSMUSG00000029231, ENSMUSG00000032515, ENSMUSG00000019947	354	11	5288	6.78993	0.999759	7.28577
GOTERM_BP_FAT	GO:0007276~gamete generation	17	0.253816	3.5343	0.00621007	ENSMUSG00000036840, ENSMUSG00000022893, ENSMUSG00000048756, ENSMUSG00000020063, ENSMUSG00000061353, ENSMUSG00000049470, ENSMUSG00000048490, ENSMUSG00000036545, ENSMUSG00000030669, ENSMUSG00000032076, ENSMUSG00000066687, ENSMUSG00000045382, ENSMUSG00000027433, ENSMUSG00000007659, ENSMUSG00000021765, ENSMUSG00000006418, ENSMUSG00000041550	354	121	5288	2.09871	0.999992	10.0872
GOTERM_BP_FAT	GO:0001892~embryonic placenta development	8	0.254646	1.6632	0.0043676	ENSMUSG00000028195, ENSMUSG00000030790, ENSMUSG00000031987, ENSMUSG00000021109, ENSMUSG00000039910, ENSMUSG00000056501, ENSMUSG00000052837, ENSMUSG00000053113	354	32	5288	3.73446	0.999733	7.19909
SP_PIR_KEYWORDS	heparin-binding	6	0.255649	1.2474	0.0168729	ENSMUSG00000028195, ENSMUSG00000022893, ENSMUSG00000023885, ENSMUSG00000026193, ENSMUSG00000019997, ENSMUSG00000040152	454	25	7315	3.86696	0.997274	20.7402
UP_SEQ_FEATURE	topological domain:Extracellular	57	0.255915	11.8503	0.0018877	ENSMUSG00000037762, ENSMUSG00000039903, ENSMUSG00000029134, ENSMUSG00000022122, ENSMUSG00000027864, ENSMUSG00000037434, ENSMUSG00000028645, ENSMUSG00000042190, ENSMUSG00000029648, ENSMUSG00000022265, ENSMUSG00000029231, ENSMUSG00000038668, ENSMUSG00000017009, ENSMUSG00000041189, ENSMUSG00000028876, ENSMUSG00000001334, ENSMUSG00000027397, ENSMUSG00000031555, ENSMUSG00000030579, ENSMUSG00000032076,…	457	609	7289	1.49283	0.93008	3.06739
GOTERM_BP_FAT	GO:0010628~positive regulation of gene expression	27	0.258463	5.61331	0.0061841	ENSMUSG00000043962, ENSMUSG00000048756, ENSMUSG00000021109, ENSMUSG00000029634, ENSMUSG00000028341, ENSMUSG00000055116, ENSMUSG00000024926, ENSMUSG00000038418, ENSMUSG00000033373, ENSMUSG00000031925, ENSMUSG00000022383, ENSMUSG00000071637, ENSMUSG00000042895, ENSMUSG00000026803, ENSMUSG00000000078, ENSMUSG00000005836, ENSMUSG00000044167, ENSMUSG00000045730, ENSMUSG00000056501, ENSMUSG00000022346,…	354	233	5288	1.731	0.999991	10.0471
INTERPRO	IPR001824:Receptor tyrosine kinase, class III, conserved site	4	0.266562	0.831601	0.00231084	ENSMUSG00000024621, ENSMUSG00000062960, ENSMUSG00000029648, ENSMUSG00000029231	444	5	6975	12.5676	0.844338	3.49119
SP_PIR_KEYWORDS	proteoglycan	6	0.271201	1.2474	0.0198574	ENSMUSG00000017009, ENSMUSG00000045382, ENSMUSG00000024610, ENSMUSG00000041559, ENSMUSG00000029287, ENSMUSG00000021614	454	26	7315	3.71823	0.999051	23.9643
SP_PIR_KEYWORDS	differentiation	20	0.272419	4.158	0.0190627	ENSMUSG00000036840, ENSMUSG00000042677, ENSMUSG00000054364, ENSMUSG00000020063, ENSMUSG00000031548, ENSMUSG00000032076, ENSMUSG00000021453, ENSMUSG00000027797, ENSMUSG00000023905, ENSMUSG00000030470, ENSMUSG00000007476, ENSMUSG00000062960, ENSMUSG00000024042, ENSMUSG00000029648, ENSMUSG00000037621, ENSMUSG00000056501, ENSMUSG00000006418, ENSMUSG00000018736, ENSMUSG00000044813, ENSMUSG00000001627	454	184	7315	1.75134	0.998742	23.1179
GOTERM_BP_FAT	GO:0045935~positive regulation of nucleobase, nucleoside, nucleotide and nucleic acid metabolic process	28	0.274985	5.82121	0.00698826	ENSMUSG00000043962, ENSMUSG00000048756, ENSMUSG00000021109, ENSMUSG00000029634, ENSMUSG00000028341, ENSMUSG00000055116, ENSMUSG00000024926, ENSMUSG00000038418, ENSMUSG00000033373, ENSMUSG00000031925, ENSMUSG00000022383, ENSMUSG00000071637, ENSMUSG00000042895, ENSMUSG00000026803, ENSMUSG00000000078, ENSMUSG00000005836, ENSMUSG00000044167, ENSMUSG00000045730, ENSMUSG00000056501, ENSMUSG00000022346,…	354	247	5288	1.69336	0.999998	11.2815
GOTERM_BP_FAT	GO:0008585~female gonad development	7	0.277026	1.4553	0.00756318	ENSMUSG00000022893, ENSMUSG00000048756, ENSMUSG00000062960, ENSMUSG00000020063, ENSMUSG00000048490, ENSMUSG00000007659, ENSMUSG00000021765	354	27	5288	3.87278	0.999999	12.1541
GOTERM_BP_FAT	GO:0035295~tube development	19	0.277975	3.9501	0.00742175	ENSMUSG00000037211, ENSMUSG00000030790, ENSMUSG00000061353, ENSMUSG00000008763, ENSMUSG00000021109, ENSMUSG00000036545, ENSMUSG00000028341, ENSMUSG00000020422, ENSMUSG00000027439, ENSMUSG00000022510, ENSMUSG00000062960, ENSMUSG00000024529, ENSMUSG00000045382, ENSMUSG00000050953, ENSMUSG00000019997, ENSMUSG00000026814, ENSMUSG00000029648, ENSMUSG00000005836, ENSMUSG00000029231	354	145	5288	1.95737	0.999999	11.9402
GOTERM_BP_FAT	GO:0048608~reproductive structure development	11	0.280545	2.2869	0.00732884	ENSMUSG00000022893, ENSMUSG00000022510, ENSMUSG00000048756, ENSMUSG00000028364, ENSMUSG00000062960, ENSMUSG00000020063, ENSMUSG00000048490, ENSMUSG00000007659, ENSMUSG00000021765, ENSMUSG00000031548, ENSMUSG00000024949	354	62	5288	2.65026	0.999999	11.7994
UP_SEQ_FEATURE	domain:TSP type-1 1	5	0.281451	1.0395	0.0023447	ENSMUSG00000022893, ENSMUSG00000023885, ENSMUSG00000036040, ENSMUSG00000036545, ENSMUSG00000040152	457	10	7289	7.97484	0.963309	3.79657
UP_SEQ_FEATURE	domain:TSP type-1 2	5	0.281451	1.0395	0.0023447	ENSMUSG00000022893, ENSMUSG00000023885, ENSMUSG00000036040, ENSMUSG00000036545, ENSMUSG00000040152	457	10	7289	7.97484	0.963309	3.79657
GOTERM_BP_FAT	GO:0019953~sexual reproduction	18	0.283574	3.7422	0.00795048	ENSMUSG00000036840, ENSMUSG00000022893, ENSMUSG00000048756, ENSMUSG00000020063, ENSMUSG00000061353, ENSMUSG00000049470, ENSMUSG00000048490, ENSMUSG00000036545, ENSMUSG00000030669, ENSMUSG00000032076, ENSMUSG00000066687, ENSMUSG00000045382, ENSMUSG00000027433, ENSMUSG00000007659, ENSMUSG00000021765, ENSMUSG00000030605, ENSMUSG00000006418, ENSMUSG00000041550	354	135	5288	1.99171	1	12.7375
GOTERM_BP_FAT	GO:0017015~regulation of transforming growth factor beta receptor signaling pathway	6	0.283865	1.2474	0.00866462	ENSMUSG00000026814, ENSMUSG00000040152, ENSMUSG00000027660, ENSMUSG00000039910, ENSMUSG00000026864, ENSMUSG00000006205	354	20	5288	4.48136	1	13.8035
SP_PIR_KEYWORDS	heterodimer	5	0.287053	1.0395	0.022177	ENSMUSG00000036594, ENSMUSG00000021822, ENSMUSG00000018143, ENSMUSG00000038766, ENSMUSG00000060802	454	18	7315	4.47565	0.999583	26.3857
GOTERM_BP_FAT	GO:0045638~negative regulation of myeloid cell differentiation	5	0.287343	1.0395	0.00861176	ENSMUSG00000066687, ENSMUSG00000021025, ENSMUSG00000048546, ENSMUSG00000041417, ENSMUSG00000026288	354	13	5288	5.74533	1	13.725
GOTERM_BP_FAT	GO:0048609~reproductive process in a multicellular organism	20	0.289008	4.158	0.00903062	ENSMUSG00000036840, ENSMUSG00000022893, ENSMUSG00000048756, ENSMUSG00000020063, ENSMUSG00000061353, ENSMUSG00000049470, ENSMUSG00000048490, ENSMUSG00000036545, ENSMUSG00000030669, ENSMUSG00000032076, ENSMUSG00000066687, ENSMUSG00000062960, ENSMUSG00000045382, ENSMUSG00000027433, ENSMUSG00000007659, ENSMUSG00000021765, ENSMUSG00000039910, ENSMUSG00000052837, ENSMUSG00000006418, ENSMUSG00000041550	354	159	5288	1.87898	1	14.3451
GOTERM_BP_FAT	GO:0032504~multicellular organism reproduction	20	0.289008	4.158	0.00903062	ENSMUSG00000036840, ENSMUSG00000022893, ENSMUSG00000048756, ENSMUSG00000020063, ENSMUSG00000061353, ENSMUSG00000049470, ENSMUSG00000048490, ENSMUSG00000036545, ENSMUSG00000030669, ENSMUSG00000032076, ENSMUSG00000066687, ENSMUSG00000062960, ENSMUSG00000045382, ENSMUSG00000027433, ENSMUSG00000007659, ENSMUSG00000021765, ENSMUSG00000039910, ENSMUSG00000052837, ENSMUSG00000006418, ENSMUSG00000041550	354	159	5288	1.87898	1	14.3451
GOTERM_BP_FAT	GO:0045597~positive regulation of cell differentiation	13	0.290739	2.7027	0.00927593	ENSMUSG00000048756, ENSMUSG00000021109, ENSMUSG00000020427, ENSMUSG00000026288, ENSMUSG00000036594, ENSMUSG00000002489, ENSMUSG00000023905, ENSMUSG00000036478, ENSMUSG00000024610, ENSMUSG00000005836, ENSMUSG00000020644, ENSMUSG00000053113, ENSMUSG00000052837	354	84	5288	2.31181	1	14.7063
SMART	SM00181:EGF	14	0.290859	2.9106	0.00546957	ENSMUSG00000075254, ENSMUSG00000028364, ENSMUSG00000040152, ENSMUSG00000028073, ENSMUSG00000031555, ENSMUSG00000021614, ENSMUSG00000006369, ENSMUSG00000045930, ENSMUSG00000001870, ENSMUSG00000021822, ENSMUSG00000023885, ENSMUSG00000047250, ENSMUSG00000040488, ENSMUSG00000030605	285	79	3769	2.34359	0.643386	6.57831
GOTERM_BP_FAT	GO:0051173~positive regulation of nitrogen compound metabolic process	28	0.292226	5.82121	0.00860355	ENSMUSG00000043962, ENSMUSG00000048756, ENSMUSG00000021109, ENSMUSG00000029634, ENSMUSG00000028341, ENSMUSG00000055116, ENSMUSG00000024926, ENSMUSG00000038418, ENSMUSG00000033373, ENSMUSG00000031925, ENSMUSG00000022383, ENSMUSG00000071637, ENSMUSG00000042895, ENSMUSG00000026803, ENSMUSG00000000078, ENSMUSG00000005836, ENSMUSG00000044167, ENSMUSG00000045730, ENSMUSG00000056501, ENSMUSG00000022346,…	354	251	5288	1.66637	1	13.7128
GOTERM_BP_FAT	GO:0030728~ovulation	4	0.292591	0.831601	0.00843378	ENSMUSG00000022893, ENSMUSG00000048756, ENSMUSG00000020063, ENSMUSG00000048490	354	7	5288	8.53592	1	13.4603
GOTERM_BP_FAT	GO:0002478~antigen processing and presentation of exogenous peptide antigen	4	0.292591	0.831601	0.00843378	ENSMUSG00000036594, ENSMUSG00000026656, ENSMUSG00000024610, ENSMUSG00000060802	354	7	5288	8.53592	1	13.4603
SP_PIR_KEYWORDS	developmental protein	28	0.29569	5.82121	0.0239531	ENSMUSG00000049791, ENSMUSG00000042677, ENSMUSG00000028796, ENSMUSG00000037211, ENSMUSG00000061013, ENSMUSG00000031548, ENSMUSG00000033373, ENSMUSG00000021453, ENSMUSG00000041773, ENSMUSG00000030470, ENSMUSG00000029648, ENSMUSG00000037621, ENSMUSG00000044813, ENSMUSG00000001627, ENSMUSG00000024427, ENSMUSG00000036840, ENSMUSG00000054364, ENSMUSG00000020063, ENSMUSG00000036617, ENSMUSG00000032076,…	454	293	7315	1.53975	0.999778	28.1913
GOTERM_BP_FAT	GO:0006355~regulation of transcription, DNA-dependent	52	0.300284	10.8108	0.00982807	ENSMUSG00000048756, ENSMUSG00000061013, ENSMUSG00000021109, ENSMUSG00000029135, ENSMUSG00000028341, ENSMUSG00000024926, ENSMUSG00000018347, ENSMUSG00000038418, ENSMUSG00000018143, ENSMUSG00000046179, ENSMUSG00000031925, ENSMUSG00000025612, ENSMUSG00000042895, ENSMUSG00000000078, ENSMUSG00000044167, ENSMUSG00000030256, ENSMUSG00000030087, ENSMUSG00000074622, ENSMUSG00000072872, ENSMUSG00000021972,…	354	555	5288	1.39958	1	15.514
SP_PIR_KEYWORDS	immune response	9	0.300786	1.8711	0.0254486	ENSMUSG00000032076, ENSMUSG00000036594, ENSMUSG00000037523, ENSMUSG00000023973, ENSMUSG00000024610, ENSMUSG00000025139, ENSMUSG00000026288, ENSMUSG00000023224, ENSMUSG00000060802	454	58	7315	2.50019	0.99987	29.6796
GOTERM_BP_FAT	GO:0001558~regulation of cell growth	9	0.303291	1.8711	0.0101363	ENSMUSG00000048787, ENSMUSG00000028195, ENSMUSG00000023905, ENSMUSG00000022510, ENSMUSG00000029634, ENSMUSG00000019997, ENSMUSG00000020427, ENSMUSG00000029512, ENSMUSG00000006205	354	46	5288	2.92262	1	15.9619
SP_PIR_KEYWORDS	basement membrane	5	0.303659	1.0395	0.0267533	ENSMUSG00000019899, ENSMUSG00000031502, ENSMUSG00000031503, ENSMUSG00000002900, ENSMUSG00000006369	454	19	7315	4.24009	0.999918	30.9547
GOTERM_BP_FAT	GO:0040008~regulation of growth	17	0.30944	3.5343	0.0105785	ENSMUSG00000036840, ENSMUSG00000048787, ENSMUSG00000028195, ENSMUSG00000021109, ENSMUSG00000029634, ENSMUSG00000020427, ENSMUSG00000024926, ENSMUSG00000021365, ENSMUSG00000029512, ENSMUSG00000006205, ENSMUSG00000029670, ENSMUSG00000041235, ENSMUSG00000023905, ENSMUSG00000022510, ENSMUSG00000019997, ENSMUSG00000045730, ENSMUSG00000053113	354	128	5288	1.98393	1	16.6004
KEGG_PATHWAY	mmu05222:Small cell lung cancer	10	0.30963	2.079	0.00636805	ENSMUSG00000019899, ENSMUSG00000031502, ENSMUSG00000021025, ENSMUSG00000031503, ENSMUSG00000026193, ENSMUSG00000059436, ENSMUSG00000007659, ENSMUSG00000041417, ENSMUSG00000002900, ENSMUSG00000022346	152	49	2125	2.85311	0.52339	7.02916
GOTERM_BP_FAT	GO:0060322~head development	5	0.324995	1.0395	0.0114325	ENSMUSG00000040268, ENSMUSG00000034640, ENSMUSG00000029231, ENSMUSG00000032515, ENSMUSG00000019947	354	14	5288	5.33495	1	17.8206
SP_PIR_KEYWORDS	Apoptosis	20	0.333615	4.158	0.0310885	ENSMUSG00000036840, ENSMUSG00000028211, ENSMUSG00000042677, ENSMUSG00000054364, ENSMUSG00000072872, ENSMUSG00000020063, ENSMUSG00000032515, ENSMUSG00000054499, ENSMUSG00000020108, ENSMUSG00000026288, ENSMUSG00000032076, ENSMUSG00000026767, ENSMUSG00000021453, ENSMUSG00000023905, ENSMUSG00000022500, ENSMUSG00000022510, ENSMUSG00000007659, ENSMUSG00000021576, ENSMUSG00000044813, ENSMUSG00000020653	454	194	7315	1.66107	0.999983	35.0393
UP_SEQ_FEATURE	domain:VWFC	5	0.33758	1.0395	0.00350398	ENSMUSG00000026042, ENSMUSG00000028195, ENSMUSG00000023885, ENSMUSG00000019997, ENSMUSG00000040152	457	11	7289	7.24985	0.992862	5.62326
GOTERM_BP_FAT	GO:0010557~positive regulation of macromolecule biosynthetic process	27	0.339129	5.61331	0.012262	ENSMUSG00000043962, ENSMUSG00000048756, ENSMUSG00000021109, ENSMUSG00000029634, ENSMUSG00000028341, ENSMUSG00000055116, ENSMUSG00000024926, ENSMUSG00000038418, ENSMUSG00000033373, ENSMUSG00000031925, ENSMUSG00000022383, ENSMUSG00000071637, ENSMUSG00000042895, ENSMUSG00000026803, ENSMUSG00000000078, ENSMUSG00000005836, ENSMUSG00000044167, ENSMUSG00000045730, ENSMUSG00000056501, ENSMUSG00000022346,…	354	246	5288	1.63952	1	18.9896
GOTERM_BP_FAT	GO:0048002~antigen processing and presentation of peptide antigen	4	0.346884	0.831601	0.0128329	ENSMUSG00000036594, ENSMUSG00000026656, ENSMUSG00000024610, ENSMUSG00000060802	354	8	5288	7.46893	1	19.7852
GOTERM_BP_FAT	GO:0001890~placenta development	8	0.35324	1.6632	0.0133543	ENSMUSG00000028195, ENSMUSG00000030790, ENSMUSG00000031987, ENSMUSG00000021109, ENSMUSG00000039910, ENSMUSG00000056501, ENSMUSG00000052837, ENSMUSG00000053113	354	39	5288	3.06417	1	20.5053
UP_SEQ_FEATURE	domain:Ig-like C2-type 1	10	0.353905	2.079	0.00340676	ENSMUSG00000032076, ENSMUSG00000001029, ENSMUSG00000027864, ENSMUSG00000020717, ENSMUSG00000024621, ENSMUSG00000062960, ENSMUSG00000026656, ENSMUSG00000014361, ENSMUSG00000029648, ENSMUSG00000029231	457	50	7289	3.18993	0.991811	5.47133
UP_SEQ_FEATURE	domain:Ig-like C2-type 2	10	0.353905	2.079	0.00340676	ENSMUSG00000032076, ENSMUSG00000001029, ENSMUSG00000027864, ENSMUSG00000020717, ENSMUSG00000024621, ENSMUSG00000062960, ENSMUSG00000026656, ENSMUSG00000014361, ENSMUSG00000029648, ENSMUSG00000029231	457	50	7289	3.18993	0.991811	5.47133
GOTERM_MF_FAT	GO:0005201~extracellular matrix structural constituent	5	0.355705	1.0395	0.00414638	ENSMUSG00000026042, ENSMUSG00000031502, ENSMUSG00000030116, ENSMUSG00000031503, ENSMUSG00000002900	331	11	5031	6.90882	0.888975	5.85254
UP_SEQ_FEATURE	domain:Ig-like C2-type 5	6	0.35673	1.2474	0.00406521	ENSMUSG00000027864, ENSMUSG00000020717, ENSMUSG00000024621, ENSMUSG00000062960, ENSMUSG00000029648, ENSMUSG00000029231	457	18	7289	5.31656	0.996771	6.49584
GOTERM_BP_FAT	GO:0010171~body morphogenesis	5	0.36813	1.0395	0.014785	ENSMUSG00000040268, ENSMUSG00000034640, ENSMUSG00000029231, ENSMUSG00000032515, ENSMUSG00000019947	354	15	5288	4.97928	1	22.4502
GOTERM_BP_FAT	GO:0007166~cell surface receptor linked signal transduction	42	0.368216	8.73181	0.0145487	ENSMUSG00000049791, ENSMUSG00000026656, ENSMUSG00000022146, ENSMUSG00000022122, ENSMUSG00000043004, ENSMUSG00000019947, ENSMUSG00000031548, ENSMUSG00000030669, ENSMUSG00000031925, ENSMUSG00000034640, ENSMUSG00000019997, ENSMUSG00000040488, ENSMUSG00000021765, ENSMUSG00000042190, ENSMUSG00000029648, ENSMUSG00000044167, ENSMUSG00000045730, ENSMUSG00000029231, ENSMUSG00000000530, ENSMUSG00000038668,…	354	437	5288	1.43567	1	22.132
GOTERM_CC_FAT	GO:0016607~nuclear speck	10	0.36996	2.079	0.0145843	ENSMUSG00000010097, ENSMUSG00000066687, ENSMUSG00000031925, ENSMUSG00000005609, ENSMUSG00000027829, ENSMUSG00000020850, ENSMUSG00000039087, ENSMUSG00000028809, ENSMUSG00000029068, ENSMUSG00000015748	315	60	4821	2.55079	0.984357	17.6818
GOTERM_BP_FAT	GO:0006928~cell motion	19	0.370078	3.9501	0.0143992	ENSMUSG00000004508, ENSMUSG00000052957, ENSMUSG00000022443, ENSMUSG00000061353, ENSMUSG00000021109, ENSMUSG00000029512, ENSMUSG00000020422, ENSMUSG00000022122, ENSMUSG00000019947, ENSMUSG00000027797, ENSMUSG00000023905, ENSMUSG00000021822, ENSMUSG00000062960, ENSMUSG00000045382, ENSMUSG00000050953, ENSMUSG00000019997, ENSMUSG00000029648, ENSMUSG00000018736, ENSMUSG00000026640	354	155	5288	1.83109	1	21.9302
KEGG_PATHWAY	mmu04350:TGF-beta signaling pathway	9	0.373583	1.8711	0.0199593	ENSMUSG00000032058, ENSMUSG00000001870, ENSMUSG00000023885, ENSMUSG00000040152, ENSMUSG00000021765, ENSMUSG00000020644, ENSMUSG00000020349, ENSMUSG00000022346, ENSMUSG00000000530	152	49	2125	2.5678	0.903546	20.5478
GOTERM_BP_FAT	GO:0009891~positive regulation of biosynthetic process	27	0.378895	5.61331	0.0155836	ENSMUSG00000043962, ENSMUSG00000048756, ENSMUSG00000021109, ENSMUSG00000029634, ENSMUSG00000028341, ENSMUSG00000055116, ENSMUSG00000024926, ENSMUSG00000038418, ENSMUSG00000033373, ENSMUSG00000031925, ENSMUSG00000022383, ENSMUSG00000071637, ENSMUSG00000042895, ENSMUSG00000026803, ENSMUSG00000000078, ENSMUSG00000005836, ENSMUSG00000044167, ENSMUSG00000045730, ENSMUSG00000056501, ENSMUSG00000022346,…	354	251	5288	1.60686	1	23.5161
GOTERM_BP_FAT	GO:0031328~positive regulation of cellular biosynthetic process	27	0.378895	5.61331	0.0155836	ENSMUSG00000043962, ENSMUSG00000048756, ENSMUSG00000021109, ENSMUSG00000029634, ENSMUSG00000028341, ENSMUSG00000055116, ENSMUSG00000024926, ENSMUSG00000038418, ENSMUSG00000033373, ENSMUSG00000031925, ENSMUSG00000022383, ENSMUSG00000071637, ENSMUSG00000042895, ENSMUSG00000026803, ENSMUSG00000000078, ENSMUSG00000005836, ENSMUSG00000044167, ENSMUSG00000045730, ENSMUSG00000056501, ENSMUSG00000022346,…	354	251	5288	1.60686	1	23.5161
GOTERM_CC_FAT	GO:0044451~nucleoplasm part	30	0.38267	6.23701	0.018574	ENSMUSG00000043962, ENSMUSG00000036376, ENSMUSG00000021109, ENSMUSG00000029634, ENSMUSG00000055116, ENSMUSG00000028809, ENSMUSG00000024926, ENSMUSG00000005198, ENSMUSG00000046179, ENSMUSG00000031925, ENSMUSG00000020263, ENSMUSG00000024803, ENSMUSG00000027829, ENSMUSG00000000346, ENSMUSG00000005836, ENSMUSG00000030256, ENSMUSG00000029068, ENSMUSG00000022346, ENSMUSG00000027803, ENSMUSG00000015748,…	315	299	4821	1.53559	0.995038	21.9881
GOTERM_BP_FAT	GO:0051252~regulation of RNA metabolic process	52	0.382981	10.8108	0.0160506	ENSMUSG00000048756, ENSMUSG00000061013, ENSMUSG00000021109, ENSMUSG00000029135, ENSMUSG00000028341, ENSMUSG00000024926, ENSMUSG00000018347, ENSMUSG00000038418, ENSMUSG00000018143, ENSMUSG00000046179, ENSMUSG00000031925, ENSMUSG00000025612, ENSMUSG00000042895, ENSMUSG00000000078, ENSMUSG00000044167, ENSMUSG00000030256, ENSMUSG00000030087, ENSMUSG00000074622, ENSMUSG00000072872, ENSMUSG00000021972,…	354	570	5288	1.36275	1	24.1331
SP_PIR_KEYWORDS	phosphoprotein	239	0.385679	49.6881	0.0385532	ENSMUSG00000054520, ENSMUSG00000051339, ENSMUSG00000021109, ENSMUSG00000053289, ENSMUSG00000026737, ENSMUSG00000041057, ENSMUSG00000046179, ENSMUSG00000027864, ENSMUSG00000029581, ENSMUSG00000033373, ENSMUSG00000046949, ENSMUSG00000025612, ENSMUSG00000026193, ENSMUSG00000042190, ENSMUSG00000044813, ENSMUSG00000023224, ENSMUSG00000025509, ENSMUSG00000072872, ENSMUSG00000041189, ENSMUSG00000062232,…	454	3541	7315	1.0875	0.999999	41.5518
GOTERM_CC_FAT	GO:0005581~collagen	4	0.386602	0.831601	0.0171217	ENSMUSG00000026042, ENSMUSG00000031502, ENSMUSG00000031503, ENSMUSG00000024529	315	9	4821	6.80212	0.992459	20.4453
KEGG_PATHWAY	mmu04672:Intestinal immune network for IgA production	4	0.387314	0.831601	0.0291304	ENSMUSG00000036594, ENSMUSG00000061353, ENSMUSG00000045382, ENSMUSG00000023206	152	10	2125	5.59211	0.967591	28.6292
GOTERM_CC_FAT	GO:0005654~nucleoplasm	35	0.388265	7.27651	0.0137967	ENSMUSG00000043962, ENSMUSG00000036376, ENSMUSG00000021109, ENSMUSG00000029634, ENSMUSG00000055116, ENSMUSG00000028809, ENSMUSG00000024926, ENSMUSG00000005198, ENSMUSG00000046179, ENSMUSG00000031925, ENSMUSG00000020263, ENSMUSG00000024803, ENSMUSG00000027829, ENSMUSG00000000346, ENSMUSG00000005836, ENSMUSG00000030256, ENSMUSG00000029068, ENSMUSG00000022346, ENSMUSG00000027803, ENSMUSG00000015748,…	315	356	4821	1.50468	0.980389	16.8062
GOTERM_MF_FAT	GO:0003700~transcription factor activity	33	0.393678	6.86071	0.00377618	ENSMUSG00000041483, ENSMUSG00000048756, ENSMUSG00000061013, ENSMUSG00000021109, ENSMUSG00000055116, ENSMUSG00000029135, ENSMUSG00000028341, ENSMUSG00000038418, ENSMUSG00000018347, ENSMUSG00000046179, ENSMUSG00000018143, ENSMUSG00000022383, ENSMUSG00000025612, ENSMUSG00000071637, ENSMUSG00000000078, ENSMUSG00000005836, ENSMUSG00000044167, ENSMUSG00000056501, ENSMUSG00000022346, ENSMUSG00000030087,…	331	300	5031	1.67193	0.864851	5.34327
KEGG_PATHWAY	mmu04115:p53 signaling pathway	7	0.398856	1.4553	0.02598	ENSMUSG00000036840, ENSMUSG00000021453, ENSMUSG00000040152, ENSMUSG00000020427, ENSMUSG00000029385, ENSMUSG00000023067, ENSMUSG00000028893	152	33	2125	2.96551	0.952808	25.9419
GOTERM_CC_FAT	GO:0005886~plasma membrane	80	0.403438	16.632	0.021666	ENSMUSG00000031442, ENSMUSG00000026880, ENSMUSG00000038963, ENSMUSG00000037762, ENSMUSG00000039903, ENSMUSG00000029134, ENSMUSG00000022122, ENSMUSG00000027340, ENSMUSG00000026883, ENSMUSG00000030020, ENSMUSG00000037434, ENSMUSG00000022500, ENSMUSG00000028645, ENSMUSG00000026193, ENSMUSG00000042190, ENSMUSG00000022265, ENSMUSG00000029648, ENSMUSG00000029231, ENSMUSG00000015766, ENSMUSG00000044813,…	315	987	4821	1.24051	0.997968	25.1811
GOTERM_MF_FAT	GO:0042803~protein homodimerization activity	14	0.408906	2.9106	0.00594574	ENSMUSG00000024843, ENSMUSG00000022443, ENSMUSG00000021670, ENSMUSG00000046179, ENSMUSG00000038766, ENSMUSG00000032076, ENSMUSG00000066687, ENSMUSG00000024621, ENSMUSG00000071637, ENSMUSG00000026814, ENSMUSG00000056501, ENSMUSG00000021576, ENSMUSG00000045730, ENSMUSG00000027803	331	91	5031	2.33837	0.957348	8.2917
GOTERM_BP_FAT	GO:0042060~wound healing	9	0.422519	1.8711	0.0185185	ENSMUSG00000033373, ENSMUSG00000022383, ENSMUSG00000020717, ENSMUSG00000026193, ENSMUSG00000050953, ENSMUSG00000021109, ENSMUSG00000000078, ENSMUSG00000028128, ENSMUSG00000023224	354	51	5288	2.63609	1	27.3164
KEGG_PATHWAY	mmu04630:Jak-STAT signaling pathway	9	0.425924	1.8711	0.0375521	ENSMUSG00000037211, ENSMUSG00000024014, ENSMUSG00000022146, ENSMUSG00000007659, ENSMUSG00000041417, ENSMUSG00000022346, ENSMUSG00000053113, ENSMUSG00000023206, ENSMUSG00000024427	152	55	2125	2.28768	0.988203	35.382
GOTERM_BP_FAT	GO:0007155~cell adhesion	23	0.427	4.7817	0.0202309	ENSMUSG00000001029, ENSMUSG00000019899, ENSMUSG00000054364, ENSMUSG00000028195, ENSMUSG00000020717, ENSMUSG00000022443, ENSMUSG00000028364, ENSMUSG00000040152, ENSMUSG00000041731, ENSMUSG00000002900, ENSMUSG00000021614, ENSMUSG00000021365, ENSMUSG00000032076, ENSMUSG00000032332, ENSMUSG00000023905, ENSMUSG00000023885, ENSMUSG00000053475, ENSMUSG00000019997, ENSMUSG00000026193, ENSMUSG00000026814,…	354	208	5288	1.65178	1	29.4509
GOTERM_BP_FAT	GO:0022610~biological adhesion	23	0.427	4.7817	0.0202309	ENSMUSG00000001029, ENSMUSG00000019899, ENSMUSG00000054364, ENSMUSG00000028195, ENSMUSG00000020717, ENSMUSG00000022443, ENSMUSG00000028364, ENSMUSG00000040152, ENSMUSG00000041731, ENSMUSG00000002900, ENSMUSG00000021614, ENSMUSG00000021365, ENSMUSG00000032076, ENSMUSG00000032332, ENSMUSG00000023905, ENSMUSG00000023885, ENSMUSG00000053475, ENSMUSG00000019997, ENSMUSG00000026193, ENSMUSG00000026814,…	354	208	5288	1.65178	1	29.4509
GOTERM_BP_FAT	GO:0007179~transforming growth factor beta receptor signaling pathway	7	0.431168	1.4553	0.0201994	ENSMUSG00000001870, ENSMUSG00000040488, ENSMUSG00000029287, ENSMUSG00000026814, ENSMUSG00000027660, ENSMUSG00000031555, ENSMUSG00000000530	354	33	5288	3.16864	1	29.4121
SP_PIR_KEYWORDS	transmembrane	115	0.431196	23.9085	0.0460593	ENSMUSG00000037762, ENSMUSG00000031875, ENSMUSG00000033272, ENSMUSG00000022122, ENSMUSG00000022848, ENSMUSG00000028982, ENSMUSG00000032449, ENSMUSG00000027864, ENSMUSG00000049047, ENSMUSG00000028645, ENSMUSG00000042190, ENSMUSG00000022265, ENSMUSG00000029231, ENSMUSG00000023828, ENSMUSG00000025509, ENSMUSG00000041189, ENSMUSG00000001334, ENSMUSG00000027397, ENSMUSG00000007659, ENSMUSG00000020681,…	454	1599	7315	1.1588	1	47.4858
GOTERM_BP_FAT	GO:0043009~chordate embryonic development	24	0.435843	4.9896	0.0201935	ENSMUSG00000028195, ENSMUSG00000052957, ENSMUSG00000022443, ENSMUSG00000030790, ENSMUSG00000031987, ENSMUSG00000021109, ENSMUSG00000036617, ENSMUSG00000027660, ENSMUSG00000029287, ENSMUSG00000022150, ENSMUSG00000031548, ENSMUSG00000042622, ENSMUSG00000041235, ENSMUSG00000037434, ENSMUSG00000050953, ENSMUSG00000007659, ENSMUSG00000039910, ENSMUSG00000005836, ENSMUSG00000056501, ENSMUSG00000029231,…	354	220	5288	1.62958	1	29.4049
GOTERM_BP_FAT	GO:0008406~gonad development	8	0.43821	1.6632	0.0197391	ENSMUSG00000022893, ENSMUSG00000048756, ENSMUSG00000062960, ENSMUSG00000020063, ENSMUSG00000048490, ENSMUSG00000007659, ENSMUSG00000021765, ENSMUSG00000024949	354	42	5288	2.84531	1	28.8441
GOTERM_BP_FAT	GO:0007517~muscle organ development	14	0.440076	2.9106	0.0201542	ENSMUSG00000061013, ENSMUSG00000028364, ENSMUSG00000031987, ENSMUSG00000020063, ENSMUSG00000029287, ENSMUSG00000022951, ENSMUSG00000019947, ENSMUSG00000032085, ENSMUSG00000079243, ENSMUSG00000022510, ENSMUSG00000034640, ENSMUSG00000030470, ENSMUSG00000026814, ENSMUSG00000005836	354	104	5288	2.01086	1	29.3566
GOTERM_BP_FAT	GO:0009792~embryonic development ending in birth or egg hatching	24	0.442039	4.9896	0.0233109	ENSMUSG00000028195, ENSMUSG00000052957, ENSMUSG00000022443, ENSMUSG00000030790, ENSMUSG00000031987, ENSMUSG00000021109, ENSMUSG00000036617, ENSMUSG00000027660, ENSMUSG00000029287, ENSMUSG00000022150, ENSMUSG00000031548, ENSMUSG00000042622, ENSMUSG00000041235, ENSMUSG00000037434, ENSMUSG00000050953, ENSMUSG00000007659, ENSMUSG00000039910, ENSMUSG00000005836, ENSMUSG00000056501, ENSMUSG00000029231,…	354	223	5288	1.60766	1	33.1424
GOTERM_BP_FAT	GO:0009611~response to wounding	15	0.442296	3.1185	0.0215073	ENSMUSG00000035356, ENSMUSG00000029380, ENSMUSG00000020717, ENSMUSG00000025139, ENSMUSG00000021109, ENSMUSG00000061878, ENSMUSG00000040152, ENSMUSG00000030669, ENSMUSG00000033373, ENSMUSG00000022383, ENSMUSG00000026193, ENSMUSG00000050953, ENSMUSG00000028128, ENSMUSG00000000078, ENSMUSG00000023224	354	116	5288	1.93162	1	31.0034
GOTERM_MF_FAT	GO:0001871~pattern binding	10	0.44427	2.079	0.0077436	ENSMUSG00000028195, ENSMUSG00000022893, ENSMUSG00000023885, ENSMUSG00000053475, ENSMUSG00000026193, ENSMUSG00000019997, ENSMUSG00000029287, ENSMUSG00000040152, ENSMUSG00000028776, ENSMUSG00000021614	331	54	5031	2.8147	0.98363	10.6699
GOTERM_MF_FAT	GO:0030247~polysaccharide binding	10	0.44427	2.079	0.0077436	ENSMUSG00000028195, ENSMUSG00000022893, ENSMUSG00000023885, ENSMUSG00000053475, ENSMUSG00000026193, ENSMUSG00000019997, ENSMUSG00000029287, ENSMUSG00000040152, ENSMUSG00000028776, ENSMUSG00000021614	331	54	5031	2.8147	0.98363	10.6699
GOTERM_BP_FAT	GO:0006350~transcription	71	0.445176	14.7609	0.0220024	ENSMUSG00000036376, ENSMUSG00000021109, ENSMUSG00000059436, ENSMUSG00000028341, ENSMUSG00000024926, ENSMUSG00000038418, ENSMUSG00000018347, ENSMUSG00000046179, ENSMUSG00000018143, ENSMUSG00000033373, ENSMUSG00000022500, ENSMUSG00000025612, ENSMUSG00000027829, ENSMUSG00000042895, ENSMUSG00000042197, ENSMUSG00000000078, ENSMUSG00000044167, ENSMUSG00000037621, ENSMUSG00000030256, ENSMUSG00000029068,…	354	837	5288	1.26713	1	31.5969
GOTERM_BP_FAT	GO:0040007~growth	13	0.445639	2.7027	0.02326	ENSMUSG00000030208, ENSMUSG00000040268, ENSMUSG00000030790, ENSMUSG00000052957, ENSMUSG00000048756, ENSMUSG00000029287, ENSMUSG00000029512, ENSMUSG00000019947, ENSMUSG00000027797, ENSMUSG00000027433, ENSMUSG00000050953, ENSMUSG00000007659, ENSMUSG00000018736	354	95	5288	2.04413	1	33.0829
GOTERM_BP_FAT	GO:0002460~adaptive immune response based on somatic recombination of immune receptors built from immunoglobulin superfamily domains	7	0.449105	1.4553	0.0231946	ENSMUSG00000036594, ENSMUSG00000021453, ENSMUSG00000026656, ENSMUSG00000024610, ENSMUSG00000026288, ENSMUSG00000023224, ENSMUSG00000039217	354	34	5288	3.07544	1	33.0063
GOTERM_BP_FAT	GO:0002250~adaptive immune response	7	0.449105	1.4553	0.0231946	ENSMUSG00000036594, ENSMUSG00000021453, ENSMUSG00000026656, ENSMUSG00000024610, ENSMUSG00000026288, ENSMUSG00000023224, ENSMUSG00000039217	354	34	5288	3.07544	1	33.0063
GOTERM_BP_FAT	GO:0042698~ovulation cycle	6	0.449109	1.2474	0.0225752	ENSMUSG00000022893, ENSMUSG00000048756, ENSMUSG00000062960, ENSMUSG00000020063, ENSMUSG00000048490, ENSMUSG00000007659	354	25	5288	3.58508	1	32.2774
GOTERM_BP_FAT	GO:0022602~ovulation cycle process	6	0.449109	1.2474	0.0225752	ENSMUSG00000022893, ENSMUSG00000048756, ENSMUSG00000062960, ENSMUSG00000020063, ENSMUSG00000048490, ENSMUSG00000007659	354	25	5288	3.58508	1	32.2774
GOTERM_BP_FAT	GO:0006952~defense response	15	0.450847	3.1185	0.023005	ENSMUSG00000035356, ENSMUSG00000029380, ENSMUSG00000026656, ENSMUSG00000025139, ENSMUSG00000021109, ENSMUSG00000061878, ENSMUSG00000040152, ENSMUSG00000030669, ENSMUSG00000036594, ENSMUSG00000037523, ENSMUSG00000023973, ENSMUSG00000026193, ENSMUSG00000024610, ENSMUSG00000023224, ENSMUSG00000060802	354	117	5288	1.91511	1	32.784
GOTERM_BP_FAT	GO:0007169~transmembrane receptor protein tyrosine kinase signaling pathway	14	0.451731	2.9106	0.0249381	ENSMUSG00000040268, ENSMUSG00000028876, ENSMUSG00000041417, ENSMUSG00000032515, ENSMUSG00000019947, ENSMUSG00000002489, ENSMUSG00000034640, ENSMUSG00000038894, ENSMUSG00000024621, ENSMUSG00000062960, ENSMUSG00000019997, ENSMUSG00000029648, ENSMUSG00000044167, ENSMUSG00000029231	354	107	5288	1.95449	1	35.0184
GOTERM_BP_FAT	GO:0051180~vitamin transport	3	0.452414	0.623701	0.0243643	ENSMUSG00000028645, ENSMUSG00000027340, ENSMUSG00000003153	354	4	5288	11.2034	1	34.3625
GOTERM_BP_FAT	GO:0019884~antigen processing and presentation of exogenous antigen	4	0.455215	0.831601	0.0248843	ENSMUSG00000036594, ENSMUSG00000026656, ENSMUSG00000024610, ENSMUSG00000060802	354	10	5288	5.97514	1	34.9571
UP_SEQ_FEATURE	domain:EGF-like 1	8	0.460897	1.6632	0.00612455	ENSMUSG00000001870, ENSMUSG00000023885, ENSMUSG00000040488, ENSMUSG00000040152, ENSMUSG00000030605, ENSMUSG00000028073, ENSMUSG00000021614, ENSMUSG00000006369	457	36	7289	3.54437	0.999825	9.63317
UP_SEQ_FEATURE	compositionally biased region:Poly-Ser	24	0.465684	4.9896	0.00665498	ENSMUSG00000049516, ENSMUSG00000036376, ENSMUSG00000037211, ENSMUSG00000052957, ENSMUSG00000001964, ENSMUSG00000042548, ENSMUSG00000028341, ENSMUSG00000041731, ENSMUSG00000002996, ENSMUSG00000048285, ENSMUSG00000029512, ENSMUSG00000037808, ENSMUSG00000029670, ENSMUSG00000020893, ENSMUSG00000033502, ENSMUSG00000069495, ENSMUSG00000030020, ENSMUSG00000038894, ENSMUSG00000039087, ENSMUSG00000020593,…	457	212	7289	1.80562	0.999917	10.4251
SP_PIR_KEYWORDS	Immunoglobulin domain	13	0.4665	2.7027	0.054584	ENSMUSG00000001029, ENSMUSG00000020717, ENSMUSG00000026656, ENSMUSG00000021614, ENSMUSG00000027864, ENSMUSG00000032076, ENSMUSG00000026443, ENSMUSG00000024621, ENSMUSG00000062960, ENSMUSG00000014361, ENSMUSG00000029648, ENSMUSG00000029231, ENSMUSG00000060802	454	116	7315	1.80569	1	53.5456
SP_PIR_KEYWORDS	membrane	155	0.46912	32.2245	0.0532736	ENSMUSG00000031442, ENSMUSG00000037762, ENSMUSG00000031875, ENSMUSG00000033272, ENSMUSG00000022848, ENSMUSG00000022122, ENSMUSG00000028982, ENSMUSG00000032449, ENSMUSG00000039637, ENSMUSG00000027864, ENSMUSG00000049047, ENSMUSG00000022500, ENSMUSG00000020263, ENSMUSG00000028645, ENSMUSG00000047250, ENSMUSG00000042190, ENSMUSG00000022265, ENSMUSG00000029231, ENSMUSG00000044813, ENSMUSG00000023828,…	454	2230	7315	1.11992	1	52.6583
KEGG_PATHWAY	mmu04512:ECM-receptor interaction	10	0.474251	2.079	0.00552718	ENSMUSG00000019899, ENSMUSG00000026042, ENSMUSG00000031502, ENSMUSG00000017009, ENSMUSG00000031503, ENSMUSG00000028364, ENSMUSG00000023885, ENSMUSG00000026193, ENSMUSG00000040152, ENSMUSG00000002900	152	48	2125	2.91255	0.474251	6.12759
SP_PIR_KEYWORDS	transcription factor	5	0.474306	1.0395	0.0575762	ENSMUSG00000074622, ENSMUSG00000021109, ENSMUSG00000030256, ENSMUSG00000056501, ENSMUSG00000018143	454	24	7315	3.35674	1	55.5141
GOTERM_BP_FAT	GO:0048008~platelet-derived growth factor receptor signaling pathway	5	0.486345	1.0395	0.0282954	ENSMUSG00000040268, ENSMUSG00000034640, ENSMUSG00000029231, ENSMUSG00000032515, ENSMUSG00000019947	354	18	5288	4.1494	1	38.7336
GOTERM_BP_FAT	GO:0003007~heart morphogenesis	8	0.486941	1.6632	0.027999	ENSMUSG00000041235, ENSMUSG00000079243, ENSMUSG00000022893, ENSMUSG00000031987, ENSMUSG00000050953, ENSMUSG00000021109, ENSMUSG00000029287, ENSMUSG00000026814	354	45	5288	2.65562	1	38.4138
GOTERM_CC_FAT	GO:0016604~nuclear body	12	0.493096	2.4948	0.0307287	ENSMUSG00000010097, ENSMUSG00000066687, ENSMUSG00000031925, ENSMUSG00000005609, ENSMUSG00000027829, ENSMUSG00000029634, ENSMUSG00000020850, ENSMUSG00000039087, ENSMUSG00000028809, ENSMUSG00000029068, ENSMUSG00000022346, ENSMUSG00000015748	315	90	4821	2.04063	0.999854	33.8574
GOTERM_MF_FAT	GO:0030246~carbohydrate binding	15	0.497662	3.1185	0.0103578	ENSMUSG00000028195, ENSMUSG00000060703, ENSMUSG00000022893, ENSMUSG00000039903, ENSMUSG00000021903, ENSMUSG00000040152, ENSMUSG00000029287, ENSMUSG00000021614, ENSMUSG00000045930, ENSMUSG00000023885, ENSMUSG00000053475, ENSMUSG00000019997, ENSMUSG00000026193, ENSMUSG00000021130, ENSMUSG00000028776	331	108	5031	2.11103	0.995945	14.0258
GOTERM_BP_FAT	GO:0001666~response to hypoxia	7	0.498946	1.4553	0.030048	ENSMUSG00000022383, ENSMUSG00000032942, ENSMUSG00000021822, ENSMUSG00000021109, ENSMUSG00000020681, ENSMUSG00000039910, ENSMUSG00000039217	354	36	5288	2.90458	1	40.5927
GOTERM_BP_FAT	GO:0048585~negative regulation of response to stimulus	6	0.498991	1.2474	0.0307648	ENSMUSG00000022383, ENSMUSG00000026656, ENSMUSG00000045730, ENSMUSG00000053113, ENSMUSG00000026288, ENSMUSG00000023224	354	27	5288	3.31952	1	41.3376
GOTERM_BP_FAT	GO:0043069~negative regulation of programmed cell death	15	0.500047	3.1185	0.0297846	ENSMUSG00000079037, ENSMUSG00000061878, ENSMUSG00000041417, ENSMUSG00000020423, ENSMUSG00000002289, ENSMUSG00000022510, ENSMUSG00000024014, ENSMUSG00000024610, ENSMUSG00000007659, ENSMUSG00000039910, ENSMUSG00000044167, ENSMUSG00000056501, ENSMUSG00000023067, ENSMUSG00000022346, ENSMUSG00000031431	354	121	5288	1.8518	1	40.3167
GOTERM_BP_FAT	GO:0043066~negative regulation of apoptosis	15	0.500047	3.1185	0.0297846	ENSMUSG00000079037, ENSMUSG00000061878, ENSMUSG00000041417, ENSMUSG00000020423, ENSMUSG00000002289, ENSMUSG00000022510, ENSMUSG00000024014, ENSMUSG00000024610, ENSMUSG00000007659, ENSMUSG00000039910, ENSMUSG00000044167, ENSMUSG00000056501, ENSMUSG00000023067, ENSMUSG00000022346, ENSMUSG00000031431	354	121	5288	1.8518	1	40.3167
GOTERM_BP_FAT	GO:0060548~negative regulation of cell death	15	0.500047	3.1185	0.0297846	ENSMUSG00000079037, ENSMUSG00000061878, ENSMUSG00000041417, ENSMUSG00000020423, ENSMUSG00000002289, ENSMUSG00000022510, ENSMUSG00000024014, ENSMUSG00000024610, ENSMUSG00000007659, ENSMUSG00000039910, ENSMUSG00000044167, ENSMUSG00000056501, ENSMUSG00000023067, ENSMUSG00000022346, ENSMUSG00000031431	354	121	5288	1.8518	1	40.3167
GOTERM_BP_FAT	GO:0001501~skeletal system development	16	0.501949	3.3264	0.0306649	ENSMUSG00000040268, ENSMUSG00000052957, ENSMUSG00000031885, ENSMUSG00000021109, ENSMUSG00000036617, ENSMUSG00000020427, ENSMUSG00000032515, ENSMUSG00000019947, ENSMUSG00000066687, ENSMUSG00000026042, ENSMUSG00000034640, ENSMUSG00000022510, ENSMUSG00000019997, ENSMUSG00000029231, ENSMUSG00000022346, ENSMUSG00000027803	354	133	5288	1.79703	1	41.2343
GOTERM_BP_FAT	GO:0008283~cell proliferation	15	0.505353	3.1185	0.0316872	ENSMUSG00000061353, ENSMUSG00000029287, ENSMUSG00000043004, ENSMUSG00000046179, ENSMUSG00000020263, ENSMUSG00000022510, ENSMUSG00000038894, ENSMUSG00000024014, ENSMUSG00000045382, ENSMUSG00000024610, ENSMUSG00000007659, ENSMUSG00000021765, ENSMUSG00000056501, ENSMUSG00000018736, ENSMUSG00000044813	354	122	5288	1.83662	1	42.2833
SP_PIR_KEYWORDS	cyclin	5	0.508559	1.0395	0.0653292	ENSMUSG00000027829, ENSMUSG00000040957, ENSMUSG00000029385, ENSMUSG00000023067, ENSMUSG00000029068	454	25	7315	3.22247	1	60.2608
GOTERM_BP_FAT	GO:0006898~receptor-mediated endocytosis	4	0.510931	0.831601	0.0325576	ENSMUSG00000022150, ENSMUSG00000045730, ENSMUSG00000029512, ENSMUSG00000034255	354	11	5288	5.43195	1	43.1624
GOTERM_BP_FAT	GO:0030162~regulation of proteolysis	4	0.510931	0.831601	0.0325576	ENSMUSG00000040488, ENSMUSG00000031555, ENSMUSG00000041550, ENSMUSG00000023224	354	11	5288	5.43195	1	43.1624
GOTERM_MF_FAT	GO:0051183~vitamin transporter activity	3	0.517184	0.623701	0.0123113	ENSMUSG00000028645, ENSMUSG00000027340, ENSMUSG00000003153	331	3	5031	15.1994	0.998574	16.4564
GOTERM_BP_FAT	GO:0070482~response to oxygen levels	7	0.517624	1.4553	0.0339239	ENSMUSG00000022383, ENSMUSG00000032942, ENSMUSG00000021822, ENSMUSG00000021109, ENSMUSG00000020681, ENSMUSG00000039910, ENSMUSG00000039217	354	37	5288	2.82608	1	44.5171
GOTERM_BP_FAT	GO:0051726~regulation of cell cycle	15	0.518986	3.1185	0.0336771	ENSMUSG00000054364, ENSMUSG00000048787, ENSMUSG00000052957, ENSMUSG00000021453, ENSMUSG00000040957, ENSMUSG00000024042, ENSMUSG00000039910, ENSMUSG00000029385, ENSMUSG00000020349, ENSMUSG00000023067, ENSMUSG00000022346, ENSMUSG00000048878, ENSMUSG00000052837, ENSMUSG00000007812, ENSMUSG00000025878	354	123	5288	1.82169	1	44.2747
GOTERM_BP_FAT	GO:0030155~regulation of cell adhesion	8	0.521267	1.6632	0.0346488	ENSMUSG00000019899, ENSMUSG00000028195, ENSMUSG00000040152, ENSMUSG00000039910, ENSMUSG00000041417, ENSMUSG00000002900, ENSMUSG00000030669, ENSMUSG00000039217	354	47	5288	2.54261	1	45.2235
GOTERM_BP_FAT	GO:0045321~leukocyte activation	12	0.531409	2.4948	0.0360266	ENSMUSG00000021453, ENSMUSG00000022443, ENSMUSG00000007476, ENSMUSG00000031885, ENSMUSG00000061353, ENSMUSG00000045382, ENSMUSG00000026656, ENSMUSG00000024610, ENSMUSG00000041417, ENSMUSG00000005125, ENSMUSG00000038418, ENSMUSG00000044813	354	90	5288	1.99171	1	46.5428
GOTERM_BP_FAT	GO:0006954~inflammatory response	9	0.53983	1.8711	0.03727	ENSMUSG00000035356, ENSMUSG00000029380, ENSMUSG00000061878, ENSMUSG00000026193, ENSMUSG00000021109, ENSMUSG00000025139, ENSMUSG00000040152, ENSMUSG00000023224, ENSMUSG00000030669	354	58	5288	2.31794	1	47.7076
SP_PIR_KEYWORDS	cell binding	3	0.549334	0.623701	0.083582	ENSMUSG00000031502, ENSMUSG00000031503, ENSMUSG00000002900	454	8	7315	6.04213	1	69.6453
GOTERM_MF_FAT	GO:0005539~glycosaminoglycan binding	9	0.550016	1.8711	0.014982	ENSMUSG00000028195, ENSMUSG00000022893, ENSMUSG00000023885, ENSMUSG00000053475, ENSMUSG00000026193, ENSMUSG00000019997, ENSMUSG00000029287, ENSMUSG00000040152, ENSMUSG00000021614	331	50	5031	2.73589	0.99966	19.676
GOTERM_BP_FAT	GO:0045671~negative regulation of osteoclast differentiation	3	0.550939	0.623701	0.03883	ENSMUSG00000048546, ENSMUSG00000041417, ENSMUSG00000026288	354	5	5288	8.96271	1	49.1352
GOTERM_BP_FAT	GO:0002495~antigen processing and presentation of peptide antigen via MHC class II	3	0.550939	0.623701	0.03883	ENSMUSG00000036594, ENSMUSG00000026656, ENSMUSG00000024610	354	5	5288	8.96271	1	49.1352
GOTERM_BP_FAT	GO:0002504~antigen processing and presentation of peptide or polysaccharide antigen via MHC class II	3	0.550939	0.623701	0.03883	ENSMUSG00000036594, ENSMUSG00000026656, ENSMUSG00000024610	354	5	5288	8.96271	1	49.1352
GOTERM_BP_FAT	GO:0019886~antigen processing and presentation of exogenous peptide antigen via MHC class II	3	0.550939	0.623701	0.03883	ENSMUSG00000036594, ENSMUSG00000026656, ENSMUSG00000024610	354	5	5288	8.96271	1	49.1352
GOTERM_BP_FAT	GO:0060347~heart trabecula formation	3	0.550939	0.623701	0.03883	ENSMUSG00000022893, ENSMUSG00000031987, ENSMUSG00000029287	354	5	5288	8.96271	1	49.1352
SP_PIR_KEYWORDS	Lectin	6	0.552834	1.2474	0.0758297	ENSMUSG00000060703, ENSMUSG00000045930, ENSMUSG00000039903, ENSMUSG00000021903, ENSMUSG00000021130, ENSMUSG00000021614	454	37	7315	2.61281	1	65.9437
SP_PIR_KEYWORDS	collagen	5	0.553424	1.0395	0.082367	ENSMUSG00000026042, ENSMUSG00000031502, ENSMUSG00000032332, ENSMUSG00000031503, ENSMUSG00000022371	454	27	7315	2.98377	1	69.091
SP_PIR_KEYWORDS	nucleus	135	0.557193	28.0665	0.0810413	ENSMUSG00000048756, ENSMUSG00000021109, ENSMUSG00000020075, ENSMUSG00000041057, ENSMUSG00000038418, ENSMUSG00000046179, ENSMUSG00000053801, ENSMUSG00000033502, ENSMUSG00000020263, ENSMUSG00000025612, ENSMUSG00000037376, ENSMUSG00000042197, ENSMUSG00000000078, ENSMUSG00000030256, ENSMUSG00000030087, ENSMUSG00000074622, ENSMUSG00000072872, ENSMUSG00000028834, ENSMUSG00000002996, ENSMUSG00000042622,…	454	1949	7315	1.11604	1	68.4754
SP_PIR_KEYWORDS	repressor	21	0.560318	4.3659	0.0795391	ENSMUSG00000074622, ENSMUSG00000026628, ENSMUSG00000028423, ENSMUSG00000072872, ENSMUSG00000048490, ENSMUSG00000059436, ENSMUSG00000042548, ENSMUSG00000002996, ENSMUSG00000024949, ENSMUSG00000018143, ENSMUSG00000046179, ENSMUSG00000042622, ENSMUSG00000005610, ENSMUSG00000046791, ENSMUSG00000001156, ENSMUSG00000056749, ENSMUSG00000025612, ENSMUSG00000039087, ENSMUSG00000030256, ENSMUSG00000048878,…	454	231	7315	1.46476	1	67.7642
GOTERM_BP_FAT	GO:0048568~embryonic organ development	13	0.562315	2.7027	0.0404711	ENSMUSG00000074622, ENSMUSG00000028195, ENSMUSG00000030790, ENSMUSG00000052957, ENSMUSG00000031987, ENSMUSG00000021109, ENSMUSG00000028341, ENSMUSG00000041235, ENSMUSG00000039910, ENSMUSG00000056501, ENSMUSG00000022346, ENSMUSG00000053113, ENSMUSG00000052837	354	103	5288	1.88536	1	50.5974
SP_PIR_KEYWORDS	activator	23	0.565646	4.7817	0.0894653	ENSMUSG00000074622, ENSMUSG00000035356, ENSMUSG00000043962, ENSMUSG00000059436, ENSMUSG00000021109, ENSMUSG00000055116, ENSMUSG00000024926, ENSMUSG00000032515, ENSMUSG00000038418, ENSMUSG00000033373, ENSMUSG00000056749, ENSMUSG00000022383, ENSMUSG00000022510, ENSMUSG00000025612, ENSMUSG00000071637, ENSMUSG00000042895, ENSMUSG00000000078, ENSMUSG00000039087, ENSMUSG00000005836, ENSMUSG00000056501,…	454	263	7315	1.40906	1	72.2016
GOTERM_BP_FAT	GO:0051056~regulation of small GTPase mediated signal transduction	15	0.573202	3.1185	0.0425464	ENSMUSG00000031442, ENSMUSG00000041992, ENSMUSG00000038668, ENSMUSG00000037211, ENSMUSG00000003134, ENSMUSG00000062232, ENSMUSG00000030134, ENSMUSG00000026883, ENSMUSG00000039976, ENSMUSG00000017132, ENSMUSG00000002489, ENSMUSG00000042895, ENSMUSG00000021215, ENSMUSG00000034255, ENSMUSG00000018736	354	127	5288	1.76431	1	52.3899
[truncated: 170 more rows]

## Sheet: m6+
mu6 up, intensity>50,n=561, unambiguous
[truncated: 386 more rows]

## Sheet: m10+
mu10 upregulated, intensity>50, n=562, unambiguous
[truncated: 375 more rows]

[truncated: 3 more sheets: mu3-, mu6-, mu10-]
