# Supplementary material for: Transcriptome analysis of the spalax hypoxia survival response includes suppression of apoptosis and tight control of angiogenesis
Source: BMC Genomics. 2012 Nov 13;13:615. doi: 10.1186/1471-2164-13-615 (PMC3533650; doi:10.1186/1471-2164-13-615)
Supplement: Additional file 7 — Table S7. GO terms enriched among rat genes differentially expressed in mu6, and br6. The table includes DAVID enrichment profiles for all rat data. [file 1471-2164-13-615-S7.xlsx]

## Sheet: rat br6 up n=132
Category	Term	Count	Benjamini	Genes	%	PValue	List Total	Pop Hits	Pop Total	Fold Enrichment	Bonferroni	FDR
GOTERM_CC_FAT	GO:0005833~hemoglobin complex	5	6.30045e-05	NM_001013853, NM_001024805, NM_013096, NM_033234, NM_198776, NM_001111269	3.78788	3.21462e-07	100	7	9903	70.7357	6.30045e-05	0.000401585
GOTERM_MF_FAT	GO:0005344~oxygen transporter activity	5	0.000356296	NM_001013853, NM_001024805, NM_013096, NM_033234, NM_198776, NM_001111269	3.78788	1.14218e-06	95	10	10663	56.1211	0.000356296	0.00153541
GOTERM_BP_FAT	GO:0015669~gas transport	6	0.000437678	NM_001013853, NM_001024805, NM_013096, NM_012778, NM_033234, NM_198776, NM_001111269	4.54545	2.76547e-07	104	16	10886	39.2524	0.000437678	0.000462484
INTERPRO	IPR000971:Globin, subset	5	0.000562731	NM_001013853, NM_001024805, NM_013096, NM_033234, NM_198776, NM_001111269	3.78788	2.12411e-06	102	10	9805	48.0637	0.000562731	0.00278467
INTERPRO	IPR012292:Globin	5	0.000562731	NM_001013853, NM_001024805, NM_013096, NM_033234, NM_198776, NM_001111269	3.78788	2.12411e-06	102	10	9805	48.0637	0.000562731	0.00278467
SP_PIR_KEYWORDS	oxygen transport	5	0.000685146	NM_001013853, NM_001024805, NM_013096, NM_033234, NM_198776, NM_001111269	3.78788	3.78662e-06	105	10	8725	41.5476	0.000685146	0.00466838
GOTERM_BP_FAT	GO:0015671~oxygen transport	5	0.00120202	NM_001013853, NM_001024805, NM_013096, NM_033234, NM_198776, NM_001111269	3.78788	1.51957e-06	104	10	10886	52.3365	0.00240259	0.00254124
GOTERM_BP_FAT	GO:0048878~chemical homeostasis	18	0.00126005	NM_001137564, NM_012798, NM_138826, NM_012580, NM_012620, NM_016996, NM_031699, NM_031836, NM_012833, NM_013197, NM_001110334, NM_012547, NM_012715, NM_012598, NM_031123, NM_031010, NM_024399, NM_013025, NM_023970	13.6364	2.38946e-06	104	481	10886	3.91708	0.00377538	0.00399597
SP_PIR_KEYWORDS	angiogenesis	6	0.00307788	NM_053595, NM_001134593, NM_031836, NM_001003403, NM_001110334, NM_019305, NM_019143	4.54545	3.40616e-05	105	32	8725	15.5804	0.00614629	0.0419861
SP_PIR_KEYWORDS	heparin-binding	6	0.00369768	NM_024400, NM_031836, NM_001110334, NM_019305, NM_012598, NM_019143, NM_013025	4.54545	6.13992e-05	105	36	8725	13.8492	0.0110521	0.0756721
PIR_SUPERFAMILY	PIRSF500045:hemoglobin, vertebrate type	4	0.00411657	NM_001024805, NM_013096, NM_033234, NM_198776, NM_001111269	3.0303	5.35708e-05	62	6	4277	45.9892	0.00411657	0.0565059
GOTERM_BP_FAT	GO:0070482~response to oxygen levels	11	0.00541681	NM_053595, NM_080906, NM_031836, NM_001003403, NM_013197, NM_001110334, NM_080782, NM_012547, NM_012715, NM_021838, NM_012580, NM_017365	8.33333	1.37246e-05	104	193	10886	5.96582	0.0214918	0.0229499
PIR_SUPERFAMILY	PIRSF036518:globin	4	0.00564262	NM_001024805, NM_013096, NM_033234, NM_198776, NM_001111269	3.0303	0.000146966	62	8	4277	34.4919	0.0112534	0.154949
GOTERM_BP_FAT	GO:0050801~ion homeostasis	15	0.00623676	NM_001137564, NM_012798, NM_138826, NM_012580, NM_016996, NM_031699, NM_012833, NM_013197, NM_012547, NM_012715, NM_031123, NM_031010, NM_024399, NM_013025, NM_023970	11.3636	1.97607e-05	104	395	10886	3.97493	0.0307972	0.0330418
GOTERM_BP_FAT	GO:0055082~cellular chemical homeostasis	14	0.00934329	NM_001137564, NM_012798, NM_138826, NM_016996, NM_031699, NM_012833, NM_013197, NM_012547, NM_012715, NM_031123, NM_031010, NM_024399, NM_013025, NM_023970	10.6061	4.15092e-05	104	368	10886	3.98213	0.0635981	0.0693957
GOTERM_BP_FAT	GO:0006873~cellular ion homeostasis	14	0.00945936	NM_001137564, NM_012798, NM_138826, NM_016996, NM_031699, NM_012833, NM_013197, NM_012547, NM_012715, NM_031123, NM_031010, NM_024399, NM_013025, NM_023970	10.6061	3.60235e-05	104	363	10886	4.03698	0.0554308	0.0602272
GOTERM_BP_FAT	GO:0001666~response to hypoxia	10	0.0111833	NM_053595, NM_080906, NM_031836, NM_001003403, NM_013197, NM_001110334, NM_012547, NM_012715, NM_021838, NM_012580, NM_017365	7.57576	5.68339e-05	104	183	10886	5.71984	0.086042	0.0950043
GOTERM_BP_FAT	GO:0042592~homeostatic process	19	0.0117326	NM_001137564, NM_012798, NM_138826, NM_012580, NM_031699, NM_012620, NM_016996, NM_031836, NM_012833, NM_013197, NM_001110334, NM_012547, NM_013096, NM_012715, NM_012598, NM_031123, NM_031010, NM_024399, NM_013025, NM_023970	14.3939	6.7097e-05	104	685	10886	2.90334	0.100771	0.112151
GOTERM_MF_FAT	GO:0046906~tetrapyrrole binding	8	0.0135232	NM_013197, NM_001013853, NM_001024805, NM_013096, NM_021838, NM_012580, NM_033234, NM_198776, NM_001111269	6.06061	0.000174542	95	134	10663	6.70102	0.0530054	0.234381
GOTERM_MF_FAT	GO:0020037~heme binding	8	0.0135526	NM_013197, NM_001013853, NM_001024805, NM_013096, NM_021838, NM_012580, NM_033234, NM_198776, NM_001111269	6.06061	0.000131196	95	128	10663	7.01513	0.0401092	0.176222
GOTERM_MF_FAT	GO:0019825~oxygen binding	5	0.015266	NM_001013853, NM_001024805, NM_013096, NM_033234, NM_198776, NM_001111269	3.78788	9.86089e-05	95	28	10663	20.0432	0.030299	0.132478
GOTERM_BP_FAT	GO:0008015~blood circulation	9	0.0160283	NM_031836, NM_001110334, NM_017099, NM_013096, NM_012547, NM_024356, NM_021838, NM_012580, NM_016996, NM_001102381	6.81818	0.000102067	104	154	10886	6.11726	0.149202	0.170557
GOTERM_BP_FAT	GO:0003013~circulatory system process	9	0.0160283	NM_031836, NM_001110334, NM_017099, NM_013096, NM_012547, NM_024356, NM_021838, NM_012580, NM_016996, NM_001102381	6.81818	0.000102067	104	154	10886	6.11726	0.149202	0.170557
GOTERM_BP_FAT	GO:0003018~vascular process in circulatory system	6	0.0163257	NM_031836, NM_001110334, NM_017099, NM_024356, NM_021838, NM_016996, NM_001102381	4.54545	0.000114374	104	51	10886	12.3145	0.165618	0.191102
SP_PIR_KEYWORDS	blood	3	0.0187807	NM_013096, NM_033234, NM_198776, NM_001111269	2.27273	0.000418902	105	3	8725	83.0952	0.0730328	0.515235
SP_PIR_KEYWORDS	oxygen carrier	3	0.0187807	NM_013096, NM_033234, NM_198776, NM_001111269	2.27273	0.000418902	105	3	8725	83.0952	0.0730328	0.515235
GOTERM_MF_FAT	GO:0001871~pattern binding	7	0.019129	NM_024400, NM_031836, NM_001110334, NM_019305, NM_012598, NM_019143, NM_013025, NM_053582	5.30303	0.000371361	95	108	10663	7.27495	0.109423	0.498066
GOTERM_MF_FAT	GO:0030247~polysaccharide binding	7	0.019129	NM_024400, NM_031836, NM_001110334, NM_019305, NM_012598, NM_019143, NM_013025, NM_053582	5.30303	0.000371361	95	108	10663	7.27495	0.109423	0.498066
GOTERM_MF_FAT	GO:0005506~iron ion binding	10	0.0215811	NM_001025740, NM_013197, NM_001013853, NM_001024805, NM_013096, NM_021838, NM_012580, NM_033234, NM_198776, NM_001111269, NM_031010	7.57576	0.000489372	95	262	10663	4.28405	0.141631	0.655859
GOTERM_BP_FAT	GO:0055066~di-, tri-valent inorganic cation homeostasis	10	0.0218555	NM_013197, NM_001137564, NM_012547, NM_012715, NM_138826, NM_012580, NM_031123, NM_016996, NM_023970, NM_013025	7.57576	0.000181456	104	213	10886	4.91423	0.249692	0.303028
GOTERM_MF_FAT	GO:0008201~heparin binding	6	0.0227273	NM_024400, NM_031836, NM_001110334, NM_019305, NM_012598, NM_019143, NM_013025	4.54545	0.000368355	95	70	10663	9.62075	0.108587	0.494043
GOTERM_BP_FAT	GO:0010035~response to inorganic substance	11	0.0229054	XM_342640, NM_021583, NM_012833, XM_001054092, NM_001137564, NM_080782, NM_012547, NM_138826, NM_021838, NM_012580, NM_016996, NM_012620	8.33333	0.000175639	104	261	10886	4.41151	0.24275	0.293326
GOTERM_BP_FAT	GO:0019725~cellular homeostasis	14	0.026088	NM_001137564, NM_012798, NM_138826, NM_016996, NM_031699, NM_012833, NM_013197, NM_012547, NM_012715, NM_031123, NM_031010, NM_024399, NM_013025, NM_023970	10.6061	0.000233757	104	437	10886	3.35337	0.309322	0.390209
GOTERM_MF_FAT	GO:0019911~structural constituent of myelin sheath	3	0.0290551	NM_022589, NM_012798, NM_012720	2.27273	0.000755754	95	5	10663	67.3453	0.210128	1.01119
SP_PIR_KEYWORDS	iron	10	0.0299347	NM_001025740, NM_001013853, NM_001024805, NM_013096, NM_021838, NM_053562, NM_012580, NM_033234, NM_198776, NM_001111269, NM_031010	7.57576	0.000839204	105	209	8725	3.97585	0.140977	1.02974
GOTERM_BP_FAT	GO:0042127~regulation of cell proliferation	17	0.0305284	NM_053595, NM_012912, NM_019305, NM_080782, NM_021838, NM_012580, NM_001105720, NM_016996, NM_012620, NM_021583, NM_031836, NM_001110334, NM_053713, NM_001013181, NM_012547, NM_012715, NM_031010, NM_033237	12.8788	0.000293742	104	636	10886	2.79787	0.371904	0.490109
GOTERM_BP_FAT	GO:0048514~blood vessel morphogenesis	9	0.0313343	NM_053595, NM_031836, NM_001003403, NM_001110334, NM_001108977, NM_019305, NM_021838, NM_012580, NM_012722, NM_001002827	6.81818	0.000321724	104	182	10886	5.17614	0.399127	0.536679
GOTERM_BP_FAT	GO:0009611~response to wounding	13	0.0434904	NM_031591, NM_019305, NM_012580, NM_012620, NM_021583, NM_021595, NM_001004263, NM_012547, NM_012715, NM_019143, NM_001106690, NM_033237, NM_013025	9.84848	0.000477395	104	410	10886	3.3189	0.53041	0.795386
GOTERM_BP_FAT	GO:0008285~negative regulation of cell proliferation	10	0.0520048	NM_021583, NM_001013181, NM_080782, NM_053713, NM_019305, NM_012547, NM_012715, NM_021838, NM_012580, NM_033237	7.57576	0.000607083	104	251	10886	4.17024	0.617606	1.01043
GOTERM_BP_FAT	GO:0030005~cellular di-, tri-valent inorganic cation homeostasis	9	0.0522956	NM_013197, NM_001137564, NM_012547, NM_012715, NM_138826, NM_031123, NM_016996, NM_023970, NM_013025	6.81818	0.00064448	104	202	10886	4.66365	0.6396	1.07236
GOTERM_MF_FAT	GO:0005539~glycosaminoglycan binding	6	0.0524987	NM_024400, NM_031836, NM_001110334, NM_019305, NM_012598, NM_019143, NM_013025	4.54545	0.00155438	95	96	10663	7.01513	0.384514	2.06945
GOTERM_BP_FAT	GO:0055080~cation homeostasis	10	0.0538663	NM_013197, NM_001137564, NM_012547, NM_012715, NM_138826, NM_012580, NM_031123, NM_016996, NM_023970, NM_013025	7.57576	0.000699331	104	256	10886	4.08879	0.669592	1.16312
SP_PIR_KEYWORDS	heme	7	0.0547471	NM_001013853, NM_001024805, NM_013096, NM_021838, NM_012580, NM_033234, NM_198776, NM_001111269	5.30303	0.00186465	105	109	8725	5.33639	0.286674	2.27478
GOTERM_BP_FAT	GO:0032496~response to lipopolysaccharide	7	0.0555911	NM_021583, NM_017099, NM_001106430, NM_024356, NM_012715, NM_021838, NM_001105720	5.30303	0.000758472	104	115	10886	6.3714	0.699142	1.2609
GOTERM_BP_FAT	GO:0002237~response to molecule of bacterial origin	7	0.0715669	NM_021583, NM_017099, NM_001106430, NM_024356, NM_012715, NM_021838, NM_001105720	5.30303	0.00117204	104	125	10886	5.86169	0.84377	1.94211
GOTERM_BP_FAT	GO:0001525~angiogenesis	7	0.0716852	NM_053595, NM_031836, NM_001003403, NM_001110334, NM_019305, NM_021838, NM_012580, NM_001002827	5.30303	0.00103324	104	122	10886	6.00583	0.805332	1.71398
GOTERM_BP_FAT	GO:0035150~regulation of tube size	5	0.0733958	NM_017099, NM_024356, NM_021838, NM_016996, NM_001102381	3.78788	0.00115504	104	49	10886	10.6809	0.839505	1.9142
GOTERM_BP_FAT	GO:0050880~regulation of blood vessel size	5	0.0733958	NM_017099, NM_024356, NM_021838, NM_016996, NM_001102381	3.78788	0.00115504	104	49	10886	10.6809	0.839505	1.9142
GOTERM_BP_FAT	GO:0001568~blood vessel development	9	0.0744084	NM_053595, NM_031836, NM_001003403, NM_001110334, NM_001108977, NM_019305, NM_021838, NM_012580, NM_012722, NM_001002827	6.81818	0.00112281	104	220	10886	4.28208	0.831094	1.86126
GOTERM_BP_FAT	GO:0030003~cellular cation homeostasis	9	0.0801932	NM_013197, NM_001137564, NM_012547, NM_012715, NM_138826, NM_031123, NM_016996, NM_023970, NM_013025	6.81818	0.00137201	104	227	10886	4.15003	0.886208	2.26991
GOTERM_BP_FAT	GO:0001944~vasculature development	9	0.0801932	NM_053595, NM_031836, NM_001003403, NM_001110334, NM_001108977, NM_019305, NM_021838, NM_012580, NM_012722, NM_001002827	6.81818	0.00137201	104	227	10886	4.15003	0.886208	2.26991
KEGG_PATHWAY	rno05200:Pathways in cancer	9	0.0871527	NM_053595, NM_031836, NM_001110334, NM_001108417, NM_001013181, NM_080782, NM_019305, NM_138827, NM_019143, NM_001105720	6.81818	0.00246147	46	285	5276	3.62197	0.16671	2.54653
GOTERM_CC_FAT	GO:0005576~extracellular region	23	0.11432	NM_053595, NM_031591, NM_019305, NM_138882, NM_012620, NM_032616, NM_001014167, NM_001102381, NM_001134593, NM_031836, NM_024400, NM_013161, NM_001110334, NM_001003403, NM_012715, NM_012809, NM_012598, NM_019143, NM_031123, NM_012722, NM_001107877, NM_053582, NM_013025, NM_033237	17.4242	0.00370943	100	1214	9903	1.87619	0.51732	4.5365
GOTERM_MF_FAT	GO:0042802~identical protein binding	13	0.118016	NM_053595, NM_012912, NM_022215, NM_024356, NM_012651, NM_024125, NM_001105720, NM_031699, NM_001109002, NM_031836, NM_001110334, NM_001013181, NM_013154, NM_023970	9.84848	0.00401694	95	567	10663	2.57345	0.715155	5.26703
KEGG_PATHWAY	rno04115:p53 signaling pathway	5	0.1246	NM_001106396, NM_001025740, NM_080782, NM_001077640, NM_012620	3.78788	0.00179669	46	62	5276	9.24965	0.1246	1.86463
GOTERM_CC_FAT	GO:0005886~plasma membrane	36	0.125573	NM_181086, NM_001108509, NM_031235, NM_012580, NM_001108721, NM_030834, NM_012620, NM_001002827, NM_053983, NM_001013127, NM_053521, NM_012843, NM_001025680, NM_053562, NM_012598, NM_001014182, NM_019143, NM_031591, NM_031979, NM_017099, NM_138827, NM_012651, NM_021838, NM_017076, NM_031699, NM_016996, NM_032616, NM_012833, NM_001003403, NM_001004263, NM_001013181, NM_012547, NM_012778, NM_017190…	27.2727	0.00341728	100	2276	9903	1.56638	0.488769	4.18619
PIR_SUPERFAMILY	PIRSF000865:Lipoprotein_lipase_LIPH	3	0.127546	NM_013161, NM_138882, NM_012598	2.27273	0.00530195	62	8	4277	25.869	0.335909	5.45437
PIR_SUPERFAMILY	PIRSF000865:lipoprotein lipase, LIPH type	3	0.127546	NM_013161, NM_138882, NM_012598	2.27273	0.00530195	62	8	4277	25.869	0.335909	5.45437
INTERPRO	IPR002337:Haemoglobin, beta	3	0.127589	NM_001024805, NM_033234, NM_198776, NM_001111269	2.27273	0.00102962	102	5	9805	57.6765	0.238899	1.34144
GOTERM_CC_FAT	GO:0005615~extracellular space	13	0.128967	NM_031591, NM_053595, NM_019305, NM_032616, NM_001134593, NM_031836, NM_013161, NM_001110334, NM_012715, NM_012809, NM_012598, NM_019143, NM_031123, NM_013025	9.84848	0.0028139	100	478	9903	2.69328	0.424377	3.45898
GOTERM_MF_FAT	GO:0004806~triacylglycerol lipase activity	3	0.13653	NM_013161, NM_001108509, NM_012598	2.27273	0.00563008	95	13	10663	25.902	0.828222	7.30898
GOTERM_CC_FAT	GO:0005625~soluble fraction	10	0.139853	NM_031591, NM_013197, NM_022215, NM_013096, NM_012547, NM_024356, NM_021838, NM_001012072, NM_012620, NM_013025	7.57576	0.00230324	100	288	9903	3.43854	0.363618	2.83954
GOTERM_MF_FAT	GO:0042803~protein homodimerization activity	9	0.142542	NM_053595, NM_001109002, NM_031836, NM_001110334, NM_001013181, NM_022215, NM_024356, NM_012651, NM_013154, NM_024125	6.81818	0.00540716	95	305	10663	3.31206	0.815777	7.02924
GOTERM_MF_FAT	GO:0030246~carbohydrate binding	9	0.148148	NM_024400, NM_031836, XM_001073261, NM_001110334, NM_019305, NM_017190, NM_012598, NM_019143, NM_013025, NM_053582	6.81818	0.00665869	95	316	10663	3.19677	0.875626	8.58966
SMART	SM00308:LH2	3	0.158313	NM_013161, NM_012598, NM_031010	2.27273	0.00400006	44	11	4859	30.1178	0.158313	3.66121
GOTERM_BP_FAT	GO:0043067~regulation of programmed cell death	15	0.17804	NM_031979, NM_019305, NM_080782, NM_012798, NM_024356, NM_024125, NM_012580, NM_001105720, NM_001109002, NM_031836, NM_001110334, NM_001013181, NM_001109422, NM_019143, NM_031010, NM_033237	11.3636	0.00346196	104	657	10886	2.3898	0.995871	5.63471
GOTERM_BP_FAT	GO:0009617~response to bacterium	8	0.178922	NM_021583, NM_017099, NM_001106430, NM_024356, NM_012715, NM_001109422, NM_021838, NM_001105720	6.06061	0.00335677	104	206	10886	4.06497	0.99512	5.46799
GOTERM_BP_FAT	GO:0010941~regulation of cell death	15	0.178986	NM_031979, NM_019305, NM_080782, NM_012798, NM_024356, NM_024125, NM_012580, NM_001105720, NM_001109002, NM_031836, NM_001110334, NM_001013181, NM_001109422, NM_019143, NM_031010, NM_033237	11.3636	0.00360639	104	660	10886	2.37893	0.996718	5.86317
GOTERM_CC_FAT	GO:0044421~extracellular region part	16	0.195012	NM_053595, NM_031591, NM_019305, NM_032616, NM_001134593, NM_024400, NM_031836, NM_013161, NM_001110334, NM_012715, NM_012809, NM_012598, NM_019143, NM_031123, NM_012722, NM_001107877, NM_013025	12.1212	0.0022111	100	660	9903	2.40073	0.351994	2.72739
GOTERM_BP_FAT	GO:0010033~response to organic substance	18	0.204545	NM_053595, NM_031591, NM_017099, NM_080782, NM_001106430, NM_024356, NM_021838, NM_012580, NM_001105720, NM_021583, NM_012833, NM_013161, NM_017187, NM_012547, NM_012778, NM_012715, NM_053562, NM_033237	13.6364	0.00432745	104	898	10886	2.09812	0.998957	6.99598
GOTERM_MF_FAT	GO:0016564~transcription repressor activity	7	0.21837	NM_001108279, NM_012912, NM_031979, NM_017187, NM_001013181, NM_053713, NM_144755	5.30303	0.0109944	95	212	10663	3.70611	0.96823	13.8099
INTERPRO	IPR016272:Lipoprotein lipase, LIPH	3	0.221136	NM_013161, NM_138882, NM_012598	2.27273	0.00282527	102	8	9805	36.0478	0.527518	3.64122
INTERPRO	IPR000734:Lipase	3	0.221136	NM_013161, NM_138882, NM_012598	2.27273	0.00282527	102	8	9805	36.0478	0.527518	3.64122
INTERPRO	IPR013818:Lipase, N-terminal	3	0.221136	NM_013161, NM_138882, NM_012598	2.27273	0.00282527	102	8	9805	36.0478	0.527518	3.64122
GOTERM_BP_FAT	GO:0042060~wound healing	7	0.230688	NM_031591, NM_021595, NM_019305, NM_012580, NM_019143, NM_012620, NM_001106690	5.30303	0.00545225	104	170	10886	4.31007	0.999826	8.73754
GOTERM_BP_FAT	GO:0045944~positive regulation of transcription from RNA polymerase II promoter	10	0.232231	NM_031836, NM_017187, NM_001110334, NM_001013181, NM_053713, NM_019305, NM_012547, NM_001109422, NM_013154, NM_024125, NM_001105720	7.57576	0.00532785	104	345	10886	3.034	0.999787	8.54645
GOTERM_BP_FAT	GO:0006357~regulation of transcription from RNA polymerase II promoter	13	0.23286	NM_031979, NM_019305, NM_024125, NM_012580, NM_001105720, NM_001108279, NM_031836, NM_001110334, NM_017187, NM_053713, NM_001013181, NM_012547, NM_001109422, NM_013154	9.84848	0.00517774	104	544	10886	2.50138	0.99973	8.31537
GOTERM_BP_FAT	GO:0010038~response to metal ion	7	0.236078	XM_342640, NM_021583, XM_001054092, NM_001137564, NM_012547, NM_138826, NM_021838, NM_016996	5.30303	0.00576716	104	172	10886	4.25995	0.999894	9.21959
GOTERM_BP_FAT	GO:0006875~cellular metal ion homeostasis	7	0.241428	NM_012547, NM_012715, NM_138826, NM_031123, NM_016996, NM_023970, NM_013025	5.30303	0.0062642	104	175	10886	4.18692	0.999952	9.9756
GOTERM_BP_FAT	GO:0009719~response to endogenous stimulus	13	0.243129	NM_053595, NM_080782, NM_001106430, NM_021838, NM_012580, NM_013161, NM_012833, NM_017187, NM_012547, NM_012715, NM_012778, NM_053562, NM_033237	9.84848	0.00614007	104	556	10886	2.44739	0.999942	9.78735
GOTERM_BP_FAT	GO:0015711~organic anion transport	4	0.2668	XM_342640, NM_012833, XM_001054092, NM_012651, NM_030834	3.0303	0.00722737	104	42	10886	9.96886	0.99999	11.4238
GOTERM_BP_FAT	GO:0055065~metal ion homeostasis	7	0.270565	NM_012547, NM_012715, NM_138826, NM_031123, NM_016996, NM_023970, NM_013025	5.30303	0.00754463	104	182	10886	4.02589	0.999994	11.8959
GOTERM_BP_FAT	GO:0042981~regulation of apoptosis	14	0.279522	NM_031979, NM_080782, NM_012798, NM_024356, NM_024125, NM_012580, NM_001105720, NM_001109002, NM_031836, NM_001110334, NM_001013181, NM_001109422, NM_019143, NM_031010, NM_033237	10.6061	0.0080444	104	649	10886	2.25797	0.999997	12.635
GOTERM_BP_FAT	GO:0051291~protein heterooligomerization	5	0.297208	NM_001011974, NM_001024805, NM_013096, NM_024356, NM_033234	3.78788	0.00887247	104	86	10886	6.08564	0.999999	13.8467
INTERPRO	IPR001024:Lipoxygenase, LH2	3	0.303237	NM_013161, NM_012598, NM_031010	2.27273	0.0054389	102	11	9805	26.2166	0.764311	6.90023
GOTERM_MF_FAT	GO:0017129~triglyceride binding	2	0.308138	NM_012598, NM_032616	1.51515	0.0175542	95	2	10663	112.242	0.996016	21.1856
GOTERM_BP_FAT	GO:0010883~regulation of lipid storage	3	0.315187	NM_001108509, NM_012598, NM_001105720	2.27273	0.00975812	104	16	10886	19.6262	1	15.1251
GOTERM_BP_FAT	GO:0034101~erythrocyte homeostasis	4	0.327046	NM_031836, NM_013197, NM_001110334, NM_013096, NM_012580	3.0303	0.0104537	104	48	10886	8.72276	1	16.1167
GOTERM_BP_FAT	GO:0043066~negative regulation of apoptosis	9	0.344711	NM_001109002, NM_031836, NM_031979, NM_001110334, NM_080782, NM_001109422, NM_024125, NM_019143, NM_001105720, NM_031010	6.81818	0.0114158	104	323	10886	2.91659	1	17.4703
GOTERM_CC_FAT	GO:0000267~cell fraction	17	0.350455	NM_031591, NM_017099, NM_022215, NM_012798, NM_024356, NM_021838, NM_012580, NM_001012072, NM_012620, NM_021583, NM_012833, NM_013197, NM_013096, NM_012547, NM_012809, NM_012722, NM_013025	12.8788	0.0217739	100	931	9903	1.80828	0.986631	24.0439
GOTERM_CC_FAT	GO:0045121~membrane raft	6	0.354605	NM_031591, NM_012798, NM_138827, NM_021838, NM_012580, NM_001014182	4.54545	0.0199065	100	156	9903	3.80885	0.980572	22.2126
GOTERM_BP_FAT	GO:0060548~negative regulation of cell death	9	0.36102	NM_001109002, NM_031836, NM_031979, NM_001110334, NM_080782, NM_001109422, NM_024125, NM_019143, NM_001105720, NM_031010	6.81818	0.0126512	104	329	10886	2.8634	1	19.1782
GOTERM_BP_FAT	GO:0043069~negative regulation of programmed cell death	9	0.362576	NM_001109002, NM_031836, NM_031979, NM_001110334, NM_080782, NM_001109422, NM_024125, NM_019143, NM_001105720, NM_031010	6.81818	0.0124388	104	328	10886	2.87213	1	18.8869
KEGG_PATHWAY	rno05211:Renal cell carcinoma	4	0.365194	NM_053595, NM_031836, NM_001110334, NM_001108417, NM_138827	3.0303	0.0182544	46	66	5276	6.95125	0.744187	17.5377
INTERPRO	IPR011700:Basic leucine zipper	3	0.374698	NM_012912, NM_013154, NM_024125	2.27273	0.00881976	102	14	9805	20.5987	0.904402	10.9649
GOTERM_CC_FAT	GO:0005829~cytosol	19	0.38521	NM_001013853, NM_080782, NM_022215, NM_001024805, NM_001108509, NM_024356, NM_001108965, NM_138826, NM_021838, NM_012580, NM_001105720, NM_001111269, NM_001109002, NM_001025740, NM_133572, NM_001013181, NM_013096, NM_033234, NM_198776, NM_031010	14.3939	0.0196603	100	1078	9903	1.74543	0.979591	21.9681
GOTERM_MF_FAT	GO:0016298~lipase activity	4	0.385211	NM_013161, NM_001108509, NM_012598, NM_012580	3.0303	0.0246389	95	71	10663	6.3235	0.999583	28.4925
GOTERM_MF_FAT	GO:0031721~hemoglobin alpha binding	2	0.385884	NM_001024805, NM_033234	1.51515	0.0262166	95	3	10663	74.8281	0.999749	30.0318
GOTERM_CC_FAT	GO:0031012~extracellular matrix	7	0.397727	NM_001134593, NM_024400, NM_031836, NM_001110334, NM_012598, NM_019143, NM_012722, NM_001107877	5.30303	0.0280555	100	231	9903	3.00091	0.996218	29.9172
PIR_SUPERFAMILY	PIRSF035054:PIRSF035054	2	0.424847	NM_053595, NM_031836, NM_001110334	1.51515	0.0283245	62	2	4277	68.9839	0.89057	26.1515
GOTERM_CC_FAT	GO:0044445~cytosolic part	5	0.424952	NM_001013853, NM_001024805, NM_013096, NM_033234, NM_198776, NM_001111269	3.78788	0.0195668	100	103	9903	4.80728	0.979207	21.8751
GOTERM_BP_FAT	GO:0009725~response to hormone stimulus	11	0.42617	NM_053595, NM_013161, NM_012833, NM_017187, NM_080782, NM_012778, NM_012715, NM_021838, NM_053562, NM_012580, NM_033237	8.33333	0.0187684	104	496	10886	2.32138	1	27.1566
GOTERM_BP_FAT	GO:0001763~morphogenesis of a branching structure	5	0.426633	NM_053595, NM_031836, NM_001110334, NM_012547, NM_012715, NM_001002827	3.78788	0.0191402	104	108	10886	4.84598	1	27.6168
GOTERM_BP_FAT	GO:0006874~cellular calcium ion homeostasis	6	0.429064	NM_012547, NM_012715, NM_031123, NM_016996, NM_023970, NM_013025	4.54545	0.0182427	104	161	10886	3.90086	1	26.5012
SP_PIR_KEYWORDS	signal	27	0.429849	NM_138882, NM_012620, NM_001014167, NM_053983, NM_031836, NM_012598, NM_019143, NM_031123, NM_012722, NM_053582, NM_013025, NM_053595, NM_031591, NM_020976, NM_021909, NM_017076, NM_016996, NM_032616, NM_001102381, NM_001134593, NM_024400, NM_013161, NM_001110334, NM_022668, NM_001004263, NM_012715, NM_017190, NM_033237	20.4545	0.0275509	105	1502	8725	1.49372	0.993633	29.1382
SP_PIR_KEYWORDS	lipid degradation	4	0.430079	NM_013161, NM_138882, NM_001108509, NM_012598	3.0303	0.0215101	105	50	8725	6.64762	0.98047	23.516
GOTERM_BP_FAT	GO:0048545~response to steroid hormone stimulus	8	0.430541	NM_012833, NM_017187, NM_080782, NM_012778, NM_012715, NM_021838, NM_012580, NM_033237	6.06061	0.0186754	104	286	10886	2.92792	1	27.041
GOTERM_BP_FAT	GO:0010628~positive regulation of gene expression	11	0.431442	NM_031836, NM_017187, NM_001110334, NM_001013181, NM_053713, NM_019305, NM_012547, NM_001109422, NM_013154, NM_024125, NM_001105720, NM_001106690	8.33333	0.0204759	104	503	10886	2.28907	1	29.2477
GOTERM_BP_FAT	GO:0044092~negative regulation of molecular function	8	0.432452	NM_001109002, NM_080782, NM_001077640, NM_012547, NM_021838, NM_012580, NM_144755, NM_001105720	6.06061	0.0177319	104	283	10886	2.95896	1	25.859
GOTERM_BP_FAT	GO:0001974~blood vessel remodeling	3	0.432856	NM_031836, NM_001110334, NM_021838, NM_012722	2.27273	0.0181059	104	22	10886	14.2736	1	26.3296
GOTERM_BP_FAT	GO:0031099~regeneration	5	0.43321	NM_031979, NM_021595, NM_080782, NM_012715, NM_012620	3.78788	0.0209389	104	111	10886	4.715	1	29.8049
GOTERM_BP_FAT	GO:0008406~gonad development	5	0.434684	NM_024400, NM_031836, NM_031979, NM_017187, NM_001110334, NM_021838	3.78788	0.0203282	104	110	10886	4.75787	1	29.069
GOTERM_BP_FAT	GO:0055074~calcium ion homeostasis	6	0.436053	NM_012547, NM_012715, NM_031123, NM_016996, NM_023970, NM_013025	4.54545	0.0200592	104	165	10886	3.80629	1	28.7427
GOTERM_BP_FAT	GO:0051254~positive regulation of RNA metabolic process	10	0.436475	NM_031836, NM_017187, NM_001110334, NM_001013181, NM_053713, NM_019305, NM_012547, NM_001109422, NM_013154, NM_024125, NM_001105720	7.57576	0.0175967	104	419	10886	2.49816	1	25.6882
GOTERM_BP_FAT	GO:0045893~positive regulation of transcription, DNA-dependent	10	0.438553	NM_031836, NM_017187, NM_001110334, NM_001013181, NM_053713, NM_019305, NM_012547, NM_001109422, NM_013154, NM_024125, NM_001105720	7.57576	0.0166339	104	415	10886	2.52224	1	24.4608
GOTERM_BP_FAT	GO:0008217~regulation of blood pressure	5	0.440247	NM_013096, NM_012547, NM_024356, NM_021838, NM_012580	3.78788	0.0174408	104	105	10886	4.98443	1	25.4907
GOTERM_MF_FAT	GO:0005172~vascular endothelial growth factor receptor binding	2	0.441047	NM_053595, NM_031836, NM_001110334	1.51515	0.0348034	95	4	10663	56.1211	0.999984	37.8858
GOTERM_BP_FAT	GO:0045941~positive regulation of transcription	11	0.446168	NM_031836, NM_017187, NM_001110334, NM_001013181, NM_053713, NM_019305, NM_012547, NM_001109422, NM_013154, NM_024125, NM_001105720, NM_001106690	8.33333	0.0173909	104	490	10886	2.3498	1	25.4274
SP_PIR_KEYWORDS	chelation	2	0.446784	NM_001137564, NM_138826	1.51515	0.0353388	105	3	8725	55.3968	0.998515	35.826
SP_PIR_KEYWORDS	metal-thiolate cluster	2	0.446784	NM_001137564, NM_138826	1.51515	0.0353388	105	3	8725	55.3968	0.998515	35.826
GOTERM_BP_FAT	GO:0009636~response to toxin	4	0.452864	NM_001137564, NM_080782, NM_012547, NM_138826	3.0303	0.0225983	104	64	10886	6.54207	1	31.7682
SP_PIR_KEYWORDS	polymorphism	4	0.452977	NM_017099, NM_013096, NM_033234, NM_031699	3.0303	0.0263113	105	54	8725	6.1552	0.991982	28.0165
SP_PIR_KEYWORDS	Secreted	16	0.456774	NM_053595, NM_138882, NM_012620, NM_001014167, NM_001102381, NM_001134593, NM_024400, NM_031836, NM_013161, NM_001110334, NM_012715, NM_019143, NM_031123, NM_012722, NM_053582, NM_033237, NM_013025	12.1212	0.0331524	105	754	8725	1.76329	0.997762	34.0096
GOTERM_MF_FAT	GO:0046983~protein dimerization activity	10	0.458123	NM_053595, NM_001109002, NM_012912, NM_031836, NM_001110334, NM_001013181, NM_022215, NM_024356, NM_012651, NM_013154, NM_024125	7.57576	0.0347316	95	508	10663	2.20949	0.999984	37.8236
GOTERM_CC_FAT	GO:0033256~I-kappaB/NF-kappaB complex	2	0.481348	NM_001109422, NM_001105720	1.51515	0.0393981	100	4	9903	49.515	0.999621	39.4765
PIR_SUPERFAMILY	PIRSF002564:metallothionein	2	0.485119	NM_001137564, NM_138826	1.51515	0.0421894	62	3	4277	45.9892	0.963815	36.5416
SP_PIR_KEYWORDS	erythrocyte	2	0.487238	NM_013096, NM_033234	1.51515	0.0468413	105	4	8725	41.5476	0.999831	44.6483
GOTERM_BP_FAT	GO:0006952~defense response	9	0.492544	NM_021583, NM_017099, NM_001004263, NM_024356, NM_001109422, NM_012580, NM_019143, NM_013025, NM_033237	6.81818	0.0270526	104	379	10886	2.48564	1	36.7862
GOTERM_BP_FAT	GO:0000060~protein import into nucleus, translocation	3	0.493181	NM_019305, NM_001109422, NM_001105720	2.27273	0.0266842	104	27	10886	11.6303	1	36.3847
GOTERM_BP_FAT	GO:0034504~protein localization in nucleus	4	0.495751	NM_001013181, NM_019305, NM_001109422, NM_001105720	3.0303	0.0264601	104	68	10886	6.15724	1	36.1394
GOTERM_MF_FAT	GO:0030492~hemoglobin binding	2	0.49882	NM_001024805, NM_033234	1.51515	0.0433153	95	5	10663	44.8968	0.999999	44.8587
GOTERM_BP_FAT	GO:0008284~positive regulation of cell proliferation	9	0.499521	NM_053595, NM_012912, NM_031836, NM_001110334, NM_080782, NM_019305, NM_012547, NM_012715, NM_016996, NM_031010	6.81818	0.0263206	104	377	10886	2.49883	1	35.9862
SP_PIR_KEYWORDS	cell adhesion	6	0.499844	NM_031591, NM_022668, NM_021595, NM_001004263, NM_017190, NM_019143	4.54545	0.0521789	105	170	8725	2.93277	0.999939	48.351
GOTERM_BP_FAT	GO:0010273~detoxification of copper ion	2	0.500746	NM_001137564, NM_138826	1.51515	0.0281199	104	3	10886	69.7821	1	37.936
GOTERM_BP_FAT	GO:0045768~positive regulation of anti-apoptosis	3	0.500943	NM_080782, NM_012715, NM_012580	2.27273	0.0285622	104	28	10886	11.215	1	38.4067
KEGG_PATHWAY	rno05219:Bladder cancer	3	0.505048	NM_053595, NM_031836, NM_001110334, NM_080782	2.27273	0.0373024	46	36	5276	9.55797	0.939986	32.8271
UP_SEQ_FEATURE	domain:PLAT	3	0.508027	NM_013161, NM_012598, NM_031010	2.27273	0.00679728	93	10	7201	23.229	0.880924	8.76096
SP_PIR_KEYWORDS	mitogen	3	0.511373	NM_053595, NM_031836, NM_001110334, NM_019305	2.27273	0.0463703	105	29	8725	8.59606	0.999815	44.3102
GOTERM_BP_FAT	GO:0042493~response to drug	8	0.514738	NM_053595, NM_012833, NM_080782, NM_012547, NM_021838, NM_012598, NM_013025, NM_033237	6.06061	0.0310256	104	318	10886	2.63328	1	40.9673
GOTERM_BP_FAT	GO:0043068~positive regulation of programmed cell death	8	0.514905	NM_001013181, NM_080782, NM_012798, NM_024356, NM_001109422, NM_012580, NM_024125, NM_033237	6.06061	0.0314829	104	319	10886	2.62503	1	41.4315
GOTERM_BP_FAT	GO:0010942~positive regulation of cell death	8	0.51569	NM_001013181, NM_080782, NM_012798, NM_024356, NM_001109422, NM_012580, NM_024125, NM_033237	6.06061	0.032882	104	322	10886	2.60057	1	42.8305
GOTERM_BP_FAT	GO:0045137~development of primary sexual characteristics	5	0.515909	NM_024400, NM_031836, NM_031979, NM_017187, NM_001110334, NM_021838	3.78788	0.0306835	104	125	10886	4.18692	1	40.6178
GOTERM_BP_FAT	GO:0045776~negative regulation of blood pressure	3	0.516049	NM_013096, NM_012547, NM_024356	2.27273	0.0324715	104	30	10886	10.4673	1	42.4234
GOTERM_BP_FAT	GO:0016477~cell migration	7	0.518208	NM_181086, NM_031836, NM_001110334, NM_019305, NM_012547, NM_021838, NM_017076, NM_013025	5.30303	0.032222	104	252	10886	2.90759	1	42.1745
GOTERM_BP_FAT	GO:0042311~vasodilation	3	0.518879	NM_017099, NM_024356, NM_016996	2.27273	0.0304917	104	29	10886	10.8282	1	40.421
GOTERM_BP_FAT	GO:0051781~positive regulation of cell division	3	0.518879	NM_053595, NM_031836, NM_001110334, NM_019305	2.27273	0.0304917	104	29	10886	10.8282	1	40.421
UP_SEQ_FEATURE	metal ion-binding site:Iron (heme distal ligand)	3	0.518916	NM_013096, NM_033234, NM_198776, NM_001111269	2.27273	0.00234248	93	6	7201	38.7151	0.518916	3.1035
PIR_SUPERFAMILY	PIRSF005879:CCAAT/enhancer-binding	2	0.521771	NM_013154, NM_024125	1.51515	0.0558596	62	4	4277	34.4919	0.988038	45.4718
PIR_SUPERFAMILY	PIRSF005879:CCAAT/enhancer-binding protein	2	0.521771	NM_013154, NM_024125	1.51515	0.0558596	62	4	4277	34.4919	0.988038	45.4718
SP_PIR_KEYWORDS	lipoprotein	9	0.522226	NM_012798, NM_012547, NM_017190, NM_012651, NM_021838, NM_053562, NM_012598, NM_001108400, NM_053983	6.81818	0.0593757	105	353	8725	2.11858	0.999985	52.9834
GOTERM_CC_FAT	GO:0030141~secretory granule	6	0.542782	NM_031591, NM_031836, NM_001110334, NM_012547, NM_019143, NM_001102381, NM_033237	4.54545	0.054366	100	205	9903	2.89844	0.999983	50.2583
GOTERM_CC_FAT	GO:0005578~proteinaceous extracellular matrix	6	0.543957	NM_001134593, NM_024400, NM_031836, NM_001110334, NM_019143, NM_012722, NM_001107877	4.54545	0.0507447	100	201	9903	2.95612	0.999963	47.8256
SP_PIR_KEYWORDS	metal binding	2	0.556984	NM_001137564, NM_138826	1.51515	0.0694403	105	6	8725	27.6984	0.999998	58.8233
GOTERM_CC_FAT	GO:0031410~cytoplasmic vesicle	11	0.560055	NM_031591, NM_024400, NM_031836, NM_001110334, NM_012547, NM_024356, NM_138827, NM_012809, NM_001014182, NM_019143, NM_001102381, NM_033237	8.33333	0.0609059	100	575	9903	1.89449	0.999996	54.3891
KEGG_PATHWAY	rno00480:Glutathione metabolism	3	0.563315	NM_001024361, NM_001025740, NM_001106430	2.27273	0.0649723	46	49	5276	7.02218	0.993066	50.4973
GOTERM_CC_FAT	GO:0005911~cell-cell junction	5	0.572192	NM_031979, NM_012833, NM_031235, NM_138827, NM_031699	3.78788	0.0669651	100	153	9903	3.23627	0.999999	57.9322
GOTERM_BP_FAT	GO:0045935~positive regulation of nucleobase, nucleoside, nucleotide and nucleic acid metabolic process	11	0.575537	NM_031836, NM_017187, NM_001110334, NM_001013181, NM_053713, NM_019305, NM_012547, NM_001109422, NM_013154, NM_024125, NM_001105720, NM_001106690	8.33333	0.0392669	104	561	10886	2.05241	1	48.8253
UP_SEQ_FEATURE	metal ion-binding site:Iron (heme proximal ligand)	3	0.575879	NM_013096, NM_033234, NM_198776, NM_001111269	2.27273	0.00548322	93	9	7201	25.81	0.820121	7.12478
SMART	SM00141:PDGF	2	0.577141	NM_053595, NM_031836, NM_001110334	1.51515	0.0769453	44	9	4859	24.5404	0.968027	52.5313
SP_PIR_KEYWORDS	extracellular matrix	4	0.581356	NM_001134593, NM_024400, NM_019143, NM_012722	3.0303	0.0785268	105	84	8725	3.95692	1	63.5153
GOTERM_BP_FAT	GO:0003006~reproductive developmental process	7	0.585921	NM_024400, NM_031836, NM_031979, NM_133572, NM_017187, NM_001110334, NM_001013181, NM_021838	5.30303	0.040913	104	267	10886	2.74424	1	50.272
INTERPRO	IPR002339:Haemoglobin, pi	2	0.599353	NM_001013853, NM_013096	1.51515	0.0204967	102	2	9805	96.1275	0.995864	23.7767
INTERPRO	IPR002338:Haemoglobin, alpha	2	0.599353	NM_001013853, NM_013096	1.51515	0.0204967	102	2	9805	96.1275	0.995864	23.7767
INTERPRO	IPR018331:Haemoglobin alpha chain	2	0.599353	NM_001013853, NM_013096	1.51515	0.0204967	102	2	9805	96.1275	0.995864	23.7767
KEGG_PATHWAY	rno04150:mTOR signaling pathway	3	0.602056	NM_053595, NM_080906, NM_031836, NM_001110334	2.27273	0.0603612	46	47	5276	7.321	0.99002	47.8817
GOTERM_BP_FAT	GO:0014070~response to organic cyclic substance	6	0.602715	NM_021583, NM_012833, NM_080782, NM_012547, NM_021838, NM_012580	4.54545	0.0433505	104	203	10886	3.09379	1	52.3439
GOTERM_BP_FAT	GO:0006954~inflammatory response	6	0.604882	NM_021583, NM_001004263, NM_012580, NM_019143, NM_013025, NM_033237	4.54545	0.0480792	104	209	10886	3.00497	1	56.1339
GOTERM_BP_FAT	GO:0051259~protein oligomerization	6	0.604882	NM_001011974, NM_001025740, NM_001024805, NM_013096, NM_024356, NM_033234	4.54545	0.0480792	104	209	10886	3.00497	1	56.1339
GOTERM_BP_FAT	GO:0051173~positive regulation of nitrogen compound metabolic process	11	0.604955	NM_031836, NM_017187, NM_001110334, NM_001013181, NM_053713, NM_019305, NM_012547, NM_001109422, NM_013154, NM_024125, NM_001105720, NM_001106690	8.33333	0.046971	104	579	10886	1.98861	1	55.272
GOTERM_BP_FAT	GO:0045767~regulation of anti-apoptosis	3	0.605892	NM_080782, NM_012715, NM_012580	2.27273	0.0476485	104	37	10886	8.48701	1	55.8008
GOTERM_BP_FAT	GO:0051302~regulation of cell division	3	0.605892	NM_053595, NM_031836, NM_001110334, NM_019305	2.27273	0.0476485	104	37	10886	8.48701	1	55.8008
GOTERM_BP_FAT	GO:0007548~sex differentiation	5	0.606293	NM_024400, NM_031836, NM_031979, NM_017187, NM_001110334, NM_021838	3.78788	0.0465771	104	143	10886	3.6599	1	54.9619
GOTERM_BP_FAT	GO:0006916~anti-apoptosis	5	0.608769	NM_031836, NM_001110334, NM_024125, NM_019143, NM_001105720, NM_031010	3.78788	0.044622	104	141	10886	3.71181	1	53.3922
GOTERM_BP_FAT	GO:0045927~positive regulation of growth	4	0.610495	NM_181086, NM_031979, NM_012547, NM_031010	3.0303	0.0465328	104	85	10886	4.92579	1	54.9268
GOTERM_BP_FAT	GO:0010557~positive regulation of macromolecule biosynthetic process	11	0.612348	NM_031836, NM_017187, NM_001110334, NM_001013181, NM_053713, NM_019305, NM_012547, NM_001109422, NM_013154, NM_024125, NM_001105720, NM_001106690	8.33333	0.0456206	104	576	10886	1.99897	1	54.2002
GOTERM_BP_FAT	GO:0042088~T-helper 1 type immune response	2	0.614284	NM_031836, NM_001110334, NM_001109422	1.51515	0.04643	104	5	10886	41.8692	1	54.8455
GOTERM_BP_FAT	GO:0045601~regulation of endothelial cell differentiation	2	0.614284	NM_001003403, NM_001002827	1.51515	0.04643	104	5	10886	41.8692	1	54.8455
SP_PIR_KEYWORDS	chylomicron	2	0.619028	NM_012598, NM_032616	1.51515	0.0915085	105	8	8725	20.7738	1	69.3703
GOTERM_BP_FAT	GO:0043627~response to estrogen stimulus	5	0.620005	NM_012833, NM_012778, NM_021838, NM_012580, NM_033237	3.78788	0.0506291	104	147	10886	3.56031	1	58.0581
GOTERM_BP_FAT	GO:0048608~reproductive structure development	5	0.620005	NM_024400, NM_031836, NM_031979, NM_017187, NM_001110334, NM_021838	3.78788	0.0506291	104	147	10886	3.56031	1	58.0581
GOTERM_CC_FAT	GO:0031982~vesicle	11	0.629136	NM_031591, NM_024400, NM_031836, NM_001110334, NM_012547, NM_024356, NM_138827, NM_012809, NM_001014182, NM_019143, NM_001102381, NM_033237	8.33333	0.0824369	100	609	9903	1.78872	1	65.8627
SMART	SM00248:ANK	4	0.635114	NM_001108400, NM_001105720, NM_001002827, NM_023970	3.0303	0.0679208	44	107	4859	4.12829	0.951419	48.0329
GOTERM_CC_FAT	GO:0042627~chylomicron	2	0.645458	NM_012598, NM_032616	1.51515	0.0956318	100	10	9903	19.806	1	71.5132
GOTERM_BP_FAT	GO:0051252~regulation of RNA metabolic process	17	0.649705	NM_012912, NM_031979, NM_019305, NM_001108965, NM_024125, NM_012580, NM_001105720, NM_001108279, NM_031836, NM_017187, NM_001110334, NM_053713, NM_001013181, NM_012547, XM_001079002, NM_001109422, NM_013154, XM_001053826	12.8788	0.0560205	104	1107	10886	1.60745	1	61.8684
GOTERM_BP_FAT	GO:0043536~positive regulation of blood vessel endothelial cell migration	2	0.650127	NM_031836, NM_001110334, NM_019305	1.51515	0.0554566	104	6	10886	34.891	1	61.4857
GOTERM_BP_FAT	GO:0010889~regulation of sequestering of triglyceride	2	0.650127	NM_001108509, NM_012598	1.51515	0.0554566	104	6	10886	34.891	1	61.4857
GOTERM_BP_FAT	GO:0051241~negative regulation of multicellular organismal process	5	0.65246	NM_031836, NM_001110334, NM_012547, NM_012715, NM_021838, NM_012580	3.78788	0.0570597	104	153	10886	3.42069	1	62.5645
SMART	SM00338:BRLZ	3	0.6548	NM_012912, NM_013154, NM_024125	2.27273	0.0482675	44	40	4859	8.28239	0.880837	36.8955
GOTERM_BP_FAT	GO:0030218~erythrocyte differentiation	3	0.661752	NM_031836, NM_013197, NM_001110334, NM_013096	2.27273	0.0597679	104	42	10886	7.47665	1	64.3225
GOTERM_BP_FAT	GO:0032535~regulation of cellular component size	6	0.663129	NM_181086, NM_012843, NM_080782, NM_019305, NM_012722, NM_031010	4.54545	0.0593395	104	222	10886	2.829	1	64.0497
GOTERM_CC_FAT	GO:0031091~platelet alpha granule	3	0.66327	NM_031591, NM_031836, NM_001110334, NM_019143	2.27273	0.095128	100	52	9903	5.71327	1	71.3143
GOTERM_BP_FAT	GO:0006090~pyruvate metabolic process	3	0.673428	NM_012912, NM_022215, NM_030834	2.27273	0.062307	104	43	10886	7.30277	1	65.9
GOTERM_BP_FAT	GO:0010595~positive regulation of endothelial cell migration	2	0.674044	NM_031836, NM_001110334, NM_019305	1.51515	0.0643985	104	7	10886	29.9066	1	67.1499
GOTERM_BP_FAT	GO:0042345~regulation of NF-kappaB import into nucleus	2	0.674044	NM_001109422, NM_001105720	1.51515	0.0643985	104	7	10886	29.9066	1	67.1499
GOTERM_BP_FAT	GO:0019433~triglyceride catabolic process	2	0.674044	NM_001108509, NM_012598	1.51515	0.0643985	104	7	10886	29.9066	1	67.1499
GOTERM_BP_FAT	GO:0031328~positive regulation of cellular biosynthetic process	11	0.67415	NM_031836, NM_017187, NM_001110334, NM_001013181, NM_053713, NM_019305, NM_012547, NM_001109422, NM_013154, NM_024125, NM_001105720, NM_001106690	8.33333	0.0630902	104	611	10886	1.88446	1	66.3732
GOTERM_BP_FAT	GO:0051674~localization of cell	7	0.674544	NM_181086, NM_031836, NM_001110334, NM_019305, NM_012547, NM_021838, NM_017076, NM_013025	5.30303	0.0691159	104	305	10886	2.40233	1	69.8128
GOTERM_BP_FAT	GO:0048870~cell motility	7	0.674544	NM_181086, NM_031836, NM_001110334, NM_019305, NM_012547, NM_021838, NM_017076, NM_013025	5.30303	0.0691159	104	305	10886	2.40233	1	69.8128
GOTERM_BP_FAT	GO:0051101~regulation of DNA binding	4	0.675369	NM_017187, NM_001109422, NM_012580, NM_001105720	3.0303	0.0705887	104	101	10886	4.14547	1	70.6017
GOTERM_BP_FAT	GO:0009891~positive regulation of biosynthetic process	11	0.675576	NM_031836, NM_017187, NM_001110334, NM_001013181, NM_053713, NM_019305, NM_012547, NM_001109422, NM_013154, NM_024125, NM_001105720, NM_001106690	8.33333	0.0699662	104	623	10886	1.84816	1	70.2706
GOTERM_BP_FAT	GO:0051094~positive regulation of developmental process	7	0.675965	NM_181086, NM_019305, NM_012547, NM_021838, NM_012598, NM_013025, NM_024399	5.30303	0.0640607	104	299	10886	2.45054	1	66.951
GOTERM_BP_FAT	GO:0035295~tube development	6	0.677253	NM_053595, NM_031836, NM_001110334, NM_019305, NM_012715, NM_021838, NM_001002827	4.54545	0.0689474	104	232	10886	2.70706	1	69.7213
GOTERM_BP_FAT	GO:0043086~negative regulation of catalytic activity	6	0.677253	NM_001109002, NM_080782, NM_001077640, NM_012547, NM_021838, NM_144755	4.54545	0.0689474	104	232	10886	2.70706	1	69.7213
GOTERM_BP_FAT	GO:0048872~homeostasis of number of cells	4	0.680918	NM_031836, NM_013197, NM_001110334, NM_013096, NM_012580	3.0303	0.0689472	104	100	10886	4.18692	1	69.7212
GOTERM_BP_FAT	GO:0009628~response to abiotic stimulus	8	0.68186	NM_012833, NM_017099, NM_080782, NM_012547, NM_012715, NM_138827, NM_001109422, NM_023970	6.06061	0.0684456	104	380	10886	2.20364	1	69.4472
GOTERM_BP_FAT	GO:0044269~glycerol ether catabolic process	2	0.682404	NM_001108509, NM_012598	1.51515	0.0732565	104	8	10886	26.1683	1	71.9815
GOTERM_BP_FAT	GO:0006882~cellular zinc ion homeostasis	2	0.682404	NM_001137564, NM_138826	1.51515	0.0732565	104	8	10886	26.1683	1	71.9815
GOTERM_BP_FAT	GO:0046461~neutral lipid catabolic process	2	0.682404	NM_001108509, NM_012598	1.51515	0.0732565	104	8	10886	26.1683	1	71.9815
GOTERM_BP_FAT	GO:0046464~acylglycerol catabolic process	2	0.682404	NM_001108509, NM_012598	1.51515	0.0732565	104	8	10886	26.1683	1	71.9815
GOTERM_BP_FAT	GO:0060429~epithelium development	6	0.682851	NM_053595, NM_031836, NM_001110334, NM_012843, NM_012715, NM_024125, NM_001002827	4.54545	0.0679497	104	231	10886	2.71878	1	69.1741
GOTERM_BP_FAT	GO:0042552~myelination	3	0.684081	NM_012798, NM_031699, NM_024399	2.27273	0.067493	104	45	10886	6.97821	1	68.9205
GOTERM_BP_FAT	GO:0006928~cell motion	8	0.685011	NM_181086, NM_031591, NM_031836, NM_001110334, NM_019305, NM_012547, NM_021838, NM_017076, NM_013025	6.06061	0.0730869	104	386	10886	2.16939	1	71.8956
GOTERM_BP_FAT	GO:0001501~skeletal system development	6	0.686856	NM_001108977, NM_001013181, NM_019143, NM_031123, NM_016996, NM_031010	4.54545	0.076159	104	239	10886	2.62778	1	73.4134
GOTERM_BP_FAT	GO:0006811~ion transport	11	0.686881	XM_342640, NM_012833, XM_001054092, NM_017099, NM_021909, NM_053521, NM_012547, NM_012778, NM_012651, NM_030834, NM_016996, NM_023970	8.33333	0.0748079	104	631	10886	1.82473	1	72.7556
GOTERM_BP_FAT	GO:0007204~elevation of cytosolic calcium ion concentration	4	0.686943	NM_012547, NM_012715, NM_023970, NM_013025	3.0303	0.0673236	104	99	10886	4.22922	1	68.8259
GOTERM_BP_FAT	GO:0033365~protein localization in organelle	4	0.686943	NM_001013181, NM_019305, NM_001109422, NM_001105720	3.0303	0.0673236	104	99	10886	4.22922	1	68.8259
GOTERM_BP_FAT	GO:0008366~axon ensheathment	3	0.687092	NM_012798, NM_031699, NM_024399	2.27273	0.0755282	104	48	10886	6.54207	1	73.1082
GOTERM_BP_FAT	GO:0007272~ensheathment of neurons	3	0.687092	NM_012798, NM_031699, NM_024399	2.27273	0.0755282	104	48	10886	6.54207	1	73.1082
GOTERM_BP_FAT	GO:0030855~epithelial cell differentiation	4	0.689275	NM_031836, NM_001110334, NM_012843, NM_024125, NM_001002827	3.0303	0.0773293	104	105	10886	3.98755	1	73.9711
GOTERM_BP_FAT	GO:0045597~positive regulation of cell differentiation	6	0.69064	NM_181086, NM_019305, NM_012547, NM_012598, NM_013025, NM_024399	4.54545	0.0782924	104	241	10886	2.60597	1	74.4218
INTERPRO	IPR018064:Metallothionein, vertebrate, metal binding site	2	0.691512	NM_001137564, NM_138826	1.51515	0.0305885	102	3	9805	64.085	0.999734	33.4539
INTERPRO	IPR003019:Metallothionein superfamily, eukaryotic	2	0.691512	NM_001137564, NM_138826	1.51515	0.0305885	102	3	9805	64.085	0.999734	33.4539
INTERPRO	IPR000006:Metallothionein, vertebrate	2	0.691512	NM_001137564, NM_138826	1.51515	0.0305885	102	3	9805	64.085	0.999734	33.4539
GOTERM_BP_FAT	GO:0010243~response to organic nitrogen	4	0.694616	NM_080782, NM_001106430, NM_012547, NM_021838	3.0303	0.0825643	104	108	10886	3.87678	1	76.3337
GOTERM_BP_FAT	GO:0006355~regulation of transcription, DNA-dependent	16	0.695965	NM_012912, NM_031979, NM_019305, NM_024125, NM_012580, NM_001105720, NM_001108279, NM_031836, NM_017187, NM_001110334, NM_053713, NM_001013181, NM_012547, XM_001079002, NM_001109422, NM_013154, XM_001053826	12.1212	0.0821692	104	1078	10886	1.55359	1	76.1627
GOTERM_BP_FAT	GO:0043065~positive regulation of apoptosis	7	0.696242	NM_001013181, NM_012798, NM_024356, NM_001109422, NM_012580, NM_024125, NM_033237	5.30303	0.0808467	104	318	10886	2.30412	1	75.5817
GOTERM_BP_FAT	GO:0055069~zinc ion homeostasis	2	0.698519	NM_001137564, NM_138826	1.51515	0.0820316	104	9	10886	23.2607	1	76.1028
GOTERM_BP_FAT	GO:0001503~ossification	4	0.699279	NM_019143, NM_031123, NM_016996, NM_031010	3.0303	0.0808025	104	107	10886	3.91301	1	75.5621
GOTERM_BP_FAT	GO:0001822~kidney development	4	0.699279	NM_053595, NM_024400, NM_017099, NM_001013181	3.0303	0.0808025	104	107	10886	3.91301	1	75.5621
GOTERM_BP_FAT	GO:0007292~female gamete generation	3	0.706774	NM_024400, NM_133572, NM_021838	2.27273	0.0866846	104	52	10886	6.03883	1	78.0498
GOTERM_BP_FAT	GO:0034097~response to cytokine stimulus	4	0.707478	NM_031591, NM_021583, NM_024356, NM_021838	3.0303	0.0861374	104	110	10886	3.80629	1	77.8289
GOTERM_BP_FAT	GO:0051480~cytosolic calcium ion homeostasis	4	0.709163	NM_012547, NM_012715, NM_023970, NM_013025	3.0303	0.0879485	104	111	10886	3.772	1	78.5523
GOTERM_BP_FAT	GO:0008361~regulation of cell size	5	0.713502	NM_181086, NM_012843, NM_080782, NM_019305, NM_031010	3.78788	0.089689	104	179	10886	2.92383	1	79.2266
GOTERM_BP_FAT	GO:0046503~glycerolipid catabolic process	2	0.714815	NM_001108509, NM_012598	1.51515	0.0907243	104	10	10886	20.9346	1	79.6182
GOTERM_BP_FAT	GO:0010888~negative regulation of lipid storage	2	0.714815	NM_001108509, NM_001105720	1.51515	0.0907243	104	10	10886	20.9346	1	79.6182
GOTERM_BP_FAT	GO:0006869~lipid transport	4	0.71553	NM_013161, NM_012833, NM_001003403, NM_012547	3.0303	0.0916188	104	113	10886	3.70524	1	79.951
GOTERM_BP_FAT	GO:0031100~organ regeneration	3	0.724656	NM_031979, NM_080782, NM_012715	2.27273	0.0953554	104	55	10886	5.70944	1	81.2864
GOTERM_BP_FAT	GO:0007155~cell adhesion	8	0.72742	NM_181086, NM_031591, NM_021595, NM_001004263, NM_017190, NM_017076, NM_019143, NM_031699	6.06061	0.0953216	104	412	10886	2.03249	1	81.2748
GOTERM_BP_FAT	GO:0033554~cellular response to stress	8	0.72742	NM_017187, NM_080782, NM_001108965, NM_012715, NM_001109422, NM_012580, NM_016996, NM_023970	6.06061	0.0953216	104	412	10886	2.03249	1	81.2748
GOTERM_BP_FAT	GO:0022610~biological adhesion	8	0.72742	NM_181086, NM_031591, NM_021595, NM_001004263, NM_017190, NM_017076, NM_019143, NM_031699	6.06061	0.0953216	104	412	10886	2.03249	1	81.2748
GOTERM_MF_FAT	GO:0005179~hormone activity	4	0.729886	NM_012715, NM_031123, NM_001102381, NM_033237	3.0303	0.0843306	95	117	10663	3.83734	1	69.4046
GOTERM_BP_FAT	GO:0042770~DNA damage response, signal transduction	3	0.733117	NM_001108965, NM_001109422, NM_012580	2.27273	0.0982993	104	56	10886	5.60749	1	82.2792
GOTERM_BP_FAT	GO:0043535~regulation of blood vessel endothelial cell migration	2	0.734181	NM_031836, NM_001110334, NM_019305	1.51515	0.0993355	104	11	10886	19.0315	1	82.6167
GOTERM_BP_FAT	GO:0007263~nitric oxide mediated signal transduction	2	0.734181	NM_001137564, NM_138826	1.51515	0.0993355	104	11	10886	19.0315	1	82.6167
GOTERM_BP_FAT	GO:0034405~response to fluid shear stress	2	0.734181	NM_001109002, NM_021838	1.51515	0.0993355	104	11	10886	19.0315	1	82.6167
GOTERM_BP_FAT	GO:0055093~response to hyperoxia	2	0.734181	NM_080782, NM_021838	1.51515	0.0993355	104	11	10886	19.0315	1	82.6167
GOTERM_BP_FAT	GO:0031663~lipopolysaccharide-mediated signaling pathway	2	0.734181	NM_021838, NM_001105720	1.51515	0.0993355	104	11	10886	19.0315	1	82.6167
GOTERM_BP_FAT	GO:0043330~response to exogenous dsRNA	2	0.734181	NM_017099, NM_001105720	1.51515	0.0993355	104	11	10886	19.0315	1	82.6167
INTERPRO	IPR016468:CCAAT/enhancer-binding	2	0.74644	NM_013154, NM_024125	1.51515	0.0405773	102	4	9805	48.0637	0.999983	41.9033
INTERPRO	IPR013295:Myelin and lymphocyte (MAL)	2	0.782312	NM_012798, NM_001014182	1.51515	0.0504642	102	5	9805	38.451	0.999999	49.2806
INTERPRO	IPR004827:Basic-leucine zipper (bZIP) transcription factor	3	0.824906	NM_012912, NM_013154, NM_024125	2.27273	0.0636371	102	40	9805	7.20956	1	57.7687
INTERPRO	IPR000072:Platelet-derived growth factor (PDGF)	2	0.89417	NM_053595, NM_031836, NM_001110334	1.51515	0.0890132	102	9	9805	21.3617	1	70.5419
INTERPRO	IPR002110:Ankyrin	4	0.89767	NM_001108400, NM_001105720, NM_001002827, NM_023970	3.0303	0.0980762	102	107	9805	3.59355	1	74.1609
UP_SEQ_FEATURE	topological domain:Extracellular	22	0.934547	NM_031591, NM_022589, NM_020976, NM_021909, NM_017099, NM_012798, NM_138827, NM_012651, NM_030834, NM_032616, NM_016996, NM_031699, NM_012833, NM_022668, NM_053521, NM_021595, NM_001004263, NM_012547, NM_012778, NM_017190, NM_001025680, NM_023970	16.6667	0.0593365	93	1165	7201	1.4622	1	56.0581
UP_SEQ_FEATURE	signal peptide	27	0.946809	NM_138882, NM_012620, NM_001014167, NM_053983, NM_031836, NM_012598, NM_019143, NM_031123, NM_012722, NM_053582, NM_013025, NM_053595, NM_031591, NM_020976, NM_021909, NM_017076, NM_016996, NM_032616, NM_001102381, NM_001134593, NM_024400, NM_013161, NM_001110334, NM_022668, NM_001004263, NM_012715, NM_017190, NM_033237	20.4545	0.0548583	93	1501	7201	1.39281	1	53.1611
UP_SEQ_FEATURE	region of interest:Beta	2	0.950672	NM_001137564, NM_138826	1.51515	0.0378456	93	3	7201	51.6201	0.999994	40.4666
UP_SEQ_FEATURE	metal ion-binding site:Divalent metal cation; cluster B	2	0.950672	NM_001137564, NM_138826	1.51515	0.0378456	93	3	7201	51.6201	0.999994	40.4666
UP_SEQ_FEATURE	metal ion-binding site:Divalent metal cation; cluster A	2	0.950672	NM_001137564, NM_138826	1.51515	0.0378456	93	3	7201	51.6201	0.999994	40.4666
UP_SEQ_FEATURE	region of interest:Alpha	2	0.950672	NM_001137564, NM_138826	1.51515	0.0378456	93	3	7201	51.6201	0.999994	40.4666
UP_SEQ_FEATURE	sequence variant	5	0.967019	NM_017099, NM_013096, NM_033234, NM_198776, NM_031699, NM_001111269	3.78788	0.0532089	93	111	7201	3.48784	1	52.0502
UP_SEQ_FEATURE	cross-link:Glycyl lysine isopeptide (Lys-Gly) (interchain with G-Cter in SUMO)	3	0.980573	NM_013154, NM_024125, NM_001105720	2.27273	0.0961159	93	41	7201	5.66562	1	74.2944

## Sheet: rat mu6 up n=219
Category	Term	Count	Benjamini	Genes	%	PValue	List Total	Pop Hits	Pop Total	Fold Enrichment	Bonferroni	FDR
KEGG_PATHWAY	rno04940:Type I diabetes mellitus	8	0.000398	NM_001008858, NM_013128, NM_001008834, XM_001053482, NM_001008827, NM_001008845, NM_001008839, NM_001008837, NM_001134701, NM_206848, NM_001008842, NM_001008884, NM_001004084	3.65297	1.01e-05	73	57	5276	10.1437	0.000795	0.0106752
KEGG_PATHWAY	rno04514:Cell adhesion molecules (CAMs)	11	0.000463	NM_012649, NM_001008858, NM_001008834, XM_001053482, NM_001008827, NM_053663, NM_001008845, NM_001008839, NM_001134701, NM_001008837, NM_017022, NM_206848, NM_012889, NM_001008842, NM_001008884, NM_001004084	5.02283	1.76e-05	73	141	5276	5.6384	0.00138812	0.0186448
KEGG_PATHWAY	rno05416:Viral myocarditis	9	0.00077	NM_001008858, NM_001008834, XM_001053482, NM_001008827, NM_001008845, NM_001008839, NM_001008837, NM_001134701, NM_206848, NM_133651, NM_001008842, NM_031144, NM_001008884, NM_001004084	4.10959	9.75e-06	73	79	5276	8.23374	0.00077	0.0103339
KEGG_PATHWAY	rno05332:Graft-versus-host disease	7	0.000806	NM_206848, NM_001008858, NM_001008842, XM_001053482, NM_001008834, NM_001008845, NM_001008827, NM_001008884, NM_001008839, NM_001134701, NM_001008837, NM_001004084	3.19635	4.08e-05	73	48	5276	10.54	0.00321943	0.0432767
KEGG_PATHWAY	rno05330:Allograft rejection	7	0.000817	NM_206848, NM_001008858, NM_001008842, XM_001053482, NM_001008834, NM_001008845, NM_001008827, NM_001008884, NM_001008839, NM_001134701, NM_001008837, NM_001004084	3.19635	5.17e-05	73	50	5276	10.1184	0.00407843	0.0548442
KEGG_PATHWAY	rno05320:Autoimmune thyroid disease	7	0.00130392	NM_206848, NM_001008858, NM_001008842, XM_001053482, NM_001008834, NM_001008845, NM_001008827, NM_001008884, NM_001008839, NM_001134701, NM_001008837, NM_001004084	3.19635	9.91e-05	73	56	5276	9.03425	0.00779804	0.105033
GOTERM_CC_FAT	GO:0005576~extracellular region	36	0.00341662	NM_013128, NM_013413, NM_053663, XM_342032, NM_012620, NM_001107248, NM_001034932, NM_017022, NM_017139, NM_017020, NM_012889, NM_001100841, NM_022266, NM_001012123, NM_001135799, NM_199115, NM_053549, NM_012862, NM_198761, NM_012590, NM_021663, NM_001007691, NM_001014135, XM_001066530, NM_001108550, NM_001003403, NM_001025737, NM_172067, XM_243912, NM_012715, NM_053819, NM_019237, NM_001025042, …	16.4384	1.41e-05	138	1214	9903	2.128	0.00341662	0.0182767
GOTERM_CC_FAT	GO:0042611~MHC protein complex	7	0.00510795	NM_206848, NM_001008858, NM_001008842, XM_001053482, NM_001008834, NM_001008845, NM_001008827, NM_001008884, NM_001008839, NM_001134701, NM_001008837, NM_001004084	3.19635	4.23e-05	138	47	9903	10.6878	0.0101898	0.0546849
GOTERM_CC_FAT	GO:0005578~proteinaceous extracellular matrix	12	0.0062842	NM_017022, NM_001108550, NM_001100841, NM_172067, XM_243912, NM_022266, NM_053819, NM_199115, XM_001066530, NM_053663, NM_001107877, NM_198761	5.47945	0.000104	138	201	9903	4.28423	0.0249008	0.134581
KEGG_PATHWAY	rno04612:Antigen processing and presentation	7	0.0064979	NM_206848, NM_001008858, NM_001008842, XM_001053482, NM_001008834, NM_001008845, NM_001008827, NM_001008884, NM_001008839, NM_001134701, NM_001008837, NM_001004084	3.19635	0.000577	73	77	5276	6.57036	0.0446082	0.610698
GOTERM_CC_FAT	GO:0031012~extracellular matrix	13	0.00665857	XM_001066530, NM_053663, NM_017022, NM_001108550, NM_172067, NM_001100841, NM_022266, XM_243912, NM_199115, NM_053819, NM_012862, NM_001107877, NM_198761	5.93607	8.28e-05	138	231	9903	4.03849	0.019843	0.106984
KEGG_PATHWAY	rno04115:p53 signaling pathway	6	0.0142766	NM_001025740, NM_001077640, NM_012923, NM_001006989, NM_019296, NM_012620	2.73973	0.00145509	73	62	5276	6.99426	0.108666	1.53234
SMART	SM00407:IGc1	7	0.0172626	NM_206848, NM_001008858, NM_001008842, XM_001053482, NM_001008834, NM_001008845, NM_001008827, NM_001008884, NM_001008839, NM_001134701, NM_001008837, NM_001004084	3.19635	0.000187	90	47	4859	8.0409	0.0172626	0.204772
INTERPRO	IPR003006:Immunoglobulin/major histocompatibility complex, conserved site	7	0.0254659	NM_206848, NM_001008858, NM_001008842, XM_001053482, NM_001008834, NM_001008845, NM_001008827, NM_001008884, NM_001008839, NM_001134701, NM_001008837, NM_001004084	3.19635	0.000127	156	50	9805	8.79936	0.0502833	0.177096
INTERPRO	IPR003597:Immunoglobulin C1-set	7	0.0355985	NM_206848, NM_001008858, NM_001008842, XM_001053482, NM_001008834, NM_001008845, NM_001008827, NM_001008884, NM_001008839, NM_001134701, NM_001008837, NM_001004084	3.19635	8.91e-05	156	47	9805	9.36102	0.0355985	0.124458
KEGG_PATHWAY	rno05322:Systemic lupus erythematosus	6	0.0450202	XM_575704, NM_001013056, NM_001024282, NM_001106163, NM_001107698, NM_001008884, NM_001004084	2.73973	0.00523417	73	83	5276	5.22462	0.339386	5.41322
GOTERM_CC_FAT	GO:0044421~extracellular region part	20	0.069982	NM_012590, NM_013128, XM_001066530, NM_053663, XM_342032, NM_017022, NM_012889, NM_017020, NM_001108550, NM_001025737, NM_001100841, NM_172067, XM_243912, NM_012715, NM_022266, NM_053819, NM_199115, NM_012862, NM_001107877, NM_198761	9.13242	0.00179718	138	660	9903	2.17457	0.352935	2.29803
GOTERM_CC_FAT	GO:0042612~MHC class I protein complex	5	0.0833586	NM_206848, NM_001008858, NM_001008842, XM_001053482, NM_001008834, NM_001008845, NM_001008827, NM_001008839, NM_001134701, NM_001008837	2.28311	0.00179671	138	38	9903	9.44222	0.352861	2.29744
GOTERM_BP_FAT	GO:0001666~response to hypoxia	11	0.103999	NM_001033670, NM_133651, NM_080906, NM_012889, NM_001003403, NM_012715, NM_199115, NM_012580, NM_022712, NM_013167, NM_017081	5.02283	0.000364	161	183	10886	4.06428	0.422513	0.603183
GOTERM_BP_FAT	GO:0010038~response to metal ion	11	0.105185	NM_001033670, NM_133651, NM_001137564, NM_031144, NM_001008767, NM_138826, NM_017154, NM_023960, NM_022712, NM_012862, NM_019296	5.02283	0.000221	161	172	10886	4.32421	0.283528	0.366711
GOTERM_BP_FAT	GO:0043434~response to peptide hormone stimulus	12	0.111723	NM_001033670, NM_017020, NM_012715, NM_053819, NM_012931, NM_053702, NM_031628, NM_021836, NM_013167, NM_019232, NM_017081, NM_033237	5.47945	0.000314	161	214	10886	3.79149	0.377422	0.520805
INTERPRO	IPR010579:MHC class I, alpha chain, C-terminal	4	0.125313	NM_206848, NM_001008842, XM_001053482, NM_001008834, NM_001008845, NM_001008827, NM_001008839, NM_001134701, NM_001008837	1.82648	0.000986	156	13	9805	19.3393	0.330796	1.37053
GOTERM_BP_FAT	GO:0070482~response to oxygen levels	11	0.130019	NM_001033670, NM_133651, NM_080906, NM_012889, NM_001003403, NM_012715, NM_199115, NM_012580, NM_022712, NM_013167, NM_017081	5.02283	0.000554	161	193	10886	3.8537	0.56643	0.916619
GOTERM_BP_FAT	GO:0019882~antigen processing and presentation	7	0.131246	NM_206848, NM_001008858, NM_001008842, XM_001053482, NM_001008834, NM_001008845, NM_001008827, NM_001008884, NM_001008839, NM_001134701, NM_001008837, NM_001004084	3.19635	0.000746	161	74	10886	6.396	0.675529	1.23257
GOTERM_BP_FAT	GO:0045768~positive regulation of anti-apoptosis	5	0.139908	NM_001033670, NM_133651, NM_017020, NM_012715, NM_012580	2.28311	0.000699	161	28	10886	12.0741	0.651812	1.15577
INTERPRO	IPR001039:MHC class I, alpha chain, alpha1 and alpha2	5	0.144298	NM_206848, NM_001008858, NM_001008842, XM_001053482, NM_001008834, NM_001008845, NM_001008827, NM_001008839, NM_001134701, NM_001008837	2.28311	0.00153036	156	32	9805	9.82071	0.463845	2.11881
GOTERM_BP_FAT	GO:0048002~antigen processing and presentation of peptide antigen	6	0.152023	NM_206848, NM_001008842, XM_001053482, NM_001008834, NM_001008845, NM_001008827, NM_001008884, NM_001008839, NM_001134701, NM_001008837, NM_001004084	2.73973	0.000219	161	38	10886	10.676	0.280935	0.362745
INTERPRO	IPR011161:MHC class I-like antigen recognition	5	0.160571	NM_206848, NM_001008858, NM_001008842, XM_001053482, NM_001008834, NM_001008845, NM_001008827, NM_001008839, NM_001134701, NM_001008837	2.28311	0.00214798	156	35	9805	8.97894	0.583209	2.96206
GOTERM_BP_FAT	GO:0009719~response to endogenous stimulus	19	0.167736	NM_001106430, NM_001008767, NM_012931, NM_012580, NM_013167, NM_021836, NM_017081, NM_001033670, NM_133651, NM_017020, NM_012715, NM_012944, NM_053819, NM_053702, NM_031628, NM_012862, NM_019296, NM_019232, NM_033237	8.6758	0.00133751	161	556	10886	2.31058	0.867299	2.20084
GOTERM_BP_FAT	GO:0010035~response to inorganic substance	14	0.168635	NM_001137564, NM_001008767, NM_138826, NM_017154, NM_012580, NM_013167, NM_012620, NM_133651, NM_001033670, NM_031144, NM_022712, NM_023960, NM_012862, NM_019296	6.39269	0.000122	161	261	10886	3.62685	0.168635	0.203295
GOTERM_BP_FAT	GO:0006323~DNA packaging	7	0.175752	NM_001109417, XM_575704, NM_001013056, NM_001024282, NM_022183, NM_001107762, NM_001107698, NM_019296	3.19635	0.00128006	161	82	10886	5.772	0.855264	2.10724
GOTERM_BP_FAT	GO:0031099~regeneration	8	0.186283	NM_013172, NM_012715, NM_053663, NM_053702, NM_031628, NM_178096, NM_019296, NM_012620	3.65297	0.00122872	161	111	10886	4.87315	0.843592	2.02355
GOTERM_BP_FAT	GO:0050801~ion homeostasis	15	0.197206	NM_001137564, NM_001113335, NM_138826, NM_012580, NM_017022, NM_001033670, NM_133651, NM_001109149, NM_012715, NM_022178, NM_012944, NM_022712, NM_023960, NM_019232, NM_024399	6.84932	0.00203583	161	395	10886	2.56765	0.95382	3.33174
GOTERM_BP_FAT	GO:0045767~regulation of anti-apoptosis	5	0.210548	NM_001033670, NM_133651, NM_017020, NM_012715, NM_012580	2.28311	0.00203464	161	37	10886	9.13715	0.953737	3.32982
GOTERM_BP_FAT	GO:0042592~homeostatic process	21	0.22152	NM_001137564, NM_001113335, NM_138826, NM_017154, NM_012580, NM_012620, NM_001013993, NM_017022, NM_001033670, NM_133651, NM_001107322, NM_001109149, NM_022278, NM_022178, NM_012715, NM_012944, NM_053819, NM_023960, NM_022712, NM_019232, NM_024399	9.58904	0.00248609	161	685	10886	2.07287	0.976627	4.05439
GOTERM_BP_FAT	GO:0051384~response to glucocorticoid stimulus	8	0.224735	NM_133651, NM_017020, NM_012715, NM_021836, NM_013167, NM_012862, NM_019232, NM_017081	3.65297	0.00202221	161	121	10886	4.47041	0.952859	3.3098
KEGG_PATHWAY	rno04510:Focal adhesion	7	0.227297	NM_017022, NM_133651, NM_001100841, NM_031144, NM_012931, NM_053549, NM_001107248	3.19635	0.0321136	73	176	5276	2.87453	0.92412	29.2588
GOTERM_BP_FAT	GO:0031960~response to corticosteroid stimulus	8	0.230933	NM_133651, NM_017020, NM_012715, NM_021836, NM_013167, NM_012862, NM_019232, NM_017081	3.65297	0.00278025	161	128	10886	4.22593	0.985023	4.52374
GOTERM_BP_FAT	GO:0048545~response to steroid hormone stimulus	12	0.254507	NM_133651, NM_017020, NM_012715, NM_001008767, NM_012580, NM_053702, NM_021836, NM_013167, NM_012862, NM_019232, NM_017081, NM_033237	5.47945	0.00330338	161	286	10886	2.83699	0.993215	5.35314
GOTERM_BP_FAT	GO:0002474~antigen processing and presentation of peptide antigen via MHC class I	4	0.279843	NM_206848, NM_001008842, XM_001053482, NM_001008834, NM_001008845, NM_001008827, NM_001008839, NM_001134701, NM_001008837	1.82648	0.00390828	161	22	10886	12.2936	0.997286	6.30374
KEGG_PATHWAY	rno04144:Endocytosis	7	0.28201	NM_206848, NM_139324, NM_001008858, NM_001008842, XM_001053482, NM_001008834, NM_001008845, NM_001008827, NM_022712, NM_001008839, NM_001134701, NM_001008837	3.19635	0.0450824	73	191	5276	2.64878	0.97386	38.6881
GOTERM_BP_FAT	GO:0048878~chemical homeostasis	16	0.316585	NM_001137564, NM_001113335, NM_138826, NM_012580, NM_012620, NM_017022, NM_001033670, NM_133651, NM_001109149, NM_022178, NM_012715, NM_012944, NM_022712, NM_023960, NM_019232, NM_024399	7.30594	0.00478137	161	481	10886	2.24914	0.999277	7.65996
GOTERM_BP_FAT	GO:0019725~cellular homeostasis	15	0.317059	NM_001137564, NM_138826, NM_001013993, NM_017022, NM_001033670, NM_133651, NM_001109149, NM_022278, NM_012715, NM_022178, NM_012944, NM_022712, NM_023960, NM_019232, NM_024399	6.84932	0.00504155	161	437	10886	2.32088	0.999513	8.06053
GOTERM_BP_FAT	GO:0007568~aging	8	0.328333	NM_001108393, NM_012889, NM_012715, NM_053819, NM_022712, NM_013167, NM_019296, NM_012620	3.65297	0.00552335	161	145	10886	3.73048	0.999765	8.79801
KEGG_PATHWAY	rno04670:Leukocyte transendothelial migration	5	0.346153	NM_017022, NM_012889, NM_031144, NM_012931, NM_001107248	2.28311	0.0625005	73	110	5276	3.28518	0.993895	49.5615
GOTERM_BP_FAT	GO:0009725~response to hormone stimulus	16	0.352286	NM_001008767, NM_012580, NM_012931, NM_021836, NM_013167, NM_017081, NM_001033670, NM_133651, NM_017020, NM_012715, NM_053819, NM_053702, NM_031628, NM_012862, NM_019232, NM_033237	7.30594	0.00631183	161	496	10886	2.18113	0.999929	9.99292
INTERPRO	IPR007110:Immunoglobulin-like	11	0.363146	NM_001008858, NM_001008834, XM_001053482, NM_001008827, NM_053663, NM_001008845, NM_001008839, NM_001134701, NM_001008837, NM_206848, NM_012889, NM_017020, NM_001008842, NM_001029920, NM_001008884, NM_001004084	5.02283	0.00662974	156	252	9805	2.74356	0.933283	8.88194
GOTERM_BP_FAT	GO:0006873~cellular ion homeostasis	13	0.367716	NM_001137564, NM_138826, NM_017022, NM_133651, NM_001033670, NM_001109149, NM_012715, NM_022178, NM_012944, NM_022712, NM_023960, NM_019232, NM_024399	5.93607	0.0072644	161	363	10886	2.42147	0.999983	11.4169
GOTERM_BP_FAT	GO:0051258~protein polymerization	4	0.370754	NM_133651, NM_001044270, NM_001011995, NM_199094	1.82648	0.00703568	161	27	10886	10.017	0.999976	11.0769
GOTERM_CC_FAT	GO:0000786~nucleosome	4	0.38003	NM_001109417, XM_575704, NM_001013056, NM_001024282, NM_001107698	1.82648	0.0176229	138	40	9903	7.17609	0.986469	20.5305
GOTERM_BP_FAT	GO:0055082~cellular chemical homeostasis	13	0.386461	NM_001137564, NM_138826, NM_017022, NM_133651, NM_001033670, NM_001109149, NM_012715, NM_022178, NM_012944, NM_022712, NM_023960, NM_019232, NM_024399	5.93607	0.00806064	161	368	10886	2.38857	0.999995	12.5909
GOTERM_CC_FAT	GO:0030055~cell-substrate junction	5	0.386732	NM_017022, NM_012649, NM_133651, NM_012931, NM_001107248	2.28311	0.020002	138	75	9903	4.78406	0.992475	22.9823
GOTERM_CC_FAT	GO:0005925~focal adhesion	5	0.410123	NM_017022, NM_012649, NM_133651, NM_012931, NM_001107248	2.28311	0.0151522	138	69	9903	5.20006	0.97515	17.9082
GOTERM_CC_FAT	GO:0005924~cell-substrate adherens junction	5	0.413273	NM_017022, NM_012649, NM_133651, NM_012931, NM_001107248	2.28311	0.0174719	138	72	9903	4.98339	0.985956	20.3725
SP_PIR_KEYWORDS	mhc i	4	0.413478	NM_206848, NM_001008842, XM_001053482, NM_001008834, NM_001008845, NM_001008827, NM_001008839, NM_001134701, NM_001008837	1.82648	0.00227751	149	16	8725	14.6393	0.413478	2.8887
GOTERM_BP_FAT	GO:0000302~response to reactive oxygen species	6	0.430581	NM_001033670, NM_001008767, NM_012580, NM_013167, NM_019296, NM_012620	2.73973	0.0103948	161	90	10886	4.50766	1	15.9487
GOTERM_BP_FAT	GO:0034621~cellular macromolecular complex subunit organization	10	0.431152	NM_133651, NM_001109417, XM_575704, NM_001013056, NM_001024282, NM_001106163, NM_001044270, NM_001011995, NM_001107698, NM_199094, NM_019232	4.56621	0.00967304	161	243	10886	2.78251	1	14.9236
GOTERM_BP_FAT	GO:0060711~labyrinthine layer development	4	0.441223	NM_012889, NM_001106706, NM_012715, NM_021836	1.82648	0.0103596	161	31	10886	8.7245	1	15.8989
GOTERM_CC_FAT	GO:0044420~extracellular matrix part	5	0.459071	NM_017022, NM_001100841, XM_243912, NM_053819, XM_001066530	2.28311	0.03001	138	85	9903	4.22123	0.999372	32.5512
GOTERM_CC_FAT	GO:0031256~leading edge membrane	3	0.46289	NM_017022, NM_013186, NM_001107322	1.36986	0.027857	138	19	9903	11.3307	0.998927	30.5905
KEGG_PATHWAY	rno04540:Gap junction	4	0.465665	NM_001044270, NM_001011995, NM_199094, NM_019296	1.82648	0.0979933	73	81	5276	3.56909	0.999711	66.5023
INTERPRO	IPR013783:Immunoglobulin-like fold	11	0.467553	NM_001008858, NM_001008834, XM_001053482, NM_001008827, NM_053663, NM_001008845, NM_001008839, NM_001134701, NM_001008837, NM_206848, NM_012889, NM_017020, NM_001008842, NM_001029920, NM_001008884, NM_001004084	5.02283	0.0107815	156	271	9805	2.55121	0.987868	14.0651
GOTERM_BP_FAT	GO:0055080~cation homeostasis	10	0.467567	NM_017022, NM_133651, NM_001109149, NM_001137564, NM_001113335, NM_012715, NM_138826, NM_012580, NM_022712, NM_019232	4.56621	0.0132772	161	256	10886	2.64121	1	19.928
GOTERM_BP_FAT	GO:0051592~response to calcium ion	5	0.469906	NM_133651, NM_031144, NM_001008767, NM_023960, NM_012862	2.28311	0.0129543	161	62	10886	5.45282	1	19.4911
GOTERM_BP_FAT	GO:0042127~regulation of cell proliferation	18	0.470877	NM_012590, NM_001106706, NM_001008767, NM_012580, NM_012620, NM_001108393, NM_017022, NM_001033670, NM_133651, NM_012889, NM_017020, NM_001109149, NM_031135, NM_012715, NM_053702, NM_019296, NM_033237, NM_024360	8.21918	0.0121584	161	636	10886	1.91363	1	18.4049
INTERPRO	IPR003008:Tubulin/FtsZ, GTPase domain	3	0.470942	NM_001044270, NM_001011995, NM_199094	1.36986	0.0124362	156	11	9805	17.1416	0.993862	16.0533
INTERPRO	IPR000217:Tubulin	3	0.470942	NM_001044270, NM_001011995, NM_199094	1.36986	0.0124362	156	11	9805	17.1416	0.993862	16.0533
INTERPRO	IPR018316:Tubulin/FtsZ, 2-layer sandwich domain	3	0.470942	NM_001044270, NM_001011995, NM_199094	1.36986	0.0124362	156	11	9805	17.1416	0.993862	16.0533
INTERPRO	IPR017975:Tubulin, conserved site	3	0.470942	NM_001044270, NM_001011995, NM_199094	1.36986	0.0124362	156	11	9805	17.1416	0.993862	16.0533
GOTERM_BP_FAT	GO:0007565~female pregnancy	6	0.480374	NM_024390, NM_012715, NM_057211, NM_021836, XM_342032, NM_017081	2.73973	0.0129305	161	95	10886	4.27042	1	19.4589
GOTERM_BP_FAT	GO:0034622~cellular macromolecular complex assembly	9	0.484752	NM_133651, NM_001109417, XM_575704, NM_001013056, NM_001024282, NM_001106163, NM_001044270, NM_001011995, NM_001107698, NM_199094	4.10959	0.0143967	161	216	10886	2.81729	1	21.4252
GOTERM_BP_FAT	GO:0001701~in utero embryonic development	9	0.526891	NM_001108393, NM_017022, NM_001033670, NM_012889, NM_133621, NM_001106706, NM_012715, NM_021836, NM_024360	4.10959	0.0167219	161	222	10886	2.74114	1	24.4512
GOTERM_CC_FAT	GO:0005829~cytosol	23	0.529806	NM_001007648, NM_001013853, NM_001106163, NM_001106378, NM_001113328, NM_001014135, NM_138826, NM_012931, NM_021693, NM_017154, NM_012580, NM_199094, NM_001107248, NM_017314, NM_017031, NM_053418, NM_001033670, NM_017032, NM_133651, NM_001025740, NM_031144, NM_057135, NM_001044270, NM_019296	10.5023	0.0397263	138	1078	9903	1.53108	0.999945	40.7804
GOTERM_BP_FAT	GO:0048514~blood vessel morphogenesis	8	0.540758	NM_001108393, NM_133651, NM_001003403, NM_022266, NM_199115, NM_012580, NM_053549, NM_021836	3.65297	0.0178873	161	182	10886	2.97208	1	25.9264
GOTERM_BP_FAT	GO:0051301~cell division	7	0.572153	NM_001007648, NM_012923, NM_022183, NM_001107762, NM_001009654, NM_053702, NM_019296	3.19635	0.0200505	161	145	10886	3.26417	1	28.5931
GOTERM_CC_FAT	GO:0032993~protein-DNA complex	4	0.573049	NM_001109417, XM_575704, NM_001013056, NM_001024282, NM_001107698	1.82648	0.048044	138	59	9903	4.86514	0.999993	47.0782
GOTERM_CC_FAT	GO:0005604~basement membrane	4	0.584592	NM_017022, NM_001100841, NM_053819, XM_001066530	1.82648	0.0564276	138	63	9903	4.55625	0.999999	52.7955
GOTERM_CC_FAT	GO:0000267~cell fraction	20	0.595194	NM_001106706, NM_001113328, NM_001107309, NM_013128, NM_012931, NM_012580, NM_012620, NM_134389, NM_001047849, NM_017081, NM_017031, NM_017022, NM_001033670, NM_017032, NM_133651, NM_001107322, NM_001109149, NM_053433, NM_031144, NM_012868, NM_131909	9.13242	0.0545124	138	931	9903	1.54159	0.999999	51.5421
SP_PIR_KEYWORDS	ubl conjugation	11	0.598292	NM_013125, NM_001007648, XM_575704, NM_001013056, NM_031135, NM_001008767, NM_024362, NM_001044270, NM_001107698, NM_019296, NM_019232, NM_017314	5.02283	0.0192992	149	277	8725	2.32537	0.98954	22.1612
GOTERM_CC_FAT	GO:0005626~insoluble fraction	16	0.599731	NM_001106706, NM_013128, NM_012931, NM_012580, NM_134389, NM_001047849, NM_017081, NM_017031, NM_017022, NM_001033670, NM_133651, NM_001107322, NM_001109149, NM_053433, NM_012868, NM_131909	7.30594	0.0763799	138	726	9903	1.58151	1	64.1887
GOTERM_CC_FAT	GO:0031253~cell projection membrane	4	0.604837	NM_017022, NM_013186, NM_001107322, NM_022590	1.82648	0.0631407	138	66	9903	4.34914	1	56.9566
GOTERM_CC_FAT	GO:0005874~microtubule	6	0.605675	NM_001100969, NM_001107762, NM_001044270, NM_001011995, NM_199094, NM_019296	2.73973	0.0740245	138	162	9903	2.65781	1	62.9902
SP_PIR_KEYWORDS	Secreted	22	0.608322	NM_012590, NM_021663, NM_001007691, NM_013413, NM_017154, NM_053663, XM_342032, NM_012620, NM_001034932, NM_017139, NM_172067, XM_243912, NM_012715, NM_022266, NM_001012123, NM_053819, NM_019237, NM_199115, NM_001025042, NM_053549, NM_012862, NM_033237	10.0457	0.0158948	149	754	8725	1.70856	0.976465	18.6151
GOTERM_CC_FAT	GO:0070161~anchoring junction	5	0.62254	NM_017022, NM_012649, NM_133651, NM_012931, NM_001107248	2.28311	0.0847627	138	120	9903	2.99004	1	68.1695
GOTERM_CC_FAT	GO:0031252~cell leading edge	5	0.62254	NM_017022, NM_013186, NM_001107322, NM_022178, NM_012931	2.28311	0.0847627	138	120	9903	2.99004	1	68.1695
GOTERM_CC_FAT	GO:0044459~plasma membrane part	25	0.623955	NM_013125, NM_012649, NM_001008858, NM_001008834, NM_012580, NM_001009973, NM_012931, NM_001008839, NM_001107248, NM_001008837, NM_017022, NM_133651, NM_017020, NM_012889, NM_022590, NM_023960, NM_012590, NM_001113335, XM_001053482, NM_001008845, NM_001008827, NM_001134701, NM_206848, NM_013186, NM_001033670, NM_001107322, NM_001008842, NM_012944, NM_001008884, NM_001004084	11.4155	0.0739145	138	1282	9903	1.39939	1	62.9334
GOTERM_CC_FAT	GO:0005938~cell cortex	5	0.62408	NM_133651, NM_001107322, NM_031144, NM_012944, NM_139043	2.28311	0.0887941	138	122	9903	2.94102	1	69.9347
GOTERM_CC_FAT	GO:0005624~membrane fraction	15	0.625654	NM_001106706, NM_013128, NM_012580, NM_012931, NM_134389, NM_001047849, NM_017081, NM_017022, NM_001033670, NM_133651, NM_001107322, NM_001109149, NM_053433, NM_012868, NM_131909	6.84932	0.0928481	138	687	9903	1.56683	1	71.6184
GOTERM_CC_FAT	GO:0005912~adherens junction	5	0.630569	NM_017022, NM_012649, NM_133651, NM_012931, NM_001107248	2.28311	0.0713907	138	113	9903	3.17526	1	61.6064
INTERPRO	IPR007125:Histone core	3	0.692917	XM_575704, NM_001013056, NM_001024282, NM_001107698	1.36986	0.0257696	156	16	9805	11.7849	0.999976	30.585
GOTERM_BP_FAT	GO:0040007~growth	8	0.696901	NM_001108393, NM_013172, NM_001033670, NM_022178, NM_012923, NM_012715, NM_013413, NM_012620	3.65297	0.0288447	161	201	10886	2.69114	1	38.5327
GOTERM_BP_FAT	GO:0046688~response to copper ion	3	0.697137	NM_001137564, NM_138826, NM_022712	1.36986	0.0311667	161	19	10886	10.676	1	40.9312
GOTERM_BP_FAT	GO:0043933~macromolecular complex subunit organization	15	0.698309	NM_001109417, XM_575704, NM_001013056, NM_001024282, NM_001106163, NM_001108329, NM_199094, NM_133651, NM_013186, NM_001025740, NM_199115, NM_001044270, NM_001107698, NM_012862, NM_001011995, NM_019232	6.84932	0.0297264	161	545	10886	1.86096	1	39.4541
GOTERM_BP_FAT	GO:0007049~cell cycle	13	0.699748	NM_054008, NM_001007648, NM_012923, NM_001008767, NM_001009654, NM_021693, XM_225460, NM_017314, NM_017022, NM_001126083, NM_001107762, NM_053702, NM_019296	5.93607	0.0306164	161	444	10886	1.97972	1	40.3709
GOTERM_BP_FAT	GO:0007155~cell adhesion	12	0.705987	NM_017022, NM_012649, NM_001108550, NM_012889, NM_172067, XM_243912, NM_022266, XM_001066530, NM_053663, NM_012931, NM_001107248, NM_024360	5.47945	0.040528	161	412	10886	1.96937	1	49.7375
GOTERM_BP_FAT	GO:0022610~biological adhesion	12	0.705987	NM_017022, NM_012649, NM_001108550, NM_012889, NM_172067, XM_243912, NM_022266, XM_001066530, NM_053663, NM_012931, NM_001107248, NM_024360	5.47945	0.040528	161	412	10886	1.96937	1	49.7375
GOTERM_BP_FAT	GO:0009792~embryonic development ending in birth or egg hatching	11	0.709915	NM_001108393, NM_017022, NM_013172, NM_001033670, NM_012889, NM_133621, NM_001106706, NM_012715, NM_021836, XM_342032, NM_024360	5.02283	0.0354425	161	353	10886	2.10698	1	45.1195
GOTERM_BP_FAT	GO:0032868~response to insulin stimulus	6	0.711489	NM_012715, NM_012931, NM_013167, NM_019232, NM_017081, NM_033237	2.73973	0.0403503	161	128	10886	3.16945	1	49.5825
SP_PIR_KEYWORDS	differentiation	10	0.711897	NM_013172, XM_575704, NM_001003403, NM_001077640, NM_147211, NM_199115, NM_177425, NM_021693, NM_012862, NM_001012220	4.56621	0.0158277	149	229	8725	2.55708	0.976087	18.5438
GOTERM_BP_FAT	GO:0048589~developmental growth	6	0.712522	NM_001108393, NM_013172, NM_022178, NM_012715, NM_013413, NM_012620	2.73973	0.0348994	161	123	10886	3.29829	1	44.6035
GOTERM_BP_FAT	GO:0001568~blood vessel development	8	0.712834	NM_001108393, NM_133651, NM_001003403, NM_022266, NM_199115, NM_012580, NM_053549, NM_021836	3.65297	0.0436671	161	220	10886	2.45872	1	52.4029
GOTERM_BP_FAT	GO:0007017~microtubule-based process	7	0.713094	NM_133651, NM_001107762, NM_001009654, NM_001044270, NM_001011995, NM_199094, NM_019232	3.19635	0.048434	161	179	10886	2.64416	1	56.1978
GOTERM_BP_FAT	GO:0031102~neuron projection regeneration	3	0.714646	NM_012715, NM_053663, NM_178096	1.36986	0.0343012	161	20	10886	10.1422	1	44.0298
GOTERM_BP_FAT	GO:0010033~response to organic substance	21	0.714923	NM_001106430, NM_001008767, NM_012931, NM_012580, NM_013167, NM_021836, NM_017081, NM_001033670, NM_133651, NM_017020, NM_031135, NM_012715, NM_012944, NM_053819, NM_053702, NM_022712, NM_031628, NM_019296, NM_012862, NM_019232, NM_033237	9.58904	0.0399329	161	898	10886	1.58119	1	49.2166
GOTERM_BP_FAT	GO:0010942~positive regulation of cell death	10	0.716216	NM_001033670, NM_012590, NM_031135, NM_022183, NM_001008767, NM_012580, NM_053703, NM_024388, NM_017314, NM_033237	4.56621	0.0480535	161	322	10886	2.09984	1	55.9057
GOTERM_BP_FAT	GO:0055066~di-, tri-valent inorganic cation homeostasis	8	0.716824	NM_017022, NM_133651, NM_001109149, NM_001137564, NM_012715, NM_138826, NM_012580, NM_022712	3.65297	0.0377307	161	213	10886	2.53953	1	47.2447
GOTERM_BP_FAT	GO:0043068~positive regulation of programmed cell death	10	0.716998	NM_001033670, NM_012590, NM_031135, NM_022183, NM_001008767, NM_012580, NM_053703, NM_024388, NM_017314, NM_033237	4.56621	0.0457645	161	319	10886	2.11959	1	54.1092
GOTERM_BP_FAT	GO:0043009~chordate embryonic development	11	0.717142	NM_001108393, NM_017022, NM_013172, NM_001033670, NM_012889, NM_133621, NM_001106706, NM_012715, NM_021836, XM_342032, NM_024360	5.02283	0.033729	161	350	10886	2.12504	1	43.4758
GOTERM_BP_FAT	GO:0008284~positive regulation of cell proliferation	11	0.717324	NM_001108393, NM_017022, NM_001033670, NM_012889, NM_017020, NM_001106706, NM_001109149, NM_012715, NM_053702, NM_019296, NM_024360	5.02283	0.0513815	161	377	10886	1.97285	1	58.4001
GOTERM_BP_FAT	GO:0043065~positive regulation of apoptosis	10	0.717421	NM_001033670, NM_012590, NM_031135, NM_022183, NM_001008767, NM_012580, NM_053703, NM_024388, NM_017314, NM_033237	4.56621	0.0450181	161	318	10886	2.12625	1	53.5087
GOTERM_BP_FAT	GO:0010273~detoxification of copper ion	2	0.717717	NM_001137564, NM_138826	0.913242	0.0434524	161	3	10886	45.0766	1	52.2249
GOTERM_BP_FAT	GO:0065003~macromolecular complex assembly	14	0.71845	NM_001109417, XM_575704, NM_001013056, NM_001024282, NM_001106163, NM_001108329, NM_199094, NM_133651, NM_013186, NM_001025740, NM_199115, NM_001044270, NM_001107698, NM_012862, NM_001011995	6.39269	0.0395145	161	514	10886	1.84165	1	48.8473
GOTERM_BP_FAT	GO:0001892~embryonic placenta development	4	0.718764	NM_012889, NM_001106706, NM_012715, NM_021836	1.82648	0.0427728	161	53	10886	5.10301	1	51.6574
GOTERM_BP_FAT	GO:0031100~organ regeneration	4	0.719695	NM_012715, NM_053702, NM_031628, NM_019296	1.82648	0.0469073	161	55	10886	4.91745	1	55.0145
GOTERM_BP_FAT	GO:0006334~nucleosome assembly	4	0.719695	NM_001109417, XM_575704, NM_001013056, NM_001024282, NM_001107698	1.82648	0.0469073	161	55	10886	4.91745	1	55.0145
GOTERM_BP_FAT	GO:0001944~vasculature development	8	0.720154	NM_001108393, NM_133651, NM_001003403, NM_022266, NM_199115, NM_012580, NM_053549, NM_021836	3.65297	0.0501781	161	227	10886	2.3829	1	57.5138
GOTERM_BP_FAT	GO:0022403~cell cycle phase	8	0.720154	NM_017022, NM_001007648, NM_001126083, NM_012923, NM_001107762, NM_001009654, XM_225460, NM_019296	3.65297	0.0501781	161	227	10886	2.3829	1	57.5138
GOTERM_BP_FAT	GO:0030003~cellular cation homeostasis	8	0.720154	NM_017022, NM_133651, NM_001109149, NM_001137564, NM_012715, NM_138826, NM_022712, NM_019232	3.65297	0.0501781	161	227	10886	2.3829	1	57.5138
GOTERM_BP_FAT	GO:0030856~regulation of epithelial cell differentiation	3	0.72167	NM_133651, NM_001003403, NM_017154	1.36986	0.047969	161	24	10886	8.45186	1	55.8406
GOTERM_BP_FAT	GO:0030261~chromosome condensation	3	0.72167	NM_022183, NM_001107762, NM_019296	1.36986	0.047969	161	24	10886	8.45186	1	55.8406
GOTERM_BP_FAT	GO:0031497~chromatin assembly	4	0.721959	NM_001109417, XM_575704, NM_001013056, NM_001024282, NM_001107698	1.82648	0.0512316	161	57	10886	4.74491	1	58.2906
GOTERM_BP_FAT	GO:0000279~M phase	7	0.722446	NM_001007648, NM_001126083, NM_012923, NM_001107762, NM_001009654, XM_225460, NM_019296	3.19635	0.0391353	161	170	10886	2.78414	1	48.5105
GOTERM_BP_FAT	GO:0048008~platelet-derived growth factor receptor signaling pathway	3	0.72294	NM_001108786, NM_001008767, NM_012931	1.36986	0.0375527	161	21	10886	9.65927	1	47.0821
GOTERM_BP_FAT	GO:0048568~embryonic organ development	7	0.725533	NM_012889, NM_001106706, NM_031621, NM_012715, NM_031628, NM_021836, XM_342032	3.19635	0.0614357	161	190	10886	2.49108	1	65.1543
GOTERM_BP_FAT	GO:0043086~negative regulation of catalytic activity	8	0.726907	NM_133651, NM_001077640, NM_012868, NM_012944, NM_199115, NM_057138, NM_024388, NM_017314	3.65297	0.0551875	161	232	10886	2.33155	1	61.0899
GOTERM_BP_FAT	GO:0035295~tube development	8	0.726907	NM_012649, NM_133621, NM_022266, NM_012715, NM_031628, XM_342032, NM_012862, NM_024360	3.65297	0.0551875	161	232	10886	2.33155	1	61.0899
GOTERM_MF_FAT	GO:0046982~protein heterodimerization activity	9	0.727567	NM_017022, NM_001033670, NM_206848, NM_012590, NM_022178, NM_022183, NM_001008827, NM_021836, NM_001044270, NM_001008839, NM_024388, NM_001008837	4.10959	0.00711938	137	220	10663	3.18404	0.92578	9.36123
GOTERM_BP_FAT	GO:0009628~response to abiotic stimulus	11	0.727608	NM_001033670, NM_133651, NM_012889, NM_017020, NM_001109398, NM_012715, NM_001008767, NM_021836, NM_013167, NM_012862, NM_019232	5.02283	0.053664	161	380	10886	1.95727	1	60.0334
GOTERM_BP_FAT	GO:0042981~regulation of apoptosis	16	0.727774	NM_001106706, NM_012590, NM_022183, NM_001008767, NM_012580, NM_017314, NM_001033670, NM_031135, NM_053819, NM_199115, NM_057138, NM_024388, NM_019296, NM_053703, NM_019232, NM_033237	7.30594	0.0545041	161	649	10886	1.66693	1	60.6193
GOTERM_BP_FAT	GO:0010941~regulation of cell death	16	0.729328	NM_001106706, NM_012590, NM_022183, NM_001008767, NM_012580, NM_017314, NM_001033670, NM_031135, NM_053819, NM_199115, NM_057138, NM_024388, NM_019296, NM_053703, NM_019232, NM_033237	7.30594	0.0612636	161	660	10886	1.63915	1	65.0479
GOTERM_BP_FAT	GO:0051726~regulation of cell cycle	8	0.729626	NM_017022, NM_024390, NM_001077640, NM_001107762, NM_021693, NM_021836, NM_019296, NM_019232	3.65297	0.0604997	161	237	10886	2.28236	1	64.572
SP_PIR_KEYWORDS	cell cycle	8	0.73355	NM_054008, NM_001007648, NM_012923, NM_001008767, NM_001009654, NM_021693, NM_053702, NM_019296	3.65297	0.0333435	149	180	8725	2.60254	0.999642	35.3359
GOTERM_BP_FAT	GO:0065004~protein-DNA complex assembly	4	0.73418	NM_001109417, XM_575704, NM_001013056, NM_001024282, NM_001107698	1.82648	0.0604362	161	61	10886	4.43376	1	64.5322
GOTERM_BP_FAT	GO:0007067~mitosis	5	0.734521	NM_001007648, NM_012923, NM_001107762, NM_001009654, NM_019296	2.28311	0.0596669	161	100	10886	3.38075	1	64.0462
GOTERM_BP_FAT	GO:0000280~nuclear division	5	0.734521	NM_001007648, NM_012923, NM_001107762, NM_001009654, NM_019296	2.28311	0.0596669	161	100	10886	3.38075	1	64.0462
GOTERM_BP_FAT	GO:0034728~nucleosome organization	4	0.734859	NM_001109417, XM_575704, NM_001013056, NM_001024282, NM_001107698	1.82648	0.0580666	161	60	10886	4.50766	1	63.0152
GOTERM_BP_FAT	GO:0044092~negative regulation of molecular function	9	0.735421	NM_133651, NM_001077640, NM_012868, NM_012944, NM_199115, NM_012580, NM_057138, NM_024388, NM_017314	4.10959	0.0573265	161	283	10886	2.1503	1	62.529
GOTERM_BP_FAT	GO:0043067~regulation of programmed cell death	16	0.737745	NM_001106706, NM_012590, NM_022183, NM_001008767, NM_012580, NM_017314, NM_001033670, NM_031135, NM_053819, NM_199115, NM_057138, NM_024388, NM_019296, NM_053703, NM_019232, NM_033237	7.30594	0.0593658	161	657	10886	1.64663	1	63.8543
GOTERM_BP_FAT	GO:0008219~cell death	11	0.747761	NM_001033670, NM_080906, NM_001077640, NM_022183, NM_001006989, NM_012580, NM_057138, NM_053703, NM_134389, NM_019232, NM_017314	5.02283	0.0678706	161	397	10886	1.87346	1	68.9209
SP_PIR_KEYWORDS	nucleosome core	3	0.74868	XM_575704, NM_001013056, NM_001024282, NM_001107698	1.36986	0.0404711	149	19	8725	9.24585	0.999937	41.2045
GOTERM_BP_FAT	GO:0007569~cell aging	3	0.749302	NM_001108393, NM_019296, NM_012620	1.36986	0.0673074	161	29	10886	6.99465	1	68.6072
GOTERM_BP_FAT	GO:0030323~respiratory tube development	5	0.752014	NM_133621, NM_022266, XM_342032, NM_012862, NM_024360	2.28311	0.0669563	161	104	10886	3.25072	1	68.4101
GOTERM_BP_FAT	GO:0000087~M phase of mitotic cell cycle	5	0.752014	NM_001007648, NM_012923, NM_001107762, NM_001009654, NM_019296	2.28311	0.0669563	161	104	10886	3.25072	1	68.4101
GOTERM_BP_FAT	GO:0032570~response to progesterone stimulus	3	0.757264	NM_133651, NM_001008767, NM_021836	1.36986	0.0714396	161	30	10886	6.76149	1	70.8414
GOTERM_BP_FAT	GO:0048285~organelle fission	5	0.758269	NM_001007648, NM_012923, NM_001107762, NM_001009654, NM_019296	2.28311	0.0707672	161	106	10886	3.18938	1	70.4883
GOTERM_BP_FAT	GO:0030005~cellular di-, tri-valent inorganic cation homeostasis	7	0.760983	NM_017022, NM_133651, NM_001109149, NM_001137564, NM_012715, NM_138826, NM_022712	3.19635	0.0774546	161	202	10886	2.34309	1	73.8279
SP_PIR_KEYWORDS	immune response	5	0.761208	NM_206848, NM_001008842, XM_001053482, NM_001008834, NM_001008845, NM_001008827, NM_001008839, NM_001134701, NM_001008837, NM_001004084	2.28311	0.0708119	149	92	8725	3.18245	1	61.1
GOTERM_BP_FAT	GO:0008015~blood circulation	6	0.761351	NM_133651, NM_012868, NM_012580, XM_342032, NM_053703, NM_017081	2.73973	0.0766585	161	154	10886	2.63435	1	73.4499
GOTERM_BP_FAT	GO:0003013~circulatory system process	6	0.761351	NM_133651, NM_012868, NM_012580, XM_342032, NM_053703, NM_017081	2.73973	0.0766585	161	154	10886	2.63435	1	73.4499
GOTERM_BP_FAT	GO:0009611~response to wounding	11	0.761652	NM_013172, NM_012889, NM_012715, NM_053819, NM_012580, NM_053663, NM_022712, NM_178096, NM_131909, NM_012620, NM_033237	5.02283	0.0802263	161	410	10886	1.81406	1	75.1051
GOTERM_BP_FAT	GO:0051276~chromosome organization	9	0.761732	NM_001109417, NM_133621, XM_575704, NM_001013056, NM_001024282, NM_022183, NM_001107762, NM_001107698, NM_001107419, NM_019296	4.10959	0.0749838	161	300	10886	2.02845	1	72.6377
GOTERM_BP_FAT	GO:0006915~apoptosis	10	0.761799	NM_001033670, NM_080906, NM_001077640, NM_022183, NM_001006989, NM_057138, NM_053703, NM_134389, NM_019232, NM_017314	4.56621	0.0793844	161	356	10886	1.8993	1	74.7235
GOTERM_BP_FAT	GO:0007507~heart development	7	0.76252	NM_001108393, NM_017022, NM_012889, NM_133621, NM_012715, NM_053663, XM_342032	3.19635	0.076031	161	201	10886	2.35475	1	73.1482
GOTERM_BP_FAT	GO:0042391~regulation of membrane potential	6	0.762553	NM_001033670, NM_133651, NM_022178, NM_012944, NM_023960, NM_024399	2.73973	0.0733931	161	152	10886	2.66901	1	71.8447
GOTERM_BP_FAT	GO:0016265~death	11	0.762961	NM_001033670, NM_080906, NM_001077640, NM_022183, NM_001006989, NM_012580, NM_057138, NM_053703, NM_134389, NM_019232, NM_017314	5.02283	0.0743611	161	404	10886	1.841	1	72.3299
GOTERM_BP_FAT	GO:0006812~cation transport	12	0.765039	NM_013125, NM_133651, NM_013186, NM_001107322, NM_001107275, NM_001113335, NM_022590, NM_023960, NM_001009973, NM_001039196, NM_001037492, NM_001012220	5.47945	0.0792278	161	463	10886	1.75244	1	74.652
SP_PIR_KEYWORDS	cleavage on pair of basic residues	7	0.773832	NM_012590, NM_017139, NM_012715, NM_013128, NM_013413, XM_342032, NM_033237	3.19635	0.061549	149	165	8725	2.48424	1	55.8092
SP_PIR_KEYWORDS	chelation	2	0.777187	NM_001137564, NM_138826	0.913242	0.0500356	149	3	8725	39.038	0.999994	48.3093
SP_PIR_KEYWORDS	metal-thiolate cluster	2	0.777187	NM_001137564, NM_138826	0.913242	0.0500356	149	3	8725	39.038	0.999994	48.3093
SP_PIR_KEYWORDS	cell adhesion	7	0.781652	NM_017022, NM_012889, NM_172067, XM_243912, NM_022266, NM_012931, NM_001107248	3.19635	0.0690328	149	170	8725	2.41117	1	60.1316
GOTERM_BP_FAT	GO:0012501~programmed cell death	10	0.782996	NM_001033670, NM_080906, NM_001077640, NM_022183, NM_001006989, NM_057138, NM_053703, NM_134389, NM_019232, NM_017314	4.56621	0.0870952	161	363	10886	1.86267	1	78.0225
GOTERM_BP_FAT	GO:0009612~response to mechanical stimulus	4	0.784352	NM_133651, NM_001008767, NM_021836, NM_012862	1.82648	0.0865083	161	71	10886	3.80929	1	77.7863
PIR_SUPERFAMILY	PIRSF002306:tubulin	3	0.786265	NM_001044270, NM_001011995, NM_199094	1.36986	0.0166321	80	11	4277	14.5807	0.786265	16.7424
GOTERM_BP_FAT	GO:0051048~negative regulation of secretion	4	0.798962	NM_012590, NM_001109149, NM_012944, NM_012580	1.82648	0.0922122	161	73	10886	3.70493	1	79.9834
GOTERM_BP_FAT	GO:0042542~response to hydrogen peroxide	4	0.798962	NM_001033670, NM_001008767, NM_012580, NM_019296	1.82648	0.0922122	161	73	10886	3.70493	1	79.9834
SP_PIR_KEYWORDS	developmental protein	11	0.801798	NM_013172, NM_133621, XM_575704, NM_001003403, NM_001077640, NM_147211, NM_199115, NM_177425, NM_021693, NM_012862, NM_001012220	5.02283	0.0603509	149	337	8725	1.91136	1	55.0784
SP_PIR_KEYWORDS	extracellular matrix	6	0.804795	NM_172067, XM_243912, NM_022266, NM_053819, NM_199115, NM_053663	2.73973	0.0138663	149	84	8725	4.18265	0.961895	16.4319
GOTERM_BP_FAT	GO:0007595~lactation	3	0.815156	NM_133651, NM_017154, NM_001047849	1.36986	0.0978082	161	36	10886	5.63458	1	81.9392
PIR_SUPERFAMILY	PIRSF000078:glutaredoxin	2	0.820111	NM_022278, NM_001013993	0.913242	0.0366048	80	2	4277	53.4625	0.96764	33.4625
PIR_SUPERFAMILY	PIRSF002564:metallothionein	2	0.820147	NM_001137564, NM_138826	0.913242	0.0544079	80	3	4277	35.6417	0.994182	45.7289
PIR_SUPERFAMILY	PIRSF002524:nerve growth factor IB-like nuclear receptor	2	0.820147	NM_031628, NM_024388	0.913242	0.0544079	80	3	4277	35.6417	0.994182	45.7289
SP_PIR_KEYWORDS	metal binding	2	0.820254	NM_001137564, NM_138826	0.913242	0.0975836	149	6	8725	19.519	1	73.2869
INTERPRO	IPR011767:Glutaredoxin active site	2	0.829482	NM_022278, NM_001013993	0.913242	0.0466837	156	3	9805	41.9017	1	48.7533
INTERPRO	IPR014025:Glutaredoxin subgroup	2	0.829482	NM_022278, NM_001013993	0.913242	0.0466837	156	3	9805	41.9017	1	48.7533
INTERPRO	IPR003019:Metallothionein superfamily, eukaryotic	2	0.829482	NM_001137564, NM_138826	0.913242	0.0466837	156	3	9805	41.9017	1	48.7533
INTERPRO	IPR018064:Metallothionein, vertebrate, metal binding site	2	0.829482	NM_001137564, NM_138826	0.913242	0.0466837	156	3	9805	41.9017	1	48.7533
INTERPRO	IPR000006:Metallothionein, vertebrate	2	0.829482	NM_001137564, NM_138826	0.913242	0.0466837	156	3	9805	41.9017	1	48.7533
INTERPRO	IPR003070:Orphan nuclear receptor	2	0.829482	NM_031628, NM_024388	0.913242	0.0466837	156	3	9805	41.9017	1	48.7533
INTERPRO	IPR000884:Thrombospondin, type 1 repeat	3	0.831737	NM_172067, NM_022266, NM_198761	1.36986	0.0428444	156	21	9805	8.97894	1	45.7907
SP_PIR_KEYWORDS	signal	33	0.835709	NM_012649, NM_013128, NM_013413, NM_053663, XM_342032, NM_001008839, NM_012620, NM_001034932, NM_001008837, NM_017022, NM_017139, NM_017020, NM_012889, XM_001081659, NM_022266, NM_012868, NM_001012123, NM_199115, NM_001025683, NM_053549, NM_012862, NM_031023, NM_012590, NM_021663, NM_001009683, NM_001007691, NM_001008827, NM_206848, NM_172067, NM_012715, NM_053819, NM_019237, NM_001025042, NM_001…	15.0685	0.09547	149	1502	8725	1.28654	1	72.4713
INTERPRO	IPR000353:MHC class II, beta chain, N-terminal	2	0.884919	NM_001008884, NM_001004084	0.913242	0.0617586	156	4	9805	31.4263	1	58.9921
INTERPRO	IPR002452:Alpha tubulin	2	0.884919	NM_001044270, NM_001011995	0.913242	0.0617586	156	4	9805	31.4263	1	58.9921
GOTERM_MF_FAT	GO:0008081~phosphoric diester hydrolase activity	5	0.900096	NM_017031, NM_017032, NM_053456, NM_001025737, NM_001113328, NM_012580	2.28311	0.00630844	137	58	10663	6.70967	0.900096	8.33751
INTERPRO	IPR002109:Glutaredoxin	2	0.917494	NM_022278, NM_001013993	0.913242	0.0765966	156	5	9805	25.141	1	67.186
GOTERM_MF_FAT	GO:0050998~nitric-oxide synthase binding	2	0.925451	NM_133651, NM_031144	0.913242	0.0621772	137	5	10663	31.1328	1	58.6496
GOTERM_MF_FAT	GO:0016725~oxidoreductase activity, acting on CH or CH2 groups	2	0.925451	NM_001025740, NM_017154	0.913242	0.0621772	137	5	10663	31.1328	1	58.6496
SMART	SM00209:TSP1	3	0.93011	NM_172067, NM_022266, NM_198761	1.36986	0.0556159	90	21	4859	7.7127	0.995115	46.5509
GOTERM_MF_FAT	GO:0019899~enzyme binding	11	0.933541	NM_017022, NM_012649, NM_133651, NM_017020, NM_031144, NM_022183, NM_012580, NM_012931, NM_012620, NM_019232, NM_001107248	5.02283	0.0717764	137	463	10663	1.84914	1	64.1068
GOTERM_MF_FAT	GO:0003924~GTPase activity	5	0.936767	NM_139324, NM_001044270, NM_001100671, NM_001011995, NM_199094	2.28311	0.0298843	137	92	10663	4.23001	0.999984	34.1224
GOTERM_MF_FAT	GO:0019900~kinase binding	7	0.942748	NM_017022, NM_012649, NM_133651, NM_031144, NM_022183, NM_012931, NM_019232	3.19635	0.0232981	137	173	10663	3.14928	0.999812	27.6962
GOTERM_MF_FAT	GO:0017124~SH3 domain binding	4	0.94564	NM_017032, NM_001113328, NM_147211, NM_012944, NM_012931	1.82648	0.0619977	137	71	10663	4.38491	1	58.5406
GOTERM_MF_FAT	GO:0043169~cation binding	42	0.94579	NM_013125, NM_139324, NM_001137564, NM_001105729, NM_001113328, NM_013128, NM_177425, NM_001108329, NM_053663, NM_012580, NM_021693, NM_001012220, NM_145677, NM_001113775, NM_001025740, NM_022178, NM_031740, NM_001135582, NM_022590, NM_031628, NM_012862, NM_024388, NM_031023, NM_198761, NM_021663, NM_001013853, NM_001113335, NM_001109398, NM_138826, NM_017154, NM_001039196, NM_001107348, NM_13338…	19.1781	0.0843191	137	2631	10663	1.24247	1	70.2331
GOTERM_MF_FAT	GO:0015035~protein disulfide oxidoreductase activity	2	0.955666	NM_022278, NM_001013993	0.913242	0.0976252	137	8	10663	19.458	1	75.6623
GOTERM_MF_FAT	GO:0005178~integrin binding	3	0.957755	NM_017022, NM_012889, NM_022266	1.36986	0.0590371	137	31	10663	7.53214	1	56.7038
GOTERM_MF_FAT	GO:0019901~protein kinase binding	6	0.958757	NM_017022, NM_012649, NM_031144, NM_022183, NM_012931, NM_019232	2.73973	0.0428499	137	150	10663	3.11328	1	45.2541
GOTERM_MF_FAT	GO:0031072~heat shock protein binding	4	0.965255	NM_024362, NM_001012174, NM_053549, NM_019296	1.82648	0.0538746	137	67	10663	4.64669	1	53.3192
UP_SEQ_FEATURE	metal ion-binding site:Divalent metal cation; cluster B	2	0.99942	NM_001137564, NM_138826	0.913242	0.0531945	131	3	7201	36.6463	1	53.4616
UP_SEQ_FEATURE	metal ion-binding site:Divalent metal cation; cluster A	2	0.99942	NM_001137564, NM_138826	0.913242	0.0531945	131	3	7201	36.6463	1	53.4616
UP_SEQ_FEATURE	region of interest:Alpha	2	0.99942	NM_001137564, NM_138826	0.913242	0.0531945	131	3	7201	36.6463	1	53.4616
UP_SEQ_FEATURE	region of interest:Beta	2	0.99942	NM_001137564, NM_138826	0.913242	0.0531945	131	3	7201	36.6463	1	53.4616
UP_SEQ_FEATURE	site:Binds AMP, but not cAMP	2	0.99942	NM_017031, NM_017032, NM_001113328	0.913242	0.0702944	131	4	7201	27.4847	1	63.9379
UP_SEQ_FEATURE	binding site:cAMP	2	0.99942	NM_017031, NM_017032, NM_001113328	0.913242	0.0870877	131	5	7201	21.9878	1	72.0569
UP_SEQ_FEATURE	region of interest:Ligand-binding	3	0.99997	NM_022712, NM_031628, NM_024388	1.36986	0.0497137	131	20	7201	8.24542	1	51.0094
UP_SEQ_FEATURE	site:Involved in polymerization	2	1	NM_001044270, NM_001011995	0.913242	0.0357826	131	2	7201	54.9695	1	39.944

## Sheet: rat mu6 down n=139
Category	Term	Count	Benjamini	Genes	%	PValue	List Total	Pop Hits	Pop Total	Fold Enrichment	Bonferroni	FDR
GOTERM_CC_FAT	GO:0005739~mitochondrion	21	0.0167662	NM_001009697, NM_001030032, NM_001008293, NM_053507, NM_031987, NM_001005556, NM_053477, NM_001037206, NM_001013084, NM_012569, NM_012820, NM_001014162, NM_001013936, NM_001130579, NM_022532, NM_001106524, NM_053412, NM_022547, NM_001013930, NM_001024277, NM_057197	15.1079	0.000107691	70	1183	9903	2.51133	0.0167662	0.129538
SP_PIR_KEYWORDS	transferase	17	0.19185	NM_001009697, NM_001008293, NM_001008372, NM_001037355, NM_001033999, NM_031554, NM_053507, NM_001106408, NM_031987, NM_001015037, NM_001014024, NM_001106840, NM_022532, NM_207602, NM_001012127, NM_001024277, NM_001013039	12.2302	0.0013645	81	766	8725	2.39057	0.19185	1.62821
GOTERM_CC_FAT	GO:0005777~peroxisome	5	0.209098	NM_012820, NM_001108450, NM_031987, NM_145770, NM_053477	3.59712	0.00298383	70	86	9903	8.22508	0.374474	3.53275
GOTERM_CC_FAT	GO:0042579~microbody	5	0.209098	NM_012820, NM_001108450, NM_031987, NM_145770, NM_053477	3.59712	0.00298383	70	86	9903	8.22508	0.374474	3.53275
SP_PIR_KEYWORDS	acetylation	21	0.291113	NM_053319, NM_001100542, NM_031237, NM_053908, NM_001012355, NM_001015037, NM_145770, NM_172332, NM_134388, NM_012569, NM_012820, NM_013181, NM_024131, NM_201421, NM_001106840, NM_176079, NM_053412, NM_031616, NM_001012127, NM_001008335, NM_057197	15.1079	0.0109669	81	1290	8725	1.75352	0.820986	12.4167
SP_PIR_KEYWORDS	Transcription	12	0.320563	NM_057133, NM_001008293, NM_012543, NM_031979, NM_001024327, NM_001033999, NM_001106877, NM_019194, NM_176079, NM_053412, NM_001008511, NM_001100991	8.63309	0.017193	81	585	8725	2.20956	0.933159	18.8202
SP_PIR_KEYWORDS	peroxisome	4	0.341758	NM_012820, NM_031987, NM_145770, NM_053477	2.8777	0.0159553	81	58	8725	7.42869	0.918658	17.5824
SP_PIR_KEYWORDS	lipid metabolism	5	0.343006	NM_012820, NM_001014162, NM_001108509, NM_031987, NM_145770	3.59712	0.0107135	81	94	8725	5.72958	0.813686	12.1465
SP_PIR_KEYWORDS	methyltransferase	4	0.357917	NM_001009697, NM_001008293, NM_001014024, NM_001037355	2.8777	0.0224637	81	66	8725	6.52825	0.971111	23.9023
SP_PIR_KEYWORDS	fatty acid metabolism	4	0.358075	NM_012820, NM_001014162, NM_031987, NM_145770	2.8777	0.00848847	81	46	8725	9.36661	0.735484	9.74123
SP_PIR_KEYWORDS	mitochondrion	11	0.377553	NM_001009697, NM_001008293, NM_001030032, NM_012820, NM_012569, NM_001014162, NM_001013936, NM_031987, NM_001005556, NM_053477, NM_057197	7.91367	0.00605973	81	434	8725	2.73013	0.61256	7.04695
SP_PIR_KEYWORDS	lyase	4	0.51082	NM_139042, NM_024131, NM_001015037, NM_053477	2.8777	0.0404122	81	83	8725	5.19113	0.998396	39.1009
SP_PIR_KEYWORDS	transcription regulation	10	0.528628	NM_057133, NM_001008293, NM_012543, NM_031979, NM_001024327, NM_001106877, NM_019194, NM_176079, NM_053412, NM_001008511	7.19424	0.0607519	81	545	8725	1.97644	0.999943	52.9296
SP_PIR_KEYWORDS	nucleotide-binding	15	0.538947	NM_001008372, NM_031554, NM_001100542, NM_053507, NM_031237, NM_172332, NM_012820, NM_139042, NM_001014162, NM_013181, NM_001024883, NM_022532, NM_001012127, NM_001008335, NM_017239	10.7914	0.0484194	81	949	8725	1.70257	0.999566	44.9372
GOTERM_CC_FAT	GO:0044429~mitochondrial part	9	0.540254	NM_001008293, NM_001030032, NM_012820, NM_012569, NM_001014162, NM_001013936, NM_001106524, NM_001005556, NM_001024277	6.47482	0.0196035	70	488	9903	2.6091	0.955324	21.2024
SP_PIR_KEYWORDS	dna-binding	10	0.54988	NM_012543, NM_031979, NM_001024327, NM_001033999, NM_001106877, NM_019194, NM_017115, NM_176079, NM_053412, NM_001008511	7.19424	0.0547314	81	534	8725	2.01715	0.999846	49.1713
GOTERM_CC_FAT	GO:0005829~cytosol	15	0.552757	NM_053319, NM_001100542, NM_001108509, NM_053507, NM_053908, NM_001108447, NM_053477, NM_012820, NM_013181, NM_212506, NM_022532, NM_022547, NM_001012127, NM_001008335, NM_001005875	10.7914	0.0152579	70	1078	9903	1.96853	0.91054	16.8943
SP_PIR_KEYWORDS	atp-binding	12	0.554182	NM_001008372, NM_012820, NM_001014162, NM_031554, NM_001024883, NM_053507, NM_031237, NM_022532, NM_001008335, NM_172332, NM_001012127, NM_017239	8.63309	0.0602505	81	714	8725	1.81035	0.999938	52.6266
SP_PIR_KEYWORDS	DNA binding	4	0.563061	NM_012543, NM_019194, NM_017115, NM_176079	2.8777	0.0716107	81	105	8725	4.10347	0.999991	59.071
SP_PIR_KEYWORDS	myogenesis	2	0.616524	NM_017115, NM_176079	1.43885	0.0880419	81	10	8725	21.5432	0.999999	66.9788
SP_PIR_KEYWORDS	transit peptide	6	0.629225	NM_001009697, NM_001008293, NM_012569, NM_001014162, NM_053477, NM_057197	4.31655	0.0967536	81	266	8725	2.42969	1	70.5779
GOTERM_MF_FAT	GO:0017076~purine nucleotide binding	18	0.675989	NM_001008372, XM_001060995, NM_031554, NM_001100542, NM_053507, NM_031237, NM_145770, NM_172332, XM_001053087, NM_139042, NM_012820, NM_001014162, NM_013181, NM_001024883, NM_022532, NM_001012127, NM_001008335, NM_017239	12.9496	0.0616382	85	1462	10663	1.54449	1	56.1956
GOTERM_MF_FAT	GO:0004372~glycine hydroxymethyltransferase activity	2	0.68161	NM_001009697, NM_022547	1.43885	0.0538725	85	7	10663	35.842	0.999999	51.2519
GOTERM_MF_FAT	GO:0032553~ribonucleotide binding	17	0.694772	NM_001008372, XM_001060995, NM_031554, NM_001100542, NM_053507, NM_031237, NM_172332, XM_001053087, NM_139042, NM_012820, NM_001014162, NM_013181, NM_001024883, NM_022532, NM_001012127, NM_001008335, NM_017239	12.2302	0.0737037	85	1388	10663	1.53646	1	62.9664
GOTERM_MF_FAT	GO:0016405~CoA-ligase activity	2	0.701032	NM_012820, NM_001106524	1.43885	0.0613307	85	8	10663	31.3618	1	56.009
GOTERM_MF_FAT	GO:0005524~ATP binding	14	0.70105	NM_001008372, XM_001060995, NM_031554, NM_053507, NM_031237, NM_172332, NM_012820, NM_139042, NM_001014162, NM_001024883, NM_022532, NM_001012127, NM_001008335, NM_017239	10.0719	0.083909	85	1090	10663	1.61125	1	67.9247
SMART	SM00650:rADc	2	0.704909	NM_001008293, NM_001106408	1.43885	0.025106	42	3	4859	77.127	0.704909	21.5462
SMART	SM00520:BASIC	2	0.704909	NM_017115, NM_176079	1.43885	0.025106	42	3	4859	77.127	0.704909	21.5462
GOTERM_MF_FAT	GO:0001882~nucleoside binding	16	0.710459	NM_001008372, XM_001060995, NM_031554, NM_053507, NM_031237, NM_145770, NM_172332, NM_139042, NM_012820, NM_001014162, NM_013181, NM_001024883, NM_022532, NM_001012127, NM_001008335, NM_017239	11.5108	0.0534921	85	1223	10663	1.64117	0.999999	50.997
GOTERM_MF_FAT	GO:0032555~purine ribonucleotide binding	17	0.716076	NM_001008372, XM_001060995, NM_031554, NM_001100542, NM_053507, NM_031237, NM_172332, XM_001053087, NM_139042, NM_012820, NM_001014162, NM_013181, NM_001024883, NM_022532, NM_001012127, NM_001008335, NM_017239	12.2302	0.0733249	85	1387	10663	1.53756	1	62.7694
GOTERM_MF_FAT	GO:0005523~tropomyosin binding	2	0.719096	NM_001107179, NM_134388	1.43885	0.0833586	85	11	10663	22.8086	1	67.6737
GOTERM_MF_FAT	GO:0003700~transcription factor activity	10	0.722347	NM_001024888, NM_057133, NM_012543, NM_019194, NM_017115, NM_176079, NM_001106524, NM_053412, NM_001008511, NM_001108447	7.19424	0.0355218	85	572	10663	2.19313	0.999873	37.4538
GOTERM_MF_FAT	GO:0032559~adenyl ribonucleotide binding	15	0.73653	NM_001008372, XM_001060995, NM_031554, NM_053507, NM_031237, NM_172332, NM_012820, NM_139042, NM_001014162, NM_013181, NM_001024883, NM_022532, NM_001012127, NM_001008335, NM_017239	10.7914	0.0523622	85	1115	10663	1.68763	0.999998	50.2325
GOTERM_MF_FAT	GO:0030554~adenyl nucleotide binding	16	0.7481	NM_001008372, XM_001060995, NM_031554, NM_053507, NM_031237, NM_145770, NM_172332, NM_139042, NM_012820, NM_001014162, NM_013181, NM_001024883, NM_022532, NM_001012127, NM_001008335, NM_017239	11.5108	0.0435004	85	1189	10663	1.6881	0.999984	43.8443
GOTERM_MF_FAT	GO:0030528~transcription regulator activity	14	0.748773	NM_057133, NM_001008293, NM_031979, NM_001106877, NM_019194, NM_017115, NM_001008562, NM_001108447, NM_001024888, NM_012543, NM_176079, NM_001106524, NM_001008511, NM_053412	10.0719	0.0328686	85	945	10663	1.85847	0.999749	35.1842
GOTERM_MF_FAT	GO:0001883~purine nucleoside binding	16	0.759491	NM_001008372, XM_001060995, NM_031554, NM_053507, NM_031237, NM_145770, NM_172332, NM_139042, NM_012820, NM_001014162, NM_013181, NM_001024883, NM_022532, NM_001012127, NM_001008335, NM_017239	11.5108	0.0503993	85	1213	10663	1.6547	0.999997	48.8783
GOTERM_MF_FAT	GO:0016433~rRNA (adenine) methyltransferase activity	2	0.770349	NM_001008293, NM_001106408	1.43885	0.0234496	85	3	10663	83.6314	0.997219	26.4991
GOTERM_MF_FAT	GO:0000179~rRNA (adenine-N6,N6-)-dimethyltransferase activity	2	0.770349	NM_001008293, NM_001106408	1.43885	0.0234496	85	3	10663	83.6314	0.997219	26.4991
GOTERM_MF_FAT	GO:0003987~acetate-CoA ligase activity	2	0.791819	NM_012820, NM_001106524	1.43885	0.0311448	85	4	10663	62.7235	0.999609	33.6692
GOTERM_MF_FAT	GO:0008649~rRNA methyltransferase activity	2	0.791819	NM_001008293, NM_001106408	1.43885	0.0311448	85	4	10663	62.7235	0.999609	33.6692
GOTERM_MF_FAT	GO:0016878~acid-thiol ligase activity	3	0.818156	NM_012820, NM_001014162, NM_001106524	2.15827	0.00684985	85	16	10663	23.5213	0.818156	8.53185
GOTERM_MF_FAT	GO:0016877~ligase activity, forming carbon-sulfur bonds	3	0.824524	NM_012820, NM_001014162, NM_001106524	2.15827	0.0139363	85	23	10663	16.3627	0.969208	16.6472
GOTERM_MF_FAT	GO:0003677~DNA binding	17	0.825307	NM_057133, NM_031979, NM_001033999, NM_001106877, NM_019194, NM_017115, NM_172332, NM_001108447, NM_001024888, NM_012543, NM_001024327, NM_176079, XM_001071565, NM_001106524, XM_001059437, NM_053412, NM_001008511	12.2302	0.0208844	85	1182	10663	1.80423	0.994669	23.9542
UP_SEQ_FEATURE	DNA-binding region:Basic motif	4	0.904721	NM_012543, NM_019194, NM_017115, NM_176079	2.8777	0.0341464	66	79	7201	5.52436	0.999135	35.3725
INTERPRO	IPR001737:Ribosomal RNA adenine methylase transferase	2	0.935489	NM_001008293, NM_001106408	1.43885	0.0263862	88	3	9805	74.2803	0.995838	28.5749
INTERPRO	IPR001372:Dynein light chain, type 1 and 2	2	0.935489	NM_053319, NM_001009666	1.43885	0.0263862	88	3	9805	74.2803	0.995838	28.5749
INTERPRO	IPR002546:Myogenic basic muscle-specific protein	2	0.935489	NM_017115, NM_176079	1.43885	0.0263862	88	3	9805	74.2803	0.995838	28.5749
UP_SEQ_FEATURE	compositionally biased region:Pro-rich (proline/acidic region (PAR))	2	0.936799	NM_012543, NM_019194	1.43885	0.0268396	66	3	7201	72.7374	0.996006	28.9534
INTERPRO	IPR002376:Formyl transferase, N-terminal	2	0.974122	NM_001009697, NM_022547	1.43885	0.0176682	88	2	9805	111.42	0.974122	20.0953
INTERPRO	IPR005793:Formyl transferase, C-terminal	2	0.974122	NM_001009697, NM_022547	1.43885	0.0176682	88	2	9805	111.42	0.974122	20.0953
UP_SEQ_FEATURE	transit peptide:Mitochondrion	6	0.989455	NM_001009697, NM_001008293, NM_012569, NM_001014162, NM_053477, NM_057197	4.31655	0.0857907	66	261	7201	2.50819	1	67.5991
GOTERM_BP_FAT	GO:0051252~regulation of RNA metabolic process	15	0.99362	NM_057133, NM_001008293, NM_031979, NM_001106877, NM_019194, NM_017115, NM_001008562, NM_001100991, NM_001108447, NM_001024888, NM_012543, NM_176079, NM_001106524, NM_053412, NM_001008511	10.7914	0.0553919	88	1107	10886	1.67621	1	58.7939
GOTERM_BP_FAT	GO:0034655~nucleobase, nucleoside, nucleotide and nucleic acid catabolic process	3	0.993657	NM_001108450, XM_001059437, NM_017239	2.15827	0.0975941	88	66	10886	5.62293	1	79.7634
GOTERM_BP_FAT	GO:0034656~nucleobase, nucleoside and nucleotide catabolic process	3	0.993657	NM_001108450, XM_001059437, NM_017239	2.15827	0.0975941	88	66	10886	5.62293	1	79.7634
GOTERM_BP_FAT	GO:0030258~lipid modification	3	0.994564	NM_145770, NM_053477, NM_057197	2.15827	0.0951128	88	65	10886	5.70944	1	78.8802
UP_SEQ_FEATURE	short sequence motif:Microbody targeting signal	3	0.995321	NM_031987, NM_145770, NM_053477	2.15827	0.0260807	66	28	7201	11.6899	0.995321	28.2542
GOTERM_BP_FAT	GO:0043414~biopolymer methylation	3	0.995438	XM_214404, NM_001008293, NM_053412	2.15827	0.0926503	88	64	10886	5.79865	1	77.9681
GOTERM_BP_FAT	GO:0000154~rRNA modification	2	0.996063	NM_001008293, NM_001106408	1.43885	0.0546346	88	7	10886	35.3442	1	58.2769
GOTERM_BP_FAT	GO:0009108~coenzyme biosynthetic process	3	0.996266	NM_001106524, NM_022547, NM_053477	2.15827	0.0902071	88	63	10886	5.89069	1	77.0268
GOTERM_BP_FAT	GO:0045444~fat cell differentiation	3	0.996774	NM_001108450, NM_013108, XM_235942	2.15827	0.0806366	88	59	10886	6.29006	1	72.9649
GOTERM_BP_FAT	GO:0006730~one-carbon metabolic process	4	0.996786	XM_214404, NM_001008293, NM_053412, NM_022547	2.8777	0.0504548	88	104	10886	4.75787	1	55.3126
GOTERM_BP_FAT	GO:0016042~lipid catabolic process	4	0.996929	NM_017060, NM_001108509, NM_145770, NM_057197	2.8777	0.0872757	88	131	10886	3.77724	1	75.8477
GOTERM_BP_FAT	GO:0040015~negative regulation of multicellular organism growth	2	0.997048	NM_022226, NM_013108	1.43885	0.0696951	88	9	10886	27.4899	1	67.5011
GOTERM_BP_FAT	GO:0006085~acetyl-CoA biosynthetic process	2	0.997351	NM_001106524, NM_053477	1.43885	0.0771361	88	10	10886	24.7409	1	71.3182
GOTERM_BP_FAT	GO:0006355~regulation of transcription, DNA-dependent	15	0.997461	NM_057133, NM_001008293, NM_031979, NM_001106877, NM_019194, NM_017115, NM_001008562, NM_001100991, NM_001108447, NM_001024888, NM_012543, NM_176079, NM_001106524, NM_053412, NM_001008511	10.7914	0.0460676	88	1078	10886	1.72131	1	51.99
GOTERM_BP_FAT	GO:0046700~heterocycle catabolic process	4	0.99806	NM_001108450, XM_001059437, NM_022547, NM_017239	2.8777	0.0277703	88	82	10886	6.03437	1	35.4782
GOTERM_BP_FAT	GO:0044270~nitrogen compound catabolic process	4	0.998264	NM_001108450, XM_001059437, NM_022547, NM_017239	2.8777	0.0212687	88	74	10886	6.68673	1	28.4283
GOTERM_BP_FAT	GO:0006350~transcription	12	0.9983	NM_057133, NM_001008293, NM_012543, NM_031979, NM_001024327, NM_001033999, NM_001106877, NM_019194, NM_176079, NM_053412, NM_001008511, NM_001100991	8.63309	0.0142767	88	651	10886	2.28027	0.999997	20.0461
GOTERM_BP_FAT	GO:0019395~fatty acid oxidation	3	0.998331	NM_145770, NM_053477, NM_057197	2.15827	0.0423375	88	41	10886	9.05155	1	48.9846
GOTERM_BP_FAT	GO:0034440~lipid oxidation	3	0.998331	NM_145770, NM_053477, NM_057197	2.15827	0.0423375	88	41	10886	9.05155	1	48.9846
GOTERM_BP_FAT	GO:0006084~acetyl-CoA metabolic process	3	0.998721	NM_001108450, NM_001106524, NM_053477	2.15827	0.0368567	88	38	10886	9.76615	1	44.2479
GOTERM_BP_FAT	GO:0006631~fatty acid metabolic process	6	0.999997	NM_012820, NM_001014162, NM_031987, NM_145770, NM_053477, NM_057197	4.31655	0.0142018	88	179	10886	4.14652	0.999997	19.9515

## Sheet: rat br6 down n=35
Category	Term	Count	Benjamini	Genes	%	PValue	List Total	Pop Hits	Pop Total	Fold Enrichment	Bonferroni	FDR
SMART	SM00355:ZnF_C2H2	4	0.0608598	NM_173314, NM_001012093, NM_001100548, NM_133323	11.4286	0.00521887	10	206	4859	9.43495	0.0608598	3.31041
INTERPRO	IPR015880:Zinc finger, C2H2-like	4	0.0839849	NM_173314, NM_001012093, NM_001100548, NM_133323	11.4286	0.00500017	18	206	9805	10.5771	0.160916	4.34294
INTERPRO	IPR007087:Zinc finger, C2H2-type	4	0.135931	NM_173314, NM_001012093, NM_001100548, NM_133323	11.4286	0.00416567	18	193	9805	11.2896	0.135931	3.62997
INTERPRO	IPR013087:Zinc finger, C2H2-type/integrase, DNA-binding	3	0.237546	NM_173314, NM_001012093, NM_133323	8.57143	0.0229787	18	137	9805	11.9282	0.556757	18.6095
SMART	SM00349:KRAB	2	0.395195	NM_173314, NM_133323	5.71429	0.0803924	10	45	4859	21.5956	0.634211	41.6782
INTERPRO	IPR001909:Krueppel-associated box	2	0.495819	NM_173314, NM_133323	5.71429	0.0752807	18	45	9805	24.2099	0.935383	50.0047
GOTERM_MF_FAT	GO:0008270~zinc ion binding	7	0.694789	NM_173314, NM_001012093, NM_001108225, NM_001013154, NM_001100548, NM_001168586, NM_133323	20	0.0168107	19	1306	10663	3.00802	0.694789	16.0925
GOTERM_BP_FAT	GO:0032844~regulation of homeostatic process	3	0.773627	NM_053960, NM_012870, NM_001025285	8.57143	0.00708279	14	108	10886	21.5992	0.773627	8.58249
GOTERM_MF_FAT	GO:0046914~transition metal ion binding	7	0.847342	NM_173314, NM_001012093, NM_001108225, NM_001013154, NM_001100548, NM_001168586, NM_133323	20	0.0522852	19	1686	10663	2.33006	0.976696	42.6367
GOTERM_BP_FAT	GO:0006350~transcription	4	0.98404	NM_173314, NM_001108512, NM_001013154, NM_133323	11.4286	0.0388215	14	651	10886	4.7777	0.999745	39.3385
SP_PIR_KEYWORDS	Transcription	4	0.990604	NM_173314, NM_001108512, NM_001013154, NM_133323	11.4286	0.0874552	17	585	8725	3.5093	0.990604	58.7427
GOTERM_BP_FAT	GO:0045637~regulation of myeloid cell differentiation	2	0.995219	NM_012870, NM_001025285	5.71429	0.073829	14	64	10886	24.2991	1	62.0248
